# Supplementary material for: Tomato ubiquitinome in response to ‘Candidatus Liberibacter solanacearum’ haplotypes A and B
Source: Crop Health. 2026 May 11;4(1):15. doi: 10.1007/s44297-026-00075-6 (PMC13161422; doi:10.1007/s44297-026-00075-6)
Supplement: Supplementary file 3 — Supplementary Material 3. Table S1: Ubiquitinome comparison between LsoA and Lso-free. [file 44297_2026_75_MOESM3_ESM.xlsx]

## Sheet: Sheet1
Accession	Description	Genes	Species	Stripped_Seq	Sequence	PeptidePosition	PTMLocations	Detected_Imputed.1	117103 LsoA_infected Normalized	117104 LsoA_infected Normalized	117105 LsoA_infected Normalized	117106 LsoA_infected Normalized	117095 Control Normalized	117096 Control Normalized	117097 Control Normalized	117098 Control Normalized	117501_1 SPQC Normalized	117501_2 SPQC Normalized	117501_3 SPQC Normalized	LsoA_infected_CV	Control_CV	SPQC_CV	LsoA_infected_v_Control_FC	LsoA_infected_v_Control_pval	LsoA_infected_v_Control_adjpval	LsoA_infected_v_Control_MF	Stats
A0A3Q7J652	AAA+ ATPase domain-containing protein, org=Solanum lycopersicum	101261461	Solanum lycopersicum	GLVEFLKIK	_GLVEFLK[GlyGly (K)]IK_	431	(K437)	2.1.2.-.-.-.-.-	293.023	202.696	210.753	245.019	9.66433	6.43943	8.995	8.3982	479.801	600.051	498.267	17.3	16.6	12.3	28.4053	1.60213e-07	0.000332663	0.75	Up
A0A3Q7IQV1	HMA domain-containing protein, org=Solanum lycopersicum	101247578	Solanum lycopersicum	VTVIGNVEPEAVFQTVSKTGK	_VTVIGNVEPEAVFQTVSK[GlyGly (K)]TGK_	42	(K59)	1.1.1.-.-.-.-.1	109.303	101.901	136.226	175.678	1.49696	2.24269	2.2284	1.39688	129.382	153.842	256.072	25.5	24.8	37.4	71.0268	3.32495e-07	0.000456596	0.75	Up
A0A3Q7EZ16	14-3-3 domain-containing protein, org=Solanum lycopersicum	543791	Solanum lycopersicum	ACNLAKQAFDEAISELDTLGEESYK	_AC[Carbamidomethyl (C)]NLAK[GlyGly (K)]QAFDEAISELDTLGEESYK_	195	(C196,K200)	1.1.1.-.-.-.-.1	121.67	181.827	124.488	165.651	2.44585	4.54394	3.34107	2.60829	111.921	97.9368	108.361	20.2	29.5	6.85	45.8791	1.49701e-06	0.000817454	0.75	Up
A0A3Q7FWX0	Aromatic amino acid beta-eliminating lyase/threonine aldolase domain-containing protein, org=Solanum lycopersicum	101247807	Solanum lycopersicum	ISEAELVKTLEQYGLLILPEGPLR	_ISEAELVK[GlyGly (K)]TLEQYGLLILPEGPLR_	301	(K308)	1.-.1.1.-.-.-.1	84.2323	86.2082	71.9883	107.554	1.35895	2.00331	1.54902	1.05714	3.44421	4.20748	1.65815	16.9	26.6	42.2	58.6389	1.5155e-06	0.000817454	0.75	Up
A0A3Q7F6F2	Small ribosomal subunit protein uS10 domain-containing protein, org=Solanum lycopersicum		Solanum lycopersicum	AAYAAMKPTKPGLEEPAEMVHK	_[Acetyl (Protein N-term)]AAYAAM[Oxidation (M)]K[GlyGly (K)]PTK[GlyGly (K)]PGLEEPAEMVHK_	2	(M7,K8,K11)	1.1.1.1.-.-.-.1	950.104	625.594	969.324	709.381	3.67313	3.39154	4.04583	1.73185	459.619	570.465	212.364	21.2	31.8	44.3	253.412	3.21526e-06	0.00119827	1	Up
A0A3Q7IEG6	Uncharacterized protein, org=Solanum lycopersicum	101253634	Solanum lycopersicum	SKIQALGLEVTKVPSK	_SK[GlyGly (K)]IQALGLEVTKVPSK_	43	(K44)	1.1.1.1.-.-.-.1	103.236	150.031	170.27	158.379	1.5561	3.51905	1.75916	2.07471	143.744	225.432	258.272	20.2	39.8	28.2	65.3175	5.75986e-06	0.0015997	1	Up
A0A3Q7FRL5	CTLH domain-containing protein, org=Solanum lycopersicum	101250003	Solanum lycopersicum	SVGVVQFDTTKNR	_SVGVVQFDTTK[GlyGly (K)]NR_	599	(K609)	1.1.1.-.-.-.-.-	40.6178	40.566	33.2659	52.0711	5.28358	7.82289	5.25884	6.34165	10.1164	21.1993	11.3523	18.7	19.6	42.7	6.73984	6.69199e-06	0.00170682	0.75	Up
A0A3Q7H3F1	Calmodulin-binding protein, org=Solanum lycopersicum		Solanum lycopersicum	LNKAGIFTVEDFLR	_LNK[GlyGly (K)]AGIFTVEDFLR_	283	(K285)	1.1.-.1.-.1.-.-	138.602	272.927	243.161	249.018	2.23478	2.72385	2.03472	2.43486	190.883	130.025	351.662	26.4	12.5	51.1	95.8515	1.20026e-05	0.00209636	0.75	Up
A0A3Q7EUH6	SKP1-like protein, org=Solanum lycopersicum		Solanum lycopersicum	HLIEDDCAGSNIPLPNVTSKILAK	_HLIEDDC[Carbamidomethyl (C)]AGSNIPLPNVTSK[GlyGly (K)]ILAK_	170	(C176,K189)	1.-.1.1.-.-.-.-	180.213	330.624	273.895	119.093	5.5401	2.20485	3.99277	5.63542	232.635	105.181	163.873	41.8	37.1	38.1	52.0242	1.6384e-05	0.0023092	0.75	Up
A0A3Q7ELD7	Eukaryotic translation initiation factor 4C, org=Solanum lycopersicum	101248917	Solanum lycopersicum	DYQDDKADVILKYMPDEAR	_DYQDDKADVILK[GlyGly (K)]YMPDEAR_	83	(K94)	1.1.1.1.-.-.-.-	208.192	142.251	374.999	221.78	2.37559	4.28428	7.41836	3.16969	3.46881	1.60082	1.74766	41.6	51.3	45.7	54.9181	1.83134e-05	0.00240284	1	Up
Q9XEX8	Remorin 1, org=Solanum lycopersicum	rem-1	Solanum lycopersicum	RGEDLLKAEELAAK	_RGEDLLK[GlyGly (K)]AEELAAK_	169	(K175)	1.1.1.1.-.-.-.1	237.978	220.338	276.297	99.0611	2.51358	3.17583	7.21542	3.88232	265.1	120.118	140.574	36.7	49.8	44.8	49.6615	1.89313e-05	0.00244225	1	Up
A0A3Q7FX42	Ribosome biogenesis protein WDR12 homolog, org=Solanum lycopersicum		Solanum lycopersicum	GISAEKILEIEYIR	_GISAEK[GlyGly (K)]ILEIEYIR_	88	(K93)	1.1.1.1.-.1.-.-	60.5998	81.6802	82.5844	93.2222	3.00692	2.67043	1.51451	3.27586	109.219	91.6642	110.23	17.2	29.6	10.1	30.3874	2.38848e-05	0.00270512	1	Up
Q9STA6	Ubiquitin receptor RAD23, org=Solanum lycopersicum	rad23	Solanum lycopersicum	AMVQANPQILQPMLQELGKQNPHLMR	_AMVQANPQILQPMLQELGK[GlyGly (K)]QNPHLMR_	279	(K297)	1.-.1.1.-.-.-.-	102.666	298.745	239.575	153.128	2.83623	1.47445	4.06642	4.78354	3.90591	6.40963	3.38377	44.1	44.2	35.4	60.3401	2.5732e-05	0.00277107	0.75	Up
A0A3Q7GPD2	Stress-response A/B barrel domain-containing protein, org=Solanum lycopersicum	101266335	Solanum lycopersicum	MEGGKGGVVK	_[Acetyl (Protein N-term)]MEGGK[GlyGly (K)]GGVVK_	1	(K5)	1.1.1.1.-.-.-.1	93.2629	46.8402	143.89	103.942	2.40649	1.58905	1.93068	3.89818	93.1061	34.6756	85.9548	41.1	41.5	44.7	39.4869	2.67742e-05	0.00280509	1	Up
A0A3Q7HX64	Homeobox-leucine zipper protein, org=Solanum lycopersicum		Solanum lycopersicum	SETEVKQDDFAPEFGSR	_SETEVK[GlyGly (K)]QDDFAPEFGSR_	132	(K137)	1.1.1.-.-.1.-.-	187.392	105.332	124.811	240.442	1.28156	4.29709	2.38579	3.35874	79.3059	100.771	63.8829	37.4	45.7	22.8	58.1089	2.97758e-05	0.0029575	0.75	Up
A0A3Q7FE06	V-type proton ATPase subunit a, org=Solanum lycopersicum	101265176	Solanum lycopersicum	CLVAEGWSPVFATKQIQDALQR	_C[Carbamidomethyl (C)]LVAEGWSPVFATK[GlyGly (K)]QIQDALQR_	341	(C341,K354)	1.-.1.1.-.1.-.-	245.707	296.451	94.0666	151.106	1.60764	4.58847	3.8778	4.45513	137.517	106.484	154.348	46.3	38.1	18.3	54.1901	3.1981e-05	0.003042	0.75	Up
A0A3Q7EMF7	Deoxyuridine 5'-triphosphate nucleotidohydrolase, org=Solanum lycopersicum	101256925	Solanum lycopersicum	GKALVPTDLSIAVPEGTYAR	_GK[GlyGly (K)]ALVPTDLSIAVPEGTYAR_	49	(K50)	1.-.1.1.-.-.-.1	207.549	112.842	129.555	67.4774	2.61029	2.34835	2.00859	5.92912	123.365	112.941	98.1512	45.1	56.5	11.4	40.1217	3.23707e-05	0.003042	0.75	Up
P54928	Inositol monophosphatase 3, org=Solanum lycopersicum	IMP3	Solanum lycopersicum	DAFIKALNE	_DAFIK[GlyGly (K)]ALNE_	260	(K264)	1.1.1.1.-.-.-.-	195.956	125.916	229.822	375.855	3.54351	1.72039	5.3314	5.6641	334.301	417.012	291.676	45.4	44.8	18.3	57.047	3.42863e-05	0.00312766	1	Up
A0A3Q7F5X8	Uncharacterized protein, org=Solanum lycopersicum	101245105	Solanum lycopersicum	EVNVKSGLPATTSTER	_EVNVK[GlyGly (K)]SGLPATTSTER_	67	(K71)	1.1.1.-.-.-.-.-	64.5265	86.2354	59.3172	86.527	1.30257	2.48094	3.22127	2.3876	2.96862	3.72997	1.34262	19.3	33.7	45.5	31.5794	3.85769e-05	0.00327258	0.75	Up
A0A3Q7H727	GRAM domain-containing protein, org=Solanum lycopersicum	101253700	Solanum lycopersicum	VVLPVDQLKAVNPSISK	_VVLPVDQLK[GlyGly (K)]AVNPSISK_	204	(K212)	1.1.1.1.-.-.-.1	102.548	222.14	121.128	100.494	5.06978	4.62956	1.69754	2.8708	94.3216	173.919	120.343	42.3	43.9	31.3	38.2901	4.08395e-05	0.00337271	1	Up
A0A3Q7IGQ1	RRM domain-containing protein, org=Solanum lycopersicum		Solanum lycopersicum	GFGFVTFTDEKSMR	_GFGFVTFTDEK[GlyGly (K)]SMR_	49	(K59)	1.1.1.1.-.-.-.1	231.304	136.983	447.566	113.837	1.60222	2.70364	4.86943	1.3278	303.683	92.291	54.431	65.5	61.3	89.5	88.5158	4.33889e-05	0.00347002	1	Up
A0A3Q7FX05	Nuclear pore complex protein NUP35, org=Solanum lycopersicum		Solanum lycopersicum	SDVSPESGIPEYITSPEIKSDPR	_SDVSPESGIPEYITSPEIK[GlyGly (K)]SDPR_	67	(K85)	1.1.1.-.-.1.-.-	168.973	382.749	83.2363	225.591	1.89951	4.94689	1.28551	1.8811	144.341	410.073	1358.18	58.6	66.1	100	85.943	4.99928e-05	0.00366999	0.75	Up
A0A3Q7ENU3	Uncharacterized protein, org=Solanum lycopersicum		Solanum lycopersicum	TFPVSAFELDVPKK	_TFPVSAFELDVPK[GlyGly (K)]K_	145	(K157)	1.1.1.1.-.-.-.1	216.718	200.704	621.622	151.46	6.85491	2.37309	2.31245	4.48915	396.899	237.236	348.964	73.2	53.7	25	74.269	5.26172e-05	0.00376563	1	Up
A0A3Q7HSH2	Longin domain-containing protein, org=Solanum lycopersicum		Solanum lycopersicum	TVMVENIDKVLER	_TVMVENIDK[GlyGly (K)]VLER_	139	(K147)	1.1.1.1.-.-.-.1	85.7785	178.205	141.481	80.2848	4.17216	2.9188	1.29326	3.97798	55.7095	154.337	73.6694	38.6	42.7	55.5	39.2931	6.04562e-05	0.00401849	1	Up
K4CWC4	PR10 protein, org=Solanum lycopersicum		Solanum lycopersicum	GLVLDFDSLVPKLLSHDVK	_GLVLDFDSLVPK[GlyGly (K)]LLSHDVK_	22	(K33)	2.2.2.2.2.2.1.2	5601.47	4741.33	3751.69	3452.56	927.075	1169.96	966.212	798.585	7418.09	6679.85	7455.42	22.3	16	6.09	4.54371	6.21821e-05	0.0040811	1	Up
A0A3Q7EZE4	Uncharacterized protein, org=Solanum lycopersicum	104647762	Solanum lycopersicum	QADNDIKDMISSLTKR	_QADNDIK[GlyGly (K)]DMISSLTKR_	14	(K20)	1.1.1.1.1.-.-.-	130.885	84.8466	197.4	57.1039	0.71106	2.25665	1.63114	3.09292	66.9369	88.8283	35.0865	52.2	52.3	42.5	61.1348	6.88143e-05	0.00425011	1	Up
A0A3Q7H1L0	peptidylprolyl isomerase, org=Solanum lycopersicum		Solanum lycopersicum	LVKEGEGWETPEPGDEVEVHYTGTLLDGTK	_LVK[GlyGly (K)]EGEGWETPEPGDEVEVHYTGTLLDGTK_	43	(K45)	1.1.1.1.-.-.-.-	84.9997	155.314	318.03	158.383	4.71027	2.6432	2.58001	2.54351	1.33044	3.716	3.66751	55	34	46.9	57.4439	7.67161e-05	0.00450848	1	Up
A0A3Q7EJ92	UMP-CMP kinase, org=Solanum lycopersicum	101243930	Solanum lycopersicum	AEIKSGSENGTMISNMIK	_AEIK[GlyGly (K)]SGSENGTMISNMIK_	58	(K61)	1.-.1.1.-.-.-.1	119.218	150.981	215.76	54.1848	3.38568	1.74358	1.8934	3.79925	97.9844	53.0579	55.2513	49.8	38.4	36.8	49.9121	8.14304e-05	0.00461591	0.75	Up
A0A3Q7JHQ6;A0AA51NGI2	J domain-containing protein, org=Solanum lycopersicum		Solanum lycopersicum	FLSIAEKLLTNR	_FLSIAEK[GlyGly (K)]LLTNR_	21;21	(K27);(K27)	1.1.1.-.-.-.-.-	38.9867	41.5489	44.0766	83.3765	5.43932	3.42302	4.66675	4.52884	69.4097	2.69092	3.01028	40.4	18.4	153	11.5179	0.000113873	0.0053162	0.75	Up
Q84KJ2	Copper chaperone, org=Solanum lycopersicum	LeCCH	Solanum lycopersicum	VGMSCEGCVGAVKR	_VGMSC[Carbamidomethyl (C)]EGC[Carbamidomethyl (C)]VGAVK[GlyGly (K)]R_	9	(C13,C16,K21)	1.1.1.1.-.-.-.1	65.6921	77.6454	197.819	75.9315	2.8539	7.62098	6.61809	4.3616	122.356	108.33	99.1548	60	40.2	10.6	19.4405	0.00013776	0.00578696	1	Up
K1C10_HUMAN	Keratin, type I cytoskeletal 10, org=Homo sapiens	KRT10	Homo sapiens	TIDDLKNQILNLTTDNANILLQIDNAR	_TIDDLK[GlyGly (K)]NQILNLTTDNANILLQIDNAR_	202	(K207)	1.1.1.-.-.-.-.-	128.656	41.5994	95.098	164.098	1.44321	1.82676	1.25926	2.50928	121.428	208.229	111.889	48.5	31.4	36.1	61.0147	0.000148359	0.00597608	0.75	Up
A0A3Q7G327	V-type proton ATPase subunit G, org=Solanum lycopersicum	101258944	Solanum lycopersicum	QAKEEAEKEIAEFR	_QAKEEAEK[GlyGly (K)]EIAEFR_	38	(K45)	1.1.1.-.-.-.-.-	40.261	24.4829	42.2514	45.1552	6.71793	3.39712	2.49447	4.45652	5.11352	14.3606	4.74224	24.3	42.7	67.5	8.9154	0.000248339	0.00761505	0.75	Up
A0A3Q7F9D4	Titin-like, org=Solanum lycopersicum		Solanum lycopersicum	TPKEIIVEEEKPETEALLEK	_TPK[GlyGly (K)]EIIVEEEKPETEALLEK_	2109	(K2111)	1.1.1.1.-.-.-.1	64.8384	151.161	133.673	120.351	4.10036	5.7897	1.50742	5.56376	67.5903	142.127	47.0987	31.8	46.5	58.4	27.7116	0.000269588	0.00782112	1	Up
A0A3Q7HXW1	SCP domain-containing protein, org=Solanum lycopersicum		Solanum lycopersicum	AGDCNLIHSGAGENLAKGGGDFTGR	_AGDC[Carbamidomethyl (C)]NLIHSGAGENLAK[GlyGly (K)]GGGDFTGR_	235	(C238,K251)	1.1.1.-.-.-.-.-	65.9975	57.9965	34.691	79.9961	3.21361	1.46303	5.62845	2.27179	173.203	250.607	162.049	31.8	57.4	24.7	18.9778	0.000270346	0.00783787	0.75	Up
A0A3Q7FN52	VHS domain-containing protein, org=Solanum lycopersicum	101256571	Solanum lycopersicum	IGGTEVGQKITAGMSSMSFK	_IGGTEVGQK[GlyGly (K)]ITAGMSSMSFK_	19	(K27)	1.1.1.-.-.-.-.-	88.695	54.6078	224.192	90.468	2.98232	1.97173	3.32206	3.77097	1.36576	94.5648	3.17229	65.5	25.4	161	38.0145	0.000283315	0.0079869	0.75	Up
K4DHV2	E2 ubiquitin-conjugating enzyme, org=Solanum lycopersicum	101266615	Solanum lycopersicum	IQLPAEYPFKPPSFMLLTPNGR	_IQLPAEYPFK[GlyGly (K)]PPSFM[Oxidation (M)]LLTPNGR_	64	(K73,M78)	1.1.1.-.-.-.-.-	133.394	103.164	148.18	104.33	2.40689	1.33576	1.30272	4.25924	166.323	187.603	186.545	18.2	59.6	6.66	52.5618	0.000296681	0.00816182	0.75	Up
A0A3Q7EA13	Uncharacterized protein, org=Solanum lycopersicum	101260964	Solanum lycopersicum	MKLTQLEQELQR	_MK[GlyGly (K)]LTQLEQELQR_	74	(K75)	1.1.1.-.-.-.-.-	78.6281	57.4976	56.2873	62.0663	1.48368	1.19297	1.99851	3.65849	46.0418	47.4199	44.3104	16.2	52.9	3.39	30.5364	0.000311675	0.0083787	0.75	Up
A0A3Q7EUH6	SKP1-like protein, org=Solanum lycopersicum		Solanum lycopersicum	VFDAEFVKVDQK	_VFDAEFVK[GlyGly (K)]VDQK_	83	(K90)	1.-.1.1.-.-.-.-	61.804	77.4628	24.9607	40.2864	1.63886	5.42065	1.65643	3.41565	27.1343	25.7463	26.8745	45.3	59.2	2.78	16.858	0.000337475	0.00876952	0.75	Up
A0A3Q7J3M9	MBD domain-containing protein, org=Solanum lycopersicum	101259218	Solanum lycopersicum	DVKMTDNIGHPDVVEETPADVPEATK	_DVK[GlyGly (K)]MTDNIGHPDVVEETPADVPEATK_	310	(K312)	1.1.1.-.-.-.-.1	144.538	178.257	236.103	170.746	2.9679	6.15694	5.28334	1.66773	25.0926	114.881	41.7963	21.2	51.4	78.8	45.3875	0.000376819	0.0092931	0.75	Up
A0A3Q7FE49	Nodulin-like domain-containing protein, org=Solanum lycopersicum	101267176	Solanum lycopersicum	IAQLQAKLAQAAAEGAVR	_IAQLQAK[GlyGly (K)]LAQAAAEGAVR_	321	(K327)	1.1.1.1.-.1.-.-	222.578	134.698	51.1747	177.391	4.57074	4.55438	5.96834	2.66762	4.00974	4.66582	1.37306	49.8	30.5	52	32.9845	0.000401833	0.00962192	1	Up
A0A3Q7HYJ0	Nodulin-like domain-containing protein, org=Solanum lycopersicum	101257997	Solanum lycopersicum	LKVVSENPPSVELTQPQK	_LK[GlyGly (K)]VVSENPPSVELTQPQK_	292	(K293)	1.1.1.1.-.-.-.-	44.4022	61.4522	34.953	124.331	3.33161	5.5245	1.64723	1.24445	4.35879	2.6229	85.6936	60.7	66.3	154	22.5692	0.000417317	0.00983066	1	Up
L7Q568	Glycine rich RNA binding protein 1a, org=Solanum lycopersicum	GRP1	Solanum lycopersicum	SMKDAISGMNGQELDGR	_SMK[GlyGly (K)]DAISGMNGQELDGR_	60	(K62)	1.1.-.1.-.-.1.-	417.104	240.223	174.475	255.612	1.95148	3.26148	7.29035	1.05768	242.505	555.168	314.891	37.9	81.2	44.1	80.187	0.000435944	0.0101273	0.75	Up
A0A3Q7F244	KxDL domain-containing protein, org=Solanum lycopersicum	101262172	Solanum lycopersicum	TLINAKDLDSLK	_TLINAK[GlyGly (K)]DLDSLK_	22	(K27)	1.1.1.-.-.-.-.1	193.669	112.353	155.687	205.971	2.56983	1.41594	1.45248	6.40322	90.1115	194.289	167.828	25.3	79.6	35.9	56.3849	0.000438837	0.0101728	0.75	Up
A0A3Q7FT74	Vesicle transport v-SNARE N-terminal domain-containing protein, org=Solanum lycopersicum	101266321	Solanum lycopersicum	KMDLEAR	_K[GlyGly (K)]MDLEAR_	54	(K54)	1.1.1.1.-.-.-.1	112.172	44.785	177.093	100.776	3.7911	6.24881	1.66522	1.09801	45.2925	3.22788	4.16053	49.9	73.1	137	33.9624	0.00044676	0.0102785	1	Up
Q84XW6	V-type proton ATPase catalytic subunit A, org=Solanum lycopersicum		Solanum lycopersicum	KIGEGDLLTGGDLYATVFENSLMEHR	_K[GlyGly (K)]IGEGDLLTGGDLYATVFENSLMEHR_	142	(K142)	1.1.1.1.-.1.1.1	209.07	187.546	186.526	252.749	106.556	82.815	102.216	118.101	138.646	135.487	48.343	14.8	14.3	47.7	2.04031	0.000452915	0.0103723	1	Up
A0A3Q7FN52	VHS domain-containing protein, org=Solanum lycopersicum	101256571	Solanum lycopersicum	ITAGMSSMSFKMK	_ITAGMSSM[Oxidation (M)]SFK[GlyGly (K)]M[Oxidation (M)]K_	28	(M35,K38,M39)	1.1.1.1.-.-.-.-	42.7111	52.6369	22.0469	64.5237	6.27095	6.15283	2.33399	4.18091	48.6626	40.7624	45.4504	39.6	39.4	8.84	9.60566	0.000461715	0.0104672	1	Up
A0A3Q7INI5	Uncharacterized protein, org=Solanum lycopersicum		Solanum lycopersicum	ITPSEAKPEEVEKVVDAPVTSEIEK	_ITPSEAKPEEVEK[GlyGly (K)]VVDAPVTSEIEK_	96	(K108)	1.1.1.1.-.-.-.1	56.3148	89.4489	203.771	113.377	7.16567	1.40725	4.28759	5.59466	226.824	52.4433	100.298	54.6	52.9	71.2	25.0831	0.000479641	0.0105841	1	Up
A0A3Q7HV43	STI1 domain-containing protein, org=Solanum lycopersicum		Solanum lycopersicum	DFEAAIEVFQKALTEHR	_DFEAAIEVFQK[GlyGly (K)]ALTEHR_	345	(K355)	1.1.1.1.-.-.-.-	19.8613	88.4406	70.2839	58.7311	2.49999	2.3519	1.44821	5.56177	42.8935	66.3002	5.1195	48.9	60.4	81	20.0067	0.000517755	0.0109913	1	Up
Q7XZS6	Glutathione peroxidase, org=Solanum lycopersicum		Solanum lycopersicum	VLLIVNVASKCGLTDSNYK	_VLLIVNVASK[GlyGly (K)]C[Carbamidomethyl (C)]GLTDSNYK_	31	(K40,C41)	1.1.1.1.-.-.1.1	199.907	161.271	250.3	231.939	85.0554	75.5347	103.335	86.9679	143.187	158.905	111.629	18.5	13.2	17.5	2.40363	0.000556048	0.0113888	1	Up
A0A3Q7ICY0;K4CHT4	UBC core domain-containing protein;UBC12 (Fragment), org=Solanum lycopersicum		Solanum lycopersicum	VFHPNINSNGSICLDILKEQWSPALTVSK	_VFHPNINSNGSIC[Carbamidomethyl (C)]LDILK[GlyGly (K)]EQWSPALTVSK_	372;73	(C384,K389);(C85,K90)	1.1.1.-.-.-.-.-	212.39	147.001	182.86	170.36	5.36965	4.63423	1.39842	3.47615	119.444	147.415	180.05	15.3	46.6	20.4	47.8956	0.000556329	0.0113888	0.75	Up
A0A3Q7EHC5	Myb-like domain-containing protein, org=Solanum lycopersicum		Solanum lycopersicum	EILTLLNLQKQVQYK	_EILTLLNLQK[GlyGly (K)]QVQYK_	355	(K364)	1.1.1.-.-.-.-.1	62.3591	27.6716	49.8383	96.7406	7.95228	2.60323	7.0296	4.08219	43.9576	82.5454	58.196	48.8	46.1	31.7	10.9201	0.000625052	0.0120494	0.75	Up
A0A3Q7GDG7	Glyceraldehyde-3-phosphate dehydrogenase, org=Solanum lycopersicum	101258368	Solanum lycopersicum	TVDGPSMKDWR	_TVDGPSMK[GlyGly (K)]DWR_	191	(K198)	1.1.1.-.-.-.-.1	121.631	137.058	243.046	159.291	5.35322	5.65814	1.15197	3.78529	157.714	110.03	86.9286	32.7	51.7	30.5	41.4472	0.000676833	0.012527	0.75	Up
A0A3Q7IM48	protein-serine/threonine phosphatase, org=Solanum lycopersicum		Solanum lycopersicum	GLQDKIELVPIDLQNRPVWYK	_GLQDK[GlyGly (K)]IELVPIDLQNRPVWYK_	422	(K426)	1.1.1.1.-.-.-.1	79.9272	89.1711	99.1951	31.5341	4.29482	4.67512	7.37053	4.91677	80.4568	104.904	86.9171	40	26.2	14	14.1047	0.00069955	0.0127522	1	Up
A0A3Q7GBP5	EF-hand domain-containing protein, org=Solanum lycopersicum	101252387	Solanum lycopersicum	AAVKALEEAIYMK	_AAVK[GlyGly (K)]ALEEAIYMK_	359	(K362)	1.1.-.1.-.-.-.-	23.442	27.7806	13.5819	14.7076	3.27746	4.71397	3.73288	5.35806	2.89824	1.84086	3.5275	34.6	22	30.9	4.65463	0.000706988	0.0128395	0.75	Up
A0A3Q7H3C5	NADP-dependent glyceraldehyde-3-phosphate dehydrogenase, org=Solanum lycopersicum	101262732	Solanum lycopersicum	DINKAILISDAMETGTVQINSAPAR	_DINK[GlyGly (K)]AILISDAMETGTVQINSAPAR_	427	(K430)	1.1.1.1.-.-.-.1	154.302	156.689	226.851	121.098	4.6075	3.21651	7.63637	1.35619	169.725	108.486	107.478	27	63	27.7	39.184	0.000807674	0.0136931	1	Up
K4CWC4	PR10 protein, org=Solanum lycopersicum		Solanum lycopersicum	LLSHDVKSIEIVEGDGGAGSIK	_LLSHDVK[GlyGly (K)]SIEIVEGDGGAGSIK_	34	(K40)	2.2.2.2.1.1.-.1	1180.99	984.903	984.494	519.476	212.521	266.977	160.966	165.116	1027.89	1723.49	1246.12	30.6	24.6	26.7	4.55556	0.000824163	0.0138485	1	Up
A0A3Q7GQ29	Ribosomal protein L19, org=Solanum lycopersicum	101261236	Solanum lycopersicum	VLMENIHKTK	_VLMENIHK[GlyGly (K)]TK_	137	(K144)	1.-.1.1.-.-.-.1	95.6657	78.8465	89.8126	53.6523	2.77737	5.58024	1.33594	1.27847	87.1418	70.6874	75.0677	23.4	73.4	11	28.9807	0.000862969	0.0141515	0.75	Up
Q9LKW3	Dehydration-induced protein ERD15, org=Solanum lycopersicum	543654	Solanum lycopersicum	YFEKPSKIVSPR	_YFEKPSK[GlyGly (K)]IVSPR_	135	(K141)	1.1.1.1.-.-.-.1	77.1734	28.5738	53.7679	21.8203	4.97746	1.79087	1.52213	4.95091	122.485	62.267	114.059	55.8	57.8	32.7	13.6946	0.000894939	0.0144381	1	Up
Q8GZD8	Neutral leucine aminopeptidase preprotein, org=Solanum lycopersicum	LapN	Solanum lycopersicum	GDILTVGATEKDLAR	_GDILTVGATEK[GlyGly (K)]DLAR_	87	(K97)	2.2.2.2.2.2.2.2	2344.37	2093.79	3050.63	1992.4	744.546	1116.15	718.121	1089.46	2415.95	2226.5	2371.38	20.1	23.4	4.24	2.58465	0.000907785	0.0145152	1	Up
A0A3Q7EZE4	Uncharacterized protein, org=Solanum lycopersicum	104647762	Solanum lycopersicum	ADSNYVDREKQK	_[Acetyl (Protein N-term)]ADSNYVDREK[GlyGly (K)]QK_	2	(K11)	2.2.2.2.2.1.2.2	14216.4	13067.2	20334	12912.5	4976.48	7959.92	4644.82	5088.96	18177.4	17957.9	16715.2	23.2	27.2	4.48	2.67003	0.00097228	0.0151574	1	Up
A0A3Q7G4W7	inositol-3-phosphate synthase, org=Solanum lycopersicum	544226	Solanum lycopersicum	YEFKTDVHVPK	_YEFK[GlyGly (K)]TDVHVPK_	51	(K54)	1.1.1.1.-.-.-.1	97.298	58.5918	28.7022	159.779	2.75468	2.46544	2.20147	4.94899	72.0141	57.237	30.4943	65.7	40.7	39.5	27.8379	0.000997951	0.0153391	1	Up
A0A3Q7I0M3	VHS domain-containing protein, org=Solanum lycopersicum		Solanum lycopersicum	IKAMELITAWGESEDLSYLPVFR	_IK[GlyGly (K)]AMELITAWGESEDLSYLPVFR_	141	(K142)	1.1.1.1.-.-.-.1	185.401	198.11	204.587	159.37	1.60428	5.96239	2.32681	1.07347	134.791	56.962	97.1414	10.7	80.5	40.4	68.1565	0.00101274	0.0154243	1	Up
A0A3Q7IKM0	Uncharacterized protein, org=Solanum lycopersicum	101244100	Solanum lycopersicum	IPSQVDQKTVVVQETTR	_IPSQVDQK[GlyGly (K)]TVVVQETTR_	249	(K256)	1.1.1.1.1.1.1.1	3448.32	3887.84	5631.77	3698.9	1708.19	2013.82	1639.44	1461.5	5151.75	5497.48	4942.45	23.8	13.5	5.39	2.44276	0.00104614	0.0156808	1	Up
A0A3Q7J3Y8	DUF985 domain-containing protein, org=Solanum lycopersicum	101251550	Solanum lycopersicum	DYNISSDMQVTKAPTR	_DYNISSDMQVTK[GlyGly (K)]APTR_	132	(K143)	1.1.1.1.-.-.-.1	169.151	93.9488	208.473	50.14	5.25281	4.97284	3.74295	6.26038	67.6211	5.43005	1.35091	54.9	20.5	150	25.7904	0.00114255	0.0163799	1	Up
A0A3Q7H0E4	Translation elongation factor EFTu/EF1A C-terminal domain-containing protein, org=Solanum lycopersicum		Solanum lycopersicum	EGDNLLIMPNKAAVK	_EGDNLLIMPNK[GlyGly (K)]AAVK_	109	(K119)	1.1.1.1.-.1.-.-	215.05	138.151	183.852	137.083	6.43351	1.31559	1.39195	4.59469	163.368	45.5874	23.2537	22.5	73.3	97.3	49.079	0.00126612	0.0172524	1	Up
Q43511	H1 histone-like protein, org=Solanum lycopersicum		Solanum lycopersicum	SAKAVTHPPYFQMIK	_SAK[GlyGly (K)]AVTHPPYFQMIK_	48	(K50)	2.1.2.1.1.2.-.1	679.282	593.848	554.114	669.76	201.891	223.112	190.518	121.249	277.74	134.268	201.29	9.67	23.9	35.1	3.38913	0.00126665	0.0172544	1	Up
A0A3Q7HVR7	UBX domain-containing protein, org=Solanum lycopersicum	101244402	Solanum lycopersicum	AKQEAEAALEEK	_AK[GlyGly (K)]QEAEAALEEK_	471	(K472)	1.1.1.1.-.1.1.1	110.824	72.5753	126.169	97.8172	27.34	38.2863	37.6853	50.8552	114.623	189.935	78.683	22.3	25	44.4	2.6425	0.00137237	0.0180461	1	Up
A0A3Q7ELD7	Eukaryotic translation initiation factor 4C, org=Solanum lycopersicum	101248917	Solanum lycopersicum	LLKAYGELPENTR	_LLK[GlyGly (K)]AYGELPENTR_	102	(K104)	2.2.2.2.2.2.2.2	10207.7	7782.58	9582.74	8966.4	6716.88	5832.14	5865.11	5352.58	6081.94	6905.93	6375.84	11.3	9.55	6.47	1.53742	0.00141631	0.0182999	1	Up
Q9FEW7	DnaJ like protein, org=Solanum lycopersicum	t19-8	Solanum lycopersicum	GNEQPGVIPADLVFIIDEKPHK	_GNEQPGVIPADLVFIIDEK[GlyGly (K)]PHK_	226	(K244)	1.1.-.1.-.-.1.-	114.519	31.4363	41.1549	32.9003	1.70257	5.78517	1.80874	6.44769	79.5619	119.862	76.9175	72.6	64.3	26.1	13.9741	0.00145205	0.0185224	0.75	Up
A0A3Q7G5U8	U1-type domain-containing protein, org=Solanum lycopersicum	101258649	Solanum lycopersicum	TLLQPVGQKR	_TLLQPVGQK[GlyGly (K)]R_	4	(K12)	1.1.-.1.-.-.-.1	69.088	43.0712	31.1337	68.5618	1.97807	1.35655	4.4886	6.62774	70.1347	36.6014	32.7353	35.8	67.1	44.2	14.6602	0.00145429	0.0185224	0.75	Up
Q6QLU0	Protein phosphatase 2C, org=Solanum lycopersicum	543923	Solanum lycopersicum	AADLGKGGSTAVTAILINGQK	_AADLGK[GlyGly (K)]GGSTAVTAILINGQK_	119	(K124)	1.1.1.-.-.-.-.1	65.9971	54.0979	62.0795	92.4701	8.06543	3.39685	2.18152	6.95817	23.753	44.924	21.0723	24.2	54.5	43.7	13.331	0.00145736	0.0185224	0.75	Up
A0A3Q7I9H4	Bet v I/Major latex protein domain-containing protein, org=Solanum lycopersicum		Solanum lycopersicum	QMNFVEGGPIKYLK	_QMNFVEGGPIK[GlyGly (K)]YLK_	56,173	(K66)(K183)	1.1.1.-.-.-.-.-	26.812	16.4281	32.0202	38.3385	7.01879	5.71047	4.55338	2.25663	17.6678	1.22111	6.33658	32.6	41.4	100	5.81388	0.0014717	0.0185409	0.75	Up
A0A3Q7I3U9	Enoyl reductase (ER) domain-containing protein, org=Solanum lycopersicum	101243822	Solanum lycopersicum	NIDFVKSLGADEILDYK	_NIDFVK[GlyGly (K)]SLGADEILDYK_	191	(K196)	1.1.1.1.1.1.1.1	510.474	477.997	656.293	351.881	162.625	156.515	169.81	137.804	635.144	637.225	696.919	25.1	8.75	5.34	3.1857	0.00150418	0.0187594	1	Up
A0A3Q7JE01	Enoyl reductase (ER) domain-containing protein, org=Solanum lycopersicum	101248372	Solanum lycopersicum	MQGFLAVDYFPLYKK	_MQGFLAVDYFPLYK[GlyGly (K)]K_	279	(K292)	1.1.1.1.-.1.-.1	297.031	404.816	294.364	220.221	97.1872	59.4279	112.585	120.479	251.604	167.439	149.045	25	27.8	28.9	3.12162	0.00155486	0.0190551	1	Up
A0A3Q7I9H4	Bet v I/Major latex protein domain-containing protein, org=Solanum lycopersicum		Solanum lycopersicum	QMNFVEGGPIKYLK	_QM[Oxidation (M)]NFVEGGPIK[GlyGly (K)]YLK_	56,173	(M57,K66)(M174,K183)	1.1.1.1.-.-.-.-	108.252	77.869	94.9822	109.105	1.60015	6.48785	2.84576	6.20505	223.46	206.971	182.817	15	56.9	10	22.7675	0.001606	0.0192957	1	Up
A0A3Q7HP92;P26981	Guanine nucleotide-binding protein alpha subunit;Guanine nucleotide-binding protein alpha-1 subunit, org=Solanum lycopersicum	;GPA1	Solanum lycopersicum	TFKLVDETLR	_TFK[GlyGly (K)]LVDETLR_	373;365	(K375);(K367)	1.-.1.1.-.-.1.-	16.4237	32.5838	53.4794	68.4819	5.37283	2.22223	3.18937	6.39762	13.3433	30.2597	16.9088	53.6	44.8	44.2	9.95043	0.00162195	0.0193922	0.75	Up
A0A3Q7HQI3	PITH domain-containing protein, org=Solanum lycopersicum	101264042	Solanum lycopersicum	VSALNEAVTGSVKSVFKPWEQR	_VSALNEAVTGSVK[GlyGly (K)]SVFKPWEQR_	29	(K41)	1.1.1.1.-.1.1.1	667.513	531.184	441.666	406.997	224.912	277.605	188.328	237.219	363.082	268.139	360.557	22.7	15.9	16.4	2.20606	0.00163087	0.0194402	1	Up
A0A3Q7F885	galactinol--sucrose galactosyltransferase, org=Solanum lycopersicum		Solanum lycopersicum	ASLQPGKDDFIDVCVESGSSK	_ASLQPGK[GlyGly (K)]DDFIDVC[Carbamidomethyl (C)]VESGSSK_	143	(K149,C156)	1.-.1.1.-.-.-.-	39.9105	30.3858	59.2537	28.3823	5.44514	3.49761	2.58175	1.07933	35.6441	14.1355	16.2089	35.7	57.9	53.9	12.5305	0.00164537	0.0195543	0.75	Up
A0A3Q7ISV4	Large ribosomal subunit protein uL6 N-terminal domain-containing protein, org=Solanum lycopersicum	101252946	Solanum lycopersicum	AVDAALIKAIEAVPELK	_AVDAALIK[GlyGly (K)]AIEAVPELK_	193	(K200)	1.1.1.1.1.1.1.1	470.751	427.414	337.717	393.954	178.489	157.424	184.459	258.214	295.2	363.025	453.27	13.8	22.6	21.4	2.09333	0.00171869	0.0200112	1	Up
A0A3Q7FYP5	oligopeptidase A, org=Solanum lycopersicum	101254150	Solanum lycopersicum	LSQKFDENVLDSTKK	_LSQK[GlyGly (K)]FDENVLDSTKK_	274	(K277)	1.1.1.-.-.-.-.-	45.5056	64.059	13.2393	38.5764	2.79915	1.34709	6.73435	1.68863	31.2782	62.9337	15.4866	52.1	78.7	66.1	12.8393	0.00184161	0.0206856	0.75	Up
A0A3Q7IJ63	Proteasome subunit alpha type, org=Solanum lycopersicum	101256141	Solanum lycopersicum	AKSEATSFESVYGEPIPVKELAER	_AKSEATSFESVYGEPIPVK[GlyGly (K)]ELAER_	92	(K110)	1.1.1.1.1.1.1.1	294.315	224.325	255.075	199.064	134.511	133.049	111.766	158.133	283.167	296.647	282.921	16.9	14.1	2.73	1.80996	0.00187788	0.0208602	1	Up
A0A3Q7FTS1	40S ribosomal protein S19, org=Solanum lycopersicum	101249905	Solanum lycopersicum	SGKLELPEWTDIVK	_SGK[GlyGly (K)]LELPEWTDIVK_	26	(K28)	1.-.1.1.-.-.-.1	108.037	110.11	129.051	21.2476	2.59942	2.86599	2.00377	1.50684	5.63803	1.73887	6.48915	52.3	27.2	54.8	41.0477	0.00194089	0.021143	0.75	Up
A0A3Q7FVJ8	Peptidase S59 domain-containing protein, org=Solanum lycopersicum	101245750	Solanum lycopersicum	TEGTKVPFFSDDDETPSTPK	_TEGTK[GlyGly (K)]VPFFSDDDETPSTPK_	682	(K686)	-.1.1.1.-.-.-.1	38.6996	17.1777	79.8016	37.8565	8.22889	4.81029	3.20554	2.07647	45.1709	117.004	93.1838	60.5	58.5	43	9.47184	0.00203689	0.0216402	0.75	Up
A0A3Q7ELN1	Uncharacterized protein, org=Solanum lycopersicum	101260869	Solanum lycopersicum	SYTTTSNVFGGKSQTVGK	_SYTTTSNVFGGK[GlyGly (K)]SQTVGK_	231	(K242)	1.1.1.1.1.1.1.1	305.423	192.857	330.925	256.263	26.4048	46.8336	34.367	83.8247	335.329	268.948	374.382	22.4	53.1	16.3	5.6703	0.00211181	0.0219508	1	Up
A0A3Q7I9H4	Bet v I/Major latex protein domain-containing protein, org=Solanum lycopersicum		Solanum lycopersicum	YSLIEGDVLGDKLESIAYDVK	_YSLIEGDVLGDK[GlyGly (K)]LESIAYDVK_	201	(K212)	1.1.1.1.1.1.1.1	174.376	142.307	102.328	85.7124	53.1642	33.8504	35.9768	43.9303	236.868	180.768	224.926	31.7	21	13.8	3.02371	0.00214433	0.0221357	1	Up
K4D1U9	Non-specific lipid-transfer protein, org=Solanum lycopersicum	101266080	Solanum lycopersicum	SAANAIKGLNLGK	_SAANAIK[GlyGly (K)]GLNLGK_	76	(K82)	1.1.1.1.-.-.-.-	62.5138	38.2726	22.1663	10.3963	2.58862	3.38564	1.22707	1.4649	27.3678	44.9056	13.9682	67.7	46.5	54	15.3872	0.00217316	0.022264	1	Up
A0A3Q7GAY0	Jacalin-type lectin domain-containing protein, org=Solanum lycopersicum	101244282	Solanum lycopersicum	VVIKETSLEFLVGIK	_VVIK[GlyGly (K)]ETSLEFLVGIK_	75	(K78)	1.1.1.-.-.-.-.-	26.5246	28.768	25.9631	29.5047	3.98046	2.68455	1.2954	3.42773	38.419	41.7333	27.4948	6.18	40.8	20.8	9.72596	0.00226116	0.02265	0.75	Up
Q00747	Protein LE25, org=Solanum lycopersicum	LE25	Solanum lycopersicum	DAASAAKAGMEK	_DAASAAK[GlyGly (K)]AGMEK_	6	(K12)	1.1.1.-.-.-.-.-	89.5191	19.3537	132.9	49.7159	1.38917	3.41535	6.53979	5.76126	76.1939	5.58007	5.77526	67.6	54.7	140	17.0406	0.00252025	0.0235927	0.75	Up
A0A3Q7I1X1	Bis(5'-adenosyl)-triphosphatase, org=Solanum lycopersicum		Solanum lycopersicum	VGKQLESYHK	_VGK[GlyGly (K)]QLESYHK_	108	(K110)	1.-.1.1.-.-.-.1	20.8329	55.7635	28.5489	31.1817	1.82775	3.1091	2.74696	0.484081	0.526531	1.99396	17.1158	44.3	57.3	140	16.6906	0.00255772	0.0236988	0.75	Up
A0A3Q7I303	PPPDE domain-containing protein, org=Solanum lycopersicum	101257806	Solanum lycopersicum	TPANAVVKDPLGDAR	_TPANAVVK[GlyGly (K)]DPLGDAR_	217	(K224)	1.-.1.1.-.-.-.1	115.501	133.947	129.66	121.863	7.94009	3.88701	2.24631	1.17396	131.449	171.324	129.087	6.55	77.9	16.5	32.8562	0.00261557	0.0239426	0.75	Up
A0A3Q7G986	PB1 domain-containing protein, org=Solanum lycopersicum	101265728	Solanum lycopersicum	PHDNQLAYVSGETKILSVDR	_PHDNQLAYVSGETK[GlyGly (K)]ILSVDR_	56	(K69)	1.2.2.2.1.2.1.1	693.124	721.802	1163.83	1035.99	297.789	468.2	332.518	438.609	428.101	715.14	707.086	25.8	21.3	26.5	2.35164	0.00262639	0.0239634	1	Up
Q8GZD8	Neutral leucine aminopeptidase preprotein, org=Solanum lycopersicum	LapN	Solanum lycopersicum	DTLGLTHTNQSDAPKISFAAK	_DTLGLTHTNQSDAPK[GlyGly (K)]ISFAAK_	58	(K72)	2.2.2.2.2.2.2.2	2404.42	1930.72	2691.7	1630.81	986.093	1276.46	859.765	1081.92	2167.49	2312.39	2106.7	21.9	16.7	4.81	2.05927	0.00275477	0.0244624	1	Up
A0A3Q7HNF7	mannosyl-glycoprotein endo-beta-N-acetylglucosaminidase, org=Solanum lycopersicum	101261626	Solanum lycopersicum	HIANKLLSSKNSAQMYAER	_HIANK[GlyGly (K)]LLSSK[GlyGly (K)]NSAQMYAER_	181	(K185,K190)	1.1.1.1.-.1.1.1	145.609	123.803	173.686	179.485	46.3204	61.6497	32.1038	67.9131	111.6	59.1026	61.9477	16.6	30.9	38.1	2.99337	0.00278768	0.0246011	1	Up
K4BYA6	Protein SIEVE ELEMENT OCCLUSION B-like, org=Solanum lycopersicum	101249174	Solanum lycopersicum	DFDVKPLVHIIEDIVHR	_DFDVK[GlyGly (K)]PLVHIIEDIVHR_	125	(K129)	1.1.1.1.-.-.-.1	53.4852	30.3426	86.3165	46.5775	4.47082	3.05845	1.53486	0.484078	67.9662	68.5901	48.2138	43.4	73.1	18.8	22.6976	0.00298133	0.0252546	1	Up
A0A3Q7ESZ6	PB1 domain-containing protein, org=Solanum lycopersicum	101252825	Solanum lycopersicum	NTKFPLLISK	_NTK[GlyGly (K)]FPLLISK_	75	(K77)	1.1.1.1.1.1.1.1	461.162	329.446	473.31	257.151	116.679	126.699	108.751	210.076	287.269	147.15	197.822	27.6	33.4	33.7	2.70554	0.00301825	0.0253824	1	Up
Q8GZD8	Neutral leucine aminopeptidase preprotein, org=Solanum lycopersicum	LapN	Solanum lycopersicum	SLDILGLGTGPEIEKK	_SLDILGLGTGPEIEK[GlyGly (K)]K_	233	(K247)	2.2.2.2.2.2.2.2	2582.18	2171.71	2507.67	2055.49	1125.85	1673.4	1091.07	1239	2081.98	2069.03	2211.21	11	20.9	3.71	1.81643	0.00340482	0.0265838	1	Up
A0A3Q7GRY0	glutathione transferase, org=Solanum lycopersicum		Solanum lycopersicum	ESKYLGGESFTLADLHHAPSLHYLSGSK	_ESK[GlyGly (K)]YLGGESFTLADLHHAPSLHYLSGSK_	153	(K155)	3.3.3.3.-.2.1.3	667.363	909.313	945.924	405.661	258.125	146.995	209.8	250.271	606.746	683.975	776.351	34.2	23.5	12.3	3.38452	0.00343243	0.0266481	1	Up
A0A3Q7H3Z8;Q9SYU8;Q9SYV0	SHSP domain-containing protein;17.7 kD class I small heat shock protein;17.6 kD class I small heat shock protein, org=Solanum lycopersicum	;HSP17.7;HSP17.6	Solanum lycopersicum	IDWKETPEAHVFK	_IDWK[GlyGly (K)]ETPEAHVFK_	49,191;49;49	(K52)(K194);(K52);(K52)	2.2.1.1.1.-.-.2	520.835	316.304	402.91	79.6744	17.2156	11.875	22.7775	39.0733	90.882	130.981	173.785	56.6	51.8	31.4	14.5118	0.00348425	0.0267371	1	Up
A0A3Q7F6V7;G3CKB9	Fe2OG dioxygenase domain-containing protein;Flavanone 3 beta-hydroxylase (Fragment), org=Solanum lycopersicum	100736482;F3H	Solanum lycopersicum	VAYNKFSDEIPVISLQGIDDVNGR	_VAYNK[GlyGly (K)]FSDEIPVISLQGIDDVNGR_	29;13	(K33);(K17)	1.1.1.1.-.1.-.1	93.5026	95.5795	163.271	203.987	35.2669	63.662	26.732	30.9094	135.014	205.039	234.344	38.9	42.7	26.7	3.55329	0.00349113	0.0267572	1	Up
Q6IV07	UDP-arabinopyranose mutase, org=Solanum lycopersicum	543938	Solanum lycopersicum	TIKVPEGFDYELYNR	_TIK[GlyGly (K)]VPEGFDYELYNR_	48	(K50)	1.1.1.1.1.1.1.1	474.478	451.649	385.816	332.259	237.984	218.483	139.922	213.1	324.318	365.761	253.69	15.7	21.2	18	2.03116	0.00351184	0.0268038	1	Up
A0A3Q7I9H4	Bet v I/Major latex protein domain-containing protein, org=Solanum lycopersicum		Solanum lycopersicum	GKAIDLFK	_GK[GlyGly (K)]AIDLFK_	256	(K257)	1.1.1.1.-.1.-.1	284.625	220.152	377.644	107.254	37.1801	79.2413	41.823	37.4591	638.165	833.967	821.934	45.9	41.5	14.4	5.05701	0.00408513	0.0282691	1	Up
Q6QLU0	Protein phosphatase 2C, org=Solanum lycopersicum	543923	Solanum lycopersicum	EIIEGKGGFVSNFPGDVPR	_EIIEGK[GlyGly (K)]GGFVSNFPGDVPR_	172	(K177)	1.1.1.1.-.1.-.1	201.98	316.821	423.223	267.53	91.5009	102.08	146.267	141.054	212.215	284.22	184.522	30.8	22.9	22.7	2.51518	0.00412914	0.0283762	1	Up
A0A3Q7IKJ5	Inosine-5'-monophosphate dehydrogenase, org=Solanum lycopersicum	101266279	Solanum lycopersicum	YQAENLIKHDVDGLR	_YQAENLIK[GlyGly (K)]HDVDGLR_	293	(K300)	2.2.2.2.2.2.2.2	724.117	713.771	760.235	533.247	510.801	399.179	365.976	351.778	540.158	688.44	557.791	14.9	17.7	13.6	1.67802	0.00424232	0.028625	1	Up
A0A3Q7GPF1	Cytochrome b5 heme-binding domain-containing protein, org=Solanum lycopersicum	101257772	Solanum lycopersicum	VYDVTKFLDDHPGGDEVLLAATGK	_VYDVTK[GlyGly (K)]FLDDHPGGDEVLLAATGK_	30	(K35)	1.1.1.-.1.-.-.-	38.5859	37.3343	20.5658	22.645	7.47764	4.33176	1.90254	1.64498	84.6793	89.1135	86.9538	31.9	70.6	2.55	7.75747	0.00424324	0.028625	0.75	Up
A0A3Q7GRY0	glutathione transferase, org=Solanum lycopersicum		Solanum lycopersicum	AITQYIAHTYADKGNQLLPNDPK	_AITQYIAHTYADK[GlyGly (K)]GNQLLPNDPK_	69,265	(K81)(K277)	2.2.2.2.2.1.1.2	438.456	592.237	536.449	356.802	115.957	104.534	123.773	256.651	556.408	569.58	409.274	21.7	47.5	17.4	3.20169	0.00425324	0.0286555	1	Up
A0A3Q7IXE6	Patellin-3, org=Solanum lycopersicum	101255264	Solanum lycopersicum	ETTPVVEEKK	_ETTPVVEEK[GlyGly (K)]K_	163	(K171)	2.2.2.2.1.1.1.1	337.153	351.588	465.856	461.528	223.379	287.566	208.13	251.687	493.476	570.151	410.651	17.1	14.4	16.2	1.6648	0.00436575	0.0289263	1	Up
A0A3Q7I801	Bet v I/Major latex protein domain-containing protein, org=Solanum lycopersicum	101246666	Solanum lycopersicum	ALVVDSDNLIPKLMPQVK	_ALVVDSDNLIPK[GlyGly (K)]LMPQVK_	22	(K33)	1.1.1.1.-.1.-.1	1098.82	830.415	677.833	207.384	92.6228	37.0825	58.933	135.674	3117.7	1666.23	1516.32	53.1	53	42.1	8.67821	0.00448761	0.0292873	1	Up
A0A3Q7F0H8	Uncharacterized protein, org=Solanum lycopersicum	101256549	Solanum lycopersicum	FGFQRPEMYELKLK	_FGFQRPEMYELK[GlyGly (K)]LK_	16	(K27)	2.1.2.2.-.1.1.2	290.495	245.183	471.368	290.657	110.007	94.0349	60.9295	160.161	310.17	165.751	137.758	30.9	38.9	45.2	3.05247	0.00452745	0.029351	1	Up
A0A3Q7HQE3	Aldehyde dehydrogenase, org=Solanum lycopersicum	101262822	Solanum lycopersicum	MDAEAIVKELR	_[Acetyl (Protein N-term)]MDAEAIVK[GlyGly (K)]ELR_	1	(K8)	1.1.1.1.-.1.-.1	111.709	76.6708	112.319	124.701	43.6747	68.3906	59.2049	54.5724	239.678	48.5535	41.9253	19.4	18.2	102	1.88361	0.00458023	0.0294784	1	Up
A0A3Q7ELN1	Uncharacterized protein, org=Solanum lycopersicum	101260869	Solanum lycopersicum	LHPETKPLFR	_LHPETK[GlyGly (K)]PLFR_	165	(K170)	1.1.1.1.-.-.-.-	32.5062	9.83035	54.7261	15.927	3.06107	5.59387	1.24275	1.33823	35.2453	21.3072	15.424	71.1	72.5	42.4	10.0561	0.00460966	0.0295631	1	Up
A0A3Q7GDG7	Glyceraldehyde-3-phosphate dehydrogenase, org=Solanum lycopersicum	101258368	Solanum lycopersicum	LEKEASYEDIK	_LEK[GlyGly (K)]EASYEDIK_	253	(K255)	2.2.2.2.2.2.2.2	1155.38	958.83	1338.97	1160.55	655.794	900.17	692.756	615.449	1353.22	1406.73	1331.43	13.5	17.7	2.84	1.61084	0.00473053	0.029825	1	Up
A0A3Q7GCI1	Single-stranded DNA binding protein Ssb-like OB fold domain-containing protein, org=Solanum lycopersicum		Solanum lycopersicum	VVNTKMVVPR	_VVNTK[GlyGly (K)]MVVPR_	30	(K34)	1.1.1.1.-.-.-.1	128.5	52.7682	98.1356	167.893	8.0767	1.51317	2.17111	14.0474	122.863	79.8485	128.921	43.5	90.8	24.2	17.3314	0.00475693	0.0298557	1	Up
A0A3Q7FI77	Uncharacterized protein, org=Solanum lycopersicum	101265008	Solanum lycopersicum	ILKDEQTLESYGLEADHTVHLVR	_ILK[GlyGly (K)]DEQTLESYGLEADHTVHLVR_	78	(K80)	2.2.2.2.2.2.2.2	3806.6	4656.43	4654.98	3551.72	2582.8	2821.93	2193.38	3117.49	3728.62	3895.75	3975.63	13.8	14.6	3.26	1.55565	0.00491841	0.0301735	1	Up
A0A3Q7EZE4	Uncharacterized protein, org=Solanum lycopersicum	104647762	Solanum lycopersicum	QADNDIKDMISSLTKR	_QADNDIKDMISSLTK[GlyGly (K)]R_	14	(K28)	2.2.2.2.1.2.-.2	599.168	459.939	1504.75	500.682	79.6376	129.687	150.073	252.949	802.938	345.621	300.483	64.7	47.6	57.6	5.00458	0.00513242	0.0304836	1	Up
A0A3Q7F5X6	Thioredoxin reductase, org=Solanum lycopersicum		Solanum lycopersicum	FGTQIYTETVTKVDFSK	_FGTQIYTETVTK[GlyGly (K)]VDFSK_	84	(K95)	1.1.1.1.1.-.1.-	98.8242	113.241	124.504	114.546	76.8442	58.241	52.6316	44.7012	45.3567	104.489	122.707	9.38	23.5	44.5	1.94097	0.00518242	0.030598	1	Up
A0A3Q7IXE6	Patellin-3, org=Solanum lycopersicum	101255264	Solanum lycopersicum	VTEKVTADEEDGSKAVEEIK	_VTEKVTADEEDGSK[GlyGly (K)]AVEEIK_	197	(K210)	1.1.1.1.1.1.1.1	21.1446	34.116	25.0988	99.9682	5.56557	6.33588	2.0846	8.49778	22.3048	13.4293	0.533286	82.1	47.4	90.6	8.02032	0.00527788	0.0307649	1	Up
A0A3Q7ES41	Uncharacterized protein, org=Solanum lycopersicum	101266983	Solanum lycopersicum	SVNEVEVKPKPK	_SVNEVEVKPK[GlyGly (K)]PK_	322	(K331)	1.1.1.1.1.1.1.1	352.556	372.119	438.221	447.278	270.78	290.045	208.359	199.216	275.279	399.209	363.768	11.7	18.6	18.4	1.66271	0.00532335	0.0308342	1	Up
Q7Y240	Glutaredoxin-dependent peroxiredoxin, org=Solanum lycopersicum	TPx1	Solanum lycopersicum	VIIFAVPGAFTPTCSMKHVPGFIEK	_VIIFAVPGAFTPTC[Carbamidomethyl (C)]SM[Oxidation (M)]K[GlyGly (K)]HVPGFIEK_	38	(C51,M53,K54)	1.1.1.1.1.1.1.1	2436.14	2182.73	2124.12	1532.43	984.952	1484.48	1050.38	1127.22	1845.39	1683.24	2071.24	18.5	19.2	10.4	1.7808	0.00534151	0.0308819	1	Up
K22E_HUMAN	Keratin, type II cytoskeletal 2 epidermal, org=Homo sapiens	KRT2	Homo sapiens	TAAENDFVTLKK	_TAAENDFVTLK[GlyGly (K)]K_	276	(K286)	1.1.1.1.1.1.1.1	312.763	401.63	485.328	321.829	226.034	154.35	183.107	110.556	244.819	246.955	256.154	21.2	28.8	2.42	2.25733	0.00534851	0.030901	1	Up
A0A3Q7IKI2	EF-hand domain-containing protein, org=Solanum lycopersicum		Solanum lycopersicum	DTFEFFDANHDGKITAEELFNVFR	_DTFEFFDANHDGK[GlyGly (K)]ITAEELFNVFR_	142	(K154)	1.-.1.1.-.-.-.-	11.9665	54.6262	41.0915	117.177	4.27928	7.682	1.34466	1.37221	63.553	54.1058	36.8666	78.9	82	26.3	15.3194	0.00561241	0.0312282	0.75	Up
A0A3Q7IXE6	Patellin-3, org=Solanum lycopersicum	101255264	Solanum lycopersicum	EESAAEEPTTDAAPATTEPVKEEPPVPAAVVEEK	_EESAAEEPTTDAAPATTEPVK[GlyGly (K)]EEPPVPAAVVEEK_	128	(K148)	1.1.1.1.1.1.1.1	301.878	207.933	323.239	262.66	110.497	150.351	101.791	178.748	318.687	357.871	251.275	18.5	26.5	17.4	2.0239	0.00566179	0.0313299	1	Up
A0A0C5CHE9;Q2MI87	Cytochrome f, org=Solanum lycopersicum	petA	Solanum lycopersicum	TNILVVGPVPGKK	_TNILVVGPVPGK[GlyGly (K)]K_	145;145	(K156);(K156)	1.1.-.1.-.-.-.1	147.302	77.8756	31.6188	13.1516	1.81921	2.50382	1.94791	1.13113	2.7561	2.1306	66.9015	88.6	30.5	156	36.4693	0.00573955	0.0313972	0.75	Up
A0A3Q7ILG0	EF-hand domain-containing protein, org=Solanum lycopersicum	544131	Solanum lycopersicum	EAFSLFDKDGDGCITTKELGTVMR	_EAFSLFDKDGDGC[Carbamidomethyl (C)]ITTK[GlyGly (K)]ELGTVMR_	15	(C27,K31)	1.1.1.-.1.1.-.1	189.192	149.733	339.595	396.343	73.4887	62.1447	103.11	53.4835	166.717	108.708	92.4129	43.9	29.6	31.9	3.67819	0.00587935	0.0315898	0.75	Up
A0A3Q7G7U1	SAP domain-containing protein, org=Solanum lycopersicum		Solanum lycopersicum	GQENDVEVTPVTSEEALKNHSIK	_GQENDVEVTPVTSEEALK[GlyGly (K)]NHSIK_	286	(K303)	1.1.1.1.1.1.1.1	155.858	220.832	210.461	161.204	103.872	109.934	93.4981	139.77	57.9049	180.56	143.56	17.8	17.8	49.4	1.67389	0.00596697	0.031722	1	Up
A0A2D1PJL0;A0A3Q7EGK8;P14830;Q43779	superoxide dismutase (Fragment);Superoxide dismutase [Cu-Zn];Superoxide dismutase [Cu-Zn] 1;Superoxide dismutase [Cu-Zn] 2, org=Solanum lycopersicum	;544054;SODCC.1;SODCC.5	Solanum lycopersicum	AVVVHADPDDLGKGGHELSK	_AVVVHADPDDLGK[GlyGly (K)]GGHELSK_	112;115;115;115	(K124);(K127);(K127);(K127)	2.2.2.2.2.2.2.2	1240.76	935.234	1143.99	983.926	350.802	497.21	306.531	615.179	630.107	612.091	957.519	13.2	31.9	26.5	2.43197	0.0059849	0.0317438	1	Up
A0A3Q7JDH7	K Homology domain-containing protein, org=Solanum lycopersicum		Solanum lycopersicum	LLNSAEAKKPR	_LLNSAEAK[GlyGly (K)]KPR_	78	(K85)	1.1.1.1.1.1.1.1	216.475	145.908	206.435	163.728	100.788	59.2216	98.9501	103.089	227.281	110.813	175.61	18.4	23.1	34.1	2.02334	0.00598757	0.0317528	1	Up
A0A3Q7EJA4	Uncharacterized protein, org=Solanum lycopersicum	101245584	Solanum lycopersicum	TDLVEKR	_TDLVEK[GlyGly (K)]R_	124	(K129)	1.1.1.-.1.1.1.1	70.9435	67.5729	89.9834	70.6335	40.1474	18.4141	20.5552	29.915	90.364	102.436	87.8676	13.7	36.5	8.33	2.74354	0.0061586	0.0320372	1	Up
A0A3Q7IIJ5	GOLD domain-containing protein, org=Solanum lycopersicum	101255446	Solanum lycopersicum	AFLSSYYDKYPFSPLSQDVSR	_AFLSSYYDK[GlyGly (K)]YPFSPLSQDVSR_	13	(K21)	1.1.1.1.1.1.1.1	493.248	437.586	365.777	396.246	286.445	323.166	268.522	219.596	505.297	353.616	412.689	13	15.7	18	1.54215	0.00618235	0.0320778	1	Up
A0A3Q7JER0	Nascent polypeptide-associated complex subunit alpha-like UBA domain-containing protein, org=Solanum lycopersicum	101268083	Solanum lycopersicum	EHKGDAVAAVR	_EHK[GlyGly (K)]GDAVAAVR_	96	(K98)	1.1.1.1.-.1.1.1	9.53315	23.2276	12.4038	14.993	3.13731	4.80844	6.02719	6.83015	17.7724	10.4148	5.05391	39.2	30.9	57.6	2.89176	0.00625124	0.03219	1	Up
A0A3Q7H7H6	DNA-directed RNA polymerase RpoA/D/Rpb3-type domain-containing protein, org=Solanum lycopersicum		Solanum lycopersicum	ASQLVLNAIEVLKQK	_ASQLVLNAIEVLK[GlyGly (K)]QK_	321	(K333)	1.1.-.1.-.1.-.1	44.6099	42.1446	65.9797	108.214	17.4096	28.2345	18.6938	14.5226	63.1759	36.1502	24.4885	46.9	30.1	48.1	3.30898	0.00632382	0.032295	0.75	Up
A0A3Q7HGF9	26S proteasome non-ATPase regulatory subunit 1 homolog, org=Solanum lycopersicum	101259750	Solanum lycopersicum	DGESMQVDTPAEKK	_DGESMQVDTPAEK[GlyGly (K)]K_	882	(K894)	1.1.1.1.-.1.-.1	50.4478	71.9351	116.389	59.0178	12.6623	17.9388	34.2217	27.1853	103.802	23.7453	41.9562	39.4	41.7	74.3	3.23656	0.00633738	0.032295	1	Up
A0A3Q7GB48	Thioredoxin domain-containing protein, org=Solanum lycopersicum	101248480	Solanum lycopersicum	VVGANKDGLLQTIEK	_VVGANK[GlyGly (K)]DGLLQTIEK_	99	(K104)	1.1.1.1.1.1.1.1	554.754	333.401	630.504	400.614	137.068	252.933	212.15	235.026	506.985	513.418	582.266	28.5	24.3	7.81	2.29255	0.00634453	0.032295	1	Up
A0A3Q7G5J3	rhamnogalacturonan endolyase, org=Solanum lycopersicum		Solanum lycopersicum	TAAEFFVPEPNPKFVNK	_TAAEFFVPEPNPK[GlyGly (K)]FVNK_	487	(K499)	1.1.1.1.1.1.1.1	564.9	489.577	607.405	483.009	373.1	398.864	273.189	297.649	502.388	618.379	596.314	11.2	17.8	10.8	1.59733	0.00641938	0.0323834	1	Up
A0A060PVS3;Q9STA8	Sugar transporter 2;Hexose transporter, org=Solanum lycopersicum	STP2;ht2	Solanum lycopersicum	FMVDEDDVDMIKK	_FM[Oxidation (M)]VDEDDVDMIK[GlyGly (K)]K_	498;498	(M499,K509);(M499,K509)	1.-.1.1.-.-.-.-	13.1314	16.3645	26.4257	5.73636	4.87724	1.4979	2.50527	1.16547	16.8492	4.03458	1.99888	55.7	66.8	106	6.13764	0.00650154	0.0325521	0.75	Up
A0A3Q7J322	Major facilitator superfamily (MFS) profile domain-containing protein, org=Solanum lycopersicum		Solanum lycopersicum	VLNVEIEAEKEK	_VLNVEIEAEK[GlyGly (K)]EK_	745	(K754)	1.1.1.1.-.-.-.1	35.6943	47.056	19.7723	103.026	1.41774	1.47064	1.55283	12.9226	67.4246	144.66	67.661	70.4	132	47.7	11.8377	0.00674821	0.0328353	1	Up
A0A3Q7I9H4	Bet v I/Major latex protein domain-containing protein, org=Solanum lycopersicum		Solanum lycopersicum	ALVLDFDNLVPKLLSQHVK	_ALVLDFDNLVPK[GlyGly (K)]LLSQHVK_	22	(K33)	2.1.1.1.2.1.-.-	379.797	326.349	245.508	175.815	132.324	124.494	90.1762	58.0123	1893.89	1562.09	1792.5	31.8	33.7	9.72	2.78383	0.00677147	0.0328506	1	Up
A0A3Q7FTK4	U2A'/phosphoprotein 32 family A C-terminal domain-containing protein, org=Solanum lycopersicum	101248760	Solanum lycopersicum	LEQALKSGQLPADLNIGDHDVTAK	_LEQALK[GlyGly (K)]SGQLPADLNIGDHDVTAK_	225	(K230)	1.1.1.1.1.1.1.1	731.576	633.696	661.468	630.148	421.384	292.672	391.493	451.89	488.684	420.226	459.81	7.08	17.7	7.53	1.70593	0.00683003	0.0329399	1	Up
A0A3Q7FN52	VHS domain-containing protein, org=Solanum lycopersicum	101256571	Solanum lycopersicum	ITAGMSSMSFKMK	_ITAGMSSMSFK[GlyGly (K)]MK_	28	(K38)	1.1.1.-.-.1.-.1	252.11	86.6212	131.878	221.46	42.3716	53.2263	41.9404	31.3218	3.06892	1.62611	4.58228	44.5	21.2	47.8	4.09847	0.00692719	0.0330171	0.75	Up
A0A060PVS3;Q9STA8	Sugar transporter 2;Hexose transporter, org=Solanum lycopersicum	STP2;ht2	Solanum lycopersicum	FMVDEDDVDMIKK	_FMVDEDDVDMIK[GlyGly (K)]K_	498;498	(K509);(K509)	1.-.1.1.-.-.-.-	48.8071	52.9715	66.2588	49.8776	1.28349	1.36809	7.11305	5.76504	90.6122	1.82965	4.45765	14.8	77.4	156	14.0322	0.00697883	0.0330171	0.75	Up
A0A3Q7I3U9	Enoyl reductase (ER) domain-containing protein, org=Solanum lycopersicum	101243822	Solanum lycopersicum	TVIDSKFPLSK	_TVIDSK[GlyGly (K)]FPLSK_	298	(K303)	2.2.2.2.2.2.2.2	4870.99	3619.67	6255.39	4852.42	2683.66	3036.59	2338.59	2584.71	5509.2	6840.03	6053.51	22	10.9	10.9	1.84135	0.00709008	0.0331855	1	Up
A0A3Q7IA80	C2H2-type domain-containing protein, org=Solanum lycopersicum		Solanum lycopersicum	LLEAEDQATENVPNKAELQHNER	_LLEAEDQATENVPNK[GlyGly (K)]AELQHNER_	291	(K305)	1.1.1.1.1.-.1.1	80.6392	114.242	118.093	81.5329	22.3658	26.9365	21.4207	56.2099	69.9547	61.5115	43.9759	20.6	52	22.7	3.108	0.00713577	0.0332609	1	Up
A0A3Q7EZE4	Uncharacterized protein, org=Solanum lycopersicum	104647762	Solanum lycopersicum	VHKASGGDSGQNLQGDDEDDHGTR	_VHK[GlyGly (K)]ASGGDSGQNLQGDDEDDHGTR_	36	(K38)	3.2.3.2.2.3.2.3	1103.45	1057.23	1800.07	909.467	491.376	590.55	479.807	474.189	1526.12	1377.43	1382.17	32.6	10.8	5.92	2.39214	0.00714391	0.0332673	1	Up
A0A3Q7ELN1	Uncharacterized protein, org=Solanum lycopersicum	101260869	Solanum lycopersicum	SAMDNNKVSSTK	_SAMDNNK[GlyGly (K)]VSSTK_	190	(K196)	1.1.1.1.-.-.-.-	53.261	9.4337	48.7358	40.809	6.22836	4.79564	1.78388	4.83897	20.789	29.4741	18.1216	51.9	42.5	26	8.62701	0.00753592	0.0338605	1	Up
A0A3Q7ES41	Uncharacterized protein, org=Solanum lycopersicum	101266983	Solanum lycopersicum	SVNEVEVKPKPK	_SVNEVEVK[GlyGly (K)]PKPK_	322	(K329)	1.1.1.1.1.1.1.1	305.576	349.864	423.006	494.771	233.32	281.922	192.765	185.681	293.907	397.316	338.094	21.2	19.8	15.1	1.76037	0.00779358	0.0341892	1	Up
A0A3Q7IGY7	caffeoyl-CoA O-methyltransferase, org=Solanum lycopersicum	101253032	Solanum lycopersicum	DFVLELNKALAEDQR	_DFVLELNK[GlyGly (K)]ALAEDQR_	212	(K219)	1.1.1.-.1.-.-.1	302.549	293.893	250.705	466.449	111.833	149.354	136.993	218.746	123.816	159.008	266.332	28.9	29.7	40.6	2.12926	0.00782978	0.0342666	0.75	Up
A0A3Q7I5R6	Co-chaperone protein p23, org=Solanum lycopersicum	101249490	Solanum lycopersicum	LELQDQVNVEESKISTGVR	_LELQDQVNVEESK[GlyGly (K)]ISTGVR_	55	(K67)	1.1.1.1.1.1.1.1	423.396	421.947	279.635	298.887	194.016	204.564	225.831	172.19	281.566	299.127	329.777	21.8	11.2	8.04	1.78742	0.00787411	0.0342977	1	Up
A0A3Q7HVM2	Sodium/calcium exchanger membrane region domain-containing protein, org=Solanum lycopersicum		Solanum lycopersicum	ASSSPAAETWLLENGNIKPLSK	_[Acetyl (Protein N-term)]ASSSPAAETWLLENGNIK[GlyGly (K)]PLSK_	2	(K19)	1.1.1.1.1.1.1.1	4441.22	2784.77	2849.03	6776.39	1019.32	1504.91	1262.02	1274.21	3644.88	2703.46	1989.78	44.5	15.7	29.9	3.33002	0.00793728	0.0343609	1	Up
A0A3Q7EZE4	Uncharacterized protein, org=Solanum lycopersicum	104647762	Solanum lycopersicum	GEMDEKAGIEGVSPGENEALK	_GEM[Oxidation (M)]DEK[GlyGly (K)]AGIEGVSPGENEALK_	74	(M76,K79)	1.1.1.1.1.1.1.1	1902.32	1672.31	2463.62	2246.6	1195.62	1178.04	1523.08	1439.45	1664.6	2438.11	2350.94	17	13	19.7	1.55258	0.00799779	0.0344567	1	Up
A0A3Q7HVM2	Sodium/calcium exchanger membrane region domain-containing protein, org=Solanum lycopersicum		Solanum lycopersicum	ASSSPAAETWLLENGNIKPLSKEMR	_[Acetyl (Protein N-term)]ASSSPAAETWLLENGNIKPLSK[GlyGly (K)]EMR_	2	(K23)	1.1.1.1.1.-.1.1	1011.04	357.802	578.028	627.909	58.9454	108.047	137.87	271.522	533.053	250.716	102.879	42.2	63.1	74	4.46712	0.00806029	0.0345661	1	Up
A0A3Q7G4L6	Uncharacterized protein, org=Solanum lycopersicum		Solanum lycopersicum	KMGYVAIPTK	_K[GlyGly (K)]MGYVAIPTK_	204	(K204)	1.1.1.1.-.-.-.1	78.6945	11.1252	59.3808	139.319	7.67369	5.65698	1.58102	2.09178	1.44285	1.41496	2.04741	73.5	68.6	21.9	16.9683	0.00818223	0.0347428	1	Up
A0A3Q7EYX0	Ubiquitin receptor RAD23, org=Solanum lycopersicum		Solanum lycopersicum	GTHFEIEVKPEDTVADVK	_GTHFEIEVK[GlyGly (K)]PEDTVADVK_	10	(K18)	2.2.2.1.-.1.-.1	176.768	280.535	402.233	190.188	111.17	38.8415	49.5805	100.677	111.26	202.381	127.341	39.6	48.2	33.1	3.49594	0.0083608	0.034969	1	Up
A0A3Q7ELD7	Eukaryotic translation initiation factor 4C, org=Solanum lycopersicum	101248917	Solanum lycopersicum	ELVFKEDGQEYAQVLR	_ELVFK[GlyGly (K)]EDGQEYAQVLR_	25	(K29)	1.1.1.1.1.1.1.1	615.153	598.366	536.706	361.097	281.013	258.375	244.308	313.06	461.432	341.649	506.546	22	10.9	19.5	1.92506	0.00838246	0.0349719	1	Up
A0A3Q7E8A8	MD-2-related lipid-recognition domain-containing protein, org=Solanum lycopersicum	101249001	Solanum lycopersicum	VSQIDITPYPIKGGR	_VSQIDITPYPIK[GlyGly (K)]GGR_	43	(K54)	1.1.1.1.-.1.1.1	253.95	145.496	154.527	144.364	62.7019	77.4969	47.8404	110.282	192.386	212.104	161.288	30.4	35.8	13.6	2.34089	0.00904239	0.0356567	1	Up
A0A3Q7FR78	Uncharacterized protein, org=Solanum lycopersicum	101251462	Solanum lycopersicum	GMKPTQQAMTKR	_GMK[GlyGly (K)]PTQQAMTKR_	15	(K17)	1.1.1.-.-.-.-.1	29.5617	14.8234	71.7751	66.9133	3.87386	7.82596	4.92439	9.46327	24.4515	1.99773	4.80428	61.1	39.5	117	7.01768	0.00914061	0.0357171	0.75	Up
A0A3Q7HUQ3	Glyceraldehyde-3-phosphate dehydrogenase, org=Solanum lycopersicum	101255800	Solanum lycopersicum	VVISAPSKDAPMFVVGVNEK	_VVISAPSK[GlyGly (K)]DAPMFVVGVNEK_	121	(K128)	1.1.1.1.1.-.-.1	102.816	91.7212	235.416	124.901	30.8966	42.3651	48.1457	69.344	159.628	29.2046	53.0897	47.5	33.8	86.1	2.90878	0.00918219	0.0357642	1	Up
A0A3Q7HJ43;A0A3Q7HRI6;Q43509	BZIP domain-containing protein;BZIP domain-containing protein;G-box binding protein (Fragment), org=Solanum lycopersicum	101266435;;GBF9	Solanum lycopersicum	AEVLKEENASLR	_AEVLK[GlyGly (K)]EENASLR_	335;342;323	(K339);(K346);(K327)	1.-.1.1.-.-.-.-	7.80594	19.8467	33.4859	54.5075	2.9855	3.02298	2.13548	1.88342	20.6362	58.2442	44.1852	69.3	23.3	46.3	11.533	0.00950652	0.0361716	0.75	Up
A0A3Q7IAT1	Plasma membrane-associated cation-binding protein 1, org=Solanum lycopersicum	101260974	Solanum lycopersicum	NSDGVQKFLDDLVK	_NSDGVQK[GlyGly (K)]FLDDLVK_	81	(K87)	1.1.1.1.1.1.1.1	1121.49	1461.78	1210.05	938.911	592.436	642.523	519.249	912.996	832.946	712.502	996.28	18.4	25.8	16.8	1.77423	0.00964583	0.0362959	1	Up
A0A3Q7H5E5;A0A3Q7I6B1	Sm-like protein LSM2, org=Solanum lycopersicum	101250608;104649355	Solanum lycopersicum	GTLHSVDQYLNIKLENTR	_GTLHSVDQYLNIK[GlyGly (K)]LENTR_	27;27	(K39);(K39)	2.2.2.2.2.2.2.2	960.166	1135.78	1112.37	702.426	567.923	437.217	253.055	479.837	981.918	926.22	1053.04	20.4	30.5	6.44	2.25009	0.00966429	0.0363156	1	Up
A0A3Q7FUI5	Uncharacterized protein, org=Solanum lycopersicum		Solanum lycopersicum	IFLKTMDINFVGRPK	_IFLK[GlyGly (K)]TMDINFVGRPK_	87	(K90)	2.1.1.1.-.1.-.-	277.839	57.1133	130.176	212.041	3.35982	45.5428	6.88114	3.53191	216.352	153.798	56.4304	56.8	139	56.7	11.4164	0.00982192	0.0364424	1	Up
A0A3Q7H3T8	Ubiquitin-like domain-containing protein, org=Solanum lycopersicum		Solanum lycopersicum	DKLASQIGVPVEQQR	_DK[GlyGly (K)]LASQIGVPVEQQR_	128	(K129)	1.1.1.-.-.1.-.1	103.695	121.118	92.2796	152.242	60.0132	73.0681	80.1035	63.8599	36.311	88.0361	38.3153	22.3	13.1	54	1.69407	0.00983498	0.0364633	0.75	Up
A0A3Q7F894	AAA+ ATPase domain-containing protein, org=Solanum lycopersicum		Solanum lycopersicum	VKAMEVDEKPTEDYNDIGGLEK	_VK[GlyGly (K)]AMEVDEKPTEDYNDIGGLEK_	191	(K192)	2.2.1.2.-.1.1.2	638.489	373.683	755.512	490.538	192.669	229.907	189.884	380.754	490.29	350.891	197.977	29.6	36.3	42.2	2.27365	0.0101289	0.0367713	1	Up
A0A3Q7FXU4	Large ribosomal subunit protein uL6 N-terminal domain-containing protein, org=Solanum lycopersicum	101262004	Solanum lycopersicum	AVDASLIKAIEAVPDLK	_AVDASLIK[GlyGly (K)]AIEAVPDLK_	193	(K200)	1.1.1.-.1.1.-.1	172.784	196.116	96.7092	234.689	61.3189	42.1172	37.2358	100.202	124.118	94.4891	104.384	33.2	47.5	14	2.90733	0.0101599	0.0367973	0.75	Up
Q43511	H1 histone-like protein, org=Solanum lycopersicum		Solanum lycopersicum	TAIGEVENPAVVQRPTEASKVK	_TAIGEVENPAVVQRPTEASK[GlyGly (K)]VK_	2	(K21)	1.1.1.1.1.1.-.1	780.031	495.607	621.594	236.854	89.7107	209.581	176.298	136.567	163.358	290.138	219.978	43	33.8	28.3	3.48617	0.0107506	0.0374052	1	Up
A0A3Q7IWI2	K Homology domain-containing protein, org=Solanum lycopersicum	101264287	Solanum lycopersicum	LIKDVIAEADAGGSPALVAR	_LIK[GlyGly (K)]DVIAEADAGGSPALVAR_	275	(K277)	1.1.1.1.-.-.-.1	52.5852	80.732	64.9603	67.8051	3.28633	5.33724	4.22657	22.5984	56.4737	128.746	79.0836	17.4	104	42	7.50617	0.0107825	0.0374052	1	Up
A0A3Q7EZQ9	Uncharacterized protein, org=Solanum lycopersicum		Solanum lycopersicum	VAEEYKGFGDVASGLTIFVEQLK	_VAEEYK[GlyGly (K)]GFGDVASGLTIFVEQLK_	75	(K80)	1.1.1.1.1.1.1.1	203.381	328.868	285.58	282.019	115.565	51.4677	75.0049	144.958	134.397	187.334	178.755	19	43	17	2.84202	0.0109252	0.0375637	1	Up
A0A3Q7HVR7	UBX domain-containing protein, org=Solanum lycopersicum	101244402	Solanum lycopersicum	AMHEGSKAIPESEGYKPAEENEHGK	_AMHEGSK[GlyGly (K)]AIPESEGYKPAEENEHGK_	280	(K286)	3.3.3.2.-.1.1.3	472.775	431.417	907.757	271.989	162.487	90.9982	81.897	241.327	208.234	27.6789	95.9953	52.2	51.4	82.4	3.6135	0.0110282	0.0376296	1	Up
A0A3Q7J166	Cupin type-1 domain-containing protein, org=Solanum lycopersicum		Solanum lycopersicum	VLEAHLKAGNLFIVPR	_VLEAHLK[GlyGly (K)]AGNLFIVPR_	268	(K274)	1.1.1.1.1.1.1.1	477.028	586.037	482.854	286.205	283.74	203.652	219.056	180.941	309.831	423.21	538.671	27.3	19.9	27	2.06462	0.0111857	0.0378517	1	Up
A0A3Q7FN48	CS domain-containing protein, org=Solanum lycopersicum	101255475	Solanum lycopersicum	SMGLPTSDETQKQEILK	_SMGLPTSDETQK[GlyGly (K)]QEILK_	269	(K280)	1.1.1.1.-.-.-.1	61.9513	25.4636	75.22	54.7414	1.56271	7.26278	3.45912	15.6838	16.5628	23.9783	17.0742	38.7	89.5	21.6	7.7722	0.0114602	0.0380933	1	Up
A0A3Q7GQ65;A0A3Q7J1B1	Protein kinase domain-containing protein, org=Solanum lycopersicum		Solanum lycopersicum	VFSQLVKSEGR	_VFSQLVK[GlyGly (K)]SEGR_	821;824	(K827);(K830)	1.1.1.1.-.-.-.-	8.29473	13.1113	8.0826	21.7978	5.42578	3.36852	1.41082	3.58085	1.73991	4.79435	5.892	50.1	47.6	51.9	3.72019	0.0115916	0.0381977	1	Up
A0A3Q7EUT1	ATPase F1/V1/A1 complex alpha/beta subunit N-terminal domain-containing protein, org=Solanum lycopersicum		Solanum lycopersicum	TVSGVAGPLVILDKVKGPK	_TVSGVAGPLVILDKVK[GlyGly (K)]GPK_	23	(K38)	1.1.1.1.1.1.1.1	791.706	773.321	741.228	385.977	179.065	353.88	256.31	358.532	495.939	583.345	580.988	28.6	30	9	2.34559	0.0117975	0.0384251	1	Up
A0A3Q7GBE4	Uncharacterized protein, org=Solanum lycopersicum	104647199	Solanum lycopersicum	TARPLEINIPETKEVK	_TARPLEINIPETK[GlyGly (K)]EVK_	330	(K342)	1.1.1.1.1.1.1.1	77.3401	60.2127	175.113	72.2118	46.2288	25.0717	31.5913	21.1632	123.436	152.365	113.686	55.2	35.5	15.5	3.10248	0.0118135	0.0384443	1	Up
A0A3Q7F6F6	Proteasome subunit alpha type, org=Solanum lycopersicum	101257034	Solanum lycopersicum	TMDSTSLTSEKLELAEVFLSNGKVK	_TMDSTSLTSEKLELAEVFLSNGK[GlyGly (K)]VK_	199	(K221)	1.1.1.1.-.1.-.-	147.404	35.0638	199.064	62.8045	6.73706	38.0393	3.96069	6.4322	54.0879	35.837	21.2148	68.1	118	44.5	8.05404	0.0120044	0.0386634	1	Up
A0A3Q7EZE4	Uncharacterized protein, org=Solanum lycopersicum	104647762	Solanum lycopersicum	QKQADNDIKDMISSLTK	_QK[GlyGly (K)]QADNDIKDM[Oxidation (M)]ISSLTK_	12	(K13,M22)	1.1.1.1.1.1.1.1	451.339	367.927	417.309	180.56	113.049	178.452	110.157	122.349	293.215	639.942	453.351	34.1	24.5	37.5	2.70442	0.0120196	0.038674	1	Up
A0A3Q7G5G1	14-3-3 domain-containing protein, org=Solanum lycopersicum	101255667	Solanum lycopersicum	VAKVDVEELTVEER	_VAK[GlyGly (K)]VDVEELTVEER_	31	(K33)	1.-.1.1.-.1.-.-	96.0172	171.825	91.3071	120.942	7.89298	32.7755	3.32981	2.98104	63.0258	124.594	97.8746	30.7	121	32.4	10.2192	0.0121649	0.0387474	0.75	Up
A0A3Q7F9D4	Titin-like, org=Solanum lycopersicum		Solanum lycopersicum	LEEPTVEKSEEPVVEETPEDLAVEKNLEK	_LEEPTVEKSEEPVVEETPEDLAVEK[GlyGly (K)]NLEK_	2516	(K2540)	1.1.1.1.-.-.-.1	62.2917	37.2119	98.0962	33.4398	5.39602	7.63051	2.61913	22.3068	33.4865	36.6686	25.0563	51.6	92.6	18.9	6.08761	0.0122938	0.0388477	1	Up
A0A3Q7JER0	Nascent polypeptide-associated complex subunit alpha-like UBA domain-containing protein, org=Solanum lycopersicum	101268083	Solanum lycopersicum	ALDKLTDHVEDR	_ALDK[GlyGly (K)]LTDHVEDR_	23	(K26)	2.2.2.2.1.-.-.2	192.196	147.66	124.789	155.2	28.0019	55.6653	35.9702	86.092	165.594	88.0747	77.9341	18.1	50.3	43.4	3.01291	0.0124241	0.0389714	1	Up
A0A3Q7EZE4	Uncharacterized protein, org=Solanum lycopersicum	104647762	Solanum lycopersicum	QADNDIKDMISSLTK	_QADNDIK[GlyGly (K)]DM[Oxidation (M)]ISSLTK_	14	(K20,M22)	1.1.1.1.-.-.-.1	216.512	110.995	162.832	199.257	3.87147	6.34518	2.33847	41.713	201.528	134.965	109.455	27.1	139	32	12.7072	0.0125763	0.0391531	1	Up
A0A3Q7HVM2	Sodium/calcium exchanger membrane region domain-containing protein, org=Solanum lycopersicum		Solanum lycopersicum	ASSSPAAETWLLENGNIKPLSKEMR	_[Acetyl (Protein N-term)]ASSSPAAETWLLENGNIK[GlyGly (K)]PLSKEM[Oxidation (M)]R_	2	(K19,M25)	1.1.1.1.1.1.1.1	1973.37	967.074	1112.74	2483.83	446.948	593.874	757.74	454.875	1441.45	909.686	876.232	44	25.9	29.5	2.90091	0.0125996	0.0391726	1	Up
K4CWC4	PR10 protein, org=Solanum lycopersicum		Solanum lycopersicum	LFKGLVLDFDSLVPK	_LFK[GlyGly (K)]GLVLDFDSLVPK_	19	(K21)	1.1.1.1.-.-.-.1	57.2484	62.8459	119.238	89.6145	3.32189	2.77913	4.73326	28.3223	197.394	201.158	160.483	34.6	126	12.1	8.40079	0.0126245	0.0391883	1	Up
P17786	Elongation factor 1-alpha, org=Solanum lycopersicum		Solanum lycopersicum	MIPTKPMVVETFAEYPPLGR	_MIPTK[GlyGly (K)]PMVVETFAEYPPLGR_	392	(K396)	1.-.1.1.-.-.-.1	291.024	420.147	372.358	166.634	2.91238	3.01262	1.90277	60.005	169.113	58.3679	121.077	35.5	169	47.8	18.4301	0.012729	0.0392651	0.75	Up
P37218	Histone H1, org=Solanum lycopersicum		Solanum lycopersicum	TGSSQHAITKFIEEK	_TGSSQHAITK[GlyGly (K)]FIEEK_	74	(K83)	2.2.2.2.-.-.-.2	235.135	171.223	236.226	154.052	11.5019	7.7284	7.8792	67.0635	162.978	143.747	226.772	21.5	123	24.4	8.45928	0.0130331	0.0395446	1	Up
A0A3Q7GB48	Thioredoxin domain-containing protein, org=Solanum lycopersicum	101248480	Solanum lycopersicum	KVAEEWNVEAMPTFVFIK	_K[GlyGly (K)]VAEEWNVEAM[Oxidation (M)]PTFVFIK_	74	(K74,M84)	1.1.1.1.1.1.1.1	490.042	453.399	422.637	284.408	158.249	159.611	159.379	315.269	282.926	210.365	286.324	21.8	39.4	16.5	2.08261	0.0130849	0.0395915	1	Up
A0A3Q7IKJ5	Inosine-5'-monophosphate dehydrogenase, org=Solanum lycopersicum	101266279	Solanum lycopersicum	LKIAQGVVGSVADK	_LK[GlyGly (K)]IAQGVVGSVADK_	420	(K421)	1.1.1.1.-.1.1.1	24.9739	66.5701	81.1369	47.2042	19.1563	23.895	10.0722	14.1561	14.781	12.2851	5.49838	44.3	35.7	44.3	3.26823	0.0135159	0.0400101	1	Up
A0A3Q7EFL5	Vesicle-associated membrane protein 724, org=Solanum lycopersicum	101252023	Solanum lycopersicum	GEDLTILSGKTENLR	_GEDLTILSGK[GlyGly (K)]TENLR_	156	(K165)	1.1.1.1.-.1.-.-	197.255	218.264	104.373	156.451	3.62476	33.9459	1.18899	1.7282	110.474	72.0494	183.131	29.7	157	46.3	16.7048	0.0136911	0.040185	1	Up
A0A3Q7EZE4	Uncharacterized protein, org=Solanum lycopersicum	104647762	Solanum lycopersicum	QADNDIKDMISSLTK	_QADNDIK[GlyGly (K)]DMISSLTK_	14	(K20)	1.1.1.1.1.1.1.1	353.632	199.476	711.957	121.769	37.8564	41.5353	11.3893	99.4145	414.016	170.666	225.907	75.5	78	47.2	7.29162	0.0137156	0.0402108	1	Up
A0A3Q7EZ16	14-3-3 domain-containing protein, org=Solanum lycopersicum	543791	Solanum lycopersicum	EAAENTLLAYKSAQDIALAELAPTHPIR	_EAAENTLLAYK[GlyGly (K)]SAQDIALAELAPTHPIR_	147	(K157)	1.1.1.1.1.1.1.1	486.856	850.624	520.402	511.239	205.553	414.833	270.723	315.475	423.274	413.218	585.816	29.2	29.1	20.4	1.96349	0.0137969	0.0402568	1	Up
A0A3Q7HEX1	Hop-interacting protein, org=Solanum lycopersicum	101268686	Solanum lycopersicum	VVVNNKTDQEVTEEGLR	_VVVNNK[GlyGly (K)]TDQEVTEEGLR_	281	(K286)	-.1.1.1.-.-.-.1	44.741	57.173	27.3856	147.642	4.09655	1.24447	2.3953	21.2213	76.6632	74.5422	53.7003	77.5	130	18.6	9.56368	0.0138364	0.0402833	0.75	Up
A0A3Q7FHJ9	Cytochrome b5 heme-binding domain-containing protein, org=Solanum lycopersicum		Solanum lycopersicum	ALAKMSFEEKDLTGDISGLGPFELEALQDWEYK	_ALAKM[Oxidation (M)]SFEEK[GlyGly (K)]DLTGDISGLGPFELEALQDWEYK_	135	(M139,K144)	1.1.1.1.-.1.-.1	262.689	222.321	189.166	251.864	191.59	112.364	122.391	111.611	141.632	180.596	105.299	14.2	28.5	26.4	1.7214	0.0138583	0.0403147	1	Up
A0A3Q7HKZ6	V-type proton ATPase subunit E, org=Solanum lycopersicum	543663	Solanum lycopersicum	MNDADVSKQIQQMVR	_[Acetyl (Protein N-term)]MNDADVSK[GlyGly (K)]QIQQMVR_	1	(K8)	2.1.2.2.-.1.-.2	294.353	422.835	668.337	137.675	63.2761	51.9979	76.9395	76.9846	52.7049	6.30452	7.56284	58.9	17.9	119	5.65829	0.0139585	0.0403985	1	Up
Q9FT22	glutathione transferase, org=Solanum lycopersicum		Solanum lycopersicum	AGVKLLGISLSPFSR	_[Acetyl (Protein N-term)]AGVK[GlyGly (K)]LLGISLSPFSR_	2	(K5)	1.1.1.1.-.-.-.1	386.153	217.97	101.342	289.373	5.46649	2.57681	2.21162	61.2966	155.589	147.98	121.709	48.3	162	12.5	13.9038	0.0140544	0.0404822	1	Up
A0A3Q7H3F1	Calmodulin-binding protein, org=Solanum lycopersicum		Solanum lycopersicum	DKGVDEFLSEEEIR	_DK[GlyGly (K)]GVDEFLSEEEIR_	542	(K543)	1.1.1.1.1.1.1.1	181.235	192.29	323.845	293.765	71.6412	61.1306	154.782	116.047	276.111	238.752	169.428	28.9	42.7	23.7	2.45573	0.0140639	0.0404859	1	Up
A0A3Q7IMM2	Glycosyltransferase, org=Solanum lycopersicum	101260093	Solanum lycopersicum	ANAVVLNSFEELDPIINKDLK	_ANAVVLNSFEELDPIINK[GlyGly (K)]DLK_	201	(K218)	1.1.1.1.1.1.1.1	286.644	145.882	248.893	258.399	68.6771	77.9032	169.629	77.7943	143.766	257.45	276.109	26.2	48.3	31.7	2.3853	0.0140766	0.0404959	1	Up
A0A3Q7ES75	Prefoldin subunit 5, org=Solanum lycopersicum	101244107	Solanum lycopersicum	TLEIEKMSVEQLK	_TLEIEK[GlyGly (K)]MSVEQLK_	5	(K10)	1.1.1.-.-.1.-.-	132.864	102.74	237.973	150.305	4.36412	43.5493	3.45549	2.28209	1.69512	2.06854	3.79096	37.2	150	44.4	11.6285	0.0141268	0.0405619	0.75	Up
A0A3Q7JK86	Eukaryotic translation initiation factor 3 subunit I, org=Solanum lycopersicum	101262979	Solanum lycopersicum	KGITSLQK	_K[GlyGly (K)]GITSLQK_	192	(K192)	1.1.-.1.-.-.-.1	11.0361	8.42805	7.87724	5.73792	4.13731	1.38968	2.38063	3.84403	0.526531	22.241	0.533283	26.3	43.8	161	2.81487	0.0144659	0.0408382	0.75	Up
A0A3Q7G986	PB1 domain-containing protein, org=Solanum lycopersicum	101265728	Solanum lycopersicum	ILPRPHDNQLAYVSGETKILSVDR	_ILPRPHDNQLAYVSGETK[GlyGly (K)]ILSVDR_	52	(K69)	2.2.2.2.2.2.2.2	2543.1	2219.04	2957.14	2714.48	1370.11	2168.36	1440.51	1243.83	1755.61	1967.72	1886.07	11.9	26.8	5.72	1.6767	0.0144928	0.0408675	1	Up
A0A3Q7G087	phosphoglucomutase (alpha-D-glucose-1,6-bisphosphate-dependent), org=Solanum lycopersicum	101267885	Solanum lycopersicum	YNMENGGPAPEGITNKIYENTTIIK	_YNMENGGPAPEGITNK[GlyGly (K)]IYENTTIIK_	138	(K153)	1.1.1.1.1.1.-.-	126.3	19.9635	173.696	156.473	0.71106	17.9589	1.96501	9.16781	81.9755	14.8421	20.6	57.9	106	95.1	15.9862	0.0148877	0.0411836	1	Up
K2C1_HUMAN	Keratin, type II cytoskeletal 1, org=Homo sapiens	KRT1	Homo sapiens	DVDGAYMTKVDLQAK	_DVDGAYMTK[GlyGly (K)]VDLQAK_	290	(K298)	1.1.1.1.-.-.-.1	22.4169	32.4996	87.3788	10.7154	2.87943	2.52187	3.56455	11.8078	11.9762	3.70368	2.40904	88.7	85.3	86.1	7.36563	0.0148948	0.0411836	1	Up
A0A3Q7F2A0	Coatomer subunit zeta, org=Solanum lycopersicum	101262981	Solanum lycopersicum	EAFEKAVFAK	_EAFEK[GlyGly (K)]AVFAK_	36	(K40)	1.1.1.1.1.1.1.1	482.316	328.905	627.685	501.266	261.629	226.677	256.186	268.527	256.546	467.141	355.776	25.2	7.27	29.3	1.91524	0.0149991	0.0412809	1	Up
A0A3Q7H1L0	peptidylprolyl isomerase, org=Solanum lycopersicum		Solanum lycopersicum	LVGKLLDGTVFTK	_LVGK[GlyGly (K)]LLDGTVFTK_	317	(K320)	1.1.1.-.-.-.-.-	46.3435	8.37402	12.6971	23.3724	2.89954	6.72482	4.50494	1.29227	46.5285	24.0135	14.3268	74.8	60.2	58.4	5.88701	0.0151304	0.0413945	0.75	Up
A0A3Q7HEM1	Proton pump-interactor 1, org=Solanum lycopersicum	101256399	Solanum lycopersicum	IIDDQIDAINKQIGILDEELK	_IIDDQIDAINK[GlyGly (K)]QIGILDEELK_	268	(K278)	1.1.-.1.1.1.-.1	55.4771	98.828	89.294	129.446	45.7813	24.9009	31.8228	56.6647	65.0144	69.8664	70.3125	32.7	35.7	4.3	2.34369	0.0151939	0.0414586	0.75	Up
Q8GZD8	Neutral leucine aminopeptidase preprotein, org=Solanum lycopersicum	LapN	Solanum lycopersicum	LDSKLSGLLSEASSEEDFSGK	_LDSK[GlyGly (K)]LSGLLSEASSEEDFSGK_	115	(K118)	1.1.1.1.1.1.1.1	583.984	484.327	639.979	314.6	120.302	246.846	77.2873	228.414	476.576	677.003	582.009	28.2	49	17.3	3.00645	0.0153983	0.0416737	1	Up
A0A3Q7HVM2	Sodium/calcium exchanger membrane region domain-containing protein, org=Solanum lycopersicum		Solanum lycopersicum	ASSSPAAETWLLENGNIKPLSKEMR	_[Acetyl (Protein N-term)]ASSSPAAETWLLENGNIKPLSK[GlyGly (K)]EM[Oxidation (M)]R_	2	(K23,M25)	1.1.1.1.1.1.1.1	2459.44	1198.32	1375.28	3167.37	577.663	831.557	920.697	569.702	1849.12	1207.68	1152.87	45.4	24.6	27.6	2.8281	0.0157458	0.04199	1	Up
Q8GZD8	Neutral leucine aminopeptidase preprotein, org=Solanum lycopersicum	LapN	Solanum lycopersicum	ELVNAPANVLTPAVLAEEAKK	_ELVNAPANVLTPAVLAEEAK[GlyGly (K)]K_	264	(K283)	1.1.1.1.1.1.1.1	147.229	152.331	222.191	140.359	35.1053	15.9959	72.9218	50.1622	101.06	111.908	105.435	23	55.3	5.14	3.80119	0.0157843	0.0420235	1	Up
A0A3Q7I3U9	Enoyl reductase (ER) domain-containing protein, org=Solanum lycopersicum	101243822	Solanum lycopersicum	NIDFVKSLGADEILDYKTPEGAALK	_NIDFVK[GlyGly (K)]SLGADEILDYKTPEGAALK_	191	(K196)	2.2.2.2.1.2.2.2	978.649	987.275	1352.12	1069.68	250.134	723.165	414.864	384.536	1255.77	1154.2	1414.62	16	45.1	10.3	2.47516	0.015992	0.0421693	1	Up
A0A3Q7I6K7	Uncharacterized protein, org=Solanum lycopersicum	101256605	Solanum lycopersicum	EQDEFSGKVSEVQANLEK	_EQDEFSGK[GlyGly (K)]VSEVQANLEK_	727	(K734)	1.1.1.1.1.1.-.1	138.891	84.3621	104.607	107.339	47.4269	48.6041	71.281	26.936	136.771	127.868	173.356	20.7	37.3	16.5	2.24043	0.0160905	0.0422603	1	Up
A0A3Q7FN52	VHS domain-containing protein, org=Solanum lycopersicum	101256571	Solanum lycopersicum	ENFTAENTKEVFDVAR	_ENFTAENTK[GlyGly (K)]EVFDVAR_	221	(K229)	1.1.1.1.1.1.-.1	387.006	361.897	390.12	349.221	147.149	170.706	133.721	273.931	240.431	312.884	313.667	5.32	35	14.6	2.05132	0.0161146	0.0422807	1	Up
A0A3Q7GRY0	glutathione transferase, org=Solanum lycopersicum		Solanum lycopersicum	LGKLLDVYESR	_LGK[GlyGly (K)]LLDVYESR_	140	(K142)	1.1.1.1.1.1.-.1	457.265	308.753	520.939	267.635	169.582	172.246	158.681	278.09	511.517	590.075	584.887	30.9	28.7	7.82	1.99665	0.0165014	0.042626	1	Up
A0A3Q7HX86	Uncharacterized protein, org=Solanum lycopersicum		Solanum lycopersicum	LMELVGESEKMR	_LMELVGESEK[GlyGly (K)]MR_	130	(K139)	1.1.1.1.-.-.-.1	113.366	46.6845	217.979	63.6317	5.07871	2.86977	2.54009	41.2223	97.53	33.8987	45.0054	69.8	146	57.8	8.54098	0.0168149	0.0429349	1	Up
P37218	Histone H1, org=Solanum lycopersicum		Solanum lycopersicum	ATEEPVIVNEVVEEQAAPETVKDEANPPAK	_[Acetyl (Protein N-term)]ATEEPVIVNEVVEEQAAPETVK[GlyGly (K)]DEANPPAK_	2	(K23)	1.1.1.1.1.1.1.1	896.52	908.85	1004.02	547.217	341.575	494.558	329.647	597.238	946.742	843.885	1021.15	23.9	29.2	9.5	1.9039	0.0171176	0.0432093	1	Up
A0A3Q7IN41	Ubiquitin-like domain-containing protein, org=Solanum lycopersicum		Solanum lycopersicum	VLVMEEEMVEEKIPEEVR	_VLVMEEEMVEEK[GlyGly (K)]IPEEVR_	104	(K115)	1.-.1.1.-.-.-.1	73.1727	90.1004	81.401	33.6508	1.76782	3.64101	4.03076	27.8607	1.12713	1.52782	4.44219	35.8	133	76.5	7.46174	0.0172103	0.0432852	0.75	Up
A0A3Q7HM93	Mechanosensitive ion channel protein, org=Solanum lycopersicum		Solanum lycopersicum	YVEKTPQYWHPNHSVVVK	_YVEK[GlyGly (K)]TPQYWHPNHSVVVK_	695	(K698)	1.1.1.1.-.-.1.-	46.9225	68.9509	79.9916	92.9005	7.43321	1.58342	22.6984	3.74233	2.75121	1.48235	1.47778	27	108	38.5	8.14402	0.0173514	0.0434252	1	Up
A0A3Q7F298	Double-stranded DNA-binding protein, org=Solanum lycopersicum	101265990	Solanum lycopersicum	LIELLEQINTQTTKQTK	_LIELLEQINTQTTK[GlyGly (K)]QTK_	98	(K111)	1.1.1.1.1.1.-.1	339.352	286.181	298.302	253.073	74.9528	150.521	106.653	185.172	191.191	270.581	407.778	12.1	37.5	37.8	2.27511	0.0174662	0.0434723	1	Up
A0A3Q7HGJ9	Phosphoglycerate kinase, org=Solanum lycopersicum		Solanum lycopersicum	TIIWNGPMGVFEFDKFAAGTEAIAKK	_TIIWNGPM[Oxidation (M)]GVFEFDKFAAGTEAIAK[GlyGly (K)]K_	799	(M806,K823)	1.1.1.1.1.1.1.1	564.466	826.948	552.731	355.466	264.058	268.782	221.407	337.118	561.455	379.613	500.793	33.7	17.5	19.3	2.10709	0.017621	0.0436435	1	Up
A0A3Q7I6K7	Uncharacterized protein, org=Solanum lycopersicum	101256605	Solanum lycopersicum	SLNVKIAENQKVEEALVNTASELSK	_SLNVK[GlyGly (K)]IAENQKVEEALVNTASELSK_	268	(K272)	2.2.2.2.2.2.2.2	1680.79	2441.39	1700.04	1578.49	1032.99	1324.69	648.074	1061.1	1601.53	1636.17	1698.08	21.5	27.4	2.97	1.81976	0.0177921	0.0438087	1	Up
A0A3Q7F4L8	Clathrin light chain, org=Solanum lycopersicum	101266991	Solanum lycopersicum	LYLTSQEKFHK	_LYLTSQEK[GlyGly (K)]FHK_	186	(K193)	1.1.1.1.-.-.1.1	124.438	152.217	107.029	59.7974	54.0945	32.6676	64.633	29.3676	142.091	123.593	128.718	35	37.6	7.26	2.45339	0.0179096	0.0439153	1	Up
A0A3Q7IIS5	Vacuolar proton pump subunit B, org=Solanum lycopersicum		Solanum lycopersicum	YTTVQFTGEVLKTPVSLDMLGR	_YTTVQFTGEVLK[GlyGly (K)]TPVSLDMLGR_	84	(K95)	1.1.1.-.1.1.-.1	160.005	225.146	231.368	241.446	154.243	55.802	84.3026	86.6353	6.19535	2.61146	5.65089	17.2	43.8	40.1	2.25198	0.0179714	0.0439734	0.75	Up
A0A3Q7HHB4	Ubiquitin carboxyl-terminal hydrolase, org=Solanum lycopersicum		Solanum lycopersicum	MFKSVIAASHPEFSTMR	_MFK[GlyGly (K)]SVIAASHPEFSTMR_	388	(K390)	1.1.1.-.-.-.-.1	204.413	118.023	256.598	341.362	5.45559	2.11802	6.25463	69.3136	2.2133	3.53723	6.20135	40.7	156	51	11.0702	0.0179766	0.0439734	0.75	Up
A0A3Q7I801	Bet v I/Major latex protein domain-containing protein, org=Solanum lycopersicum	101246666	Solanum lycopersicum	ALVVDSDNLIPKLMPQVK	_ALVVDSDNLIPK[GlyGly (K)]LM[Oxidation (M)]PQVK_	22	(K33,M35)	1.1.1.1.1.1.-.1	678.95	1059.58	464.009	300.63	213.954	154.643	204.249	149.464	2264.07	3524.32	4051.1	52.4	18.4	28	3.4655	0.0180924	0.0440875	1	Up
P26300	Enolase, org=Solanum lycopersicum	PGH1	Solanum lycopersicum	SYDLNFKEESNDGSQKISGDQLK	_SYDLNFKEESNDGSQK[GlyGly (K)]ISGDQLK_	262	(K277)	1.1.1.-.1.1.-.1	93.7118	169.491	114.983	140.176	34.0956	94.1868	54.4379	52.5604	32.7392	143.843	52.738	25.2	43	77.5	2.20316	0.0192697	0.0453691	0.75	Up
A0A3Q7IB13	Proteasome alpha-type subunits domain-containing protein, org=Solanum lycopersicum		Solanum lycopersicum	LYKEPIPVTQLVR	_LYK[GlyGly (K)]EPIPVTQLVR_	100	(K102)	1.1.1.1.1.1.1.1	345.421	468.681	332.452	385.814	198.902	238.032	215.521	332.298	416.764	323.955	262.422	16	24.2	23.2	1.55609	0.0193293	0.0454496	1	Up
A0A3Q7G986	PB1 domain-containing protein, org=Solanum lycopersicum	101265728	Solanum lycopersicum	GQVQQQQPPPVKVQDPTPSPPVPEVFVK	_GQVQQQQPPPVK[GlyGly (K)]VQDPTPSPPVPEVFVK_	203	(K214)	1.1.1.1.-.-.1.1	433.936	274.08	671.161	183.454	104.504	96.3478	49.4539	193.948	149.296	196.435	131.135	54.7	54.3	21.2	3.51743	0.0193753	0.0454679	1	Up
A0A3Q7IGQ1	RRM domain-containing protein, org=Solanum lycopersicum		Solanum lycopersicum	TLGEAFSQYGNVVDSKIINDR	_TLGEAFSQYGNVVDSK[GlyGly (K)]IINDR_	22	(K37)	1.1.1.1.-.1.-.1	52.3032	118.94	100.671	140.941	48.6103	56.8301	28.1134	34.2349	56.2969	56.1596	64.4312	36.5	31.3	8.03	2.46056	0.0197353	0.0458308	1	Up
A0A3Q7I9V2	Methanethiol oxidase, org=Solanum lycopersicum	101249583	Solanum lycopersicum	QYNIEDPANPKLTGQVFVGGVFQK	_QYNIEDPANPK[GlyGly (K)]LTGQVFVGGVFQK_	351	(K361)	1.1.1.1.-.-.-.1	76.2316	104.244	27.5531	14.9536	1.57271	3.27383	2.85318	21.5037	72.1653	35.6381	57.8488	74.9	130	33.3	7.63548	0.0199789	0.0460857	1	Up
A0A3Q7FS97	Lactoylglutathione lyase, org=Solanum lycopersicum		Solanum lycopersicum	VVNLAIQELGGKITR	_VVNLAIQELGGK[GlyGly (K)]ITR_	240	(K251)	1.1.1.1.1.1.1.1	622.015	413.341	565.182	368.126	204.486	378.344	210.668	290.148	445.564	458.533	537.184	24.5	30.1	10.3	1.81671	0.0201072	0.0461935	1	Up
A0A3Q7IKM0	Uncharacterized protein, org=Solanum lycopersicum	101244100	Solanum lycopersicum	SWSSEDDGEKSGSESGR	_SWSSEDDGEK[GlyGly (K)]SGSESGR_	353	(K362)	1.1.1.1.1.1.1.1	139.508	173.789	208.051	247.525	34.5794	70.1325	43.2678	124.245	268.785	201.369	277.524	24.1	59.4	16.7	2.8244	0.0202163	0.0462962	1	Up
A0A3Q7I3U9	Enoyl reductase (ER) domain-containing protein, org=Solanum lycopersicum	101243822	Solanum lycopersicum	AGDKVVAMLSTK	_AGDK[GlyGly (K)]VVAMLSTK_	89	(K92)	1.-.1.1.1.1.-.1	294.825	293.783	398.984	74.1197	51.479	34.5174	50.2143	48.6616	272.215	274.03	113.026	51.5	17.1	42.1	5.74294	0.02085	0.0469732	0.75	Up
A0A3Q7GWR6	MBD domain-containing protein, org=Solanum lycopersicum	101262625	Solanum lycopersicum	GSHDDEIVSVELPAPPSWKK	_GSHDDEIVSVELPAPPSWK[GlyGly (K)]K_	8	(K26)	2.2.2.1.-.1.1.2	891.064	1000.84	1357.63	570.263	407.166	515.409	193.224	463.239	799.839	465.87	260.177	34	35.8	53.5	2.41907	0.0208755	0.0469827	1	Up
K4BF05	Alcohol acyl transferase, org=Solanum lycopersicum	AAT2	Solanum lycopersicum	SNVKPQKPLGK	_SNVKPQK[GlyGly (K)]PLGK_	17	(K23)	1.1.1.-.1.1.-.-	15.2346	14.9323	17.5159	58.9375	6.9861	0.588044	2.82274	4.46324	30.7963	11.4188	0.533283	80.9	72.6	108	7.17493	0.0208878	0.0469869	0.75	Up
Q8GZD8	Neutral leucine aminopeptidase preprotein, org=Solanum lycopersicum	LapN	Solanum lycopersicum	FQNPLLQKLDSK	_FQNPLLQK[GlyGly (K)]LDSK_	107	(K114)	1.1.1.1.1.1.1.1	545.743	328.175	665.2	391.208	135.913	314.516	115.875	238.178	559.309	527.431	515.905	31.5	46.1	4.21	2.39947	0.0211358	0.0472448	1	Up
A0A1S6KM66;A0A3Q7FDR3;B7U4A4;K4BEH0;K4C155;K4CIV6;K4CYF2;P35135	UBC38 (Fragment);UBC core domain-containing protein;UBC39;UBC30 (Fragment);UBC10 (Fragment);UBC9;UBC28;Ubiquitin-conjugating enzyme E2-17 kDa, org=Solanum lycopersicum	101265051;;UBC3;;;101257090;101260872;	Solanum lycopersicum	ELKDLQK	_ELK[GlyGly (K)]DLQK_	9;45;9;9;9;9;9;9	(K11);(K47);(K11);(K11);(K11);(K11);(K11);(K11)	-.1.1.1.-.-.-.-	29.3069	22.4357	15.0299	21.5842	4.77284	7.67152	5.26805	1.13139	7.58791	2.05553	4.16043	26.4	57.3	60.7	4.6889	0.0211543	0.0472576	0.75	Up
A0A3Q7FN94	Cysteine proteinase inhibitor, org=Solanum lycopersicum	543631	Solanum lycopersicum	QVEQSSGLKSVPVHDPVVEEAAEHAIK	_QVEQSSGLK[GlyGly (K)]SVPVHDPVVEEAAEHAIK_	142	(K150)	2.2.2.2.1.2.2.2	920.173	1006.23	1175.99	481.142	312.151	203.895	185.593	613.631	499.436	821.363	733.752	33.1	60.2	24.3	2.72456	0.0215833	0.0477168	1	Up
A0A3Q7I3V5	R3H-associated N-terminal domain-containing protein, org=Solanum lycopersicum		Solanum lycopersicum	GGVVKLHLDDEK	_GGVVK[GlyGly (K)]LHLDDEK_	536	(K540)	1.1.1.1.1.1.1.1	745.442	598.17	594.764	524.875	498.906	347.354	246.609	348.273	937.751	823.818	910.604	15.1	28.9	6.68	1.70924	0.0216722	0.0478235	1	Up
A0A3Q7ILG0	EF-hand domain-containing protein, org=Solanum lycopersicum	544131	Solanum lycopersicum	EAFSLFDKDGDGCITTKELGTVMR	_EAFSLFDKDGDGC[Carbamidomethyl (C)]ITTK[GlyGly (K)]ELGTVM[Oxidation (M)]R_	15	(C27,K31,M37)	1.1.1.1.1.1.-.1	315.636	309.576	359.489	251.593	167.711	88.3948	162.333	205.713	272.053	215.1	308.925	14.3	31.4	17.8	1.98076	0.0218351	0.0479937	1	Up
A0A3Q7H1L0	peptidylprolyl isomerase, org=Solanum lycopersicum		Solanum lycopersicum	EGEGYERPNEGAVVKLK	_EGEGYERPNEGAVVK[GlyGly (K)]LK_	300	(K314)	2.1.2.2.1.1.1.1	319.272	235.549	295.736	242.438	56.2269	152.534	51.3533	127.752	177.742	278.632	300.296	14.9	52.5	25.9	2.81796	0.0225105	0.0487265	1	Up
A0A3Q7HTS4	Uncharacterized protein, org=Solanum lycopersicum		Solanum lycopersicum	KLSDELPTESPPAPLPILDLSSPPAGK	_K[GlyGly (K)]LSDELPTESPPAPLPILDLSSPPAGK_	320	(K320)	1.1.1.-.-.1.-.1	144.317	186.078	95.7063	118.058	59.3202	107.901	64.1624	48.7319	56.627	115.382	89.5738	28.5	37.2	33.8	1.94263	0.0227152	0.0489183	0.75	Up
Q94K24	Ran binding protein-1, org=Solanum lycopersicum	RanBP1	Solanum lycopersicum	SGQSEEAGAAATELIEKLSVESK	_SGQSEEAGAAATELIEK[GlyGly (K)]LSVESK_	172	(K188)	1.1.1.1.1.1.1.1	669.436	699.661	523.14	554.711	508.63	304.78	317.026	427.022	519.299	594.842	711.823	14	24.8	15.9	1.57112	0.0227763	0.0489978	1	Up
A0A3Q7GRD7;A1IKU3	Protein kinase domain-containing protein;SNF1-related kinase, org=Solanum lycopersicum	;LeSRK2C	Solanum lycopersicum	YEIQKDIGSGNFGVAK	_YEIQK[GlyGly (K)]DIGSGNFGVAK_	4;4	(K8);(K8)	1.1.1.1.-.1.1.1	238.327	99.3068	137.669	101.372	62.5663	80.0756	22.4132	38.9113	120.74	130.951	77.3014	45.2	49.9	26	2.8273	0.0233838	0.0496516	1	Up
A0A3Q7GBE4	Uncharacterized protein, org=Solanum lycopersicum	104647199	Solanum lycopersicum	TISAEQDVPLNKEVKDNISK	_TISAEQDVPLNK[GlyGly (K)]EVKDNISK_	395	(K406)	1.1.1.1.-.-.-.1	39.661	53.2297	57.5748	61.6523	1.92824	3.3679	3.4858	25.7201	6.36367	13.6087	29.1032	18	132	71	6.14798	0.0234774	0.0497259	1	Up
A0A3Q7HSC9	Tudor domain-containing protein, org=Solanum lycopersicum	101268581	Solanum lycopersicum	ESEEEVVDVAPPSQGQSLPEEIALKK	_ESEEEVVDVAPPSQGQSLPEEIALK[GlyGly (K)]K_	467	(K491)	1.1.1.1.1.1.1.1	396.534	602.374	745.368	409.889	231.175	401.036	287.179	248.137	526.692	392.273	497.399	31	26.2	15	1.84507	0.0235046	0.04974	1	Up
A0A3Q7FIC7	Late embryogenesis abundant protein LEA-2 subgroup domain-containing protein, org=Solanum lycopersicum	104645573	Solanum lycopersicum	ADQQKIHPVPEPEQVAPPPKPSAPLVPR	_[Acetyl (Protein N-term)]ADQQK[GlyGly (K)]IHPVPEPEQVAPPPKPSAPLVPR_	2	(K6)	1.1.1.1.1.1.1.1	354.574	953.661	479.03	601.635	280.287	166.668	144.945	373.941	1401.11	1305.46	1227.38	43.2	44.1	6.64	2.47339	0.0241642	0.0504961	1	Up
A0A3Q7HJI7	Peptidyl-prolyl cis-trans isomerase, org=Solanum lycopersicum	101258772	Solanum lycopersicum	NIKGFMIQGGDPTGTGK	_NIK[GlyGly (K)]GFMIQGGDPTGTGK_	45	(K47)	1.-.1.1.-.1.-.1	107.952	147.214	101.106	113.125	61.2419	75.5725	59.6237	102.055	96.9096	44.085	52.4254	17.5	26.3	44	1.57256	0.0246327	0.0510132	0.75	Up
A0A3Q7I0M3	VHS domain-containing protein, org=Solanum lycopersicum		Solanum lycopersicum	MKEILQGPTPESK	_MK[GlyGly (K)]EILQGPTPESK_	32	(K33)	1.1.1.-.-.1.-.1	87.9063	71.0695	113.284	169.072	42.3242	41.2084	78.0573	49.8629	89.8115	27.9508	35.8918	38.8	32.6	65.7	2.08714	0.0250112	0.0513932	0.75	Up
A0A3Q7GN04;Q9AXQ4	Eukaryotic translation initiation factor 5A;Eukaryotic translation initiation factor 5A-3, org=Solanum lycopersicum	101250392;	Solanum lycopersicum	LPTDENLLSLIKDGFAEGK	_LPTDENLLSLIK[GlyGly (K)]DGFAEGK_	117;117	(K128);(K128)	1.1.1.1.1.1.1.1	156.806	248.209	300.652	185.435	111.73	127.9	108.147	160.949	294.819	210.858	215.432	28.9	18.9	19.6	1.75164	0.0250267	0.0514165	1	Up
A0A3Q7GMH0	E1 ubiquitin-activating enzyme, org=Solanum lycopersicum		Solanum lycopersicum	QLIFTFPEDAVTSSGAPFWSAPKR	_QLIFTFPEDAVTSSGAPFWSAPK[GlyGly (K)]R_	759	(K781)	1.1.1.1.1.1.1.1	462.271	652.075	499.09	448.889	249.857	439.575	317.764	335.113	436.062	344.402	294.812	18.1	23.4	20	1.5364	0.0251471	0.0515328	1	Up
A0A3Q7FCR4	Polyadenylate-binding protein, org=Solanum lycopersicum	101258105	Solanum lycopersicum	VTGMLLEMDQTEVLHLLESPEALKAK	_VTGMLLEMDQTEVLHLLESPEALK[GlyGly (K)]AK_	584	(K607)	1.1.1.-.-.-.-.1	105.974	90.5471	121.022	108.066	3.55762	2.32682	4.53382	47.9948	42.2553	4.94436	4.12407	11.7	153	127	7.2862	0.0257356	0.0521748	0.75	Up
A0A3Q7J2B5	Histone H2A, org=Solanum lycopersicum	101256806	Solanum lycopersicum	LLGQVTIANGGVLPNIHQNLLPKK	_LLGQVTIANGGVLPNIHQNLLPK[GlyGly (K)]K_	104	(K126)	2.2.2.2.2.2.2.2	5364.57	4215.61	5639.85	2986.4	1561.57	2884.12	1927.56	3183.69	3615.99	3872.74	4449.08	26.6	32.2	10.7	1.90505	0.0260617	0.0525428	1	Up
A0A3Q7EBE5	60S acidic ribosomal protein P1, org=Solanum lycopersicum		Solanum lycopersicum	ISTLVKTANVTVEPYWPLLFAK	_ISTLVK[GlyGly (K)]TANVTVEPYWPLLFAK_	27	(K32)	1.1.1.1.1.-.-.1	289.545	117.457	180	78.8691	24.7578	32.0452	77.2142	71.9244	74.9886	112.176	45.8473	55.3	52.3	42.8	3.2333	0.0261381	0.0526195	1	Up
A0A3Q7H130	Transcription initiation factor TFIID subunit 15b, org=Solanum lycopersicum		Solanum lycopersicum	NTGGGYGSSPAEAPVKVK	_NTGGGYGSSPAEAPVK[GlyGly (K)]VK_	310	(K325)	1.1.1.-.-.-.-.-	23.0477	20.5204	16.8665	17.7405	5.13705	6.16633	6.32334	1.19631	1.27121	2.61676	2.19958	14.4	51	33.9	4.15316	0.0261972	0.0526732	0.75	Up
A0A3Q7EK17	Eukaryotic translation initiation factor 3 subunit B, org=Solanum lycopersicum	101267059	Solanum lycopersicum	DFKGSADEFAVGGTGGVTGVSWPVFR	_DFK[GlyGly (K)]GSADEFAVGGTGGVTGVSWPVFR_	300	(K302)	1.1.1.1.1.1.1.1	822.718	857.474	471.656	516.156	306.931	518.006	327.966	306.473	693.211	565.693	529.336	30.2	28.1	14.4	1.82818	0.0261975	0.0526732	1	Up
A0A3Q7FRA5	Glyceraldehyde-3-phosphate dehydrogenase, org=Solanum lycopersicum		Solanum lycopersicum	LKGILGYTEDDVVSTDFVGDNR	_LK[GlyGly (K)]GILGYTEDDVVSTDFVGDNR_	288	(K289)	1.1.1.1.1.1.-.1	132.192	116.797	228.052	80.5039	84.1434	64.2205	49.3708	44.2589	96.2478	114.88	181.437	45.2	29.6	34.2	2.30396	0.0262804	0.0527583	1	Up
A0A3Q7I3U9	Enoyl reductase (ER) domain-containing protein, org=Solanum lycopersicum	101243822	Solanum lycopersicum	LKTVIDSKFPLSK	_LK[GlyGly (K)]TVIDSKFPLSK_	296	(K297)	2.2.2.2.2.2.1.2	263.833	170.846	357.016	128.204	60.7751	106.261	107.424	107.655	240.773	322.353	369.81	44.3	24.3	21	2.40738	0.0266695	0.0532244	1	Up
A0A3Q7GRY0	glutathione transferase, org=Solanum lycopersicum		Solanum lycopersicum	AITQYIAHTYADKGNQLLPNDPKK	_AITQYIAHTYADK[GlyGly (K)]GNQLLPNDPKK_	69,265	(K81)(K277)	2.2.2.2.-.2.2.2	524.425	632.818	600.079	342.607	369.318	267.264	192.506	340.404	485.837	703.751	532.291	24.7	27.1	20	1.79559	0.0267617	0.0533061	1	Up
A0A3Q7FZ63	Actin, org=Solanum lycopersicum	101260631	Solanum lycopersicum	DLTDSLMKILTER	_DLTDSLMK[GlyGly (K)]ILTER_	186	(K193)	1.1.1.1.-.1.-.1	230.733	137.739	226.355	211.447	80.0491	173.479	87.0376	77.0545	183.982	122.62	171.531	21.5	44.3	20.4	1.93064	0.0268345	0.0533821	1	Up
K2C6A_HUMAN	Keratin, type II cytoskeletal 6A, org=Homo sapiens	KRT6A	Homo sapiens	FLEQQNKVLETK	_FLEQQNK[GlyGly (K)]VLETK_	183	(K189)	1.1.1.1.1.1.1.-	61.9484	33.1941	54.1667	35.69	34.3237	22.0634	26.3554	17.9342	15.2208	66.6687	20.8592	30.3	27.8	82.4	1.83756	0.0270049	0.0534986	1	Up
A0A3Q7J3M9	MBD domain-containing protein, org=Solanum lycopersicum	101259218	Solanum lycopersicum	INEEEKDVQVQEVEKVPTEEAHIEK	_INEEEKDVQVQEVEK[GlyGly (K)]VPTEEAHIEK_	234	(K248)	2.1.2.2.1.-.1.2	481.334	408.367	483.275	289.228	182.001	164.913	183.876	360.362	410.433	518.45	283.921	21.9	41.3	29	1.86523	0.0272992	0.0538377	1	Up
A0A3Q7EPH8	Uncharacterized protein, org=Solanum lycopersicum	101267652	Solanum lycopersicum	TTEEVPVKTK	_TTEEVPVK[GlyGly (K)]TK_	704	(K711)	2.2.2.2.2.2.1.2	614.874	846.767	730.562	502.559	268.397	380.818	150.967	424.817	497.391	425.923	435.678	22	40.1	8.56	2.19981	0.0276916	0.0542511	1	Up
A0A3Q7F9D4	Titin-like, org=Solanum lycopersicum		Solanum lycopersicum	SEKQVVETVTLLEK	_SEK[GlyGly (K)]QVVETVTLLEK_	2664	(K2666)	1.1.1.1.1.1.1.1	497.307	810.079	841.324	740.966	566.683	320.818	437.519	454.387	429.216	517.515	494.003	21.6	22.6	9.52	1.62395	0.0280102	0.0546101	1	Up
K4CRG8	Ribosomal protein eL8/eL30/eS12/Gadd45 domain-containing protein, org=Solanum lycopersicum	101267649	Solanum lycopersicum	DAIEKLLI	_DAIEK[GlyGly (K)]LLI_	121	(K125)	1.1.1.1.1.1.1.1	992.247	595.091	653.095	513.559	236.012	387.147	210.964	508.503	451.777	502.647	613.932	30.6	41.4	15.9	2.0512	0.0282039	0.0548246	1	Up
A0A3Q7ELD7	Eukaryotic translation initiation factor 4C, org=Solanum lycopersicum	101248917	Solanum lycopersicum	DYQDDKADVILK	_DYQDDK[GlyGly (K)]ADVILK_	83	(K88)	1.1.1.1.1.1.1.1	395.463	295.393	245.032	220.297	206.182	134.937	149.961	210.707	334.059	215.886	177.172	26.8	22	33.7	1.64749	0.0282835	0.0549121	1	Up
A0A3Q7HV43	STI1 domain-containing protein, org=Solanum lycopersicum		Solanum lycopersicum	QVLSDFQENPKAAQDHMK	_QVLSDFQENPK[GlyGly (K)]AAQDHMK_	542	(K552)	1.1.1.-.-.1.-.1	83.4461	66.3684	114.461	157.147	50.2886	75.1636	37.0511	29.2448	28.2631	1.55116	2.85486	37.8	42	138	2.19779	0.0283536	0.0549895	0.75	Up
A0A3Q7HWQ1	Long-chain-fatty-acid--CoA ligase, org=Solanum lycopersicum		Solanum lycopersicum	FYKDVIDNMYK	_FYK[GlyGly (K)]DVIDNMYK_	1038	(K1040)	2.1.2.1.-.1.-.2	808.689	579.766	984.658	817.247	347.25	294.458	566.113	570.159	793.411	537.665	281.376	20.8	32.5	47.6	1.79437	0.0284578	0.0550961	1	Up
P54776	26S proteasome regulatory subunit 6A homolog, org=Solanum lycopersicum	TBP1	Solanum lycopersicum	KMNVNPDVNFEELAR	_K[GlyGly (K)]MNVNPDVNFEELAR_	356	(K356)	1.-.1.1.-.1.-.-	94.5146	94.8549	95.6079	134.998	2.79613	52.7867	2.43203	3.51365	40.9589	1.37193	2.79222	19.1	162	149	6.82569	0.0288135	0.0554916	0.75	Up
A0A3Q7J3M9	MBD domain-containing protein, org=Solanum lycopersicum	101259218	Solanum lycopersicum	DVQVQEAEKVDPSAAEELK	_DVQVQEAEK[GlyGly (K)]VDPSAAEELK_	378	(K386)	1.1.1.1.-.-.-.1	103.125	145.707	142.649	56.5458	4.33914	6.93836	5.6356	67.3979	61.7453	87.7626	63.6377	37.3	147	20.4	5.31398	0.0289634	0.05565	1	Up
Q9XEX8	Remorin 1, org=Solanum lycopersicum	rem-1	Solanum lycopersicum	ANLESELKK	_ANLESELK[GlyGly (K)]K_	123	(K130)	2.2.2.2.2.2.1.2	296.813	548.241	375.533	272.9	149.237	196.764	157.591	294.633	279.683	271.686	281.239	33.4	33.4	1.85	1.87101	0.029203	0.0559305	1	Up
A0A3Q7H1L0	peptidylprolyl isomerase, org=Solanum lycopersicum		Solanum lycopersicum	ILKEGEGYERPNEGAVVK	_ILK[GlyGly (K)]EGEGYERPNEGAVVK_	297	(K299)	2.2.2.1.1.2.1.2	187.91	218.198	168.467	155.845	82.0538	156.072	63.1539	81.1054	239.911	226.925	134.785	14.9	43.1	28.6	1.91017	0.0294197	0.0561752	1	Up
A0A3Q7IA99	NAD(P)H dehydrogenase (quinone), org=Solanum lycopersicum	101245803	Solanum lycopersicum	LWQVPETLSEEVLAKMSAPPK	_LWQVPETLSEEVLAK[GlyGly (K)]MSAPPK_	37	(K51)	1.1.1.1.1.1.-.1	473.371	520.808	721.019	336.473	141.951	186.859	249.965	391.914	379.212	315.454	196.105	31	44.9	31.3	2.11362	0.029459	0.0562035	1	Up
A0A3Q7FUU1	H15 domain-containing protein, org=Solanum lycopersicum	101245534	Solanum lycopersicum	LVVAYEDLKGKLDNMQSR	_LVVAYEDLK[GlyGly (K)]GKLDNMQSR_	459	(K467)	2.2.2.2.-.1.1.2	1361.55	1024.41	1941.82	883.64	511.341	554.052	234.435	831.729	937	665.852	505.7	36.1	45.9	31	2.44489	0.0295651	0.0563295	1	Up
Q38JE1	Temperature-induced lipocalin, org=Solanum lycopersicum	TIL'	Solanum lycopersicum	NLDVEKYMGR	_NLDVEK[GlyGly (K)]YMGR_	11	(K16)	2.1.2.1.-.1.1.1	618.584	350.428	790.568	393.523	113.18	185.516	53.8638	308.73	397.337	195.058	100.23	38.1	66.4	65.7	3.25591	0.0296073	0.0563754	1	Up
K4BDE8	RING-finger protein, org=Solanum lycopersicum	101258318	Solanum lycopersicum	ATMELNLLGGQSGKSVNR	_ATMELNLLGGQSGK[GlyGly (K)]SVNR_	351	(K364)	1.1.1.1.-.1.1.1	898.093	623.372	746.852	337.999	296.541	263.765	137.456	396.32	531.048	244.175	128.583	36.4	39	68.8	2.38219	0.0296426	0.056413	1	Up
A0A494G9H0	BI1-like protein, org=Solanum lycopersicum		Solanum lycopersicum	KDDVEFGTAPLYPAMLESPELR	_K[GlyGly (K)]DDVEFGTAPLYPAMLESPELR_	8	(K8)	1.1.1.1.-.-.-.1	19.3526	63.4194	4.9037	37.7828	2.32414	2.21277	2.76436	4.31478	31.4117	62.4539	39.8106	80.5	33.4	36	10.8004	0.0297537	0.0565234	1	Up
A0A3Q7FDP2	RRM domain-containing protein, org=Solanum lycopersicum	101263479	Solanum lycopersicum	ETTSAQFVKHFGK	_ETTSAQFVK[GlyGly (K)]HFGK_	58	(K66)	2.1.-.2.2.-.1.-	90.6075	134.815	57.6721	94.2495	34.2267	33.2975	73.6678	44.6249	27.7104	31.8071	64.9719	33.5	40.6	49.2	2.03073	0.0297814	0.0565562	0.75	Up
A0A3Q7FCR4	Polyadenylate-binding protein, org=Solanum lycopersicum	101258105	Solanum lycopersicum	NLSEATSEEDLKK	_NLSEATSEEDLK[GlyGly (K)]K_	206	(K217)	2.2.2.2.2.2.1.2	271.375	210.889	347.678	271.946	109.547	204.572	153.325	198.419	234.638	145.76	136.37	20.3	26.6	31.5	1.65483	0.0300725	0.0568586	1	Up
A0A3Q7H8E2	Uncharacterized protein, org=Solanum lycopersicum		Solanum lycopersicum	GQVKIAELLISR	_GQVK[GlyGly (K)]IAELLISR_	126	(K129)	2.2.2.2.2.2.2.2	1044.7	705.722	885.78	700.007	346.882	548.676	261.049	594.544	661.164	574.031	716.526	19.8	36.4	11	1.90515	0.0302285	0.0570328	1	Up
A0A3Q7I9U4	Adenosylhomocysteinase, org=Solanum lycopersicum	544304	Solanum lycopersicum	VKDMSQADFGRLEIELAEVEMPGLMASR	_VK[GlyGly (K)]DMSQADFGRLEIELAEVEMPGLM[Oxidation (M)]ASR_	16	(K17,M40)	1.1.1.1.-.1.1.1	606.015	555.982	625.601	430.799	215.481	167.235	191.442	470.03	374.003	243.221	108.675	15.8	53.9	54.8	2.12452	0.0303669	0.057176	1	Up
A0A3Q7I8V2	26S proteasome non-ATPase regulatory subunit 2 homolog, org=Solanum lycopersicum		Solanum lycopersicum	AQDADPGLQKVALESMR	_AQDADPGLQK[GlyGly (K)]VALESMR_	60	(K69)	1.1.1.1.-.-.1.-	189.849	82.0993	179.973	83.1327	2.14865	1.86686	65.7995	1.47654	188.925	100.728	113.941	44.3	179	35.4	7.50515	0.030632	0.0574535	1	Up
A0A3Q7GBE4	Uncharacterized protein, org=Solanum lycopersicum	104647199	Solanum lycopersicum	DNISKLINR	_DNISK[GlyGly (K)]LINR_	410	(K414)	1.1.1.1.1.1.1.1	315.45	226.155	444.258	232.279	211.766	135.858	87.4448	174.777	439.668	320.695	287.475	33.4	34.9	22.9	1.99746	0.0306891	0.0575042	1	Up
A0A3Q7J176	Histone H2A, org=Solanum lycopersicum		Solanum lycopersicum	LLAGVTIAHGGVLPNINPILLPKK	_LLAGVTIAHGGVLPNINPILLPK[GlyGly (K)]K_	105,229	(K127)(K251)	2.2.2.2.2.2.2.2	30212.6	33698.1	34103.4	16784.7	10609	15618.6	9784.56	21750.4	23669.2	21106.5	25364.5	28.3	38.2	9.17	1.98743	0.0312189	0.0580954	1	Up
A0A3Q7HVR7	UBX domain-containing protein, org=Solanum lycopersicum	101244402	Solanum lycopersicum	EIPIEVKDGDGQSGHSR	_EIPIEVK[GlyGly (K)]DGDGQSGHSR_	122	(K128)	2.2.2.2.2.2.2.2	1841.46	1755.82	2729.07	1769.24	1126.17	1237.81	807.228	1669.19	2186.54	2108.8	1919.72	23.3	29.4	6.62	1.67251	0.0313523	0.0582416	1	Up
A0A3Q7FS97	Lactoylglutathione lyase, org=Solanum lycopersicum		Solanum lycopersicum	SAKVVNLAIQELGGK	_SAK[GlyGly (K)]VVNLAIQELGGK_	237	(K239)	1.1.1.1.1.1.1.1	880.718	662.966	1227.51	666.154	549.801	574.406	394.902	504.099	966.316	804.345	832.698	30.9	15.7	9.97	1.69896	0.0313775	0.0582703	1	Up
A0A3Q7HUQ3	Glyceraldehyde-3-phosphate dehydrogenase, org=Solanum lycopersicum	101255800	Solanum lycopersicum	LKGILGYTEDDVVSTDFLGDNR	_LK[GlyGly (K)]GILGYTEDDVVSTDFLGDNR_	272	(K273)	1.1.1.1.-.-.1.1	177.883	377.302	273.7	148.222	149.759	111.339	78.7821	109.846	351.039	198.643	320.626	42.4	25.8	27.8	2.17267	0.0315274	0.0584295	1	Up
A0A3Q7FZA2	Fe2OG dioxygenase domain-containing protein, org=Solanum lycopersicum	101265426	Solanum lycopersicum	GLVDKGLTTIPSFFIHSEESNPEPK	_GLVDK[GlyGly (K)]GLTTIPSFFIHSEESNPEPK_	33	(K37)	1.-.1.1.-.-.1.1	68.7631	81.009	146.816	59.9744	16.5689	51.5812	46.0465	16.6495	107.14	95.6366	192.764	44.2	57.3	40.2	2.72506	0.0322467	0.0592559	0.75	Up
E1AZA3	Late embryogenesis abundant protein, org=Solanum lycopersicum	100750252	Solanum lycopersicum	ETAQAGEEKAGGILQQTGQQVR	_ETAQAGEEK[GlyGly (K)]AGGILQQTGQQVR_	117	(K125)	1.1.1.1.-.1.-.1	63.8549	22.7997	101.862	49.756	7.066	40.7655	5.31579	4.99972	39.4353	68.3993	45.5173	55.3	120	29.9	4.09776	0.0322871	0.0592962	1	Up
A0A3Q7FHJ9	Cytochrome b5 heme-binding domain-containing protein, org=Solanum lycopersicum		Solanum lycopersicum	ALAKMSFEEK	_ALAK[GlyGly (K)]MSFEEK_	135	(K138)	2.1.2.1.-.1.1.2	1363.13	643.163	1808.28	1306.14	527.081	300.827	195.603	820.125	1137.37	588.396	409.778	37.5	60	53.3	2.77751	0.0323143	0.0593277	1	Up
A6N6K8	Phenylacetaldehyde reductase, org=Solanum lycopersicum	PAR2	Solanum lycopersicum	KLGIEFIPLAESVK	_K[GlyGly (K)]LGIEFIPLAESVK_	295	(K295)	1.1.1.1.1.1.1.1	295.06	255.836	288.988	224.405	244.364	149.431	148.186	127.884	270.291	167.774	329.317	12.3	31.2	32	1.58881	0.0323867	0.05941	1	Up
Q9AXQ6	Eukaryotic translation initiation factor 5A-1, org=Solanum lycopersicum		Solanum lycopersicum	DDLRLPTDDTLLAQVKDGFAEGK	_DDLRLPTDDTLLAQVK[GlyGly (K)]DGFAEGK_	113	(K128)	1.1.1.1.-.1.1.1	72.328	82.769	85.7697	67.5557	32.9507	62.8752	21.0602	27.9136	64.4786	38.0859	48.6147	11.1	50.9	26.4	2.12999	0.0328779	0.0599685	1	Up
A0A3Q7J2K6	Phospholipase/carboxylesterase/thioesterase domain-containing protein, org=Solanum lycopersicum	101243765	Solanum lycopersicum	TLTSKLEGVEGAVNR	_TLTSK[GlyGly (K)]LEGVEGAVNR_	171	(K175)	1.1.1.1.-.1.1.1	452.894	335.562	339.266	350.104	331.039	185.415	205.308	250.597	47.5305	180.54	287.803	15.1	26.6	70	1.51984	0.0332134	0.0603205	1	Up
A0A3Q7E9M8	ADP-ribosylation factor, org=Solanum lycopersicum		Solanum lycopersicum	LKLGEIVTTIPTIGFNVETVEYK	_LK[GlyGly (K)]LGEIVTTIPTIGFNVETVEYK_	37	(K38)	1.1.1.1.1.1.1.1	215.296	276.614	185.837	186.627	119.006	122.061	199.22	128.284	140.583	133.268	251.73	19.7	26.9	37.9	1.52025	0.0333255	0.0604297	1	Up
A0A3Q7GX28	DNA/RNA-binding protein Alba-like domain-containing protein, org=Solanum lycopersicum	101260443	Solanum lycopersicum	MEGITEGVNKMSVSETQKK	_[Acetyl (Protein N-term)]MEGITEGVNK[GlyGly (K)]M[Oxidation (M)]SVSETQKK_	1	(K10,M11)	1.-.1.1.1.1.-.1	109.432	113.213	161.175	58.8995	25.7533	46.8501	50.5413	72.0616	100.264	46.3432	29.0036	37.8	38.9	63.5	2.26795	0.0333358	0.0604297	0.75	Up
P26300	Enolase, org=Solanum lycopersicum	PGH1	Solanum lycopersicum	EGLELLKTAIEK	_EGLELLK[GlyGly (K)]TAIEK_	227	(K233)	1.1.1.1.1.1.1.1	407.763	353.121	387.455	193.487	155.581	190.73	122.234	242.858	412.624	328.831	420.771	29	29	13.1	1.88617	0.0334051	0.0604999	1	Up
A0A3Q7GPL4	Gnk2-homologous domain-containing protein, org=Solanum lycopersicum		Solanum lycopersicum	YWLDLPNKNVENR	_YWLDLPNK[GlyGly (K)]NVENR_	792	(K799)	1.-.1.1.-.1.-.-	53.6189	186.156	187.573	166.139	3.5445	84.46	1.95427	3.92876	231.217	133.647	171.69	43.1	173	27.5	6.32125	0.0334477	0.0605494	0.75	Up
Q7Y240	Glutaredoxin-dependent peroxiredoxin, org=Solanum lycopersicum	TPx1	Solanum lycopersicum	VIIFAVPGAFTPTCSMKHVPGFIEK	_VIIFAVPGAFTPTC[Carbamidomethyl (C)]SMK[GlyGly (K)]HVPGFIEK_	38	(C51,K54)	1.1.1.1.1.1.1.1	878.913	547.982	762.221	430.006	40.6632	160.324	181.043	315.947	447.672	283.988	279.804	31	64.6	28.4	3.75245	0.0335007	0.0606076	1	Up
A0A3Q7IBU5	Ubiquitin-like domain-containing protein, org=Solanum lycopersicum	101258282	Solanum lycopersicum	MQIFVKTLTGK	_[Acetyl (Protein N-term)]MQIFVK[GlyGly (K)]TLTGK_	1,77,153,229,305,381	(K6)(K82)(K158)(K234)(K310)(K386)	1.1.1.1.1.1.1.1	242.653	203.141	242.938	177.031	69.9868	148.677	93.5449	155.444	245.869	225.253	52.6436	14.9	35.8	60.8	1.8513	0.0337522	0.060906	1	Up
A0A3Q7IPZ1	UDP-glucose 4-epimerase, org=Solanum lycopersicum		Solanum lycopersicum	SVLEMVGAFEKASGK	_SVLEMVGAFEK[GlyGly (K)]ASGK_	313	(K323)	1.1.1.1.-.1.-.-	109.816	13.8129	79.9975	49.7712	1.62731	32.0367	4.92542	3.77813	36.7275	1.72828	5.02225	64.9	136	133	5.98093	0.0338648	0.0610258	1	Up
A0A3Q7GDG7	Glyceraldehyde-3-phosphate dehydrogenase, org=Solanum lycopersicum	101258368	Solanum lycopersicum	LKGILGYTEDDVVSTDFVGDSR	_LK[GlyGly (K)]GILGYTEDDVVSTDFVGDSR_	274	(K275)	1.1.1.1.1.1.1.1	641.664	633.213	836.812	460.385	478.81	448.772	288.458	408.129	535.353	567.769	603.345	23.9	20.6	5.98	1.58363	0.0340098	0.0612163	1	Up
A0A3Q7IXE6	Patellin-3, org=Solanum lycopersicum	101255264	Solanum lycopersicum	HTVEFPVTEKSNLVWEAR	_HTVEFPVTEK[GlyGly (K)]SNLVWEAR_	498	(K507)	2.2.2.2.2.2.2.2	8611.74	10242.5	10833.2	10484.8	4428.4	7911.6	5357.07	7643.31	9552.02	7697.33	5826.48	9.8	27	24.2	1.58531	0.0341927	0.061401	1	Up
A0A3Q7ITW6	Histone H2A, org=Solanum lycopersicum	101265669	Solanum lycopersicum	LLSGVTIAHGGVLPNINPILLPKKSDK	_LLSGVTIAHGGVLPNINPILLPKK[GlyGly (K)]SDK_	100	(K123)	2.2.2.2.2.2.2.2	4752.1	5051.58	4738.97	2023.89	1253.79	2089.7	1769.82	2498.96	3042.52	2925.81	3412.12	34.3	27.6	8.12	2.1763	0.0344636	0.0616917	1	Up
A0A3Q7GBE4	Uncharacterized protein, org=Solanum lycopersicum	104647199	Solanum lycopersicum	TISAEQDVPLNKEVK	_TISAEQDVPLNK[GlyGly (K)]EVK_	395	(K406)	1.1.1.1.1.1.1.1	299.807	339.122	502.705	129.046	95.2967	93.381	124.705	101.801	356.67	269.389	406.266	48.3	13.9	20.1	3.06052	0.0346597	0.0618651	1	Up
A0A3Q7IIZ1	PHD finger protein ALFIN-LIKE, org=Solanum lycopersicum	101249220	Solanum lycopersicum	TVEEIFKDYSSR	_TVEEIFK[GlyGly (K)]DYSSR_	10	(K16)	1.1.1.1.1.1.-.-	77.5454	81.4419	76.6908	78.006	47.1454	2.29608	3.31313	4.74098	5.97968	1.16895	10.1173	2.66	152	77.8	5.45579	0.0348443	0.0620396	1	Up
A0A3Q7IAT1	Plasma membrane-associated cation-binding protein 1, org=Solanum lycopersicum	101260974	Solanum lycopersicum	EIVIESGEPNKEEAPATVVADVAPATK	_EIVIESGEPNK[GlyGly (K)]EEAPATVVADVAPATK_	167	(K177)	1.1.1.1.1.1.1.1	1328.62	1865.2	2046.54	1160.27	870.266	749.083	533.273	1307.7	1219.12	1079.81	1331.23	26.4	37.7	10.4	1.84972	0.0349945	0.0622106	1	Up
A0A3Q7FAA3	40S ribosomal protein S12, org=Solanum lycopersicum	101247070	Solanum lycopersicum	DYGEETEGLHIVQEYVKSH	_DYGEETEGLHIVQEYVK[GlyGly (K)]SH_	125	(K141)	2.2.2.2.2.2.2.2	84208.4	110129	79723.2	57286.4	33303	68074.4	29735.6	47780.5	63324.5	64104.8	63047.2	26.2	38.9	0.864	1.8522	0.0350453	0.0622528	1	Up
A0A3Q7GRA7	Glutaredoxin domain-containing protein, org=Solanum lycopersicum	544298	Solanum lycopersicum	DLLSKLGATFK	_DLLSK[GlyGly (K)]LGATFK_	31	(K35)	2.2.2.2.2.2.2.2	1292.16	1025.67	1185.47	716.284	472.894	650.216	378.417	845.783	912.169	859.974	1142.04	23.8	35.1	15.4	1.79762	0.0351476	0.0623708	1	Up
A0A3Q7IRZ0	Tudor domain-containing protein, org=Solanum lycopersicum	101266989	Solanum lycopersicum	TENDVDILKMVR	_TENDVDILK[GlyGly (K)]MVR_	1175	(K1183)	1.-.1.1.-.-.-.1	81.8697	106.242	50.9833	33.195	4.57738	3.95667	2.76989	46.8109	36.5529	33.2024	23.4716	47.6	148	21.9	4.68538	0.0352387	0.062474	0.75	Up
A0A3Q7I3U9	Enoyl reductase (ER) domain-containing protein, org=Solanum lycopersicum	101243822	Solanum lycopersicum	SLGADEILDYKTPEGAALK	_SLGADEILDYK[GlyGly (K)]TPEGAALK_	197	(K207)	1.1.1.1.1.-.-.1	147.377	103.184	282.184	201.207	44.9887	75.0954	78.2006	126.002	283.438	181.054	163.904	42	41.3	30.9	2.26328	0.0353353	0.0625562	1	Up
A0A3Q7FK75	Cytochrome b5 heme-binding domain-containing protein, org=Solanum lycopersicum		Solanum lycopersicum	TKDCWLIISGK	_TK[GlyGly (K)]DC[Carbamidomethyl (C)]WLIISGK_	19	(K20,C22)	1.-.1.1.1.1.1.1	51.4562	155.309	121.715	115.422	24.9473	44.5719	70.0414	44.5804	51.5404	38.0841	31.4841	39.1	40.2	25.3	2.41066	0.035354	0.0625766	1	Up
Q9XEX8	Remorin 1, org=Solanum lycopersicum	rem-1	Solanum lycopersicum	AELEAKK	_[Acetyl (Protein N-term)]AELEAK[GlyGly (K)]K_	2	(K7)	1.1.1.1.1.1.1.1	3713.42	4829.3	4965.31	3610.86	1908.62	2823.99	1865	3648.36	3397.42	3175.61	3353.93	16.7	33.1	3.55	1.67079	0.0353891	0.0626134	1	Up
A0A3Q7EZE4	Uncharacterized protein, org=Solanum lycopersicum	104647762	Solanum lycopersicum	QKQADNDIKDMISSLTK	_QK[GlyGly (K)]QADNDIKDMISSLTK_	12	(K13)	2.2.2.2.-.1.-.2	621.442	599.418	1815.08	318.104	268.338	222.936	136.871	198.609	901.205	436.659	300.026	79.4	26.5	57.7	4.05688	0.0357699	0.0630161	1	Up
A0A3Q7F2D3	SH3 domain-containing protein, org=Solanum lycopersicum		Solanum lycopersicum	AGWFPSEYVEKR	_AGWFPSEYVEK[GlyGly (K)]R_	329	(K339)	1.1.1.1.-.-.-.1	73.2572	71.6518	83.9843	88.9237	3.99139	1.82774	5.00664	46.7402	37.0347	3.88884	3.2591	10.5	150	131	5.52092	0.0361283	0.0634373	1	Up
A0A3Q7GRY0	glutathione transferase, org=Solanum lycopersicum		Solanum lycopersicum	YLGGESFTLADLHHAPSLHYLSGSKVK	_YLGGESFTLADLHHAPSLHYLSGSK[GlyGly (K)]VK_	156	(K180)	3.3.3.3.2.3.2.3	1145.28	1183.88	1399.72	853.851	258.797	548.263	348.818	883.189	881.563	1343.35	1350.64	19.6	54.3	22.5	2.24747	0.0364317	0.0637851	1	Up
A0A3Q7ITD1	monodehydroascorbate reductase (NADH), org=Solanum lycopersicum	101264360	Solanum lycopersicum	EIDDADQLVEALKAK	_EIDDADQLVEALK[GlyGly (K)]AK_	147	(K159)	1.1.1.1.1.1.1.1	439.294	489.904	383.977	330.113	290.189	352.418	209.838	189.55	364.118	388.253	483.253	16.8	28.8	15.3	1.57706	0.0367741	0.0641759	1	Up
A0A3Q7FUI5	Uncharacterized protein, org=Solanum lycopersicum		Solanum lycopersicum	SIDVKGHDFELLPFGAGR	_SIDVK[GlyGly (K)]GHDFELLPFGAGR_	423,906	(K427)(K910)	1.1.1.1.-.-.-.-	82.5241	12.6776	23.8115	20.79	7.49846	5.57146	7.71248	6.08453	100.289	89.7664	124.461	91.7	15.6	17	5.20354	0.0368554	0.0642621	1	Up
A0A3Q7FP18	Uncharacterized protein, org=Solanum lycopersicum		Solanum lycopersicum	GVKPTQHAMVK	_GVK[GlyGly (K)]PTQHAMVK_	14	(K16)	1.1.1.-.-.1.1.1	138.003	138.362	397.874	243.68	68.7761	76.2998	82.7246	143.695	103.9	53.7948	97.316	53.5	37	32	2.47088	0.0372499	0.0646652	0.75	Up
A0A3Q7F298	Double-stranded DNA-binding protein, org=Solanum lycopersicum	101265990	Solanum lycopersicum	VSEQKLIELLEQINTQTTK	_VSEQK[GlyGly (K)]LIELLEQINTQTTK_	93	(K97)	1.1.1.1.1.1.1.1	3488.2	4684.11	3088.71	1621.23	1144.28	1474.22	747.669	2202.5	2449.54	2532.96	2666.83	39.2	44.3	4.3	2.31335	0.0377342	0.0652455	1	Up
A0A3Q7FIC7	Late embryogenesis abundant protein LEA-2 subgroup domain-containing protein, org=Solanum lycopersicum	104645573	Solanum lycopersicum	QQSPPLLKR	_QQSPPLLK[GlyGly (K)]R_	42	(K49)	1.1.1.1.1.1.-.1	93.6945	192.935	216.514	307.694	77.7334	91.2943	57.9544	111.337	503.448	333.479	473.893	43.4	26.6	20.8	2.39666	0.0380189	0.0655455	1	Up
A0A3Q7GBE4	Uncharacterized protein, org=Solanum lycopersicum	104647199	Solanum lycopersicum	EQPDIVFQSKQAYTEK	_EQPDIVFQSK[GlyGly (K)]QAYTEK_	358	(K367)	1.1.1.1.1.1.1.1	291.786	399.603	617.051	394.456	319.042	171.141	244.696	252.289	502.434	656.479	464.247	32.2	24.5	18.8	1.72503	0.0389715	0.0665941	1	Up
A0A3Q7FTE9	Calcium-binding EF hand family protein, org=Solanum lycopersicum		Solanum lycopersicum	ELTPEIVKAALFTPASAK	_ELTPEIVK[GlyGly (K)]AALFTPASAK_	78	(K85)	1.1.1.-.-.-.-.1	97.9691	138.347	106.769	148.158	2.76267	3.59889	7.41241	77.4077	49.1264	66.8866	131.879	19.7	160	52.7	5.38752	0.0390203	0.0666526	0.75	Up
P26300	Enolase, org=Solanum lycopersicum	PGH1	Solanum lycopersicum	GVSKAVNNVNSIIGPALVGK	_GVSK[GlyGly (K)]AVNNVNSIIGPALVGK_	62	(K65)	1.-.1.1.-.-.1.-	122.023	154.261	120.739	105.927	4.71545	3.77262	75.3276	1.63201	94.9353	123.593	150.509	16.2	169	22.6	5.88606	0.0391428	0.0667938	0.75	Up
A0A3Q7J265	Histone H2A, org=Solanum lycopersicum	101262690	Solanum lycopersicum	LLGDVTIANGGVMPNIHNLLLPKK	_LLGDVTIANGGVM[Oxidation (M)]PNIHNLLLPK[GlyGly (K)]K_	98	(M110,K120)	2.2.2.2.2.2.2.2	30444	32912	27366.6	17651.1	15424.8	19596.6	14675.3	18003.3	25246.9	27430.9	28025.7	24.7	13.5	5.44	1.60079	0.0394854	0.0671812	1	Up
A0A3Q7J265	Histone H2A, org=Solanum lycopersicum	101262690	Solanum lycopersicum	LLGDVTIANGGVMPNIHNLLLPKK	_LLGDVTIANGGVMPNIHNLLLPK[GlyGly (K)]K_	98	(K120)	2.2.2.2.1.2.1.2	14139.4	10244.2	16121.9	4914.03	1169.81	4300.7	1892.35	6778.5	10380.3	5745.63	4396.61	43.5	71.9	45.9	3.21182	0.0399114	0.0676389	1	Up
A0A3Q7GYN8	Patellin-3, org=Solanum lycopersicum	101263525	Solanum lycopersicum	ELVGESNSFKEESNKVEELPNPEQK	_ELVGESNSFK[GlyGly (K)]EESNKVEELPNPEQK_	58	(K67)	1.1.1.1.1.1.1.1	634.678	980.44	1267.2	588.516	338.779	447.628	320.209	688.11	832.694	1108.7	890.639	36.7	37.7	15.4	1.93391	0.0402742	0.0680454	1	Up
A0A3Q7H9K1	phosphoglycerate mutase (2,3-diphosphoglycerate-independent), org=Solanum lycopersicum	101248497	Solanum lycopersicum	LVDLALASGKIYDGEGFK	_LVDLALASGK[GlyGly (K)]IYDGEGFK_	100	(K109)	1.1.1.1.-.1.-.1	87.1716	190.808	361.057	39.1989	23.3194	16.4203	35.7554	32.8886	58.2478	178.101	4.99533	84	32.8	110	6.25773	0.0405969	0.0683892	1	Up
A0A3Q7EQL9	S-adenosylmethionine synthase, org=Solanum lycopersicum		Solanum lycopersicum	AIVDYEKIVR	_AIVDYEK[GlyGly (K)]IVR_	84	(K90)	1.1.1.1.1.1.1.1	140.762	145.332	266.448	342.453	81.8233	137.03	64.793	127.9	182.47	141.975	124.452	43.9	34.1	19.9	2.17471	0.0407995	0.0686225	1	Up
Q6E4P4	Carotenoid cleavage dioxygenase 1B, org=Solanum lycopersicum	CCD1B	Solanum lycopersicum	ILEDGDLQTLGMLDYDKR	_ILEDGDLQTLGMLDYDK[GlyGly (K)]R_	200	(K216)	1.1.1.1.-.1.1.1	88.6988	85.1774	79.4929	141.085	69.113	71.9908	40.8276	61.7656	121.387	61.8891	14.2154	29	23.1	81.6	1.61862	0.0409484	0.0687789	1	Up
A0A3Q7GX02	DNA/RNA-binding protein Alba-like domain-containing protein, org=Solanum lycopersicum	101263420	Solanum lycopersicum	AKIEIVLGK	_AK[GlyGly (K)]IEIVLGK_	97	(K98)	1.1.1.1.1.1.1.1	84.8557	57.1464	83.5727	93.8292	70.5822	42.163	27.1006	30.391	59.9434	65.7358	32.5314	19.8	46.5	33.6	1.87623	0.0409678	0.0687991	1	Up
A0A3Q7GRA7	Glutaredoxin domain-containing protein, org=Solanum lycopersicum	544298	Solanum lycopersicum	LLPLLTEAGAIAKTSTA	_LLPLLTEAGAIAK[GlyGly (K)]TSTA_	92	(K104)	2.1.1.2.2.1.1.2	383.197	512.021	306.343	243.249	205.388	187.141	167.067	283.902	199.825	208.554	435.641	32	24.3	47.5	1.71288	0.0411747	0.0690478	1	Up
P37218	Histone H1, org=Solanum lycopersicum		Solanum lycopersicum	QKSLPSNFKK	_QK[GlyGly (K)]SLPSNFKK_	89	(K90)	1.1.1.1.1.1.1.1	767.863	909.602	704.506	432.606	280.142	439.898	194.668	506.229	713.856	583.373	520.721	28.4	40.3	16.3	1.98079	0.0414169	0.0693153	1	Up
Q9XEX8	Remorin 1, org=Solanum lycopersicum	rem-1	Solanum lycopersicum	AELEAKKVEIVDPAPAQEPVEAPK	_[Acetyl (Protein N-term)]AELEAKK[GlyGly (K)]VEIVDPAPAQEPVEAPK_	2	(K8)	1.1.1.1.1.1.1.1	1317.15	2349.98	1827.42	1084.3	508.115	713.68	540.495	1421.8	1284.62	1419.78	1495.14	34.3	53.6	7.62	2.06616	0.0414269	0.0693268	1	Up
A0A3Q7GBE4	Uncharacterized protein, org=Solanum lycopersicum	104647199	Solanum lycopersicum	LRFPWSAASEPEPAAASKPATQPNTK	_LRFPWSAASEPEPAAASK[GlyGly (K)]PATQPNTK_	9	(K26)	1.1.1.1.-.-.-.1	68.7341	65.3691	62.7646	71.1469	5.27683	5.42968	1.75866	43.0218	1.19454	7.26793	27.3529	5.5	141	115	4.83023	0.0417008	0.0696195	1	Up
A0A3Q7FHJ9	Cytochrome b5 heme-binding domain-containing protein, org=Solanum lycopersicum		Solanum lycopersicum	ALAKMSFEEK	_ALAK[GlyGly (K)]M[Oxidation (M)]SFEEK_	135	(K138,M139)	2.2.2.2.1.2.2.2	1639.87	1501.42	2253.85	2068.89	625.648	1571.61	574.827	1018.84	2092.68	2142.14	2354.98	19	48.6	6.35	1.96892	0.041713	0.0696345	1	Up
A0A3Q7GB48	Thioredoxin domain-containing protein, org=Solanum lycopersicum	101248480	Solanum lycopersicum	KVAEEWNVEAMPTFVFIK	_K[GlyGly (K)]VAEEWNVEAMPTFVFIK_	74	(K74)	1.1.1.1.-.1.1.1	384.789	258.703	476.187	215.057	35.8288	26.1032	14.8889	248.318	280.477	159.574	80.3587	35.7	137	58.1	4.10512	0.0417217	0.0696437	1	Up
A0A3Q7FUI5	Uncharacterized protein, org=Solanum lycopersicum		Solanum lycopersicum	WVQEKDIPNLPYIEAIAK	_WVQEK[GlyGly (K)]DIPNLPYIEAIAK_	343,826	(K347)(K830)	1.-.1.1.-.1.-.-	34.5719	62.1185	21.7099	117.398	1.43478	35.4454	4.34061	1.13349	4.47532	1.60689	3.25056	72	157	46.3	5.56727	0.0418595	0.0697935	0.75	Up
A0A3Q7J3M9	MBD domain-containing protein, org=Solanum lycopersicum	101259218	Solanum lycopersicum	DVQVQEVEILPTEEAQVEKDVK	_DVQVQEVEILPTEEAQVEK[GlyGly (K)]DVK_	291	(K309)	1.1.1.-.-.-.1.1	122.02	87.7751	102.352	197.391	54.7621	39.9031	34.3232	107.704	73.3241	55.595	108.301	38.3	56.6	33.9	2.15274	0.0419141	0.0698605	0.75	Up
A0A3Q7EVZ0	Proteasome subunit alpha type, org=Solanum lycopersicum	544128	Solanum lycopersicum	ALLEVVESGGKNIEVAVMTK	_ALLEVVESGGK[GlyGly (K)]NIEVAVMTK_	193	(K203)	1.1.1.1.1.1.-.1	262.553	329.384	132.208	121.423	67.5073	129.077	74.4371	91.5063	121.329	77.2905	79.2354	48	30.4	26.9	2.33242	0.0420462	0.0700219	1	Up
A0A3Q7GZW2	NAD-dependent epimerase/dehydratase domain-containing protein, org=Solanum lycopersicum	101253094	Solanum lycopersicum	GKAPISQQLPGESDQDYADFSSK	_GK[GlyGly (K)]APISQQLPGESDQDYADFSSK_	86	(K87)	-.1.-.1.1.1.1.1	80.0857	75.7171	73.5619	104.438	39.5353	22.068	63.16	16.4406	64.9643	72.2507	28.3689	17.1	59.5	42.6	2.36398	0.0421247	0.0701013	1	Up
A0A3Q7ES75	Prefoldin subunit 5, org=Solanum lycopersicum	101244107	Solanum lycopersicum	SNYEQLLDVATKK	_SNYEQLLDVATK[GlyGly (K)]K_	113	(K124)	1.-.1.1.-.1.-.1	86.9041	127.85	101.489	60.6651	27.2717	21.0471	46.2063	74.0943	41.0176	57.3528	48.6743	29.8	56.5	16.7	2.23526	0.0422988	0.0702628	0.75	Up
A0A3Q7F9D4	Titin-like, org=Solanum lycopersicum		Solanum lycopersicum	SEEPVVEETPEDLAVEKNLEK	_SEEPVVEETPEDLAVEK[GlyGly (K)]NLEK_	2524	(K2540)	1.-.1.1.-.-.-.1	76.4456	130.139	172.778	73.3063	1.26527	4.00452	1.67372	75.067	119.615	111.009	124.587	42	178	5.8	5.51964	0.0437282	0.0718515	0.75	Up
A0A3Q7FRA5	Glyceraldehyde-3-phosphate dehydrogenase, org=Solanum lycopersicum		Solanum lycopersicum	VIISAPSKDAPMFVVGVNEK	_VIISAPSK[GlyGly (K)]DAPMFVVGVNEK_	137	(K144)	1.1.1.-.1.-.-.-	137.3	87.4915	236.288	121.124	95.7711	5.91511	1.76549	2.2537	5.50129	6.63351	1.99381	43.9	175	51.4	5.5078	0.0437975	0.0719112	0.75	Up
Q9AXQ3	Eukaryotic translation initiation factor 5A-4, org=Solanum lycopersicum		Solanum lycopersicum	LPTDDTLLNQVKGGFEEGK	_LPTDDTLLNQVK[GlyGly (K)]GGFEEGK_	117	(K128)	1.1.1.1.1.1.-.1	139.753	115.188	288.273	170.891	55.4823	107.527	64.0933	123.45	242.979	216.812	151.293	42.9	37.7	23.2	2.03709	0.0437995	0.0719118	1	Up
A0A3Q7I643	Histone H2A, org=Solanum lycopersicum		Solanum lycopersicum	SLINKTTKE	_SLINK[GlyGly (K)]TTK[GlyGly (K)]E_	131	(K135,K138)	2.2.2.2.2.2.1.2	328.751	275.575	421.299	215.548	184.23	196.805	222.151	171.617	528.721	481.471	361.754	28.1	11.1	18.8	1.60192	0.0440227	0.072149	1	Up
A0A3Q7H3U6	Sodium/calcium exchanger membrane region domain-containing protein, org=Solanum lycopersicum	101250521	Solanum lycopersicum	KVGYVLELPLDLPR	_K[GlyGly (K)]VGYVLELPLDLPR_	312	(K312)	1.1.1.1.-.1.1.1	184.381	207.125	200.004	240.388	104.577	147.771	132.651	56.7764	305.229	94.7041	255.452	11.3	36.2	50.4	1.88308	0.044242	0.0723876	1	Up
K2C1_HUMAN	Keratin, type II cytoskeletal 1, org=Homo sapiens	KRT1	Homo sapiens	TNAENEFVTIKK	_TNAENEFVTIK[GlyGly (K)]K_	278	(K288)	1.1.1.1.1.1.1.1	624.406	926.37	840.778	627.742	714.665	307.837	378.018	315.25	536.49	615.527	715.636	20.2	45	14.4	1.75973	0.0442483	0.0723943	1	Up
A0A3Q7GKS5	glutathione dehydrogenase (ascorbate), org=Solanum lycopersicum	778229	Solanum lycopersicum	HLINVSDKPKWFLEVNPEGK	_HLINVSDKPK[GlyGly (K)]WFLEVNPEGK_	40	(K49)	1.1.1.-.-.-.1.1	237.422	278.401	169.205	397.704	183.2	129.855	157.07	130.251	136.933	138.963	150.273	35.4	17	5.06	1.80342	0.0444292	0.0725904	0.75	Up
A0A3Q7HJJ7	Proteasome subunit alpha type, org=Solanum lycopersicum	101266742	Solanum lycopersicum	AIGSGSEGADSSLQEQFNKDLTLK	_AIGSGSEGADSSLQEQFNK[GlyGly (K)]DLTLK_	167	(K185)	1.1.1.1.1.1.1.1	384.604	504.44	490.611	214.79	201.808	168.505	210.007	233.292	392.294	371.092	518.124	33.5	13.2	18.6	1.95971	0.0445104	0.0726684	1	Up
P54928	Inositol monophosphatase 3, org=Solanum lycopersicum	IMP3	Solanum lycopersicum	VSSQSELVKALLATEAGTNR	_VSSQSELVK[GlyGly (K)]ALLATEAGTNR_	149	(K157)	1.1.1.1.1.1.1.1	883.86	1009.07	1144.19	911.343	663.343	826.467	399.042	626.131	1058.86	707.843	865.092	11.9	28	20	1.56997	0.0448525	0.0730574	1	Up
A0A3Q7GA27	Proteasome subunit alpha type, org=Solanum lycopersicum		Solanum lycopersicum	SKTHVILASVNK	_SK[GlyGly (K)]THVILASVNK_	40	(K41)	1.1.1.1.1.1.1.1	61.8446	65.5509	104.751	148.646	48.1004	49.4038	59.4741	33.9551	145.827	107.981	110.834	42.6	22	17.3	1.99437	0.0449403	0.0731376	1	Up
A0A3Q7JAB8	40S ribosomal protein S12, org=Solanum lycopersicum	101257841	Solanum lycopersicum	DFGEETEGLHIVQEYVKSH	_DFGEETEGLHIVQEYVK[GlyGly (K)]SH_	123	(K139)	2.2.2.2.2.2.2.2	47773.9	60762.2	41705.4	30055.1	17310.4	36230.6	15663.4	28536.4	34306	34177.3	34753.3	28.4	39.8	0.879	1.84464	0.0451848	0.0734122	1	Up
A0A3Q7GMH0	E1 ubiquitin-activating enzyme, org=Solanum lycopersicum		Solanum lycopersicum	LTVTDDDVIEKSNLSR	_LTVTDDDVIEK[GlyGly (K)]SNLSR_	534	(K544)	1.1.1.-.-.-.-.1	49.9299	65.7723	58.871	103.282	1.60895	6.49372	6.43042	45.1269	77.9106	1.23683	4.04023	33.8	136	157	4.65732	0.0456505	0.0739264	0.75	Up
P37218	Histone H1, org=Solanum lycopersicum		Solanum lycopersicum	ATEEPVIVNEVVEEQAAPETVKDEANPPAKSGK	_[Acetyl (Protein N-term)]ATEEPVIVNEVVEEQAAPETVKDEANPPAK[GlyGly (K)]SGK_	2	(K31)	1.1.1.1.1.1.1.1	2495.04	1902.77	3016.05	1859.4	1367.71	1365.94	749.015	1834.41	2637.9	2311.84	2871.23	23.6	33.5	10.8	1.74406	0.04569	0.073974	1	Up
A0A3Q7FWB5	alanine transaminase, org=Solanum lycopersicum		Solanum lycopersicum	GEIVNLAQKLQQDLK	_GEIVNLAQK[GlyGly (K)]LQQDLK_	116	(K124)	1.1.1.-.-.-.-.1	75.5199	49.2143	60.9636	95.7885	2.54511	2.97841	3.17234	57.2898	33.7846	47.9681	91.7907	28.5	165	52.3	4.26587	0.0457838	0.0740831	0.75	Up
A0A3Q7HGX8	Actin, org=Solanum lycopersicum		Solanum lycopersicum	ELTALAPSSMKIK	_ELTALAPSSMK[GlyGly (K)]IK_	318	(K328)	1.1.1.1.-.1.1.1	666.414	452.078	574.172	405.397	392.022	309.436	244.108	429.635	412.083	323.899	87.6058	22.6	24.2	61.1	1.52564	0.0461529	0.0744801	1	Up
Q84KJ2	Copper chaperone, org=Solanum lycopersicum	LeCCH	Solanum lycopersicum	GNVQPDAVLKTVSK	_GNVQPDAVLK[GlyGly (K)]TVSK_	46	(K55)	1.1.1.1.1.1.1.1	1301.24	2027.86	2557.23	2286.85	1119.36	1360.91	703.215	1506.54	1650.46	1895.54	1256.91	26.4	30	20.1	1.74267	0.0463779	0.0747325	1	Up
A0A3Q7FN52	VHS domain-containing protein, org=Solanum lycopersicum	101256571	Solanum lycopersicum	IQYLGLVLLETIAKNCEK	_IQYLGLVLLETIAK[GlyGly (K)]NC[Carbamidomethyl (C)]EK_	101	(K114,C116)	1.1.1.1.-.1.-.1	142.785	115.653	204.187	88.175	78.771	87.4255	63.5136	75.8091	123.913	75.1286	112.519	36	13	24.6	1.80283	0.0466018	0.0749742	1	Up
K4CBT6	MBD domain-containing protein, org=Solanum lycopersicum		Solanum lycopersicum	NVGDAFMVKEVPIGK	_NVGDAFMVK[GlyGly (K)]EVPIGK_	306	(K314)	1.1.1.-.-.-.-.1	45.8036	40.3995	93.9821	74.7454	4.80403	1.20023	1.37542	43.6532	27.6625	1.36517	3.00597	39.5	162	138	4.99542	0.0470023	0.0754432	0.75	Up
A0A3Q7I801	Bet v I/Major latex protein domain-containing protein, org=Solanum lycopersicum	101246666	Solanum lycopersicum	LFKALVVDSDNLIPK	_LFK[GlyGly (K)]ALVVDSDNLIPK_	19	(K21)	1.1.-.1.-.-.1.-	33.396	73.3869	41.162	90.4745	4.31092	1.47447	45.6608	2.93017	360.653	333.992	587.899	45.1	157	32.6	4.38461	0.0471742	0.0756216	0.75	Up
A0A3Q7FDU8;A0A3Q7FDV2	caffeoyl-CoA O-methyltransferase, org=Solanum lycopersicum	101265690;	Solanum lycopersicum	DFVLELNKALAADPR	_DFVLELNK[GlyGly (K)]ALAADPR_	209;271	(K216);(K278)	2.2.2.1.2.2.2.2	1458.47	1330.19	1257.68	844.601	458.016	907.043	559.039	949.928	1233.32	1002.91	1219.15	21.7	34.3	11.2	1.70178	0.0474161	0.0759061	1	Up
Q94K24	Ran binding protein-1, org=Solanum lycopersicum	RanBP1	Solanum lycopersicum	LEKKEEEVEAEVEENPTGDDEDTGAQVAPIVR	_LEKK[GlyGly (K)]EEEVEAEVEENPTGDDEDTGAQVAPIVR_	10	(K13)	1.1.1.1.1.1.1.1	928.3	1055.02	1012.65	645.149	440.298	688.731	432.243	756.214	758.325	864.592	750.878	20.3	28.9	8.04	1.57115	0.0475844	0.076103	1	Up
Q5NE21	Carbonic anhydrase, org=Solanum lycopersicum	ca1	Solanum lycopersicum	MAEDSYEDAIAGLKK	_MAEDSYEDAIAGLK[GlyGly (K)]K_	13	(K26)	1.1.1.1.1.1.1.1	525.408	511.051	824.703	580.191	46.7436	250.977	68.0004	345.018	564.271	405.603	180.681	23.9	81.3	50.3	3.43495	0.0478276	0.0764019	1	Up
A0A3Q7JC00	Mediator of RNA polymerase II transcription subunit 25, org=Solanum lycopersicum	MED25	Solanum lycopersicum	QYVGKADFLVFR	_QYVGK[GlyGly (K)]ADFLVFR_	596	(K600)	1.1.-.1.-.-.-.-	30.5134	9.71407	5.56053	9.00464	5.07056	2.46576	1.4088	6.16605	41.579	42.0341	13.4826	82.9	58.6	50.5	3.62597	0.0478401	0.076411	0.75	Up
A0A3Q7IZN9	Cyclin-dependent kinases regulatory subunit, org=Solanum lycopersicum		Solanum lycopersicum	HVVLPPDVAKLLPK	_HVVLPPDVAK[GlyGly (K)]LLPK_	1180	(K1189)	1.1.1.1.1.1.1.1	1422.59	1333.58	1510.79	950.769	708.77	606.811	762.045	1237.97	1329.22	1013.66	1276.16	18.9	33.8	14	1.57369	0.0479176	0.076504	1	Up
A0A3Q7F5X6	Thioredoxin reductase, org=Solanum lycopersicum		Solanum lycopersicum	QLELDSDGYVVTKPGTTLTSVR	_QLELDSDGYVVTK[GlyGly (K)]PGTTLTSVR_	263	(K275)	1.1.1.1.1.1.1.1	306.238	358.695	306.393	238.249	52.086	144.554	88.1928	227.944	283.812	322.024	331.56	16.3	59.8	8.09	2.35887	0.0480369	0.0766382	1	Up
A0A3Q7GKS5	glutathione dehydrogenase (ascorbate), org=Solanum lycopersicum	778229	Solanum lycopersicum	SKDSSDSTEQALLDELKALEEHLK	_SKDSSDSTEQALLDELK[GlyGly (K)]ALEEHLK_	112	(K128)	2.2.2.2.2.2.2.2	1578.01	1366.02	1574.57	946.655	731.52	1089.74	676.528	1070.57	1261.08	1083.33	1175.06	21.7	24.5	7.58	1.53158	0.0482246	0.0768422	1	Up
A0A3Q7F9D4	Titin-like, org=Solanum lycopersicum		Solanum lycopersicum	TEEPTVEKTPK	_TEEPTVEK[GlyGly (K)]TPK_	2101	(K2108)	1.1.1.1.-.-.-.1	11.2595	33.1108	94.8624	87.8681	1.36973	2.69794	1.22537	37.7922	47.7195	39.459	32.6736	72.3	167	18.9	5.27097	0.0482397	0.0768607	1	Up
A0A3Q7HGJ9	Phosphoglycerate kinase, org=Solanum lycopersicum		Solanum lycopersicum	VGLAEKMSHISTGGGASLELLEGK	_VGLAEK[GlyGly (K)]MSHISTGGGASLELLEGK_	849	(K854)	1.1.1.1.-.1.1.1	315.844	403.686	625.588	318.058	149.627	165.77	47.1358	261.022	401.071	298.734	197.858	35	56.2	34	2.66725	0.0483826	0.0769925	1	Up
Q9XEX8	Remorin 1, org=Solanum lycopersicum	rem-1	Solanum lycopersicum	AELEAKKVEIVDPAPAQEPVEAPK	_[Acetyl (Protein N-term)]AELEAK[GlyGly (K)]KVEIVDPAPAQEPVEAPK_	2	(K7)	1.1.1.1.1.1.1.1	27408.1	43325	32844.2	22243.6	16700.5	17143.7	11725.9	27454.2	26600.7	26929.2	28531.3	28.7	36.2	3.78	1.723	0.0485224	0.0771504	1	Up
A0A3Q7FQJ2	Micro-fibrillar-associated protein 1 C-terminal domain-containing protein, org=Solanum lycopersicum	101265016	Solanum lycopersicum	YFSDKTIFGGNIFDVK	_YFSDK[GlyGly (K)]TIFGGNIFDVK_	78	(K82)	1.1.1.1.-.-.-.1	61.5977	75.6613	37.2843	58.3971	7.24739	4.07123	3.81067	49.8999	45.0924	54.3899	65.7495	27.2	138	18.8	3.58209	0.0486871	0.0773292	1	Up
A0A3Q7EZE4	Uncharacterized protein, org=Solanum lycopersicum	104647762	Solanum lycopersicum	GEMDEKAGIEGVSPGENEALK	_GEMDEK[GlyGly (K)]AGIEGVSPGENEALK_	74	(K79)	1.1.1.1.-.1.1.1	2226.29	1115.27	4995.78	1304.58	685.202	560.358	178.624	1240.37	1453.15	931.61	538.204	74.3	65.9	47.1	3.61859	0.0487925	0.0774414	1	Up
A0A3Q7I7U0	DUF3700 domain-containing protein, org=Solanum lycopersicum	101258898	Solanum lycopersicum	QQYGLNKTANEVIIVIEAYR	_QQYGLNK[GlyGly (K)]TANEVIIVIEAYR_	92	(K98)	1.1.1.1.1.1.1.1	132.362	122.831	129.873	118.008	77.762	84.1851	101.651	47.0869	97.6991	50.8238	73.319	5.22	29.3	31.7	1.61924	0.0492193	0.0779372	1	Up
A0A3Q7GX02	DNA/RNA-binding protein Alba-like domain-containing protein, org=Solanum lycopersicum	101263420	Solanum lycopersicum	MEGITDGVNKMSVSETQKK	_[Acetyl (Protein N-term)]MEGITDGVNK[GlyGly (K)]MSVSETQKK_	1	(K10)	1.1.-.1.-.-.-.1	155.597	141.419	51.4563	42.7747	1.61193	1.59986	3.6489	75.6624	75.4239	40.9808	54.0667	60.2	178	30.6	4.74106	0.0492538	0.0779764	0.75	Up
K4BEI9	SGT1-1, org=Solanum lycopersicum		Solanum lycopersicum	LNYFTEAVVDANKAIELDPTMSK	_LNYFTEAVVDANK[GlyGly (K)]AIELDPTM[Oxidation (M)]SK_	49	(K61,M69)	2.2.2.2.2.2.2.2	5564.96	6343.97	6005.71	4554.65	3114.07	3342.65	2180.35	5125.01	5448.19	5675.8	6735.8	13.8	35.8	11.5	1.6327	0.0494285	0.0781722	1	Up
A0A3Q7HVR7	UBX domain-containing protein, org=Solanum lycopersicum	101244402	Solanum lycopersicum	QLAAKEASLPQEPTADNENAVNLVVR	_QLAAK[GlyGly (K)]EASLPQEPTADNENAVNLVVR_	502	(K506)	1.1.1.1.-.1.1.1	193.725	207.592	232.358	220.139	145.672	95.0679	86.9866	185.186	151.796	245.443	149.547	7.77	35.9	30	1.66464	0.0496281	0.0784053	1	Up
A0A3Q7FSS8	ABC transporter B family member 25, org=Solanum lycopersicum	101258351	Solanum lycopersicum	LSTVKSANTVAVISDGQIVESGTHDDLLNK	_LSTVK[GlyGly (K)]SANTVAVISDGQIVESGTHDDLLNK_	590	(K594)	1.1.1.1.1.1.-.1	130.133	196.704	165.024	132.161	149.453	64.9479	59.7568	48.1216	202.61	273.984	151.777	20.2	57.7	29.3	1.93627	0.0498272	0.0786129	1	Up
A0A3Q7EUP5	HMG box domain-containing protein, org=Solanum lycopersicum		Solanum lycopersicum	PGLTHTQYKDLIWK	_PGLTHTQYK[GlyGly (K)]DLIWK_	136	(K144)	1.-.-.-.1.1.1.-	1.09071	1.73514	2.7257	2.52498	4333.14	2267.49	3474.86	3349.08	1716.94	2390.17	1803.13	37.3	25.2	18.6	-1662.17	6.10089e-07	0.000566007	0.75	Down
A0A3Q7G1B9	Ubiquitin-specific protease family C19-related protein, org=Solanum lycopersicum	101263804	Solanum lycopersicum	SGQLEPAASFKK	_SGQLEPAASFK[GlyGly (K)]K_	135	(K145)	1.-.-.-.1.1.1.1	8.13214	4.30874	4.54305	4.15411	98.2501	112.836	206.381	91.7466	52.3132	34.7369	39.7408	36.1	42	21.4	-24.0899	1.51417e-05	0.00222208	1	Down
A0A3Q7INW1	Protein kinase domain-containing protein, org=Solanum lycopersicum	101250851	Solanum lycopersicum	LAPEGKGSIETR	_LAPEGK[GlyGly (K)]GSIETR_	737	(K742)	-.-.-.-.1.1.1.1	2.6951	1.77798	0.795949	2.32275	165.755	260.577	151.132	98.2662	28.3649	39.9489	46.5715	43.5	40	24.1	-89.0083	2.04093e-05	0.00253695	1	Down
A0A3Q7HW47	phenylalanine ammonia-lyase, org=Solanum lycopersicum		Solanum lycopersicum	AVGPNGEKLNAEEAFR	_AVGPNGEK[GlyGly (K)]LNAEEAFR_	229,929	(K236)(K936)	-.-.-.1.1.-.1.1	1.8959	5.33158	1.90971	2.5387	153.841	164.369	75.4164	141.096	38.0939	21.8538	29.0632	56.1	29.9	27.4	-45.7971	2.55686e-05	0.00277107	0.75	Down
A0A3Q7GB69	Glyceraldehyde-3-phosphate dehydrogenase, org=Solanum lycopersicum	101264004	Solanum lycopersicum	AVSLVLPQLKGK	_AVSLVLPQLK[GlyGly (K)]GK_	327	(K336)	-.-.-.-.1.1.1.-	3.72728	2.18856	1.14629	1.87066	123.449	108.402	163.843	74.7204	2.40694	67.7328	6.93631	48.7	31.4	142	-52.6615	2.60695e-05	0.00278153	0.75	Down
A0A3Q7I2P2	Alpha-1,4 glucan phosphorylase, org=Solanum lycopersicum	101244113	Solanum lycopersicum	QLITKAGQEEVPEDWLEK	_QLITK[GlyGly (K)]AGQEEVPEDWLEK_	167	(K171)	-.-.-.1.1.1.1.1	1.39605	3.891	3.00464	1.1011	143.651	233.158	380.94	207.424	362.864	268.458	163.953	56.5	41.6	37.5	-102.757	3.54265e-05	0.00315897	1	Down
Q1PCD2	Glucose-6-phosphate isomerase, org=Solanum lycopersicum	GPI	Solanum lycopersicum	KLFNLAEAAHVK	_K[GlyGly (K)]LFNLAEAAHVK_	64	(K64)	-.-.-.-.1.1.1.1	2.4484	2.18632	0.803191	1.44422	52.9554	30.5498	51.8439	89.0962	60.1054	23.1087	54.337	43.3	43.3	43.4	-32.6128	5.01632e-05	0.00366999	1	Down
A0A3Q7I8M4	Protein kinase domain-containing protein, org=Solanum lycopersicum		Solanum lycopersicum	AKVADFGLVR	_AK[GlyGly (K)]VADFGLVR_	665	(K666)	-.-.-.-.1.1.1.1	1.42047	1.90733	1.58289	6.30115	174.924	503.499	348.065	144.118	104.281	64.7835	105.836	83.5	57	25.4	-104.408	5.26794e-05	0.00376563	1	Down
A0A0C6G3Q8	Sterol side chain reductase, org=Solanum lycopersicum	SSR2	Solanum lycopersicum	MVAKVEPLVNMGQMSR	_M[Oxidation (M)]VAK[GlyGly (K)]VEPLVNM[Oxidation (M)]GQM[Oxidation (M)]SR_	128	(M128,K131,M138,M141)	-.-.-.1.1.1.1.1	3.49731	1.13578	1.0374	2.73301	313.494	189.569	393.671	81.0378	83.7698	101.888	169.721	57.7	56.3	38.2	-116.353	5.86452e-05	0.00397114	1	Down
A0A3Q7I8M4	Protein kinase domain-containing protein, org=Solanum lycopersicum		Solanum lycopersicum	KAIDSTLDPDDETYESISK	_K[GlyGly (K)]AIDSTLDPDDETYESISK_	754	(K754)	-.-.-.-.1.1.1.1	1.21764	5.29261	0.925174	3.40187	797.083	625.925	805.117	277.413	193.236	124.353	102.884	75.5	39.4	33.7	-231.196	9.00724e-05	0.00476204	1	Down
A0A3Q7EU63	Plant heme peroxidase family profile domain-containing protein, org=Solanum lycopersicum	101264261	Solanum lycopersicum	LSELGFTPSSGSKATVR	_LSELGFTPSSGSK[GlyGly (K)]ATVR_	239	(K251)	1.1.1.1.1.1.1.1	103.626	94.9484	88.7296	133.865	447.992	443.829	362.731	285.179	154.82	150.969	225.021	19	20.1	23.6	-3.65585	0.000103623	0.00507697	1	Down
A0A3Q7I384	Geraniol 10-hydroxylase, org=Solanum lycopersicum		Solanum lycopersicum	LHGGIAPKDLDMEEK	_LHGGIAPK[GlyGly (K)]DLDM[Oxidation (M)]EEK_	375	(K382,M386)	-.-.-.-.2.2.2.2	3.29512	9.70637	2.14158	8.55787	4219.08	563.89	4911.07	1271.25	587.748	836.145	788.717	63.5	78.2	17.9	-462.652	0.000139841	0.00582948	1	Down
A0A3Q7JD76	Glyceraldehyde-3-phosphate dehydrogenase, org=Solanum lycopersicum	101249445	Solanum lycopersicum	KAADGPLNGILAVCDEPLVSVDFR	_K[GlyGly (K)]AADGPLNGILAVC[Carbamidomethyl (C)]DEPLVSVDFR_	350	(K350,C363)	-.-.-.-.1.1.1.1	0.854469	1.34805	3.08661	1.34913	528.416	141.285	288.94	79.6479	109.725	79.614	84.5334	59	76.9	17.7	-156.41	0.000145287	0.00589948	1	Down
A0A3Q7F9Q3	TATA-binding protein interacting (TIP20) domain-containing protein, org=Solanum lycopersicum		Solanum lycopersicum	QTGNVTKGQTDLNESSPR	_QTGNVTK[GlyGly (K)]GQTDLNESSPR_	428	(K434)	-.-.-.-.1.1.1.1	3.26685	2.48937	3.81712	6.26815	26.2405	42.0107	37.1279	25.2757	3.47691	6.14044	17.0516	41.2	25.2	80.9	-8.24763	0.000208365	0.00690476	1	Down
A0A3Q7I915	Geraniol 10-hydroxylase, org=Solanum lycopersicum		Solanum lycopersicum	DFTFWKDPLEFKPER	_DFTFWK[GlyGly (K)]DPLEFKPER_	1322	(K1327)	1.2.1.2.2.2.2.2	135.015	221.222	217.102	423.693	3346.01	2025.82	4414.39	1650.87	1580.73	1456.65	1533.42	49.3	44.3	4.11	-11.4711	0.000288338	0.00804606	1	Down
A0A3Q7EUQ6	Glycerate dehydrogenase, org=Solanum lycopersicum	100191110	Solanum lycopersicum	EGMATLAALNVLGKIK	_EGM[Oxidation (M)]ATLAALNVLGK[GlyGly (K)]IK_	330	(M332,K343)	1.1.1.1.1.1.1.1	985.048	1178.96	880.999	1022.22	1829.39	1645.92	1837.97	2043.81	1306.67	1491.92	1485.83	12.1	8.84	7.37	-1.80887	0.000314794	0.00841587	1	Down
P22180	Plasma membrane ATPase 1, org=Solanum lycopersicum	LHA1	Solanum lycopersicum	IENQDAIDTAIVGMLADPKEAR	_IENQDAIDTAIVGMLADPK[GlyGly (K)]EAR_	372	(K390)	-.-.1.-.1.1.1.1	2.41779	6.88813	5.78403	3.84172	36.5144	38.218	67.8032	31.2081	32.6519	3.73045	7.18835	42.1	38	109	-9.17741	0.000364965	0.00911974	1	Down
Q41328	Pto-interacting protein 1, org=Solanum lycopersicum	PTI1	Solanum lycopersicum	GLEYLHEKAQPHIIHR	_GLEYLHEK[GlyGly (K)]AQPHIIHR_	182	(K189)	-.-.-.-.1.-.1.1	1.19158	1.4958	4.3982	1.55673	52.736	45.007	71.7407	69.3751	57.3051	44.5051	46.0831	69.4	21.7	14.2	-27.6384	0.000458219	0.0104172	0.75	Down
A0A3Q7I0X4	Chlorophyll a-b binding protein, chloroplastic, org=Solanum lycopersicum	101249002	Solanum lycopersicum	NAELDPEKR	_NAELDPEK[GlyGly (K)]R_	201	(K208)	2.2.2.2.2.2.2.2	181.172	162.739	215.655	238.486	484.326	420.466	493.468	398.782	193.093	343.07	187.23	17	10.4	36.6	-2.25178	0.000466799	0.0104789	1	Down
A0A3Q7FF18	Importin N-terminal domain-containing protein, org=Solanum lycopersicum	101246483	Solanum lycopersicum	QAAGLLLKNNLR	_QAAGLLLK[GlyGly (K)]NNLR_	67	(K74)	1.-.-.1.1.1.1.1	52.6804	52.7505	50.3935	75.257	262.127	156.55	226.594	154.124	95.0328	152.731	82.5538	20.3	26.7	34	-3.45936	0.000471893	0.0105197	1	Down
A0A3Q7ED04	Serine/threonine-protein phosphatase, org=Solanum lycopersicum	101257003	Solanum lycopersicum	AKEILVQESNVQPVK	_AK[GlyGly (K)]EILVQESNVQPVK_	32	(K33)	1.1.1.1.1.1.1.1	221.754	248.285	213.339	258.242	391.244	329.614	363.349	340.289	225.12	295.367	246.275	9.05	7.67	14.1	-1.51282	0.000475945	0.0105472	1	Down
A0A3Q7JFZ0	Protein kinase domain-containing protein, org=Solanum lycopersicum		Solanum lycopersicum	GGFGVVYKGELDDGTK	_GGFGVVYK[GlyGly (K)]GELDDGTK_	600	(K607)	-.-.-.-.1.1.1.-	4.4908	1.29141	2.08793	1.24289	160.828	30.1435	124.026	46.5644	6.99302	2.31234	57.6211	66.9	68.9	137	-39.6753	0.00048122	0.0106021	0.75	Down
A0A3Q7GCS8	Bidirectional sugar transporter SWEET, org=Solanum lycopersicum		Solanum lycopersicum	IPELTEEQIIDIVKLGK	_IPELTEEQIIDIVK[GlyGly (K)]LGK_	412	(K425)	-.-.-.-.1.-.1.1	3.64551	1.28339	4.93657	2.57487	116.586	140.322	133.907	96.8796	2.56928	3.55653	51.0459	50	16	145	-39.2028	0.000503496	0.0108326	0.75	Down
A0A3Q7EU63	Plant heme peroxidase family profile domain-containing protein, org=Solanum lycopersicum	101264261	Solanum lycopersicum	DSSVSPKEGRLPDAK	_DSSVSPK[GlyGly (K)]EGRLPDAK_	119	(K125)	2.1.2.2.2.2.2.2	123.122	124.695	77.0838	140.162	543.059	309.803	629.662	417.218	144.004	236.162	182.003	23.4	29.6	24.7	-4.08492	0.000541364	0.0112676	1	Down
A0A3Q7ESS4	Protein kinase domain-containing protein, org=Solanum lycopersicum		Solanum lycopersicum	GGFGTVYKGELHDGTK	_GGFGTVYK[GlyGly (K)]GELHDGTK_	1037	(K1044)	-.-.-.-.1.1.-.1	1.19996	3.04281	1.59196	5.83202	96.1581	60.9374	78.369	36.1618	1.6063	5.25471	1.59881	72	37.7	74.8	-23.2821	0.00054936	0.0113474	0.75	Down
A0A3Q7I0S2	Phospholipid/glycerol acyltransferase domain-containing protein, org=Solanum lycopersicum	101251501	Solanum lycopersicum	IVPVAINTKQSVFNGTTVR	_IVPVAINTK[GlyGly (K)]QSVFNGTTVR_	395	(K403)	-.-.-.-.1.-.1.1	3.5411	7.08254	0.907682	2.64195	118.23	116.64	271.094	59.4393	4.18782	47.8253	1.54544	73.4	64.2	146	-39.8923	0.000559207	0.0114281	0.75	Down
A0A3Q7FE06	V-type proton ATPase subunit a, org=Solanum lycopersicum	101265176	Solanum lycopersicum	ILKICEAFGANR	_ILK[GlyGly (K)]IC[Carbamidomethyl (C)]EAFGANR_	256	(K258,C260)	1.1.-.1.1.1.1.1	217.296	126.672	108.423	158.017	722.304	526.593	953.819	465.477	242.017	389.559	393.177	31.3	33	25.2	-4.37117	0.000568329	0.0115262	1	Down
A0A3Q7GRM6	Tubulin beta chain, org=Solanum lycopersicum	101265829	Solanum lycopersicum	KLAVNLIPFPR	_K[GlyGly (K)]LAVNLIPFPR_	252	(K252)	1.1.1.1.1.1.1.1	147.587	122.034	112.964	167.175	346.097	287.77	312.972	262.374	131.237	179.209	226.378	17.9	11.8	26.6	-2.19953	0.000581919	0.0116568	1	Down
A0A3Q7ESS4	Protein kinase domain-containing protein, org=Solanum lycopersicum		Solanum lycopersicum	KAIDHTIDLDEDTLASVSK	_K[GlyGly (K)]AIDHTIDLDEDTLASVSK_	1260	(K1260)	2.2.2.2.2.2.2.2	201.183	159.397	285.19	437.164	1968.42	4613.25	2939.73	1383.14	923.62	1066.95	1018.15	45.3	51.8	7.27	-10.0694	0.000593904	0.0117232	1	Down
E7DN64	Delta-amyrin synthase, org=Solanum lycopersicum	TTS2	Solanum lycopersicum	FVGPITPLILKLR	_FVGPITPLILK[GlyGly (K)]LR_	275	(K285)	1.-.-.-.-.1.1.1	9.59524	3.13231	3.40564	3.30447	74.9488	91.7465	38.2864	29.1556	1.6551	1.64748	20.6507	65	50.7	137	-12.0456	0.000600239	0.0117896	0.75	Down
K4DFV3	Plasmamembrane intrinsic protein 13, org=Solanum lycopersicum	101264708	Solanum lycopersicum	AENKEEDVNLGANKYR	_[Acetyl (Protein N-term)]AENK[GlyGly (K)]EEDVNLGANK[GlyGly (K)]YR_	2	(K5,K15)	1.1.1.1.1.1.1.1	135.965	163.906	177.082	216.717	366.956	515.419	373.417	347.857	195.056	188.343	146.788	19.4	19.2	14.8	-2.31183	0.000709439	0.0128572	1	Down
Q5NE20	Carbonic anhydrase, org=Solanum lycopersicum	ca2	Solanum lycopersicum	TEKYDTNPALYGELAK	_TEK[GlyGly (K)]YDTNPALYGELAK_	126	(K128)	1.1.-.1.1.-.1.1	58.8826	63.3569	33.9903	40.9648	143.251	202.67	196.349	169.172	54.7261	52.2713	33.7047	28.5	15.3	24.5	-3.60781	0.000819469	0.0137962	0.75	Down
A0A3Q7FQU4	Protein kinase domain-containing protein, org=Solanum lycopersicum	101252371	Solanum lycopersicum	VIGIIGPIDQDLLVKGR	_VIGIIGPIDQDLLVK[GlyGly (K)]GR_	1070	(K1084)	1.-.1.1.1.1.1.1	74.798	93.9737	44.8886	106.484	493.541	307.935	423.039	251.004	239.958	144.947	109.29	33.5	29.7	41	-4.60893	0.000878783	0.0142819	1	Down
Q5NE20	Carbonic anhydrase, org=Solanum lycopersicum	ca2	Solanum lycopersicum	TEKYDTNPALYGELAKGQSPK	_TEKYDTNPALYGELAK[GlyGly (K)]GQSPK_	126	(K141)	1.1.1.1.1.1.1.1	200.712	278.269	157.507	191.564	717.291	464.378	909.293	576.44	168.851	250.808	230.195	24.6	28.8	19.7	-3.2213	0.000920855	0.0146383	1	Down
Q5NE20	Carbonic anhydrase, org=Solanum lycopersicum	ca2	Solanum lycopersicum	VDQITAELKSADGGK	_VDQITAELK[GlyGly (K)]SADGGK_	95	(K103)	2.2.2.2.2.2.2.2	4437.89	5515.33	3365.52	5721.68	15146.4	10530.9	14675	10121.8	5036.24	6057.21	4953.21	22.8	21.1	11.5	-2.65089	0.000992426	0.0152965	1	Down
A0A3Q7HW47	phenylalanine ammonia-lyase, org=Solanum lycopersicum		Solanum lycopersicum	AALPKEVESAR	_AALPK[GlyGly (K)]EVESAR_	633	(K637)	1.1.1.1.1.1.1.1	78.7684	39.7536	35.7221	59.7391	2466.8	588.107	2716.76	897.651	625.984	746.216	696.698	37.1	64.8	8.76	-31.1675	0.00100624	0.0154071	1	Down
A0A3Q7I9U4	Adenosylhomocysteinase, org=Solanum lycopersicum	544304	Solanum lycopersicum	KVYVLPK	_K[GlyGly (K)]VYVLPK_	435	(K435)	1.1.1.1.1.1.1.1	133.914	87.7575	110.135	86.6072	322.498	198.812	303.715	229.613	164.588	180.681	184.136	21.4	22.4	5.91	-2.52056	0.00103659	0.0156075	1	Down
B1Q3F8	Succinate-semialdehyde dehydrogenase, org=Solanum lycopersicum	LeSSADH	Solanum lycopersicum	WVDAYDGKTIK	_WVDAYDGK[GlyGly (K)]TIK_	57	(K64)	1.1.1.1.1.1.1.1	25.365	17.8585	25.3766	18.9262	48.1907	42.2282	43.6908	66.5263	38.0067	54.7555	40.1578	18.5	22.3	20.6	-2.2923	0.00108297	0.0159493	1	Down
A0A3Q7H6D6	ABC transporter domain-containing protein, org=Solanum lycopersicum	101259631	Solanum lycopersicum	AKGSYALGPYLLSK	_AK[GlyGly (K)]GSYALGPYLLSK_	472	(K473)	1.1.-.-.1.1.1.1	27.0802	41.669	27.049	37.7883	239.164	146.281	219.602	100.422	2.09878	2.23198	65.1345	22.4	36.6	157	-5.28099	0.00109516	0.0160085	1	Down
A0A3Q7FQ35	S-acyltransferase, org=Solanum lycopersicum	101260213	Solanum lycopersicum	NDNQFDKEEELSVISNGATLPDGR	_NDNQFDK[GlyGly (K)]EEELSVISNGATLPDGR_	366	(K372)	1.1.1.1.1.1.1.1	52.0543	69.5816	55.6139	66.4062	165.499	108.304	127.515	169.59	45.9671	98.4432	71.1582	13.8	20.8	36.5	-2.34309	0.001118	0.0162011	1	Down
Q5NE20	Carbonic anhydrase, org=Solanum lycopersicum	ca2	Solanum lycopersicum	SADGGKAFDPVEHMK	_SADGGK[GlyGly (K)]AFDPVEHM[Oxidation (M)]K_	104	(K109,M117)	2.2.2.2.2.2.2.2	1432.95	2250.53	1106.38	2077.68	7730.32	5061.51	8132.97	4294.51	2371.15	2352.9	2506.76	31.3	30.3	3.49	-3.67225	0.00125952	0.0172055	1	Down
Q7YK44	Superoxide dismutase, org=Solanum lycopersicum	sodb	Solanum lycopersicum	AAAATQFGSGWAWLAYKPEDKK	_AAAATQFGSGWAWLAYKPEDK[GlyGly (K)]K_	164	(K184)	-.-.-.-.1.1.-.1	1.35831	4.28761	2.47915	1.09344	14.1769	32.6254	15.4498	25.3346	23.9154	34.5238	0.53328	63	39.8	88.5	-9.50117	0.00128589	0.0173962	0.75	Down
A3EX92	non-specific serine/threonine protein kinase, org=Solanum lycopersicum	PHOT1	Solanum lycopersicum	ELPDANSKPEDLWR	_ELPDANSK[GlyGly (K)]PEDLWR_	637	(K644)	1.1.-.1.1.1.1.1	147.707	106.395	71.4391	66.9269	360.834	385.274	527.683	469.217	103.707	154.445	196.77	38.2	17.6	30.7	-4.44114	0.00128873	0.0174082	1	Down
A0A3Q7GET4	ribose-5-phosphate isomerase, org=Solanum lycopersicum	101260137	Solanum lycopersicum	KDMGDLK	_K[GlyGly (K)]DMGDLK_	223	(K223)	1.1.1.-.-.-.1.1	12.141	16.6838	22.7819	10.2124	54.7529	63.726	98.6283	40.6483	37.5095	59.507	12.2274	36.2	38.3	65	-4.16951	0.00144089	0.0184355	0.75	Down
P23322	Oxygen-evolving enhancer protein 1, chloroplastic, org=Solanum lycopersicum	PSBO	Solanum lycopersicum	ITLSVTQSKPETGEVIGVFESIQPSDTDLGAK	_ITLSVTQSK[GlyGly (K)]PETGEVIGVFESIQPSDTDLGAK_	282	(K290)	1.1.1.1.1.1.1.1	3582.6	4799.61	3527.72	5793.81	13631.9	8415.61	13334.4	9724.82	6807.42	6758.33	8084.36	24.5	23.1	10.4	-2.54786	0.00146431	0.0185224	1	Down
A0A3Q7HTK7	Cellulose synthase-like protein D3, org=Solanum lycopersicum	101249747	Solanum lycopersicum	EAAGDDLLEPIKITK	_EAAGDDLLEPIK[GlyGly (K)]ITK_	510	(K521)	1.1.1.-.1.1.1.1	68.8314	133.722	113.747	104.466	513.153	493.281	502.573	233.074	140.763	135.835	178.131	25.8	31	15.3	-4.14025	0.00146738	0.0185224	1	Down
Q5NE21	Carbonic anhydrase, org=Solanum lycopersicum	ca1	Solanum lycopersicum	LLSEKNELEDTAAAKIR	_LLSEKNELEDTAAAK[GlyGly (K)]IR_	28	(K42)	2.2.2.2.2.2.2.2	596.33	608.358	384.85	747.918	2171.8	1339.41	2934.08	1692.32	617.871	877.235	646.825	25.6	33.9	19.9	-3.4814	0.00149522	0.0186973	1	Down
Q5NE20	Carbonic anhydrase, org=Solanum lycopersicum	ca2	Solanum lycopersicum	LLSEKAELGPVAAAR	_LLSEK[GlyGly (K)]AELGPVAAAR_	80	(K84)	2.1.2.1.2.2.2.2	1276.33	1474.36	926.416	1674.11	3904.03	2946.17	3823.46	3460.56	1404.34	1524.27	1456.15	23.8	12.4	4.12	-2.64131	0.00154784	0.0190223	1	Down
A0A3Q7H3B3	Filament-like plant protein 4, org=Solanum lycopersicum		Solanum lycopersicum	EAKAIQGTAPDGSGINEK	_EAK[GlyGly (K)]AIQGTAPDGSGINEK_	691	(K693)	1.-.1.1.1.1.1.1	62.5673	27.3416	14.9543	43.1159	479.256	209.466	386.085	201.226	158.524	82.2471	97.5956	55.6	42.8	35.8	-8.62307	0.00156923	0.0191047	1	Down
Q5NE21	Carbonic anhydrase, org=Solanum lycopersicum	ca1	Solanum lycopersicum	KLLSEKNELEDTAAAK	_K[GlyGly (K)]LLSEKNELEDTAAAK_	27	(K27)	2.2.2.2.2.2.2.2	329.48	309.16	167.275	179.224	1033.97	641.325	1148.52	668.091	313.036	213.855	417.159	34.5	29.4	32.3	-3.54458	0.00164244	0.0195293	1	Down
A0A3Q7IA43	C2 NT-type domain-containing protein, org=Solanum lycopersicum		Solanum lycopersicum	QWDTSYTLSGKAK	_QWDTSYTLSGK[GlyGly (K)]AK_	269	(K279)	-.1.1.1.1.1.1.1	103.588	68.2746	101.735	125.579	233.771	204.29	368.981	362.249	120.818	187.249	84.3595	23.7	29.3	39.9	-2.92926	0.00185425	0.0207155	1	Down
Q5NE21	Carbonic anhydrase, org=Solanum lycopersicum	ca1	Solanum lycopersicum	QLTAELEGADGKK	_QLTAELEGADGK[GlyGly (K)]K_	45	(K56)	2.2.1.2.2.2.2.2	1033.04	865.978	796.359	1431.94	3223.03	2317.93	2792.1	1918.8	1075.13	1225.92	1116.42	27.6	22.1	6.84	-2.48391	0.00188155	0.0208602	1	Down
K4AT92	AGO4A, org=Solanum lycopersicum	101256023	Solanum lycopersicum	GKDADGEVQTTEVTVFDYFVNHR	_GK[GlyGly (K)]DADGEVQTTEVTVFDYFVNHR_	339	(K340)	1.-.-.-.1.1.1.1	4.53029	1.98679	2.15486	6.27854	62.3964	18.1747	99.787	30.9974	1.95002	1.2525	1.45538	55	68.9	23.1	-14.137	0.00199902	0.0214745	1	Down
A0A3Q7ESC5	cinnamyl-alcohol dehydrogenase, org=Solanum lycopersicum	101250635	Solanum lycopersicum	FVVDVAGSKLDQ	_FVVDVAGSK[GlyGly (K)]LDQ_	346	(K354)	1.1.1.1.1.1.1.1	849.575	809.362	553.132	852.967	2290.94	1455.09	2294.61	1474.17	1242.81	1592.34	1628.46	18.7	25.5	14.3	-2.45178	0.00202675	0.0215969	1	Down
A0A3Q7GQ29	Ribosomal protein L19, org=Solanum lycopersicum	101261236	Solanum lycopersicum	LAQGPGGEKPVQPAAPAAAAPAQPAQGSKK	_LAQGPGGEKPVQPAAPAAAAPAQPAQGSK[GlyGly (K)]K_	181	(K209)	1.1.1.1.1.-.1.1	39.2923	40.7806	48.9328	33.5283	100.552	81.606	98.2116	62.5671	127.746	104.944	45.9368	15.6	20.5	45.5	-2.10994	0.0021339	0.0220561	1	Down
A0A3Q7ESS4	Protein kinase domain-containing protein, org=Solanum lycopersicum		Solanum lycopersicum	LAPEGKTSLVTR	_LAPEGK[GlyGly (K)]TSLVTR_	1181	(K1186)	1.1.1.1.1.1.1.1	622.42	437.002	547.26	1061.3	2511.72	4978.31	3510.44	1706.65	1649.17	1598.02	1445.53	41	44.4	6.77	-4.76283	0.00226184	0.0226516	1	Down
B1Q3F1	Glutamate decarboxylase, org=Solanum lycopersicum	LeGAD2	Solanum lycopersicum	EVGVPLVAFSLKDNSK	_EVGVPLVAFSLK[GlyGly (K)]DNSK_	370	(K381)	1.-.-.-.1.1.-.1	0.864528	6.50912	0.997209	1.4125	54.7654	57.7641	91.379	37.9301	88.5415	52.4063	63.925	111	37	27	-24.7194	0.00230368	0.0228218	0.75	Down
A0A3Q7IJH4	PNPLA domain-containing protein, org=Solanum lycopersicum	101245708	Solanum lycopersicum	TIASELIKEQER	_TIASELIK[GlyGly (K)]EQER_	392	(K399)	-.-.-.-.1.1.1.1	2.49779	1.32041	2.0105	6.81054	269.91	26.5373	193.641	55.7599	9.40796	34.8179	70.8365	78.5	84.3	80.5	-43.1868	0.00235702	0.023011	1	Down
A0A3Q7E8B1	Protein kinase domain-containing protein, org=Solanum lycopersicum	101267730	Solanum lycopersicum	NVTKNFSPENELGR	_NVTK[GlyGly (K)]NFSPENELGR_	612	(K615)	1.1.-.1.1.1.1.1	37.9493	115.033	67.9541	131.586	489.05	837.966	673.882	274.862	226.238	300.923	200.476	48.7	42.6	21.5	-6.45565	0.00242689	0.0232548	1	Down
A0A3Q7HBA1	Cellulose synthase-like protein H1, org=Solanum lycopersicum	101259456	Solanum lycopersicum	YFSGNSSPPQDGSKEFQQDWIR	_YFSGNSSPPQDGSK[GlyGly (K)]EFQQDWIR_	173	(K186)	-.-.-.-.1.-.1.1	2.8441	3.25247	2.03983	2.0779	66.1494	34.3691	54.6154	14.2526	4.22569	30.3451	19.8474	23.3	54	72.5	-16.5833	0.00242726	0.0232548	0.75	Down
A0A3Q7H3B3	Filament-like plant protein 4, org=Solanum lycopersicum		Solanum lycopersicum	NAVVPQSTKSIVEITLSPK	_NAVVPQSTK[GlyGly (K)]SIVEITLSPK_	616	(K624)	1.-.-.1.1.1.-.1	42.5707	56.2821	30.2822	55.6477	442.711	165.022	184.319	166.186	1.72458	6.43134	1.93164	26.7	56.7	79.1	-5.18576	0.00244978	0.0233428	0.75	Down
Q645M9	malate dehydrogenase, org=Solanum lycopersicum	gMDH	Solanum lycopersicum	KLLGVTSLDVVR	_K[GlyGly (K)]LLGVTSLDVVR_	186	(K186)	1.1.1.1.1.1.1.1	48.8457	76.0817	57.2708	112.308	189.614	215.026	412.232	218.256	97.6465	132.248	142.837	38.3	39.8	19	-3.5148	0.00252116	0.0235927	1	Down
A0A3Q7JC00	Mediator of RNA polymerase II transcription subunit 25, org=Solanum lycopersicum	MED25	Solanum lycopersicum	YVKVWEGNLSGQR	_YVK[GlyGly (K)]VWEGNLSGQR_	539	(K541)	1.1.1.1.-.1.-.1	40.0239	45.9985	40.57	33.7382	113.179	137.965	85.4209	76.9526	1.7912	5.48939	83.1313	12.5	26.9	152	-2.57916	0.00254377	0.0236624	1	Down
A0A3Q7J8Z8	DUF642 domain-containing protein, org=Solanum lycopersicum	101250580	Solanum lycopersicum	AVKYVDADHFTVPEGKR	_AVK[GlyGly (K)]YVDADHFTVPEGKR_	248	(K250)	1.1.1.1.1.1.1.1	542.28	573.515	581.973	1556.8	4579.97	4465.84	7305.93	2184.37	2127.59	2199.99	1474.83	60.9	45.2	20.7	-5.69542	0.00254935	0.0236675	1	Down
A0A3Q7HGJ9	Phosphoglycerate kinase, org=Solanum lycopersicum		Solanum lycopersicum	KLASLADLYVNDAFGTAHR	_K[GlyGly (K)]LASLADLYVNDAFGTAHR_	212,619	(K212)(K619)	2.1.2.2.2.2.1.2	261.86	191.158	216.741	192.08	352.608	369.569	395.255	344.747	268.603	264.327	255.095	15.4	6.11	2.63	-1.69658	0.00260466	0.0238957	1	Down
A0A3Q7H126;A0A3Q7HHL0	Tubulin alpha chain, org=Solanum lycopersicum	101244864;101254013	Solanum lycopersicum	LSVDYGKK	_LSVDYGK[GlyGly (K)]K_	157;157	(K163);(K163)	1.-.1.-.1.1.1.1	21.8493	37.54	48.1777	43.5978	90.8723	126.325	144.388	106.022	86.3537	124.328	96.0844	30.4	20	19.3	-3.09336	0.00269514	0.0242007	1	Down
Q5NE20	Carbonic anhydrase, org=Solanum lycopersicum	ca2	Solanum lycopersicum	KTLALKGGYYDFVK	_KTLALK[GlyGly (K)]GGYYDFVK_	290	(K295)	2.2.1.2.2.2.2.2	643.425	924.294	445.858	655.119	1945.03	1180.85	2431.03	2003.24	858.061	867.101	771.224	29.4	27.5	6.36	-2.8329	0.00282751	0.0247163	1	Down
A0A3Q7IDX8	transketolase, org=Solanum lycopersicum		Solanum lycopersicum	KTPSILALSR	_K[GlyGly (K)]TPSILALSR_	482	(K482)	1.1.1.1.1.1.1.1	410.531	333.098	187.317	285.693	968.475	699.146	1143.38	625.344	471.273	562.38	553.907	30.7	28	9.51	-2.82446	0.00316509	0.0258377	1	Down
A0A3Q7E969	t-SNARE coiled-coil homology domain-containing protein, org=Solanum lycopersicum	101262338	Solanum lycopersicum	KLQESMNQFNELR	_K[GlyGly (K)]LQESMNQFNELR_	135	(K135)	1.-.1.1.1.-.-.1	34.408	71.6641	32.9403	39.8649	136.584	196.346	108.68	98.7708	62.5935	41.0011	83.9077	40.7	32.5	34.3	-3.02096	0.00334518	0.0263995	0.75	Down
Q9SPD5	Plasma membrane ATPase, org=Solanum lycopersicum	LHA2	Solanum lycopersicum	CTKEGLTGTAAQER	_C[Carbamidomethyl (C)]TK[GlyGly (K)]EGLTGTAAQER_	32	(C32,K34)	1.1.1.1.1.1.1.1	84.5353	97.4705	48.3052	74.5329	191.771	227.395	266.97	134.442	147.922	129.989	122.317	27.3	27.4	9.85	-2.6918	0.00334768	0.0264012	1	Down
A0A3Q7FNL7	Small ribosomal subunit protein eS1, org=Solanum lycopersicum	101260518	Solanum lycopersicum	EIEKATSSIFPLQNVYIR	_EIEK[GlyGly (K)]ATSSIFPLQNVYIR_	196	(K199)	1.-.-.1.1.1.1.1	86.3517	80.5973	93.6117	66.6594	138.707	130.593	135.811	106.241	50.7033	6.76153	3.96172	14	11.6	128	-1.56272	0.00346479	0.0267084	1	Down
A3EX92	non-specific serine/threonine protein kinase, org=Solanum lycopersicum	PHOT1	Solanum lycopersicum	IEKNFVITDPR	_IEK[GlyGly (K)]NFVITDPR_	496	(K498)	1.1.1.1.1.1.1.1	1308.04	1551.74	1443.54	2277.07	3798.46	4185.69	5491.3	2716.17	2080.66	2071.76	1956.56	26.3	28.3	3.4	-2.46059	0.00355692	0.0269585	1	Down
A0A3Q7EIR1	Clustered mitochondria protein homolog, org=Solanum lycopersicum		Solanum lycopersicum	ESGNETSTQEAKQGDIHLYPVSVK	_ESGNETSTQEAK[GlyGly (K)]QGDIHLYPVSVK_	97	(K108)	1.1.1.-.1.-.1.1	34.8596	24.0418	18.4425	26.9004	89.9157	116.489	60.9324	52.1168	66.8239	37.8281	36.6237	26.2	36.7	36.3	-3.06448	0.00367657	0.0272387	0.75	Down
A3EX92	non-specific serine/threonine protein kinase, org=Solanum lycopersicum	PHOT1	Solanum lycopersicum	LDSAPFLGTESEKEGK	_LDSAPFLGTESEK[GlyGly (K)]EGK_	989	(K1001)	1.1.1.1.1.1.1.1	241.503	129.912	124.374	249.125	1165.15	658.747	701.633	398.098	323.198	297.208	264.702	36.7	43.7	9.93	-3.92479	0.00371213	0.0273222	1	Down
K4D303	E2 ubiquitin-conjugating enzyme, org=Solanum lycopersicum	101254146	Solanum lycopersicum	KDWSPSLGLR	_K[GlyGly (K)]DWSPSLGLR_	100	(K100)	1.1.1.1.1.1.1.1	394.293	389.219	462.205	387.648	869.311	654.909	1078.99	1067.32	585.319	777.789	539.57	8.82	21.8	19.9	-2.24722	0.00378249	0.0275138	1	Down
Q9XEX9	Remorin 2, org=Solanum lycopersicum	rem-2	Solanum lycopersicum	AIATLPPTKPDSSTK	_AIATLPPTK[GlyGly (K)]PDSSTK_	29	(K37)	1.-.1.1.-.1.1.1	78.5185	89.8531	76.6317	49.4373	127.396	184.996	150.808	167.959	177.788	124.842	163.188	23.3	15.6	17.6	-2.14359	0.00379513	0.0275529	0.75	Down
Q5NE21	Carbonic anhydrase, org=Solanum lycopersicum	ca1	Solanum lycopersicum	KLLSEKNELEDTAAAK	_KLLSEK[GlyGly (K)]NELEDTAAAK_	27	(K32)	1.1.1.1.1.1.1.1	140.25	167.961	123.781	111.238	324.481	339.673	507.48	239.072	182.794	137.352	291.317	18	31.8	38.8	-2.59688	0.00389249	0.0277575	1	Down
A0A3Q7IM39	RAB6-interacting golgin, org=Solanum lycopersicum	101262159	Solanum lycopersicum	LKKLEELSK	_LK[GlyGly (K)]KLEELSK_	156	(K157)	1.1.1.1.1.1.1.1	461.461	561.817	635.495	451.221	984.017	698.484	881.892	926.586	693.734	609.126	597.938	16.6	14.1	8.27	-1.6545	0.00395779	0.027939	1	Down
A0A3Q7HXK5	pyridoxal 5'-phosphate synthase (glutamine hydrolyzing), org=Solanum lycopersicum	101257782	Solanum lycopersicum	KIQAPYDLVMQTK	_K[GlyGly (K)]IQAPYDLVM[Oxidation (M)]QTK_	205	(K205,M214)	1.1.1.1.1.1.1.1	861.126	837.723	711.536	1415.91	2865.97	1527.17	2686.5	2682.46	823.327	1335.09	1708.17	32.7	25.2	34.5	-2.55132	0.00408193	0.0282614	1	Down
A0A3Q7H2Y1	Clu domain-containing protein, org=Solanum lycopersicum		Solanum lycopersicum	LFSYKEVALAPPGTIVK	_LFSYK[GlyGly (K)]EVALAPPGTIVK_	1369	(K1373)	1.1.1.1.-.-.1.1	185.442	177.004	185.525	142.965	354.959	263.694	243.027	266.688	202.507	141.163	89.3565	11.7	17.6	39.2	-1.6331	0.0040958	0.0282853	1	Down
A0A3Q7GZW2	NAD-dependent epimerase/dehydratase domain-containing protein, org=Solanum lycopersicum	101253094	Solanum lycopersicum	AGRPIPIPNSGMQITQLGHVKDLAK	_AGRPIPIPNSGM[Oxidation (M)]QITQLGHVK[GlyGly (K)]DLAK_	231	(M242,K251)	1.1.1.1.1.1.1.1	288.762	512.688	291.986	386.889	1070.48	754.458	1003.19	610.439	337.762	420.846	544.764	28.5	25	24	-2.32284	0.00415987	0.0284576	1	Down
A0A3Q7IRF8	Uncharacterized protein, org=Solanum lycopersicum		Solanum lycopersicum	HKEHIAAYGEGNER	_HK[GlyGly (K)]EHIAAYGEGNER_	257	(K258)	1.1.-.1.1.-.-.1	17.0824	12.1284	13.7154	15.8586	42.3607	66.1927	44.4053	28.1016	14.0555	6.45979	11.7919	15	34.7	36.2	-3.08005	0.00436235	0.0289199	0.75	Down
A0A3Q7FR52	Nucleobase-ascorbate transporter 6, org=Solanum lycopersicum	101253471	Solanum lycopersicum	AAKSDEPVPHPPK	_[Acetyl (Protein N-term)]AAK[GlyGly (K)]SDEPVPHPPK_	2	(K4)	1.1.1.1.1.1.1.1	569.144	953.406	680.2	678.087	1995.52	1585.86	2118.88	1103.22	932.998	1027.12	1017.54	22.8	27	5.22	-2.36163	0.00451229	0.0293443	1	Down
Q5NE20	Carbonic anhydrase, org=Solanum lycopersicum	ca2	Solanum lycopersicum	ESYDQAIAALEKLLSEK	_ESYDQAIAALEK[GlyGly (K)]LLSEK_	68	(K79)	1.1.1.1.1.1.1.1	338.027	305.635	200.513	251.697	571.585	487.28	530.86	610.872	306.489	329.106	292.712	22.1	9.66	5.94	-2.00808	0.00454806	0.0294082	1	Down
A0A3Q7ENJ9;A7LI54;Q0GA16	non-specific serine/threonine protein kinase, org=Solanum lycopersicum	;PHOT2;	Solanum lycopersicum	QKTFSNILNK	_QK[GlyGly (K)]TFSNILNK_	851;851;851	(K852);(K852);(K852)	1.-.-.1.1.1.1.1	31.2474	50.794	51.3176	61.0335	148.228	131.554	335.862	131.412	46.8527	108.331	95.1163	25.7	53.4	38.8	-3.84303	0.00464578	0.0296348	1	Down
Q84XW6	V-type proton ATPase catalytic subunit A, org=Solanum lycopersicum		Solanum lycopersicum	KVSGPVVVADGMGGAAMYELVR	_K[GlyGly (K)]VSGPVVVADGM[Oxidation (M)]GGAAM[Oxidation (M)]YELVR_	26	(K26,M37,M42)	1.1.1.1.1.1.1.1	5341.97	9591.46	7316.9	9249.41	25861.2	12951.2	20998.1	16797.2	7566.84	11715.7	9839.92	24.9	29	21.4	-2.43201	0.00468246	0.0296934	1	Down
A0A3Q7GNM9	inositol-3-phosphate synthase, org=Solanum lycopersicum	543809	Solanum lycopersicum	EKVQQANYFGSLTQASTIR	_EK[GlyGly (K)]VQQANYFGSLTQASTIR_	94	(K95)	1.1.1.1.1.1.1.1	157.146	124.945	96.6681	98.9525	286.014	181.401	207.388	260.185	111.544	165.816	151.549	23.6	20.5	19.7	-1.95722	0.00477049	0.0298881	1	Down
A0A3Q7GQM4	Uncharacterized protein, org=Solanum lycopersicum	101248107	Solanum lycopersicum	LYSNTKTNFR	_LYSNTK[GlyGly (K)]TNFR_	273	(K278)	1.1.1.1.1.1.1.1	292.016	238.437	225.272	399.519	821.381	583.801	577.314	470.243	490.821	289.443	476.221	27.4	24.2	26.8	-2.12314	0.00486101	0.0300858	1	Down
A0A3Q7EU63	Plant heme peroxidase family profile domain-containing protein, org=Solanum lycopersicum	101264261	Solanum lycopersicum	AKPIVDTEYIK	_[Acetyl (Protein N-term)]AK[GlyGly (K)]PIVDTEYIK_	2	(K3)	1.1.1.1.1.1.1.1	2122.8	1658.02	2017.42	3229.87	5904.84	3713.76	5229.67	4612.64	2861.82	3016.68	3147.42	30.1	19.1	4.75	-2.15559	0.00497534	0.0302911	1	Down
A0A3Q7IZ03	Uncharacterized protein, org=Solanum lycopersicum		Solanum lycopersicum	EEIEKMVQEAER	_EEIEK[GlyGly (K)]MVQEAER_	519	(K523)	1.1.1.1.-.-.1.1	91.205	58.023	89.098	52.4856	197.35	145.26	288.22	140.155	1.62086	3.04376	3.27861	27.9	35.6	33.9	-2.65115	0.00502047	0.0303347	1	Down
A0A3Q7G5P1;A0A3Q7G7F0	S5 DRBM domain-containing protein, org=Solanum lycopersicum	101254082;101258363	Solanum lycopersicum	ETEEEKWVPVTK	_ETEEEK[GlyGly (K)]WVPVTK_	39;39	(K44);(K44)	2.2.2.2.2.2.2.2	2453.2	2044.72	2274.6	2612.32	4439.4	3794.97	6630.12	4473.9	3257.31	3277.97	2168.53	10.4	25.6	21.9	-2.0606	0.00510659	0.0304557	1	Down
P62980	Ubiquitin-ribosomal protein eS31 fusion protein, org=Solanum lycopersicum	UBI3	Solanum lycopersicum	LAVLQFYKVDDTGKVQR	_LAVLQFYKVDDTGK[GlyGly (K)]VQR_	100	(K113)	2.2.2.2.2.2.2.2	4847.84	4702.92	2192.03	4237.9	9347.19	12747.5	13899.2	8086.7	5399.15	5737.16	5686.99	30.8	24.9	3.25	-2.75836	0.00515205	0.0305479	1	Down
A0A3Q7HMR2;A0A3Q7IJ97	Elongation factor 2;Tr-type G domain-containing protein, org=Solanum lycopersicum		Solanum lycopersicum	ILAEEFGWDKDLAK	_ILAEEFGWDK[GlyGly (K)]DLAK_	619;619	(K628);(K628)	1.-.-.1.1.1.-.1	30.4675	35.7907	50.4353	43.3751	112.979	109.382	139.712	62.4036	71.7813	79.5163	56.2188	21.8	30.3	17.2	-2.65184	0.00525114	0.0307051	0.75	Down
P22180	Plasma membrane ATPase 1, org=Solanum lycopersicum	LHA1	Solanum lycopersicum	ADGFAGVFPEHKYEIVKR	_ADGFAGVFPEHKYEIVK[GlyGly (K)]R_	562	(K578)	2.2.2.2.2.2.2.2	599.657	560.248	327.143	763.758	1506.51	1712.47	1682.57	1000.74	755.482	878.009	685.965	32	22.3	12.6	-2.6223	0.00527879	0.0307649	1	Down
A0A3Q7JFZ0	Protein kinase domain-containing protein, org=Solanum lycopersicum		Solanum lycopersicum	MVKIAISDETK	_MVK[GlyGly (K)]IAISDETK_	540	(K542)	1.1.1.1.-.1.1.1	53.5863	146.886	106.069	229.247	884.203	392.126	788.346	621.065	343.983	282.545	153.86	55.3	32.1	37.3	-5.01269	0.00536735	0.0309247	1	Down
A0A3Q7G5P1;A0A3Q7G7F0	S5 DRBM domain-containing protein, org=Solanum lycopersicum	101254082;101258363	Solanum lycopersicum	RETEEEKWVPVTK	_RETEEEK[GlyGly (K)]WVPVTK_	38;38	(K44);(K44)	1.1.1.1.1.1.1.1	168.651	187.099	216.967	394.005	1390.5	660.006	1419.65	535.87	410.896	402.28	402.764	42.8	46.8	1.19	-4.14393	0.00540636	0.0309319	1	Down
A0A3Q7HIV4	HECT-type E3 ubiquitin transferase, org=Solanum lycopersicum		Solanum lycopersicum	VLAASLPESLEEHLPSQVPEAVIEKK	_VLAASLPESLEEHLPSQVPEAVIEK[GlyGly (K)]K_	1522	(K1546)	-.-.1.1.1.-.1.1	5.84074	6.50277	16.4031	11.0147	49.1449	46.1642	37.3214	38.5726	14.1964	40.3193	27.8623	49.1	13.5	47.6	-4.30577	0.00552345	0.0311008	0.75	Down
A3EX92	non-specific serine/threonine protein kinase, org=Solanum lycopersicum	PHOT1	Solanum lycopersicum	DLKFPGSIQSSLHAK	_DLK[GlyGly (K)]FPGSIQSSLHAK_	929	(K931)	2.2.1.2.2.2.2.2	275.965	298.664	168.572	220.909	765.95	416.094	874.83	498.207	230.75	264.988	179.597	24.2	34	19.1	-2.65019	0.00570619	0.0313594	1	Down
G8Z247	Beta-adaptin-like protein, org=Solanum lycopersicum		Solanum lycopersicum	SPSPSQPSGKGEVSDLK	_SPSPSQPSGK[GlyGly (K)]GEVSDLK_	10	(K19)	1.1.1.1.1.1.1.1	53.996	45.9166	30.9075	64.0823	115.603	132.519	114.527	91.4229	76.8386	78.825	113.105	28.8	14.9	22.8	-2.32974	0.00583206	0.0315315	1	Down
A0A3Q7GPX6	non-specific serine/threonine protein kinase, org=Solanum lycopersicum	101244667	Solanum lycopersicum	LVDTKLTHITTQVR	_LVDTK[GlyGly (K)]LTHITTQVR_	445	(K449)	-.-.-.-.1.1.1.1	1.36902	3.19559	4.26475	3.58638	91.826	44.7923	88.1584	10.804	21.7868	5.34035	1.24827	39.9	65.4	115	-18.9744	0.00613222	0.0320188	1	Down
A0A3Q7JFZ0	Protein kinase domain-containing protein, org=Solanum lycopersicum		Solanum lycopersicum	MVKIAISDETK	_M[Oxidation (M)]VK[GlyGly (K)]IAISDETK_	540	(M540,K542)	-.1.-.1.1.1.1.1	102.372	139.193	177.444	238.027	1439.6	521.801	1201.31	424.654	276.413	143.982	466.713	35.3	55.8	54.9	-5.45991	0.0062052	0.0321039	1	Down
A0A3Q7FF28	Methyltransferase, org=Solanum lycopersicum	101247376	Solanum lycopersicum	AVQLTGGSIDKENVQDNYK	_AVQLTGGSIDK[GlyGly (K)]ENVQDNYK_	35	(K45)	1.1.-.1.1.1.1.1	35.3254	38.0383	40.6082	59.0958	322.178	142.447	488.443	150.906	128.778	58.5972	65.1211	24.9	59.4	46.1	-6.37886	0.0062446	0.03219	1	Down
A0A3Q7F3F2	40S ribosomal protein S25, org=Solanum lycopersicum	101261290	Solanum lycopersicum	VNNMVLFDKGTYDK	_VNNM[Oxidation (M)]VLFDK[GlyGly (K)]GTYDK_	37	(M40,K45)	1.1.-.1.1.-.1.1	20.5618	21.5585	31.3783	18.7866	34.5051	36.7819	53.6654	49.5112	39.441	31.0397	40.7171	24.5	21.6	14.2	-1.89048	0.00652465	0.0325646	0.75	Down
A0A3Q7J9K2	2,4-dienoyl-CoA reductase, org=Solanum lycopersicum	101255178	Solanum lycopersicum	TLPLKYLGTTDPALTSLIR	_TLPLK[GlyGly (K)]YLGTTDPALTSLIR_	221	(K225)	-.-.1.-.1.1.1.1	1.48162	4.72634	14.8397	2.5614	141.704	20.0625	111.722	45.0581	48.4549	40.7729	38.914	104	71.1	11.8	-13.4925	0.00660971	0.0326313	1	Down
A0A3Q7HQY4	Receptor-like serine/threonine-protein kinase, org=Solanum lycopersicum		Solanum lycopersicum	TFKQNETEAVTR	_TFK[GlyGly (K)]QNETEAVTR_	623	(K625)	1.-.-.-.-.1.1.1	14.9123	1.64166	1.53853	7.04721	64.7388	154.493	106.443	42.7338	70.4725	31.3833	51.4282	100	53.5	38.3	-14.6545	0.00664623	0.0326826	0.75	Down
P93209	14-3-3 protein 3, org=Solanum lycopersicum	TFT3	Solanum lycopersicum	DNLTLWTSDMQDDGADEIKEDPKPEEK	_DNLTLWTSDM[Oxidation (M)]QDDGADEIKEDPK[GlyGly (K)]PEEK_	233	(M242,K255)	1.1.1.1.1.1.1.1	124.85	111.934	137.626	163.048	623.802	410.827	765.262	280.243	318.887	235.529	239.44	16.2	41.6	17.8	-3.87032	0.00664685	0.0326826	1	Down
Q9SPD5	Plasma membrane ATPase, org=Solanum lycopersicum	LHA2	Solanum lycopersicum	TENQDAIDTAIVGMLSDPKEAR	_TENQDAIDTAIVGM[Oxidation (M)]LSDPK[GlyGly (K)]EAR_	372	(M385,K390)	1.1.1.1.1.1.1.1	383.505	469.345	379.009	898.317	2235.59	1716.43	1800.42	889.383	795.071	1018.3	938.438	46.4	33.9	12.3	-3.11797	0.00670116	0.0327791	1	Down
A0A3Q7E8B1	Protein kinase domain-containing protein, org=Solanum lycopersicum	101267730	Solanum lycopersicum	SEIDVLSKVR	_SEIDVLSK[GlyGly (K)]VR_	662	(K669)	1.1.1.1.1.1.1.1	35.7045	59.0529	102.014	23.6873	153.177	743.19	256.546	280.505	172.517	185.116	180.677	62.7	73.2	3.56	-6.50197	0.00680672	0.03291	1	Down
A0A3Q7FQQ0	Bidirectional sugar transporter SWEET, org=Solanum lycopersicum		Solanum lycopersicum	LPEIQKTEVIVK	_LPEIQK[GlyGly (K)]TEVIVK_	252	(K257)	1.1.1.1.1.-.1.1	165.259	161.685	93.0147	415.303	1193	983.505	1096.01	496.733	229.194	284.604	348.213	67.8	32.8	20.7	-4.51266	0.00690869	0.0330171	1	Down
P07370	Chlorophyll a-b binding protein 1B, chloroplastic, org=Solanum lycopersicum	CAB1B	Solanum lycopersicum	KAVAKSAPSSSPWYGPDR	_K[GlyGly (K)]AVAK[GlyGly (K)]SAPSSSPWYGPDR_	37	(K37,K41)	1.1.1.1.1.1.1.1	1478.95	1671.57	1544	4062.81	11636.8	7087.6	14110.5	4325.26	4334.45	3701.97	3296.36	57.2	47.4	13.8	-4.24332	0.00694716	0.0330171	1	Down
A0A0C6G3Q8	Sterol side chain reductase, org=Solanum lycopersicum	SSR2	Solanum lycopersicum	IALLKATQSEAIR	_IALLK[GlyGly (K)]ATQSEAIR_	376	(K380)	1.-.-.-.1.1.1.1	20.9962	2.77829	1.83431	4.3302	140.361	115.43	74.3351	57.0245	37.8592	100.078	64.8602	121	39.3	46.2	-12.9313	0.00707686	0.0331781	1	Down
P05349;P07180	Ribulose bisphosphate carboxylase small subunit, chloroplastic 4;Ribulose bisphosphate carboxylase small subunit, chloroplastic 3, org=Solanum lycopersicum	RBCS4;RBCS3	Solanum lycopersicum	KAYPQAWVR	_K[GlyGly (K)]AYPQAWVR_	149;149	(K149);(K149)	1.1.1.1.1.1.1.1	632.222	262.284	315.039	480.352	843.566	912.492	1441.23	1349.86	770.208	518.844	288.536	39.7	26.6	45.8	-2.69078	0.00725808	0.0334088	1	Down
A0A3Q7HKI8	Hyaluronan/mRNA-binding protein domain-containing protein, org=Solanum lycopersicum		Solanum lycopersicum	KTQTINEFLKPAEGENYYR	_K[GlyGly (K)]TQTINEFLKPAEGENYYR_	245	(K245)	1.1.1.-.1.-.-.1	114.639	91.8808	59.3719	77.2515	138.159	217.541	219.155	145.543	64.2172	134.455	96.918	27.3	24.6	35.7	-2.09941	0.00732766	0.0335622	0.75	Down
A0A3Q7G720	Fructose-1,6-bisphosphatase, cytosolic, org=Solanum lycopersicum		Solanum lycopersicum	ALDLVPEKIHER	_ALDLVPEK[GlyGly (K)]IHER_	324	(K331)	3.3.3.3.3.2.3.3	8725.46	12812.1	9190.11	10619.3	19095.9	13342.2	17083.5	15679.5	8341.91	10719.7	8867.9	17.8	14.8	13.4	-1.57693	0.00734691	0.0335795	1	Down
A0A3Q7IEV3	Dynamin-type G domain-containing protein, org=Solanum lycopersicum		Solanum lycopersicum	VNGGAFIGSDGLQFPHKLIPNAGMR	_VNGGAFIGSDGLQFPHK[GlyGly (K)]LIPNAGM[Oxidation (M)]R_	458	(K474,M481)	1.1.-.1.1.1.1.1	237.862	222.317	161.166	352.738	1165.34	587.135	1156.6	462.857	330.805	376.25	503.864	32.8	44	22.2	-3.46164	0.0074908	0.0337846	1	Down
Q7Y1Y6;Q84MI6	Mitogen-activated protein kinase, org=Solanum lycopersicum	mpka1;1;MPK1	Solanum lycopersicum	IANAFDNKIDAK	_IANAFDNK[GlyGly (K)]IDAK_	94;94	(K101);(K101)	1.1.1.1.1.-.-.1	59.8654	62.1799	67.6646	85.7819	175.507	230.888	131.142	112.19	50.4127	62.733	99.1851	17	32.5	35.8	-2.35843	0.00761542	0.0339461	1	Down
A0A3Q7HIC2	Calcium-dependent protein kinase, org=Solanum lycopersicum	543689	Solanum lycopersicum	LHYTLGKELGR	_LHYTLGK[GlyGly (K)]ELGR_	71	(K77)	1.1.-.-.1.1.1.1	129.397	88.0152	90.3291	166.082	353.084	361.214	309.825	171.639	135.989	151.736	143.668	31.2	29.4	5.48	-2.52365	0.00763752	0.0339827	1	Down
A0A3Q7GF15	Bacterial Ig-like domain-containing protein, org=Solanum lycopersicum	101255285	Solanum lycopersicum	SSFSKDSNVTTSDPSTSR	_SSFSK[GlyGly (K)]DSNVTTSDPSTSR_	1021	(K1025)	1.1.1.1.1.1.1.1	53.7628	45.8077	40.0431	60.7755	267.185	95.7598	218.58	145.643	109.878	85.3299	165.179	18.1	41.8	34	-3.62879	0.00772752	0.0341251	1	Down
A0A3Q7EI58	Protein kinase domain-containing protein, org=Solanum lycopersicum		Solanum lycopersicum	DKDFKNAVDYYSK	_DKDFK[GlyGly (K)]NAVDYYSK_	397	(K401)	2.2.2.2.2.2.2.2	518.642	541.501	380.724	420.386	842.491	901.493	1259.9	665.409	547.557	598.074	569.414	16.6	27.2	4.43	-1.97141	0.00784839	0.0342743	1	Down
Q5NE21	Carbonic anhydrase, org=Solanum lycopersicum	ca1	Solanum lycopersicum	QLTAELEGADGKKSDPDEK	_QLTAELEGADGK[GlyGly (K)]KSDPDEK_	45	(K56)	2.2.2.2.2.2.2.2	1605.01	2504.39	1442.43	2345.86	5842.49	4687.49	6639.84	2919.55	2353.76	1905.52	2036.18	26.8	32.2	11	-2.5437	0.00786214	0.0342855	1	Down
A0A3Q7IXE6	Patellin-3, org=Solanum lycopersicum	101255264	Solanum lycopersicum	VTEKVTADEEDGSKAVEEIK	_VTEK[GlyGly (K)]VTADEEDGSKAVEEIK_	197	(K200)	1.1.1.1.1.1.1.1	135.515	174.275	200.071	208.262	563.498	363.501	462.721	266.832	160.003	129.263	258.257	18.2	30.8	36.9	-2.30679	0.00788409	0.0343022	1	Down
A0A3Q7GAE1	Uncharacterized protein, org=Solanum lycopersicum		Solanum lycopersicum	LNQQILSAKDLR	_LNQQILSAK[GlyGly (K)]DLR_	554	(K562)	1.1.1.1.1.1.1.1	84.7286	29.1036	37.7604	42.0077	161.633	112.096	143.167	180.927	47.7195	51.4086	36.1511	51.3	19.6	17.7	-3.08793	0.00792355	0.0343609	1	Down
A0A3Q7ISW6	Fumarylacetoacetase, org=Solanum lycopersicum	101254443	Solanum lycopersicum	VTLQKLLSATEPTLR	_VTLQK[GlyGly (K)]LLSATEPTLR_	87	(K91)	1.1.1.1.1.1.-.-	65.0788	53.5332	57.7725	39.643	86.191	120.85	83.6068	82.5973	82.498	50.3086	65.1722	19.8	19.7	24.4	-1.72776	0.00794642	0.0343609	1	Down
A0A3Q7ETS2;D0VFU8	Squalene synthase, org=Solanum lycopersicum	100316899;SS	Solanum lycopersicum	YVNKLEDLKYEENSVK	_YVNK[GlyGly (K)]LEDLKYEENSVK_	236;236	(K239);(K239)	1.-.-.-.1.1.1.1	38.8735	5.04857	4.05951	3.1015	229.477	89.9773	219.885	87.5141	86.5651	65.1535	102.834	136	50.1	22.3	-12.2712	0.00805719	0.0345657	1	Down
A0A3Q7FN52	VHS domain-containing protein, org=Solanum lycopersicum	101256571	Solanum lycopersicum	NCEKAFSEIAAER	_NC[Carbamidomethyl (C)]EK[GlyGly (K)]AFSEIAAER_	115	(C116,K118)	-.1.1.1.-.1.1.-	58.8672	41.84	70.1142	64.6223	84.1257	103.764	98.3459	127.88	81.5505	59.758	72.3498	20.8	17.6	15.4	-1.75887	0.00812801	0.0346736	0.75	Down
A0A3Q7H3L3	Uncharacterized protein, org=Solanum lycopersicum	101244074	Solanum lycopersicum	LVFTNNSKK	_LVFTNNSK[GlyGly (K)]K_	722	(K729)	1.1.1.1.-.1.-.1	25.3137	25.0624	40.1941	15.4595	85.557	48.9411	58.2673	77.1937	18.5342	133.824	48.4288	38.5	24.9	89.4	-2.54607	0.00832026	0.0349239	1	Down
A0A3Q7FC53	DCD domain-containing protein, org=Solanum lycopersicum		Solanum lycopersicum	NNLDLSKSSAEIRPR	_NNLDLSK[GlyGly (K)]SSAEIRPR_	45	(K51)	2.2.2.1.2.2.2.2	320.247	350.48	399.942	463.321	810.864	867.241	626.458	1393.17	613.791	664.605	726.46	16.3	35.6	8.44	-2.41053	0.00850637	0.0350814	1	Down
Q5NE20	Carbonic anhydrase, org=Solanum lycopersicum	ca2	Solanum lycopersicum	GQSPKFMVFACSDSR	_GQSPK[GlyGly (K)]FM[Oxidation (M)]VFAC[Carbamidomethyl (C)]SDSR_	142	(K146,M148,C152)	1.1.-.1.1.1.1.1	105.303	187.59	155.345	220.541	395.096	727.983	418.743	285.045	163.254	140.848	190.107	29.4	41.6	15	-2.73165	0.00855607	0.035113	1	Down
A0A3Q7EQV5	Uncharacterized protein, org=Solanum lycopersicum		Solanum lycopersicum	EAVFGVEKEIEISR	_EAVFGVEK[GlyGly (K)]EIEISR_	210	(K217)	1.1.1.1.1.1.1.1	536.252	799.614	362.354	970.477	3501.96	2433.58	4145.96	1162.35	1389.43	1408.15	1151.93	40.6	46.5	10.8	-4.21324	0.00874476	0.0353881	1	Down
A0A3Q7GAR8	Major facilitator superfamily (MFS) profile domain-containing protein, org=Solanum lycopersicum	101259222	Solanum lycopersicum	KEGEEVTEPFLR	_K[GlyGly (K)]EGEEVTEPFLR_	275	(K275)	1.1.1.1.1.1.1.1	150.769	165.506	104.857	411.186	1186.03	594.684	912.454	492.049	274.167	315.36	394.434	66.2	39.6	18.6	-3.82692	0.00881945	0.03546	1	Down
A0A3Q7ESS4	Protein kinase domain-containing protein, org=Solanum lycopersicum		Solanum lycopersicum	GLDEFTSEIAVLTKVR	_GLDEFTSEIAVLTK[GlyGly (K)]VR_	1067	(K1080)	1.1.1.1.1.1.1.1	114.253	72.8037	81.8675	158.692	327.011	1325.68	701.814	318.629	336.833	307.437	270.012	36.3	70.8	11	-6.25123	0.00885076	0.0355038	1	Down
A0A3Q7FN52	VHS domain-containing protein, org=Solanum lycopersicum	101256571	Solanum lycopersicum	ITAGMSSMSFKMK	_ITAGM[Oxidation (M)]SSM[Oxidation (M)]SFK[GlyGly (K)]M[Oxidation (M)]K_	28	(M32,M35,K38,M39)	1.1.1.1.1.1.1.1	293.86	280.726	242.28	378.855	530.438	480.598	436.827	424.273	420.201	613.472	595.038	19.3	10.3	19.6	-1.5657	0.00897296	0.0356062	1	Down
Q5NE21	Carbonic anhydrase, org=Solanum lycopersicum	ca1	Solanum lycopersicum	LLSEKNELEDTAAAK	_LLSEK[GlyGly (K)]NELEDTAAAK_	28	(K32)	2.2.2.2.2.2.2.2	905.921	1091.26	722.496	1273.26	3033.36	2008.01	3129.67	1494.58	866.285	810.066	761.103	23.8	33	6.48	-2.42068	0.00901612	0.0356403	1	Down
A0A3Q7ILD3	5-methyltetrahydropteroyltriglutamate--homocysteine S-methyltransferase, org=Solanum lycopersicum	101264078	Solanum lycopersicum	VTNEAVQKASAALQGSDHRR	_VTNEAVQK[GlyGly (K)]ASAALQGSDHRR_	393	(K400)	2.2.2.2.2.2.2.2	1658.37	1395.57	1190.98	1819.42	2224.47	2209.33	3028.82	2207.14	1065.07	1658.97	1471.21	18.4	16.9	21.7	-1.59453	0.00906517	0.0356567	1	Down
Q5NE21	Carbonic anhydrase, org=Solanum lycopersicum	ca1	Solanum lycopersicum	QLTAELEGADGKKSDPDEK	_QLTAELEGADGKK[GlyGly (K)]SDPDEK_	45	(K57)	2.2.2.2.2.2.2.2	1631.01	2533.47	1453.6	2421.91	5927.18	4727.94	6824.11	2914.99	2400.03	1979	2118.29	27.2	33.1	9.9	-2.5366	0.00911789	0.035707	1	Down
A0A3Q7GEL0	Uncharacterized protein, org=Solanum lycopersicum	101267980	Solanum lycopersicum	LSLSFNKLR	_LSLSFNK[GlyGly (K)]LR_	340	(K346)	1.1.1.1.1.1.1.1	213.532	149.311	238.982	220.883	395.152	341.084	308.438	310.709	256.442	158.923	242.733	19	11.9	24.1	-1.64747	0.00918079	0.0357642	1	Down
A0A3Q7HV17	Glutaredoxin domain-containing protein, org=Solanum lycopersicum	101252103	Solanum lycopersicum	SANNNNKVEENELDQDELDEDEKPIK	_SANNNNK[GlyGly (K)]VEENELDQDELDEDEKPIK_	38	(K44)	1.1.1.1.1.1.1.1	113.598	124.752	126.528	145.648	302.926	186.597	342.641	378.694	167.886	188.233	180.802	10.4	27.5	5.75	-2.37179	0.00926126	0.0358492	1	Down
A0A3Q7I0X4	Chlorophyll a-b binding protein, chloroplastic, org=Solanum lycopersicum	101249002	Solanum lycopersicum	LYPGGSFFDPLGLAADPEKK	_LYPGGSFFDPLGLAADPEK[GlyGly (K)]K_	210	(K228)	1.1.1.1.1.1.1.1	759.319	1012.81	747.908	1100.38	1343.38	1430.83	1654.58	1451.29	877.493	864.832	994.993	19.7	8.95	7.87	-1.62414	0.00931287	0.0359075	1	Down
A0A3Q7HBA1	Cellulose synthase-like protein H1, org=Solanum lycopersicum	101259456	Solanum lycopersicum	SEKLSTSIAK	_SEK[GlyGly (K)]LSTSIAK_	401	(K403)	2.-.-.1.2.2.2.2	37.4211	28.9359	41.9795	46.8457	578.986	217.031	568.541	122.535	327.529	220.212	158.772	19.6	63.6	36.3	-9.58288	0.00940116	0.0360091	1	Down
A0A3Q7IHX1	Methyltransferase, org=Solanum lycopersicum	101243835	Solanum lycopersicum	AVDLLGVKPGAR	_AVDLLGVK[GlyGly (K)]PGAR_	115	(K122)	1.1.1.1.1.1.1.1	235.555	114.096	154.263	390.458	1341.41	523.032	1365.88	522.178	383.903	481.283	476.147	54.6	51.2	12.3	-4.19568	0.0096348	0.0362925	1	Down
A0A3Q7H7R1	Nascent polypeptide-associated complex subunit beta, org=Solanum lycopersicum		Solanum lycopersicum	VQASIAANTWVVSGTPQTKK	_VQASIAANTWVVSGTPQTK[GlyGly (K)]K_	237	(K255)	1.-.-.-.1.1.1.1	4.50217	2.3712	1.97463	1.08941	12.224	50.2546	6.6341	20.0718	65.3807	120.931	60.271	58.3	87.2	40.9	-8.97462	0.00970516	0.036343	1	Down
A0A3Q7ILD3	5-methyltetrahydropteroyltriglutamate--homocysteine S-methyltransferase, org=Solanum lycopersicum	101264078	Solanum lycopersicum	KAEHAFYLNWAVHSFR	_K[GlyGly (K)]AEHAFYLNWAVHSFR_	617	(K617)	1.-.-.-.1.-.1.1	36.9193	7.20062	2.68893	1.8326	108.688	225.433	309.647	208.288	1.55328	1.8942	3.78687	137	38.7	49.9	-17.5171	0.00978759	0.0364155	0.75	Down
A0A3Q7HHT5	Autophagy-related protein, org=Solanum lycopersicum		Solanum lycopersicum	EKYTDRIPVIVEK	_EK[GlyGly (K)]YTDRIPVIVEK_	176	(K177)	2.2.2.2.2.2.2.2	360.43	329.815	610.484	258.971	1999.18	1331.27	723.391	844.853	296.543	464.164	1133.41	39.3	47.3	70.1	-3.14079	0.00982486	0.0364443	1	Down
A0A3Q7I3Z4	PET hydrolase-like domain-containing protein, org=Solanum lycopersicum	101265579	Solanum lycopersicum	SSSSLPCSLLVFSPTKK	_SSSSLPC[Carbamidomethyl (C)]SLLVFSPTK[GlyGly (K)]K_	36	(C42,K51)	1.1.1.1.1.1.1.1	59.5721	69.9249	91.5182	62.4364	348.99	262.699	414.37	127.239	217.135	127.913	184.326	20.4	43	25.6	-4.06877	0.00990296	0.0365228	1	Down
A0A3Q7EQX6	FAD-binding FR-type domain-containing protein, org=Solanum lycopersicum	101246763	Solanum lycopersicum	GELSSQEPLLLKK	_GELSSQEPLLLK[GlyGly (K)]K_	2	(K13)	1.1.1.1.1.1.1.1	39.2689	76.7249	61.2995	119.256	321.021	338.947	198.077	128.148	31.3116	114.798	56.3782	45.6	40.9	63.5	-3.32556	0.00990608	0.0365257	1	Down
A0A3Q7FQQ0	Bidirectional sugar transporter SWEET, org=Solanum lycopersicum		Solanum lycopersicum	KLPELTQEQIIDIVK	_K[GlyGly (K)]LPELTQEQIIDIVK_	272	(K272)	1.1.1.1.1.1.1.1	176.879	128.844	178.468	472.892	1083.07	490.76	1320.08	646.702	476.925	437.567	413.269	65.8	43.3	7.26	-3.69938	0.010087	0.0367335	1	Down
A0A3Q7HNQ6;Q6Q7P5	PHD finger protein ALFIN-LIKE, org=Solanum lycopersicum	543925;	Solanum lycopersicum	TVEEIFKDFSAR	_TVEEIFK[GlyGly (K)]DFSAR_	12;12	(K18);(K18)	1.1.1.1.1.1.1.1	124.377	62.7832	82.9557	91.9444	200.366	176.848	257.17	128.73	74.5446	145.605	166.358	28.3	28	37.4	-2.1077	0.0101343	0.0367713	1	Down
A0A3Q7HXK5	pyridoxal 5'-phosphate synthase (glutamine hydrolyzing), org=Solanum lycopersicum	101257782	Solanum lycopersicum	NMDDDEVFTFAKK	_NM[Oxidation (M)]DDDEVFTFAK[GlyGly (K)]K_	193	(M194,K204)	1.1.1.1.1.1.1.1	2751.27	2059.61	1394.63	3293.04	6298.1	3595.03	6822.01	6203.72	2576.85	3676.81	3909.32	34.8	25.3	21	-2.41288	0.0101453	0.0367788	1	Down
Q9M4X2	Putative cytochrome P450, org=Solanum lycopersicum		Solanum lycopersicum	NEVFQVLGKNKPK	_NEVFQVLGKNK[GlyGly (K)]PK_	338	(K348)	1.1.1.1.1.1.1.1	74.4099	52.1573	78.2925	179.431	709.562	248.093	630.336	212.978	101.764	160.067	165.888	59.1	56.9	24.9	-4.68647	0.0101784	0.0368221	1	Down
Q5NE20	Carbonic anhydrase, org=Solanum lycopersicum	ca2	Solanum lycopersicum	AGFIHFKTEK	_AGFIHFK[GlyGly (K)]TEK_	119	(K125)	-.-.-.1.1.-.1.1	2.60925	3.83717	3.21632	16.6692	36.2606	51.7455	45.5632	54.3034	1.67211	4.72524	4.05252	102	17.1	46.1	-7.13477	0.0107189	0.0373908	0.75	Down
A0A0C5CHE6;P27065	Ribulose bisphosphate carboxylase large chain, org=Solanum lycopersicum	rbcL	Solanum lycopersicum	EYKLTYYTPEYQTK	_EYK[GlyGly (K)]LTYYTPEYQTK_	19;19	(K21);(K21)	1.1.-.-.1.-.1.1	153.975	69.6983	133.389	99.7778	184.637	394.456	380.015	225.148	88.9858	102.562	85.3711	32.5	36	9.82	-2.59228	0.0107362	0.0373949	0.75	Down
A0A3Q7J2B6	non-specific serine/threonine protein kinase, org=Solanum lycopersicum		Solanum lycopersicum	ALEDEKFDGLVDR	_ALEDEK[GlyGly (K)]FDGLVDR_	502	(K507)	1.-.1.1.1.1.1.-	192.77	295.768	313.935	330.992	1095.62	544.444	702.074	464.048	455.66	350.406	306.408	21.9	40	20.7	-2.47576	0.010744	0.0374052	0.75	Down
A0A3Q7H7F3	OEE1, org=Solanum lycopersicum		Solanum lycopersicum	QLVASGKPESFSGDFLVPSYR	_QLVASGK[GlyGly (K)]PESFSGDFLVPSYR_	206	(K212)	1.1.1.-.1.1.1.1	43.5413	120.827	71.6868	143.096	385.323	180.181	441.934	275.784	210.626	191.852	114.849	47.9	36.3	29.4	-3.38445	0.0108277	0.037447	1	Down
A0A3Q7FRX8	glycerol kinase, org=Solanum lycopersicum	101259139	Solanum lycopersicum	QATIFKPVLEEELR	_QATIFK[GlyGly (K)]PVLEEELR_	487	(K492)	-.-.-.-.1.1.-.1	2.54108	2.34482	4.69008	1.38169	56.7599	16.8549	11.5102	8.3463	6.54439	4.43705	3.39935	50.9	96.4	33.4	-8.53022	0.010972	0.0375977	0.75	Down
A0A0C6G3Q8	Sterol side chain reductase, org=Solanum lycopersicum	SSR2	Solanum lycopersicum	GNLKELAQAYADSFAPK	_GNLK[GlyGly (K)]ELAQAYADSFAPK_	247	(K250)	1.1.-.1.1.1.1.1	128.898	167.226	129.09	355.113	653.388	572.832	624.25	385.753	367.849	374.54	444.758	55.5	21.5	10.8	-2.86575	0.0109734	0.0375977	1	Down
A0A3Q7GZW2	NAD-dependent epimerase/dehydratase domain-containing protein, org=Solanum lycopersicum	101253094	Solanum lycopersicum	AFVQVLGNEKASK	_AFVQVLGNEK[GlyGly (K)]ASK_	256	(K265)	1.1.1.1.1.1.1.1	216.198	263.527	180.429	411.258	768.468	410.466	750.327	534.205	255.571	370.883	196.37	37.9	28.2	32.4	-2.29927	0.0110554	0.0376754	1	Down
A0A3Q7HXK5	pyridoxal 5'-phosphate synthase (glutamine hydrolyzing), org=Solanum lycopersicum	101257782	Solanum lycopersicum	MSDPQLIKEIK	_M[Oxidation (M)]SDPQLIK[GlyGly (K)]EIK_	78	(M78,K85)	1.1.1.1.1.1.1.1	1003.83	1736.52	1164.84	1944.35	3788.31	2377.81	3069.52	2608.1	1216.26	1788	1621.61	30.7	21	19.1	-2.02473	0.0112132	0.0378753	1	Down
A0A3Q7HMJ3	Aminopeptidase, org=Solanum lycopersicum	101250430	Solanum lycopersicum	ETALLYDDKHSAAANK	_ETALLYDDK[GlyGly (K)]HSAAANK_	285	(K293)	1.1.-.1.1.1.1.-	41.6439	46.8556	36.1031	52.2509	67.9139	53.1567	74.0519	82.5224	46.0542	40.8188	55.6811	15.7	17.8	15.9	-1.56991	0.0112408	0.0378846	0.75	Down
A0A3Q7ITW7	40S ribosomal protein S29, org=Solanum lycopersicum	101254555	Solanum lycopersicum	SNAKEIGFIK	_SNAK[GlyGly (K)]EIGFIK_	45	(K48)	2.2.2.2.2.2.2.2	267.625	352.27	314.217	359.171	495.765	567.663	703.809	415.263	296.924	383.57	384.336	13	22.4	14.2	-1.68757	0.0113494	0.0380182	1	Down
A0A3Q7F5E5	Phospholipid/glycerol acyltransferase domain-containing protein, org=Solanum lycopersicum	101254424	Solanum lycopersicum	IVPVAVDTKQSMFFGTTVR	_IVPVAVDTK[GlyGly (K)]QSM[Oxidation (M)]FFGTTVR_	399	(K407,M410)	1.1.1.1.1.1.1.1	205.271	257.402	191.713	186.886	1637.17	659.964	951.937	464.1	463.598	576.839	481.672	15.4	55.3	12	-4.41376	0.0113637	0.0380425	1	Down
A0A3Q7FPM6	Protein kinase domain-containing protein, org=Solanum lycopersicum	101255081	Solanum lycopersicum	PAGAVTGAAAEAGTSSSKDDITGGSGEGER	_PAGAVTGAAAEAGTSSSK[GlyGly (K)]DDITGGSGEGER_	303	(K320)	2.2.2.2.2.2.2.2	156.851	265.692	204.631	411.829	719.129	637.774	758.485	506.051	246.943	306.912	506.345	42.6	17	38.4	-2.52303	0.0113747	0.0380587	1	Down
A0A3Q7G720	Fructose-1,6-bisphosphatase, cytosolic, org=Solanum lycopersicum		Solanum lycopersicum	FVLNEQTKHPESR	_FVLNEQTK[GlyGly (K)]HPESR_	37	(K44)	2.2.2.2.2.2.2.1	155.236	244.522	99.2695	155.917	455.55	313.11	383.021	361.833	196.206	236.968	182.322	36.7	15.6	13.8	-2.3109	0.0114639	0.0380933	1	Down
A0A3Q7I083	E1 ubiquitin-activating enzyme, org=Solanum lycopersicum	101253520	Solanum lycopersicum	GGIVTQVKEPK	_GGIVTQVK[GlyGly (K)]EPK_	321	(K328)	1.1.-.1.1.1.1.1	154.426	205.922	102.012	132.278	273.079	250.51	357.915	260.648	167.613	219.981	115.563	29.5	17.2	31.1	-1.92075	0.0116038	0.0382107	1	Down
A0A3Q7JVY6	NADP-dependent oxidoreductase domain-containing protein, org=Solanum lycopersicum	101254364	Solanum lycopersicum	HLVLPALKR	_HLVLPALK[GlyGly (K)]R_	99	(K106)	1.1.1.1.1.1.1.1	180.579	221.524	204.406	145.898	302.372	301.474	308.964	304.998	187.737	204.676	147.052	17.4	1.1	16.5	-1.61855	0.0121177	0.0387255	1	Down
A0A3Q7EXK0	Glyceraldehyde-3-phosphate dehydrogenase, org=Solanum lycopersicum	101253541	Solanum lycopersicum	VLDQKFGIIK	_VLDQK[GlyGly (K)]FGIIK_	237	(K241)	1.1.1.1.1.1.1.1	85.4351	36.268	41.7014	75.2158	161.483	122.727	185.109	144.291	49.6626	120.529	69.4229	40.8	17.2	45.8	-2.57149	0.0122405	0.0388034	1	Down
A0A3Q7FJJ3	Actin, org=Solanum lycopersicum	101264601	Solanum lycopersicum	KDLYGNIVLSGGSTMFPGIADR	_K[GlyGly (K)]DLYGNIVLSGGSTMFPGIADR_	293	(K293)	1.1.1.1.1.-.1.1	25.3344	71.9238	30.4015	42.6801	130.91	95.2373	97.7286	140.091	71.4279	31.0871	53.9432	49	19.7	38.8	-2.72377	0.0122611	0.038815	1	Down
A0A3Q7H727	GRAM domain-containing protein, org=Solanum lycopersicum	101253700	Solanum lycopersicum	IAHGTMVLAEGGYEKVFR	_IAHGTMVLAEGGYEK[GlyGly (K)]VFR_	127	(K141)	1.1.1.1.-.1.1.1	133.406	98.9868	107.075	171.427	349.878	308.758	694.541	229.313	82.6733	208.773	62.268	25.5	51.9	67.3	-3.09749	0.0122694	0.0388176	1	Down
A0A3Q7EUQ6	Glycerate dehydrogenase, org=Solanum lycopersicum	100191110	Solanum lycopersicum	VGLDVFEDEPYMKPGLADMKNAVVVPHIASASK	_VGLDVFEDEPYM[Oxidation (M)]KPGLADM[Oxidation (M)]K[GlyGly (K)]NAVVVPHIASASK_	294	(M305,M312,K313)	1.1.1.1.1.1.1.1	291.429	451.973	371.809	605.225	943.923	630.539	872.438	913.741	361.406	576.776	587.233	31.1	17	25.1	-1.95337	0.0124584	0.0390313	1	Down
A5JME7	S-adenosylmethionine decarboxylase proenzyme, org=Solanum lycopersicum	SAMDC	Solanum lycopersicum	LAETLSLKVQDVR	_LAETLSLK[GlyGly (K)]VQDVR_	102	(K109)	2.1.2.2.1.2.2.2	419.245	491.016	394.388	464.408	525.548	828.67	711.448	674.314	439.099	558.871	507.167	9.85	18.2	12	-1.54884	0.0125284	0.0390991	1	Down
A0A0C5CHE6;P27065	Ribulose bisphosphate carboxylase large chain, org=Solanum lycopersicum	rbcL	Solanum lycopersicum	LGLSAKNYGR	_LGLSAK[GlyGly (K)]NYGR_	178;178	(K183);(K183)	1.1.1.1.1.1.1.1	590.568	331.195	257.267	607.831	1555.32	824.997	1620.36	831.294	611.301	561.971	499.386	40	36.4	10.1	-2.70417	0.0125453	0.0391206	1	Down
A0A3Q7GV52	VHS domain-containing protein, org=Solanum lycopersicum	101262807	Solanum lycopersicum	IQGFGNTSYEIHDDKR	_IQGFGNTSYEIHDDK[GlyGly (K)]R_	148	(K162)	-.1.-.-.-.1.1.1	4.88539	25.5294	4.41081	1.13724	94.0464	51.321	236.675	50.355	5.47989	25.0499	8.70218	124	81.5	80.2	-12.0235	0.0125633	0.0391472	0.75	Down
A0A3Q7IZ03	Uncharacterized protein, org=Solanum lycopersicum		Solanum lycopersicum	DAKMDKSSVHDVVLVGGSTR	_DAKM[Oxidation (M)]DK[GlyGly (K)]SSVHDVVLVGGSTR_	329	(M332,K334)	1.1.1.1.1.1.1.1	342.869	288.46	191.791	240.679	679.807	572.388	816.6	355.25	349.206	329.763	466.522	24.3	32.1	19.4	-2.27867	0.0125817	0.0391565	1	Down
P05349;P07180	Ribulose bisphosphate carboxylase small subunit, chloroplastic 4;Ribulose bisphosphate carboxylase small subunit, chloroplastic 3, org=Solanum lycopersicum	RBCS4;RBCS3	Solanum lycopersicum	QVQCISFIAYKPEGY	_QVQC[Carbamidomethyl (C)]ISFIAYK[GlyGly (K)]PEGY_	166;166	(C169,K176);(C169,K176)	1.1.1.1.1.1.1.1	236.747	199.003	116.026	163.5	547.267	337.668	533.539	260.853	264.275	360.238	405.477	28.8	34	21	-2.3478	0.0127062	0.0392483	1	Down
P26600	Phenylalanine ammonia-lyase, org=Solanum lycopersicum	PAL5	Solanum lycopersicum	AVLPKEVESAR	_AVLPK[GlyGly (K)]EVESAR_	633	(K637)	2.1.1.1.2.2.2.2	800.174	903.676	540.959	1669.19	5929.76	2110.68	5589.3	2036.69	2439.98	2470.16	2640.46	49.6	54.5	4.29	-4.00267	0.0127483	0.0392866	1	Down
K4DFV3	Plasmamembrane intrinsic protein 13, org=Solanum lycopersicum	101264708	Solanum lycopersicum	AENKEEDVNLGANKYR	_[Acetyl (Protein N-term)]AENKEEDVNLGANK[GlyGly (K)]YR_	2	(K15)	1.1.1.1.1.1.1.1	4002.98	5288.1	5686.65	6392.77	8864.79	10111.9	9580.99	6454.49	5079.03	5295.27	5696.78	18.8	18.5	5.85	-1.63834	0.0129596	0.0394717	1	Down
A0A3Q7H6D6	ABC transporter domain-containing protein, org=Solanum lycopersicum	101259631	Solanum lycopersicum	ESVYSSQKR	_ESVYSSQK[GlyGly (K)]R_	333	(K340)	2.2.1.1.2.2.2.2	118.783	115.358	131.977	133.767	387.909	311.72	658.391	241.002	401.062	258.334	233.931	7.41	45.7	30.3	-3.19878	0.0130294	0.0395446	1	Down
A0A3Q7GNM9	inositol-3-phosphate synthase, org=Solanum lycopersicum	543809	Solanum lycopersicum	AKVFEVDLQK	_AK[GlyGly (K)]VFEVDLQK_	156	(K157)	1.1.1.1.1.1.1.1	191.268	153.402	70.7104	116.565	298.128	267.941	271.094	505.8	163.293	159.818	203.075	38.7	34	13.7	-2.52462	0.0131708	0.0396853	1	Down
P22180	Plasma membrane ATPase 1, org=Solanum lycopersicum	LHA1	Solanum lycopersicum	GHVESVVKLK	_GHVESVVK[GlyGly (K)]LK_	934	(K941)	2.2.1.2.2.2.2.2	2473.39	3552.63	3149.95	3854.69	4766.79	4617.26	6081.45	4467.42	3487.35	2999.7	3162.95	18.3	14.9	7.72	-1.52969	0.0131877	0.0396928	1	Down
A0A3Q7GG75	alanine transaminase, org=Solanum lycopersicum	101265236	Solanum lycopersicum	KIIFTNVGNPHALGQKPLTFPR	_KIIFTNVGNPHALGQK[GlyGly (K)]PLTFPR_	39	(K54)	2.2.1.1.2.1.2.2	297.469	145.292	172.802	241.862	356.384	377.46	523.566	453.559	182.457	254.427	284.334	32.1	17.8	21.8	-1.99548	0.0131981	0.039708	1	Down
A0A3Q7F1P3	Amino acid transporter transmembrane domain-containing protein, org=Solanum lycopersicum	101253654	Solanum lycopersicum	NNKQAVVDEQSPLLPTK	_NNK[GlyGly (K)]QAVVDEQSPLLPTK_	16	(K18)	1.1.1.1.1.1.1.1	216.153	334.076	322.074	453.631	756.207	1269.79	773.23	484.444	388.469	442.43	359.212	29.3	39.9	10.6	-2.47649	0.0134459	0.0399496	1	Down
A0A3Q7H181;A0A3Q7HXX4	trans-cinnamate 4-monooxygenase, org=Solanum lycopersicum		Solanum lycopersicum	FESEDDPLFVKLR	_FESEDDPLFVK[GlyGly (K)]LR_	195;195	(K205);(K205)	1.1.1.1.1.1.1.-	104.621	130.51	76.3047	188.628	300.24	191.562	329.859	291.801	189.424	178.433	206.542	38.3	21.6	7.4	-2.22664	0.0135771	0.04006	1	Down
A0A3Q7J0A9	ubiquitinyl hydrolase 1, org=Solanum lycopersicum	101264788	Solanum lycopersicum	NVDKDQVKAAIK	_NVDKDQVK[GlyGly (K)]AAIK_	380	(K387)	1.1.1.1.1.1.1.1	4292.78	3414.51	3205.86	4018.28	7273.06	6605.71	7572.58	4442.58	4490.21	4121.88	4347.56	13.6	21.8	4.3	-1.73419	0.0135783	0.04006	1	Down
A0A3Q7EXK0	Glyceraldehyde-3-phosphate dehydrogenase, org=Solanum lycopersicum	101253541	Solanum lycopersicum	AVALVLPSLKGK	_AVALVLPSLK[GlyGly (K)]GK_	289	(K298)	1.1.1.1.1.1.1.1	117.624	96.1668	142.59	228.383	544.872	414.347	482.848	199.534	115.803	131.615	172.669	39.7	36.6	21	-2.80729	0.0136748	0.0401587	1	Down
A0A3Q7JDE8	Ubiquitin-like domain-containing protein, org=Solanum lycopersicum	101248858	Solanum lycopersicum	LAVLQFYKVDDSGKVQR	_LAVLQFYKVDDSGK[GlyGly (K)]VQR_	100	(K113)	2.2.2.2.2.2.2.2	1901.41	1660.84	829.542	1903.95	3710.61	4847.04	5059.98	2282.52	2156.16	2116.04	2064.68	32.4	32.1	2.17	-2.52554	0.0137684	0.0402285	1	Down
Q5NE21	Carbonic anhydrase, org=Solanum lycopersicum	ca1	Solanum lycopersicum	YEKNPELFGQLAKGQSPK	_YEKNPELFGQLAK[GlyGly (K)]GQSPK_	76	(K88)	1.1.1.1.1.1.1.1	206.936	307.069	180.431	340.016	413.768	437.65	629.003	480.558	214.799	234.625	150.298	29.7	19.7	22.1	-1.89567	0.014222	0.0406141	1	Down
A0A3Q7EQG9	T-complex protein 11, org=Solanum lycopersicum	101250254	Solanum lycopersicum	EKVLNISGGAGIER	_EK[GlyGly (K)]VLNISGGAGIER_	566	(K567)	1.1.-.1.1.1.1.-	90.6455	98.9156	57.0872	100.701	127.954	284.679	178.833	158.908	2.15571	7.03954	1.18459	23.4	36.3	90.7	-2.16028	0.0142347	0.0406352	0.75	Down
A0A3Q7J0J5	Large ribosomal subunit protein eL14 domain-containing protein, org=Solanum lycopersicum	101252219	Solanum lycopersicum	VALINYGKDYGR	_VALINYGK[GlyGly (K)]DYGR_	12	(K19)	1.1.1.1.1.1.1.1	51.3967	40.4814	48.6821	54.793	192.36	79.3049	107.222	104.874	69.2667	123.795	94.7519	12.5	40.7	28.4	-2.47634	0.0142373	0.0406352	1	Down
A0A3Q7HTA5	Cytochrome P450, org=Solanum lycopersicum	101267831	Solanum lycopersicum	EVLKDQDTIFANR	_EVLK[GlyGly (K)]DQDTIFANR_	103	(K106)	1.1.1.1.1.1.1.1	252.461	285.344	209.127	484.902	876.309	561.031	1033.97	476.933	335.087	383.363	513.947	39.6	35.6	22.5	-2.39338	0.0142481	0.0406352	1	Down
Q9M4X2	Putative cytochrome P450, org=Solanum lycopersicum		Solanum lycopersicum	NEVFQVLGKNKPK	_NEVFQVLGK[GlyGly (K)]NKPK_	338	(K346)	1.1.-.1.1.1.1.1	123.398	87.8387	92.7489	334.247	841.923	306.022	887.207	398.328	229.98	299.064	295.218	73.7	49.1	14.1	-3.81284	0.0146461	0.0409996	1	Down
A0A3Q7IZ03	Uncharacterized protein, org=Solanum lycopersicum		Solanum lycopersicum	LSKEEIEKMVQEAER	_LSKEEIEK[GlyGly (K)]M[Oxidation (M)]VQEAER_	516	(K523,M524)	2.2.2.2.2.2.2.2	842.81	796.939	543.222	716.728	1042.9	1174.04	1185.44	1108.16	649.688	992.713	882.406	18.2	5.85	20.8	-1.55552	0.014684	0.0410265	1	Down
A0A3Q7GYN8	Patellin-3, org=Solanum lycopersicum	101263525	Solanum lycopersicum	VTPPETEATPAPAAETPSEPSETEKVEAVEEIK	_VTPPETEATPAPAAETPSEPSETEK[GlyGly (K)]VEAVEEIK_	166	(K190)	1.1.1.1.1.1.1.1	160.576	180.881	167.86	98.5691	833.337	226.855	723.724	613.121	434.981	300.942	146.909	24.1	44.1	49	-3.94323	0.0147126	0.0410394	1	Down
A3EX92	non-specific serine/threonine protein kinase, org=Solanum lycopersicum	PHOT1	Solanum lycopersicum	FLQGPETDPATVKK	_FLQGPETDPATVK[GlyGly (K)]K_	537	(K549)	1.1.1.1.1.1.1.1	622.215	958.557	670.712	1066.27	1556.59	1560.81	1808.27	1056.26	837.281	738.28	1005.31	26.1	21.1	15.7	-1.80301	0.0147841	0.0411048	1	Down
A0A3Q7HMR2;A0A3Q7IJ97	Elongation factor 2;Tr-type G domain-containing protein, org=Solanum lycopersicum		Solanum lycopersicum	VKFTAEELRR	_VK[GlyGly (K)]FTAEELRR_	2;2	(K3);(K3)	1.1.1.1.1.1.1.1	164.121	188.787	107.753	197.702	249.216	240.89	379.868	324.743	383.277	203.243	379.908	24.6	22.1	32	-1.81468	0.0150975	0.0413565	1	Down
Q5NE21	Carbonic anhydrase, org=Solanum lycopersicum	ca1	Solanum lycopersicum	YEKNPELFGQLAK	_YEK[GlyGly (K)]NPELFGQLAK_	76	(K78)	1.1.1.1.1.1.1.1	321.262	337.337	125.548	303.441	921.579	600.547	776.264	556.748	305.745	310.634	322.06	36.2	23.5	2.68	-2.6252	0.0151588	0.0414208	1	Down
Q5NE20	Carbonic anhydrase, org=Solanum lycopersicum	ca2	Solanum lycopersicum	TLALKGGYYDFVK	_TLALK[GlyGly (K)]GGYYDFVK_	291	(K295)	2.2.2.2.2.2.2.2	3049.46	5639.25	1962.77	3571.99	8224.74	6651.18	11229.8	8385.29	4239.16	4519.12	4367.77	43.4	22.1	3.2	-2.42494	0.0152354	0.0415126	1	Down
A0A3Q7J5R2	Trafficking protein particle complex subunit, org=Solanum lycopersicum	101243746	Solanum lycopersicum	LLKQVPEEYPYKDDE	_LLK[GlyGly (K)]QVPEEYPYKDDE_	172	(K174)	1.1.1.1.1.1.1.1	442.855	383.116	385.54	522.762	811.604	811.528	993.23	523.11	391.043	458.724	433.218	15.1	24.8	7.99	-1.81025	0.0154696	0.0417384	1	Down
A0A3Q7HFB7	RRM domain-containing protein, org=Solanum lycopersicum		Solanum lycopersicum	NKQSGQSEGYGFLEFR	_NK[GlyGly (K)]QSGQSEGYGFLEFR_	115	(K116)	-.1.-.-.-.1.1.1	2.14598	21.4827	1.41693	1.19568	92.3525	72.8204	60.8204	29.8971	82.0937	52.9451	58.441	152	40.9	24	-9.75145	0.0155559	0.0418354	0.75	Down
A0A3Q7IAT1	Plasma membrane-associated cation-binding protein 1, org=Solanum lycopersicum	101260974	Solanum lycopersicum	VEEAPKVV	_VEEAPK[GlyGly (K)]VV_	194	(K199)	1.1.1.1.-.1.-.1	113.508	114.2	99.7234	130.005	238.418	162.368	168.893	149.042	143.889	134.027	36.1148	10.8	22.3	56.9	-1.57119	0.0156107	0.0418826	1	Down
A0A3Q7ERR1	Coatomer subunit beta, org=Solanum lycopersicum	101265667	Solanum lycopersicum	EIIETNPKLR	_EIIETNPK[GlyGly (K)]LR_	421	(K428)	1.1.1.1.1.1.1.1	179.952	127.089	84.4906	246.187	677.317	358.538	709.483	256.576	229.012	158.889	342.225	43.8	45.4	38	-3.13919	0.0156135	0.0418858	1	Down
A0A0C6FQX1;Q66YT8	Sterol side chain reductase;DWARF1/DIMINUTO, org=Solanum lycopersicum	SSR1;DWF1	Solanum lycopersicum	KLESWLIENHGFQPQYAVSELTEKNFWR	_KLESWLIENHGFQPQYAVSELTEK[GlyGly (K)]NFWR_	484;484	(K507);(K507)	2.2.2.2.2.2.2.2	736.212	774.441	700.208	1364.83	1202.54	3051.41	3886.9	2870.61	2251.9	1415.14	1169.57	35.3	40.8	35.2	-3.07953	0.0158207	0.0420532	1	Down
A0A3Q7EI28	VTT domain-containing protein, org=Solanum lycopersicum	101257596	Solanum lycopersicum	LKDYPQFR	_LK[GlyGly (K)]DYPQFR_	114	(K115)	1.-.1.1.1.1.1.-	1977.82	2366.96	1420.5	5366.85	21593.3	5029.78	9668.8	8126.68	4704.38	2309.4	3229.14	63.4	65.3	35.4	-3.99012	0.0164563	0.0425799	0.75	Down
A0A3Q7IQ33	Uncharacterized protein, org=Solanum lycopersicum		Solanum lycopersicum	IASSGGVLNGKGSEPGPSGLADFSSSPK	_IASSGGVLNGK[GlyGly (K)]GSEPGPSGLADFSSSPK_	578	(K588)	1.1.1.1.1.1.1.1	400.571	300.792	456.678	442.328	833.688	616.476	727.787	485.556	411.926	590.275	571.797	17.6	22.4	18.7	-1.66431	0.0164675	0.0425938	1	Down
A0A3Q7I6R5	Protein kinase domain-containing protein, org=Solanum lycopersicum		Solanum lycopersicum	EKYSDIER	_EK[GlyGly (K)]YSDIER_	291	(K292)	1.-.1.-.1.-.1.1	10.5408	14.3017	20.9026	26.3093	40.4897	37.2037	51.242	35.2075	91.6159	94.1542	72.9093	38.8	17.4	13.5	-2.27804	0.0164707	0.0425941	0.75	Down
A0A3Q7GET4	ribose-5-phosphate isomerase, org=Solanum lycopersicum	101260137	Solanum lycopersicum	KDMGDLKDASDAILR	_K[GlyGly (K)]DM[Oxidation (M)]GDLKDASDAILR_	223	(K223,M225)	2.2.2.2.2.2.2.2	491.261	393.527	282.685	647.509	1140.38	619.122	1277.13	904.3	371.831	747.509	642.586	34.1	29.3	33	-2.17133	0.0164909	0.0426115	1	Down
A0A3Q7G4W7	inositol-3-phosphate synthase, org=Solanum lycopersicum	544226	Solanum lycopersicum	NTLIGGDDFKSGQTK	_NTLIGGDDFK[GlyGly (K)]SGQTK_	299	(K308)	2.1.2.2.2.2.2.2	2023.22	2376.6	2222.93	3216.32	3728.1	4239.71	3235.15	5858.38	2227.28	2431.3	2141.73	21.3	26.7	6.56	-1.73404	0.0166864	0.0428092	1	Down
E9NMH3;K4B428	Aquaporin;Plasmamembrane intrinsic protein 28, org=Solanum lycopersicum	;PIP2;8	Solanum lycopersicum	SKEVIEEGQVQQHGK	_[Acetyl (Protein N-term)]SK[GlyGly (K)]EVIEEGQVQQHGK_	2;2	(K3);(K3)	2.2.2.2.2.2.2.2	5134.45	5915	5252.75	8102.19	12390.1	13764.4	12946.8	7193.25	6170.72	5642.76	6915.13	22.6	25.7	10.2	-1.89698	0.0167033	0.0428218	1	Down
A0A3Q7FCD0	Aminopeptidase, org=Solanum lycopersicum		Solanum lycopersicum	ESVIPVLKPR	_ESVIPVLK[GlyGly (K)]PR_	13	(K20)	1.-.1.-.1.-.1.1	52.5035	63.6366	91.709	89.6585	140.372	159.659	275.18	111.214	68.8038	83.6138	100.045	26.1	41.9	18.6	-2.30725	0.0167158	0.0428332	0.75	Down
A3EX92	non-specific serine/threonine protein kinase, org=Solanum lycopersicum	PHOT1	Solanum lycopersicum	QKTFSNILHK	_QK[GlyGly (K)]TFSNILHK_	919	(K920)	1.-.1.-.1.1.1.-	7.83974	14.7422	3.86608	9.4292	23.6489	17.997	87.3372	49.4258	27.1037	41.0432	28.5744	50.2	70.9	23.8	-4.97277	0.0168967	0.0430151	0.75	Down
A0A3Q7GET4	ribose-5-phosphate isomerase, org=Solanum lycopersicum	101260137	Solanum lycopersicum	KDMGDLKDASDAILR	_KDM[Oxidation (M)]GDLK[GlyGly (K)]DASDAILR_	223	(M225,K229)	2.2.2.2.2.2.2.2	445.895	348.2	251.646	583.719	951.211	579.059	1173.04	772.9	334.149	645.276	583.27	34.8	29.1	31.6	-2.13335	0.0172075	0.0432852	1	Down
Q5NE20	Carbonic anhydrase, org=Solanum lycopersicum	ca2	Solanum lycopersicum	YDTNPALYGELAKGQSPK	_YDTNPALYGELAK[GlyGly (K)]GQSPK_	129	(K141)	1.1.1.1.1.1.1.1	775.738	1053.35	437.102	902.746	1964.66	1231.39	2257.5	1440.76	721.342	932.594	760.206	33.1	27.3	14	-2.17559	0.017344	0.0434252	1	Down
A0A3Q7JX81	Glycosyltransferase, org=Solanum lycopersicum	101248655	Solanum lycopersicum	VINDVLLSSKH	_VINDVLLSSK[GlyGly (K)]H_	476	(K485)	2.1.1.1.2.2.2.2	90.0383	30.5781	35.3793	203.569	528.04	234.838	666.477	360.172	118.794	296.532	139.928	89.5	42.3	52.5	-4.97692	0.0173538	0.0434284	1	Down
A0A3Q7HWR5	HMA domain-containing protein, org=Solanum lycopersicum		Solanum lycopersicum	GTMDLKELIPYLK	_GTMDLK[GlyGly (K)]ELIPYLK_	189	(K194)	-.-.-.-.1.1.-.1	2.77824	1.75178	1.83611	1.32779	14.5784	10.6838	4.49641	3.84841	1.12526	1.54221	3.9208	31.8	61.2	68.7	-4.36799	0.0173588	0.0434334	0.75	Down
A0A0C5CHE6;P27065	Ribulose bisphosphate carboxylase large chain, org=Solanum lycopersicum	rbcL	Solanum lycopersicum	IPPAYVKTFQGPPHGIQVER	_IPPAYVK[GlyGly (K)]TFQGPPHGIQVER_	140;140	(K146);(K146)	1.1.1.1.1.1.1.1	240.328	142.141	90.086	163.927	427.824	280.829	410.343	282.959	191.543	124.594	231.799	39.2	22.7	29.6	-2.20266	0.0176548	0.0436803	1	Down
A0A0C5CHE6;P27065	Ribulose bisphosphate carboxylase large chain, org=Solanum lycopersicum	rbcL	Solanum lycopersicum	GGLDFTKDDENVNSQPFMR	_GGLDFTK[GlyGly (K)]DDENVNSQPFM[Oxidation (M)]R_	195;195	(K201,M212);(K201,M212)	1.1.-.1.1.1.1.1	68.0702	117.31	56.9817	47.5791	187.126	277.813	190.239	97.5757	121.445	103.012	64.5816	42.8	39.1	30.1	-2.59623	0.0176992	0.043728	1	Down
A0A3Q7J072	Biogenesis of lysosome-related organelles complex 1 subunit 1, org=Solanum lycopersicum	101259909	Solanum lycopersicum	SKQVDPHGLEASLIR	_SK[GlyGly (K)]QVDPHGLEASLIR_	4	(K5)	1.1.1.1.1.1.1.1	187.555	277.63	309.337	439.595	462.355	571.873	687.326	691.165	395.019	409.076	435.246	34.4	18.1	4.94	-1.98722	0.0177052	0.0437308	1	Down
A0A3Q7IL28	Uncharacterized protein, org=Solanum lycopersicum		Solanum lycopersicum	DGLLPSFFSDVNKR	_DGLLPSFFSDVNK[GlyGly (K)]R_	805	(K817)	2.2.2.2.2.2.2.2	3460.38	3267.39	2782.38	4576.69	5771.65	6496.68	6916.37	4136.3	3708.82	3698.93	4197.27	21.6	21	7.37	-1.65552	0.0177222	0.0437526	1	Down
A0A3Q7EYX0	Ubiquitin receptor RAD23, org=Solanum lycopersicum		Solanum lycopersicum	GTHFEIEVKPEDTVADVKK	_GTHFEIEVKPEDTVADVK[GlyGly (K)]K_	10	(K27)	2.2.2.2.2.2.1.2	220.558	252.582	289.016	174.368	487.303	288.481	358.88	483.387	196.775	279.605	208.393	20.8	24.1	19.6	-1.72772	0.0181556	0.04417	1	Down
A0A3Q7H093	EF-hand domain-containing protein, org=Solanum lycopersicum		Solanum lycopersicum	ELKEAFDLYDQDHNGR	_ELK[GlyGly (K)]EAFDLYDQDHNGR_	90	(K92)	2.2.2.2.2.2.2.2	994.585	649.396	1131.58	1060.24	1937.22	1316.99	1698.83	1397.82	1074.34	1112.86	941.575	22.3	18	8.62	-1.65568	0.0181779	0.0441971	1	Down
A0A3Q7G4U6	Uncharacterized protein, org=Solanum lycopersicum		Solanum lycopersicum	IKEAIVEGPYR	_IK[GlyGly (K)]EAIVEGPYR_	70	(K71)	1.-.1.1.1.1.1.1	62.8346	96.4404	117.824	114.425	142.416	287.283	284.657	158.151	83.0233	155.957	142.707	25.7	36	30.5	-2.22849	0.0182059	0.0442223	1	Down
A0A3Q7G4W7	inositol-3-phosphate synthase, org=Solanum lycopersicum	544226	Solanum lycopersicum	YVPYVGDSKR	_YVPYVGDSK[GlyGly (K)]R_	388	(K396)	2.2.2.2.2.2.2.2	1040.53	1041.14	812.234	1500.39	1757.4	2018.58	1886.66	1880.98	974.649	833.299	1016.36	26.3	5.66	10.2	-1.71668	0.018385	0.0443929	1	Down
A0A3Q7JIX8	Kinesin motor domain-containing protein, org=Solanum lycopersicum		Solanum lycopersicum	SPELQSIKVSPVER	_SPELQSIK[GlyGly (K)]VSPVER_	817	(K824)	1.1.1.1.1.1.1.1	159.33	130.905	141.356	383.778	655.521	342.317	727.697	409.218	322.448	297.096	201.904	59.1	35	23.2	-2.61814	0.0186423	0.0447053	1	Down
A0A0C5CHE6;P27065	Ribulose bisphosphate carboxylase large chain, org=Solanum lycopersicum	rbcL	Solanum lycopersicum	VLAKALR	_VLAK[GlyGly (K)]ALR_	313;313	(K316);(K316)	1.1.1.1.1.1.1.1	366.61	349.065	153.216	444.215	1018.24	753.733	928.138	547.622	326.15	413.299	410.895	37.7	25.6	12.9	-2.47332	0.0186556	0.0447257	1	Down
P93209	14-3-3 protein 3, org=Solanum lycopersicum	TFT3	Solanum lycopersicum	DNLTLWTSDMQDDGADEIKEDPKPEEK	_DNLTLWTSDMQDDGADEIK[GlyGly (K)]EDPK[GlyGly (K)]PEEK_	233	(K251,K255)	1.1.1.1.-.-.1.1	12.2863	16.0747	34.8354	8.41627	52.2174	61.1291	84.3403	29.3759	58.1149	7.02701	24.3994	65.4	40	87	-3.1707	0.0186929	0.0447615	1	Down
A0A3Q7HUL6	DCD domain-containing protein, org=Solanum lycopersicum		Solanum lycopersicum	FGKGFFEDEQK	_FGK[GlyGly (K)]GFFEDEQK_	142	(K144)	1.1.1.1.1.1.1.1	330.849	237.916	451.025	213.175	435.202	738.466	534.49	702.555	501.596	697.815	501.481	35	23.7	20	-1.95522	0.0187433	0.0448137	1	Down
A0A3Q7EUR6	Protein kinase domain-containing protein, org=Solanum lycopersicum		Solanum lycopersicum	KAIVDSIVILIR	_K[GlyGly (K)]AIVDSIVILIR_	844	(K844)	1.1.-.-.1.-.1.1	3.89545	2.41433	0.959026	2.62625	3.54488	10.0364	11.5542	9.91914	9.95045	4.12428	1.80452	48.6	40.6	79.3	-3.54264	0.0189657	0.045038	0.75	Down
A0A3Q7JFA9	Protein kinase domain-containing protein, org=Solanum lycopersicum	101252374	Solanum lycopersicum	QETDNFGSKALIGEGSYGR	_QETDNFGSK[GlyGly (K)]ALIGEGSYGR_	66	(K74)	1.1.1.1.-.1.-.1	101.507	117.109	250.028	86.0061	462.431	294.286	291.173	295.306	236.659	154.179	120.22	54.3	25.1	35.2	-2.4217	0.0190082	0.04507	1	Down
A0A3Q7GJM0;B6C9K3	Phosphoinositide phospholipase C, org=Solanum lycopersicum		Solanum lycopersicum	VVAAEAPADVKNLFNR	_VVAAEAPADVK[GlyGly (K)]NLFNR_	18;18	(K28);(K28)	1.1.1.1.1.1.1.1	526.18	536.781	466.698	769.298	1469.55	1255.78	1355.97	678.985	731.5	792.757	635.572	23.2	29.6	11	-2.07063	0.0191839	0.0452599	1	Down
A0A3Q7IQ33	Uncharacterized protein, org=Solanum lycopersicum		Solanum lycopersicum	NDFGIIIGKEKDDSFK	_NDFGIIIGKEK[GlyGly (K)]DDSFK_	472	(K482)	1.1.1.1.1.1.1.1	496.5	417.541	268.216	438.713	878.223	714.47	856.606	495.407	439.054	431.579	577.967	24	23.9	17.1	-1.81663	0.0192624	0.0453691	1	Down
A0A3Q7FXR7	Bet v I/Major latex protein domain-containing protein, org=Solanum lycopersicum	101266019	Solanum lycopersicum	KTEDTPEPVTLLK	_K[GlyGly (K)]TEDTPEPVTLLK_	119	(K119)	1.1.1.1.1.1.1.1	660.747	947.493	710.74	919.727	1262.62	995.853	1626.77	1874.59	643.151	1016.66	809.71	17.9	27	22.7	-1.77844	0.0193036	0.0454221	1	Down
A0A3Q7FND9	RING-type E3 ubiquitin transferase, org=Solanum lycopersicum		Solanum lycopersicum	HGTPPAAKSAVAGLPDIK	_HGTPPAAK[GlyGly (K)]SAVAGLPDIK_	192	(K199)	2.2.2.2.2.2.2.2	3560.6	3263.01	2542.41	3919.96	5986.95	5229.86	6613.59	3855.58	2799.46	3024.17	3030.86	17.6	21.9	4.46	-1.63224	0.0193601	0.0454511	1	Down
A0A3Q7EYM6	Fructose-bisphosphate aldolase, org=Solanum lycopersicum	101249787	Solanum lycopersicum	KIVDVLLEQNIVPGIK	_K[GlyGly (K)]IVDVLLEQNIVPGIK_	128	(K128)	-.1.1.1.1.1.1.1	40.9914	47.7519	32.2565	41.2101	70.2495	64.926	55.1152	110.067	92.8791	33.4623	70.7842	15.7	32.2	45.7	-1.85166	0.0193788	0.0454739	1	Down
A0A3Q7EAK6	Aldehyde dehydrogenase, org=Solanum lycopersicum	101267634	Solanum lycopersicum	IIPNYLDNKAIK	_IIPNYLDNK[GlyGly (K)]AIK_	172	(K180)	1.1.1.1.1.1.1.1	294.324	151.19	86.0773	285.762	803.844	570.285	734.208	348.941	172.604	87.7391	216.466	50.2	32.9	41.2	-3.00638	0.0194513	0.0455631	1	Down
A0A3Q7EH12;A0A3Q7HK84	GTP-binding protein SAR1A, org=Solanum lycopersicum	101244805;101267027	Solanum lycopersicum	VDAVVYLVDAYDKER	_VDAVVYLVDAYDK[GlyGly (K)]ER_	88;88	(K100);(K100)	1.1.1.1.1.1.1.1	169.407	143.775	68.2405	153.594	280.025	265.223	404.763	233.496	193.291	232.723	177.952	33.6	25.4	14	-2.21209	0.0195807	0.0457109	1	Down
A0A3Q7EPW1	TCTP domain-containing protein, org=Solanum lycopersicum	543941	Solanum lycopersicum	LQEQPAFDKK	_LQEQPAFDK[GlyGly (K)]K_	76	(K84)	1.1.1.1.1.1.1.1	191.509	220	180.282	151.364	218.734	341.221	428.202	396.818	371.557	166.834	224.608	15.3	26.7	41.5	-1.86364	0.0196287	0.0457278	1	Down
A0A3Q7HMR2;A0A3Q7IJ97	Elongation factor 2;Tr-type G domain-containing protein, org=Solanum lycopersicum		Solanum lycopersicum	VIYASQLTAKPR	_VIYASQLTAK[GlyGly (K)]PR_	713;713	(K722);(K722)	1.1.1.1.1.1.1.1	61.7844	22.0228	31.018	41.6888	129.022	69.9973	87.5952	72.6726	59.1179	22.411	57.074	43.7	30.3	44.6	-2.29556	0.0196955	0.0457939	1	Down
A0A3Q7H4R0	UBP-type domain-containing protein, org=Solanum lycopersicum		Solanum lycopersicum	GDSKLVTVNSR	_GDSK[GlyGly (K)]LVTVNSR_	293	(K296)	2.2.2.2.2.2.2.2	1074.7	1311.26	767.091	2204.96	3589.01	3840.93	3672.18	1793.27	1777.43	1973.47	1767.1	46.2	29.8	6.32	-2.40675	0.0200044	0.0461154	1	Down
A0A3Q7FWD9	Protein kinase domain-containing protein, org=Solanum lycopersicum		Solanum lycopersicum	SSTDIEKHDDQPFAPLAPPQEVHELK	_SSTDIEK[GlyGly (K)]HDDQPFAPLAPPQEVHELK_	320	(K326)	1.-.-.1.1.1.-.1	41.9726	53.4928	28.4052	42.2289	115.242	78.0561	114.778	52.3739	1.58114	3.40914	2.75915	24.7	34	35.9	-2.17009	0.0200294	0.0461301	0.75	Down
A0A3Q7F1P3	Amino acid transporter transmembrane domain-containing protein, org=Solanum lycopersicum	101253654	Solanum lycopersicum	QAVVDEQSPLLPTKHK	_QAVVDEQSPLLPTK[GlyGly (K)]HK_	19	(K32)	2.2.2.2.2.2.2.2	191.028	222.264	194.549	319.116	638.02	923.271	737.005	299.118	257.16	220.679	184.702	25.8	40.3	16.4	-2.80209	0.0200321	0.0461301	1	Down
A0A3Q7IMP4	SOUL heme-binding family protein, org=Solanum lycopersicum	101251239	Solanum lycopersicum	TGDGEKNTVTMQFILPAK	_TGDGEK[GlyGly (K)]NTVTMQFILPAK_	97	(K102)	1.-.-.-.-.1.1.1	41.4505	3.41866	1.75109	1.37949	113.914	40.9491	174.422	132.676	88.1689	4.09799	4.63721	164	48.3	150	-9.62427	0.0200424	0.0461322	0.75	Down
A0A3Q7ETU6	Uncharacterized protein, org=Solanum lycopersicum	101248524	Solanum lycopersicum	QSQGKLVFGSNANRAPEK	_QSQGK[GlyGly (K)]LVFGSNANRAPEK_	271	(K275)	1.1.1.1.1.1.1.1	123.845	96.4945	60.2905	108.446	236.181	141.302	162.107	174.979	188.132	190.118	226.21	27.8	22.8	10.6	-1.83658	0.020104	0.0461935	1	Down
K4BB06	Proteasome subunit beta, org=Solanum lycopersicum	101266585	Solanum lycopersicum	ALQKVLASR	_ALQK[GlyGly (K)]VLASR_	69	(K72)	1.1.1.1.1.1.1.1	72.2295	87.8661	42.4925	48.7409	96.8333	123.27	144.387	111.45	57.8031	111.181	90.685	33.5	16.9	31.1	-1.89369	0.0201956	0.0462865	1	Down
K4BC63	MRLK5, org=Solanum lycopersicum	101255255	Solanum lycopersicum	DHLYKTDNAPLPWK	_DHLYK[GlyGly (K)]TDNAPLPWK_	593	(K597)	1.-.-.-.-.1.1.1	33.6014	5.11772	1.20585	1.86952	144.847	138.551	90.8329	97.4237	82.9717	95.8411	71.4155	149	23.5	14.6	-11.2851	0.0202042	0.046288	0.75	Down
A0A3Q7HDK5	non-specific serine/threonine protein kinase, org=Solanum lycopersicum	101258671	Solanum lycopersicum	TSNILLDKDFNPK	_TSNILLDK[GlyGly (K)]DFNPK_	819	(K826)	1.-.-.-.1.1.1.-	32.1518	3.37222	1.85635	1.75294	95.1568	88.538	54.4366	106.323	47.3322	4.07175	1.33713	153	26	147	-8.80208	0.0202448	0.0463315	0.75	Down
A0A3Q7G5P1;A0A3Q7G7F0	S5 DRBM domain-containing protein, org=Solanum lycopersicum	101254082;101258363	Solanum lycopersicum	WVPVTKLGR	_WVPVTK[GlyGly (K)]LGR_	45;45	(K50);(K50)	1.1.1.1.1.1.1.1	1345.98	1050.22	1278.27	1317.61	2128	1979.94	2547.88	1446.95	1599.35	1652.12	1458.15	10.8	22.4	6.39	-1.62312	0.020338	0.046446	1	Down
A0A3Q7HXG9	Uncharacterized protein, org=Solanum lycopersicum	101267153	Solanum lycopersicum	LAESDSKAEPQTIR	_LAESDSK[GlyGly (K)]AEPQTIR_	181	(K187)	1.1.1.1.1.1.1.1	204.41	594.866	189.764	544.598	2740.54	1388.3	1941.75	552.192	299.923	722.181	727.007	56.4	55.7	42.1	-4.31834	0.0206054	0.0467226	1	Down
A0A3Q7IDU2	Bifunctional inhibitor/plant lipid transfer protein/seed storage helical domain-containing protein, org=Solanum lycopersicum	101254713	Solanum lycopersicum	YKTCPIDTLK	_YK[GlyGly (K)]TC[Carbamidomethyl (C)]PIDTLK_	50	(K51,C53)	1.1.1.1.1.1.1.1	526.052	475.78	359.692	843.519	1911.03	798.949	1928.9	993.679	774.035	825.619	1128.11	37.5	42.4	21	-2.5544	0.0206428	0.0467614	1	Down
A0A3Q7HW47	phenylalanine ammonia-lyase, org=Solanum lycopersicum		Solanum lycopersicum	NGESEKNVNSSIFQK	_NGESEK[GlyGly (K)]NVNSSIFQK_	609	(K614)	1.1.1.1.1.1.1.1	40.6535	46.86	19.6609	120.61	393.561	131.734	228.627	135.954	85.3642	120.896	128.41	77.3	55.1	20.6	-3.90665	0.0208704	0.0469827	1	Down
P36181;Q53Z32	Heat shock cognate protein 80;Molecular chaperone Hsp90-2, org=Solanum lycopersicum	HSC80;	Solanum lycopersicum	HSEFISYPISLWVEKTIEK	_HSEFISYPISLWVEK[GlyGly (K)]TIEK_	198;198	(K212);(K212)	1.-.-.-.1.-.1.1	19.7297	2.22878	2.26054	1.89318	37.2982	57.4247	37.0826	33.3574	6.49666	6.26159	1.91509	135	26.4	52.7	-6.32514	0.0209856	0.0471023	0.75	Down
A0A3Q7FL82	BAG domain-containing protein, org=Solanum lycopersicum	101246514	Solanum lycopersicum	TFDMPDGAIQKELAAGVAQVVR	_TFDM[Oxidation (M)]PDGAIQK[GlyGly (K)]ELAAGVAQVVR_	359	(M362,K369)	1.1.1.1.1.1.1.1	341.728	411.541	133.817	473.071	1302.13	1560.76	1675.6	455.949	662.594	755.488	975.567	43.4	44.1	20.1	-3.67196	0.0211729	0.047272	1	Down
A0A3Q7F579	Aminomethyltransferase, org=Solanum lycopersicum	101249137	Solanum lycopersicum	GKDTIPFLEK	_GK[GlyGly (K)]DTIPFLEK_	93	(K94)	1.1.1.1.1.1.1.1	205.937	215.663	198.293	228.119	2225.51	638.49	2138.85	541.731	405.348	501.226	584.694	6.08	66.4	18.1	-6.53833	0.0212051	0.047298	1	Down
A0A3Q7I3Z4	PET hydrolase-like domain-containing protein, org=Solanum lycopersicum	101265579	Solanum lycopersicum	SVLPEKVQPDLEK	_SVLPEK[GlyGly (K)]VQPDLEK_	113	(K118)	1.1.1.1.1.1.1.1	283.299	226.946	509.777	837.182	2645.56	1291.44	1739.88	700.438	729.684	773.969	464.853	59.7	51.4	25.5	-3.43383	0.0214431	0.0475997	1	Down
A0A3Q7GAE1	Uncharacterized protein, org=Solanum lycopersicum		Solanum lycopersicum	GKLDTASALLLDLK	_GK[GlyGly (K)]LDTASALLLDLK_	566	(K567)	1.1.1.1.1.1.1.1	406.192	306.055	260.854	506.54	1205.02	536.053	1049.52	587.243	584.026	567.619	658.074	29.6	39.5	7.99	-2.28288	0.0219155	0.0480807	1	Down
G8Z246	Hop-interacting protein THI002, org=Solanum lycopersicum	101055509	Solanum lycopersicum	SQFVLNQEGLQQISKVDQR	_SQFVLNQEGLQQISK[GlyGly (K)]VDQR_	460	(K474)	1.1.1.1.1.1.1.1	177.156	137.953	154.654	138.208	508.117	361.764	522.255	203.306	257.499	235.564	222.121	12.2	37.4	7.49	-2.6242	0.0219856	0.0481626	1	Down
A0A3Q7H1A3	Band 7 domain-containing protein, org=Solanum lycopersicum		Solanum lycopersicum	LNLDDVFEQKNEIAKAVEDELEK	_LNLDDVFEQKNEIAK[GlyGly (K)]AVEDELEK_	178	(K192)	1.1.1.1.1.1.1.-	20.3154	2.15759	14.9479	4.48727	75.6929	23.8371	82.8727	62.4496	20.1032	9.20995	45.1684	82.1	43	74.3	-5.84259	0.0220029	0.0481755	1	Down
A0A3Q7HCR6	TF-B3 domain-containing protein, org=Solanum lycopersicum		Solanum lycopersicum	LPDKFVR	_LPDK[GlyGly (K)]FVR_	59	(K62)	1.1.1.1.1.1.1.1	144.06	176.448	102.575	204.602	389.242	321.263	443.398	189.411	224.471	108.11	189.598	28	32.7	34.3	-2.14011	0.0221473	0.048337	1	Down
A0A3Q7HT16	MPN domain-containing protein, org=Solanum lycopersicum		Solanum lycopersicum	AGSKIEILEQDTGDSR	_AGSK[GlyGly (K)]IEILEQDTGDSR_	186	(K189)	1.1.1.1.1.1.1.1	149.872	97.5465	149.077	123.954	218.781	535.35	228.769	257.14	141.538	202.694	113.546	19.1	48.7	29.9	-2.38264	0.022246	0.0484454	1	Down
A0A3Q7FAA6	monodehydroascorbate reductase (NADH), org=Solanum lycopersicum	101253550	Solanum lycopersicum	GHVVGSFLEGGTKEEYEAIAK	_GHVVGSFLEGGTK[GlyGly (K)]EEYEAIAK_	381	(K393)	1.1.1.1.1.1.1.1	33.774	46.2759	34.0937	76.7498	135.684	108.396	93.2911	64.4507	54.2351	48.6975	98.2285	42.3	29.6	40.5	-2.10496	0.0223702	0.0485704	1	Down
A0A3Q7J436	Uncharacterized protein, org=Solanum lycopersicum	101262457	Solanum lycopersicum	DTLLYSNVKLD	_DTLLYSNVK[GlyGly (K)]LD_	348	(K356)	1.-.1.1.1.1.1.1	229.879	203.564	163.181	310.915	466.116	664.84	519.299	272.818	247.935	376.703	387.531	27.5	33.7	23	-2.119	0.0224458	0.0486502	1	Down
A0A3Q7G6Z5	protein-serine/threonine phosphatase, org=Solanum lycopersicum	101256968	Solanum lycopersicum	GQQKDAGSTASTAVLLGDR	_GQQK[GlyGly (K)]DAGSTASTAVLLGDR_	191	(K194)	1.-.-.-.1.1.-.1	24.5664	1.40512	1.60794	3.86302	89.3119	43.9504	53.7621	53.5841	45.575	97.2332	85.9767	142	33.2	35.6	-7.65235	0.0228787	0.0490874	0.75	Down
A0A3Q7IZC8	Glycosyltransferase 2-like domain-containing protein, org=Solanum lycopersicum	101245618	Solanum lycopersicum	WASKGLNITYQIR	_WASK[GlyGly (K)]GLNITYQIR_	144	(K147)	1.-.-.1.1.1.1.1	65.0283	175.959	129.047	342.974	558.406	319.358	1298.1	546.897	222.824	300.328	296.958	66.7	62.6	16	-3.81869	0.0230052	0.0492351	1	Down
A0A3Q7GA27	Proteasome subunit alpha type, org=Solanum lycopersicum		Solanum lycopersicum	SQAAKTYLER	_SQAAK[GlyGly (K)]TYLER_	165	(K169)	1.1.-.1.-.1.1.1	160.805	151.601	135.24	440.438	656.263	499.956	709.233	404.363	485.898	350.968	423.254	65.8	24.7	16.1	-2.55586	0.0235304	0.0497757	0.75	Down
A0A3Q7F305	Protein kinase domain-containing protein, org=Solanum lycopersicum	101248738	Solanum lycopersicum	WLISKPIQIPFR	_WLISK[GlyGly (K)]PIQIPFR_	344	(K348)	1.1.1.1.1.1.1.1	79.7405	43.8125	38.8748	101.938	120.931	251.282	150.938	112.868	154.545	55.1545	125.01	45.5	40	45.7	-2.40583	0.0235414	0.0497889	1	Down
A0A3Q7HHE9	peptidylprolyl isomerase, org=Solanum lycopersicum		Solanum lycopersicum	LKIPPELGYGIR	_LK[GlyGly (K)]IPPELGYGIR_	188	(K189)	1.1.1.1.1.1.1.1	1228.83	1293.03	459.404	2156.03	7035.87	1976.13	6547.13	3491.36	2085.16	1804.94	2326.35	54	51	12.6	-3.70827	0.0236086	0.0498681	1	Down
A0A3Q7GB51	non-specific serine/threonine protein kinase, org=Solanum lycopersicum		Solanum lycopersicum	EIQISEFDNEKR	_EIQISEFDNEK[GlyGly (K)]R_	1831	(K1841)	1.1.1.1.1.1.1.1	147.827	124.651	66.187	339.105	573.19	413.476	1006.7	312.338	351.992	314.688	250.139	69.8	53.1	16.9	-3.4019	0.0236159	0.0498775	1	Down
A0A3Q7HYL6	Uncharacterized protein, org=Solanum lycopersicum		Solanum lycopersicum	TTQSLLSAVIHVNEKYLR	_TTQSLLSAVIHVNEK[GlyGly (K)]YLR_	1216	(K1230)	1.1.1.1.1.1.1.1	291.036	187.647	296.956	520.198	606.534	947.884	923.56	446.426	422.714	384.588	368.51	43.3	33.6	7.1	-2.25677	0.0240187	0.0503297	1	Down
A0A3Q7IST6	ABC transporter B family member 1, org=Solanum lycopersicum		Solanum lycopersicum	LAFKDQASSFGR	_LAFK[GlyGly (K)]DQASSFGR_	721	(K724)	1.1.1.1.1.1.1.1	414.478	563.382	394.874	1059.03	2139.6	1229.07	2393.23	846.501	747.793	800.97	749.56	51	44.4	3.94	-2.71754	0.0240276	0.0503338	1	Down
A0A3Q7GI15;K4BLN8	CTLH domain-containing protein;TOPLESS, org=Solanum lycopersicum		Solanum lycopersicum	ASETTKPTVNPISVASANNSGFADR	_ASETTK[GlyGly (K)]PTVNPISVASANNSGFADR_	736;688	(K741);(K693)	1.1.1.1.1.1.1.1	123.482	154.556	79.0052	106.077	433.093	199.546	203.368	186.338	150.647	121.118	150.14	27.4	46.4	12	-2.20751	0.0242435	0.0505701	1	Down
C6K2K9	GDP-mannose 3',5'-epimerase, org=Solanum lycopersicum	GME1	Solanum lycopersicum	KLPVQHIPGPEGVR	_K[GlyGly (K)]LPVQHIPGPEGVR_	290	(K290)	2.2.2.2.2.2.2.2	768.409	629.91	571.245	1151.99	1859.04	970.376	1863.93	1321.7	798.169	1015.31	862.668	33.5	29.1	12.5	-1.92694	0.0244254	0.0508051	1	Down
A0A0M4FTG6;A0A3Q7FEW5	Synaptotagmin-1;Synaptotagmin-1-like, org=Solanum lycopersicum	;101264564	Solanum lycopersicum	VYVTEEKELIMEPSIK	_VYVTEEK[GlyGly (K)]ELIM[Oxidation (M)]EPSIK_	132;132	(K138,M142);(K138,M142)	1.1.1.1.1.1.1.1	143.943	152.649	100.36	334.52	661.664	420.838	564.234	251.669	153.145	274.045	294.427	56.7	37.6	31.7	-2.59532	0.0246244	0.0510082	1	Down
A0A3Q7GCS8	Bidirectional sugar transporter SWEET, org=Solanum lycopersicum		Solanum lycopersicum	KIPELTEEQIIDIVK	_K[GlyGly (K)]IPELTEEQIIDIVK_	411	(K411)	-.-.-.1.1.-.1.1	0.98039	1.20594	4.39222	53.0693	111.332	168.421	270.227	143.145	81.3541	72.8933	89.6242	171	39.7	10.3	-11.6203	0.0250546	0.0514317	0.75	Down
A0A3Q7GAG7	Serpin domain-containing protein, org=Solanum lycopersicum	112940027	Solanum lycopersicum	VLGLPYKQGEDR	_VLGLPYK[GlyGly (K)]QGEDR_	222	(K228)	1.-.-.-.1.1.-.1	55.0629	1.79406	1.48812	1.64056	137.708	193.572	137.987	81.4415	21.4884	24.9631	41.3587	178	33.2	36.3	-9.18067	0.025772	0.0522031	0.75	Down
A0A3Q7HCE6	Uncharacterized protein, org=Solanum lycopersicum		Solanum lycopersicum	EAYLSSPEKHFGR	_EAYLSSPEK[GlyGly (K)]HFGR_	382	(K390)	2.2.2.2.2.2.2.2	368.121	215.736	175.187	1183.79	2520.55	1038.24	3174.81	1118.85	721.719	737.774	864.117	97.3	53.8	10.1	-4.04176	0.0258631	0.0523068	1	Down
A0A3Q7JD82	UBA domain-containing protein, org=Solanum lycopersicum		Solanum lycopersicum	LGLPAEDPASPKPSTPVVEEKK	_LGLPAEDPASPKPSTPVVEEK[GlyGly (K)]K_	430	(K450)	1.1.1.1.1.-.1.1	35.5971	6.52647	31.0366	36.9371	87.1063	135.871	143.963	101.35	35.5798	82.2628	37.5762	51.7	23.2	50.9	-4.25342	0.0259052	0.0523604	1	Down
A0A3Q7HW47	phenylalanine ammonia-lyase, org=Solanum lycopersicum		Solanum lycopersicum	QELGSELLTGEKVR	_QELGSELLTGEK[GlyGly (K)]VR_	671	(K682)	1.-.1.1.1.1.1.1	83.8014	142.603	91.2077	102.741	897.181	156.437	629.077	421.662	151.333	201.838	258.555	24.9	59.7	26.3	-5.00617	0.0259151	0.0523683	1	Down
A0A3Q7EQ88	YTH domain-containing family protein, org=Solanum lycopersicum	101267743	Solanum lycopersicum	SVPSKPSAEEDQLVPAVQR	_SVPSK[GlyGly (K)]PSAEEDQLVPAVQR_	294	(K298)	1.1.1.1.1.1.1.1	62.675	42.8908	43.9821	65.4905	153.61	161.092	108.051	64.4839	49.5804	66.248	85.5392	22.3	36.8	26.8	-2.26581	0.0260788	0.0525706	1	Down
A0A3Q7J0B2	Uncharacterized protein, org=Solanum lycopersicum		Solanum lycopersicum	TKEVEAVHEQAVEYSAK	_[Acetyl (Protein N-term)]TK[GlyGly (K)]EVEAVHEQAVEYSAK_	2	(K3)	1.1.1.1.1.1.1.1	955.786	1184.13	718.173	1432.92	1824.74	3026.46	1744.42	1473.66	1167.76	1391.7	1129.91	28.6	34.2	11.5	-1.88051	0.0268928	0.0534257	1	Down
A0A3Q7FY64	Outer envelope pore protein 37, chloroplastic, org=Solanum lycopersicum	101254189	Solanum lycopersicum	YKDEALDLR	_YK[GlyGly (K)]DEALDLR_	212	(K213)	1.1.1.1.1.1.1.1	504.982	224.491	315.062	847.434	2766.37	1081.24	2371.11	697.496	768.191	705.108	825.675	58.3	57.6	7.87	-3.65557	0.0269633	0.0534705	1	Down
A0A3Q7FCI2	Uncharacterized protein, org=Solanum lycopersicum		Solanum lycopersicum	VLKGNFGNSK	_VLK[GlyGly (K)]GNFGNSK_	114	(K116)	1.1.1.1.1.1.1.1	103.808	85.8394	34.798	235.446	714.182	597.55	555.473	149.792	188.595	190.538	202.786	74.3	48.7	3.97	-4.38581	0.0272347	0.0537714	1	Down
A0A3Q7JEH3;P43281	S-adenosylmethionine synthase;S-adenosylmethionine synthase 2, org=Solanum lycopersicum	;SAM2	Solanum lycopersicum	EHVIKPVIPEK	_EHVIK[GlyGly (K)]PVIPEK_	233;212	(K237);(K216)	1.1.-.1.1.-.-.1	23.7327	26.0452	16.7479	71.6744	92.3184	104.753	104.543	107.374	79.067	47.0961	52.9312	72.5	6.59	28.5	-2.95939	0.0274266	0.0539816	0.75	Down
A0A3Q7F9M7	50S ribosomal protein L12, chloroplastic, org=Solanum lycopersicum		Solanum lycopersicum	IATIKAVR	_IATIK[GlyGly (K)]AVR_	136,236	(K140)(K240)	1.1.1.-.-.1.1.1	28.1386	22.0157	25.8325	33.2861	102.382	33.815	65.2111	77.7181	54.2163	20.0785	48.0948	17.2	40.9	44.6	-2.5544	0.0275512	0.0541273	0.75	Down
A0A3Q7FRL5	CTLH domain-containing protein, org=Solanum lycopersicum	101250003	Solanum lycopersicum	ENEQLSKYGDTK	_ENEQLSK[GlyGly (K)]YGDTK_	126	(K132)	1.1.1.1.1.1.1.1	159.408	172.817	164.831	194.084	301.82	354.877	341.122	194.075	176.979	224.036	207.963	8.81	24.4	11.8	-1.72454	0.027619	0.0541708	1	Down
A0A3Q7I9N3	phosphoenolpyruvate carboxylase, org=Solanum lycopersicum	101248407	Solanum lycopersicum	ALLDEMSVVATKEYR	_ALLDEMSVVATK[GlyGly (K)]EYR_	708	(K719)	1.1.1.1.-.-.1.1	32.0096	34.3073	52.3553	50.8766	66.9368	86.687	61.3846	54.9671	41.8072	71.3271	8.49885	25.3	20.3	77.5	-1.59232	0.0280517	0.0546584	1	Down
A0A3Q7EQX6	FAD-binding FR-type domain-containing protein, org=Solanum lycopersicum	101246763	Solanum lycopersicum	KADILQQNEASLDSNFGEAR	_K[GlyGly (K)]ADILQQNEASLDSNFGEAR_	651	(K651)	1.1.1.1.1.1.1.1	444.588	487.031	367.713	1064.51	1349.72	1404.84	1685.47	794.66	642.956	709.92	705.004	54.1	28.5	5.44	-2.21449	0.0281328	0.0547416	1	Down
A0A3Q7F074	DNA repair protein UVH3, org=Solanum lycopersicum		Solanum lycopersicum	SAYKGALEEEANYQEAVRR	_SAYK[GlyGly (K)]GALEEEANYQEAVRR_	577	(K580)	2.2.2.2.2.2.2.2	352.488	371.446	474.483	1022.05	1696.98	1147.19	1928.31	741.652	1084.18	919.547	824.856	56.9	38.9	13.9	-2.48332	0.0281399	0.0547505	1	Down
V5YNW6	Plasmamembrane intrinsic protein 21, org=Solanum lycopersicum	PIP2;1	Solanum lycopersicum	AKDMEVGTEYAPK	_AK[GlyGly (K)]DM[Oxidation (M)]EVGTEYAPK_	2	(K3,M5)	1.1.1.1.1.1.1.1	788.242	1028.91	803.667	2435.3	3581.99	3134.05	3804.99	1731.95	1404.28	1596.27	1717.44	62.4	30.4	10	-2.4234	0.028247	0.0548708	1	Down
A0A3Q7EWQ8	Protein kinase domain-containing protein, org=Solanum lycopersicum		Solanum lycopersicum	YIVKELR	_YIVK[GlyGly (K)]ELR_	229	(K232)	1.1.1.1.1.1.1.1	16.3847	18.951	44.2737	119.05	403.651	103.546	266.542	115.706	44.1585	111.954	100.826	96.5	63.8	42.5	-4.47724	0.0282988	0.0549291	1	Down
Q9SPD5	Plasma membrane ATPase, org=Solanum lycopersicum	LHA2	Solanum lycopersicum	LTVDKNLVEVFAKGVDADTVVLMAAR	_LTVDKNLVEVFAK[GlyGly (K)]GVDADTVVLM[Oxidation (M)]AAR_	343	(K355,M365)	1.1.1.1.1.1.1.1	358.763	613.336	281.99	997.858	1590.82	1133.03	2223.22	920.028	404.88	741.669	735.416	57.3	39.3	30.7	-2.60534	0.0284945	0.0551378	1	Down
A0A3Q7J322	Major facilitator superfamily (MFS) profile domain-containing protein, org=Solanum lycopersicum		Solanum lycopersicum	NLKQAANDMSK	_NLK[GlyGly (K)]QAANDM[Oxidation (M)]SK_	253	(K255,M261)	1.1.1.1.1.1.1.1	19.472	16.9387	33.2929	56.2868	168.08	61.4055	220.135	52.772	89.7739	62.5646	93.7927	57.2	65.3	20.7	-3.98755	0.0285351	0.0551937	1	Down
A0A3Q7IU14	non-specific serine/threonine protein kinase, org=Solanum lycopersicum	101264781	Solanum lycopersicum	AMVAVSEPSNVVFKTR	_AMVAVSEPSNVVFK[GlyGly (K)]TR_	671	(K684)	1.1.-.1.-.1.-.1	130.265	108.783	85.9553	156.668	243.383	134.13	255.534	217.653	74.7006	71.589	14.2701	25.1	25.7	63.6	-1.76614	0.0286246	0.055289	0.75	Down
A0A3Q7HCE6	Uncharacterized protein, org=Solanum lycopersicum		Solanum lycopersicum	ASLIKVINER	_ASLIK[GlyGly (K)]VINER_	230	(K234)	2.2.1.2.2.2.2.2	327.466	373.443	302.238	1195.06	1680.37	1053.48	2023.63	1261.13	700.11	1138.56	892.126	78.5	28.8	24.1	-2.73797	0.028886	0.0555601	1	Down
A0A3Q7JCW0	Exocyst complex component Sec3 PIP2-binding N-terminal domain-containing protein, org=Solanum lycopersicum	101268171	Solanum lycopersicum	YISGQKADAAGFVR	_YISGQK[GlyGly (K)]ADAAGFVR_	625	(K630)	1.-.-.-.1.1.1.1	21.3527	6.88534	3.06731	1.79736	27.0006	132.134	80.2895	13.8639	33.4141	44.9587	33.826	109	85.5	17.5	-7.65158	0.0288927	0.0555656	1	Down
A0A3Q7EQX6	FAD-binding FR-type domain-containing protein, org=Solanum lycopersicum	101246763	Solanum lycopersicum	GELSSQEPLLLKK	_[Acetyl (Protein N-term)]GELSSQEPLLLK[GlyGly (K)]K_	2	(K13)	1.1.1.1.1.1.1.1	320.034	234.178	147.099	403.858	561.07	773.75	667.892	365.791	352.47	227.692	285.574	40	29.4	21.6	-2.14311	0.0294635	0.0562084	1	Down
P36181;Q53Z32	Heat shock cognate protein 80;Molecular chaperone Hsp90-2, org=Solanum lycopersicum	HSC80;	Solanum lycopersicum	MKEGQNDIYYITGESK	_M[Oxidation (M)]K[GlyGly (K)]EGQNDIYYITGESK_	455;455	(M455,K456);(M455,K456)	1.1.1.1.1.1.1.1	322.715	311.385	222.458	582.66	862.116	730.77	1054.65	440.954	335.682	558.666	456.996	43.1	33.4	24.8	-2.14595	0.029487	0.0562397	1	Down
A0A3Q7IQR1	Omega-hydroxypalmitate O-feruloyl transferase, org=Solanum lycopersicum	101249696	Solanum lycopersicum	IVDLVSQGGKR	_IVDLVSQGGK[GlyGly (K)]R_	352	(K361)	1.1.1.1.1.1.1.1	199.704	88.6914	105.39	169.428	365.486	212.578	317.221	207.591	146.636	152.646	99.4968	37.3	28.4	21.9	-1.95819	0.0295784	0.0563426	1	Down
A0A3Q7GX28	DNA/RNA-binding protein Alba-like domain-containing protein, org=Solanum lycopersicum	101260443	Solanum lycopersicum	MEGITEGVNKMSVSETQKK	_[Acetyl (Protein N-term)]M[Oxidation (M)]EGITEGVNK[GlyGly (K)]M[Oxidation (M)]SVSETQKK_	1	(M1,K10,M11)	1.1.1.1.1.1.1.1	417.926	469.697	518.559	429.292	743.83	918.774	859.502	507.57	511.455	519.964	675.935	9.93	24	16.3	-1.65062	0.0297147	0.0564764	1	Down
A0A3Q7IEV3	Dynamin-type G domain-containing protein, org=Solanum lycopersicum		Solanum lycopersicum	TDVKLSHLASGNDSNMSTQTTETR	_TDVK[GlyGly (K)]LSHLASGNDSNM[Oxidation (M)]STQTTETR_	674	(K677,M689)	1.1.1.1.1.1.1.1	31.6803	34.5053	22.0573	189.024	416.686	169.425	460.722	129.498	81.4593	114.28	92.4458	115	57.4	17.4	-4.24259	0.0297296	0.0564898	1	Down
A0A3Q7FRW6	Band 7 domain-containing protein, org=Solanum lycopersicum	101245344	Solanum lycopersicum	RAEGEAESKYLSGLGIAR	_RAEGEAESK[GlyGly (K)]YLSGLGIAR_	188	(K196)	1.-.-.-.-.1.1.1	30.8492	2.03537	3.91503	5.6312	36.4136	61.7228	85.1391	27.3355	18.7343	75.1684	123.955	128	49.6	72.5	-4.96364	0.0300279	0.05683	0.75	Down
A0A0C6FQX1;Q66YT8	Sterol side chain reductase;DWARF1/DIMINUTO, org=Solanum lycopersicum	SSR1;DWF1	Solanum lycopersicum	TMVYPEPGFELQKR	_TM[Oxidation (M)]VYPEPGFELQK[GlyGly (K)]R_	435;435	(M436,K447);(M436,K447)	1.1.1.1.1.1.1.1	99.0695	58.0275	82.4657	121.958	631.864	206.912	371.434	136.498	134.543	120.741	155.639	29.8	65.4	12.8	-3.72512	0.0300434	0.0568434	1	Down
A0A3Q7GN48	Protein kinase domain-containing protein, org=Solanum lycopersicum	101268186	Solanum lycopersicum	LKHENVVELLGYSVDGGLR	_LK[GlyGly (K)]HENVVELLGYSVDGGLR_	118	(K119)	1.1.1.1.1.1.1.1	154.107	141.325	101.882	218.956	223.177	402.446	284.28	214.302	244.687	211.272	263.163	31.6	30.8	11	-1.82421	0.0300629	0.0568541	1	Down
A0A3Q7H2S1;K4LP77	Uncharacterized protein;AGO4B, org=Solanum lycopersicum		Solanum lycopersicum	MQILSNALKINNYDAEPLLR	_M[Oxidation (M)]QILSNALK[GlyGly (K)]INNYDAEPLLR_	425;425	(M425,K433);(M425,K433)	1.1.1.1.1.1.1.1	142.146	144.287	135.552	205.07	237.688	323.703	373.453	184.295	82.309	182.231	203.975	20.7	30.3	41.5	-1.78475	0.0300787	0.0568607	1	Down
A0A3Q7JAB8	40S ribosomal protein S12, org=Solanum lycopersicum	101257841	Solanum lycopersicum	LVKGLCGDHNVSLITVPNAK	_LVK[GlyGly (K)]GLC[Carbamidomethyl (C)]GDHNVSLITVPNAK_	74	(K76,C79)	1.-.-.1.1.1.-.1	56.1495	86.2675	26.8406	31.0278	80.9756	89.7994	144.897	186.327	6.3169	2.37197	1.47771	54.7	39.4	76	-2.50642	0.0302482	0.0570573	0.75	Down
A0A3Q7FVM6	Receptor kinase, org=Solanum lycopersicum	101268851	Solanum lycopersicum	SSNVLLTKSYDAR	_SSNVLLTK[GlyGly (K)]SYDAR_	501	(K508)	1.1.1.1.1.1.1.1	564.714	579.647	455.984	884.007	1046.23	902.807	1149.3	854.262	516.703	523.385	639.989	29.6	13.6	12.4	-1.591	0.0303137	0.0571131	1	Down
A0A3Q7GXR3	non-specific serine/threonine protein kinase, org=Solanum lycopersicum		Solanum lycopersicum	QETKEPSLGAR	_QETK[GlyGly (K)]EPSLGAR_	303	(K306)	1.1.1.1.1.1.1.1	66.4511	66.3478	80.4602	114.987	215.138	260.209	293.567	93.4158	147.076	99.2682	117.761	27.9	40.6	19.9	-2.62708	0.0304499	0.0572572	1	Down
P30264	Catalase isozyme 1, org=Solanum lycopersicum	CAT1	Solanum lycopersicum	DAKSFPDTIR	_DAK[GlyGly (K)]SFPDTIR_	147	(K149)	2.1.1.1.1.1.2.2	605.179	829.023	656.208	1272.07	2434.95	1665.22	2237.94	968.618	1682.16	1794.43	1622.52	36.1	36.1	5.14	-2.17302	0.0306632	0.0574848	1	Down
E4UCH1	Probable GTP-binding protein EngB, org=Liberibacter solanacearum (strain CLso-ZC1)	engB	Liberibacter solanacearum (strain CLso-ZC1)	KSILETIIY	_K[GlyGly (K)]SILETIIY_	184	(K184)	1.-.1.1.1.1.1.1	22.7442	79.3967	50.4787	84.6046	228.506	93.7307	218.759	122.966	50.7176	71.5934	44.1285	48.3	40.8	25.8	-2.79888	0.0309881	0.0578472	1	Down
A0A3Q7GX28	DNA/RNA-binding protein Alba-like domain-containing protein, org=Solanum lycopersicum	101260443	Solanum lycopersicum	MEGITEGVNKMSVSETQKK	_[Acetyl (Protein N-term)]M[Oxidation (M)]EGITEGVNKM[Oxidation (M)]SVSETQK[GlyGly (K)]K_	1	(M1,M11,K18)	1.1.1.1.1.1.1.1	547.379	627.25	619.374	410.803	832.317	1001.35	1079.42	609.591	543.327	606.519	679.056	18.2	23.6	11.1	-1.59773	0.0310252	0.0578831	1	Down
C6K2K9	GDP-mannose 3',5'-epimerase, org=Solanum lycopersicum	GME1	Solanum lycopersicum	SQGVDTATYGSSKVVGTQAPVELGSLR	_SQGVDTATYGSSK[GlyGly (K)]VVGTQAPVELGSLR_	344	(K356)	1.1.1.1.1.1.1.1	136.139	143.901	71.0026	114.311	287.295	135.488	282.671	209.926	93.7458	154.701	67.8792	28.1	31.3	42.3	-1.96706	0.0310357	0.0578895	1	Down
A0A3Q7H5D1	Uncharacterized protein, org=Solanum lycopersicum	101245471	Solanum lycopersicum	AATAVANSLNKEFGPK	_AATAVANSLNK[GlyGly (K)]EFGPK_	98	(K108)	1.-.1.1.1.1.1.1	993.686	2545.15	1374.59	4186.7	8651.78	5179.94	10702.6	3305.2	2791.72	3252.99	3998.24	63.1	47.9	18.2	-3.05925	0.0313527	0.0582416	1	Down
A0A3Q7HDG3	Endoglucanase, org=Solanum lycopersicum		Solanum lycopersicum	DLTLDNKEK	_DLTLDNK[GlyGly (K)]EK_	1057	(K1063)	2.2.2.2.2.2.2.2	316.292	287.8	226.98	461.744	754	646.962	721.928	355.007	356.233	344.733	411.126	30.8	29.4	9.57	-1.91667	0.0316883	0.0585934	1	Down
A3EX92	non-specific serine/threonine protein kinase, org=Solanum lycopersicum	PHOT1	Solanum lycopersicum	AIQKILESGEPIGLK	_AIQK[GlyGly (K)]ILESGEPIGLK_	670	(K673)	1.1.1.1.1.1.1.1	273.58	200.488	191.644	281.969	481.512	376.641	526.439	264.991	247.954	241.501	238.085	20	28.3	2.07	-1.74065	0.031758	0.0586495	1	Down
C6K2L0	GDP-mannose 3',5'-epimerase, org=Solanum lycopersicum	GME2	Solanum lycopersicum	HYNKDFGIECR	_HYNK[GlyGly (K)]DFGIEC[Carbamidomethyl (C)]R_	186	(K189,C195)	1.1.1.1.1.-.1.1	44.8805	59.7047	53.7447	87.4704	95.689	86.3669	100.703	184.698	60.4055	58.2582	75.8283	29.9	39	14.8	-1.90177	0.0317854	0.058682	1	Down
A0A3Q7GD77	Aminotransferase class I/classII domain-containing protein, org=Solanum lycopersicum	101254177	Solanum lycopersicum	YFPAEPQKQQVEENR	_YFPAEPQK[GlyGly (K)]QQVEENR_	471	(K478)	1.1.1.1.1.1.1.1	146.165	119.247	108.152	253.401	665.696	237.734	625.999	249.294	205.091	174.849	294.919	42.4	52.4	27.8	-2.83704	0.0318215	0.0587196	1	Down
A0A0C6G3Q8	Sterol side chain reductase, org=Solanum lycopersicum	SSR2	Solanum lycopersicum	HFEVDLSKFR	_HFEVDLSK[GlyGly (K)]FR_	109	(K116)	1.1.1.1.1.1.1.1	67.6085	28.6377	15.9786	173.921	433.471	248.501	375.867	235.883	104.762	153.907	202.598	100	29.9	31.8	-4.5212	0.0321542	0.0591458	1	Down
A0A3Q7I3Z4	PET hydrolase-like domain-containing protein, org=Solanum lycopersicum	101265579	Solanum lycopersicum	SVLPEKVQPDLEKVAISGHSK	_SVLPEKVQPDLEK[GlyGly (K)]VAISGHSK_	113	(K125)	1.1.1.1.1.1.1.1	52.3032	27.473	67.849	117.659	215.072	142.286	232.924	103.674	93.4097	56.0089	36.1093	57.4	35.1	47	-2.61589	0.0325679	0.0596276	1	Down
A0A3Q7FCR4	Polyadenylate-binding protein, org=Solanum lycopersicum	101258105	Solanum lycopersicum	GYGFVQYDSEDAAQKAIEK	_GYGFVQYDSEDAAQK[GlyGly (K)]AIEK_	150	(K164)	1.1.-.1.-.1.-.1	34.0133	44.0201	16.0029	18.4086	48.3567	74.4684	68.5542	50.8462	3.93717	19.2433	3.15253	47.2	21.3	103	-2.15417	0.0326514	0.0597353	0.75	Down
A0A3Q7HZS6	Eukaryotic translation initiation factor 3 subunit A, org=Solanum lycopersicum		Solanum lycopersicum	FAKDGLIQYR	_FAK[GlyGly (K)]DGLIQYR_	65	(K67)	1.1.1.1.1.1.1.1	430.633	408.058	222.697	528.249	1700.12	826.371	1485.29	497.822	520.921	398.374	496.492	32.1	49.7	13.7	-2.83687	0.032679	0.0597658	1	Down
A0A3Q7GCS8	Bidirectional sugar transporter SWEET, org=Solanum lycopersicum		Solanum lycopersicum	KIPELTEEQIIDIVKLGK	_KIPELTEEQIIDIVK[GlyGly (K)]LGK_	411	(K425)	-.-.-.1.1.1.1.1	0.819339	1.4274	3.77532	51.0816	119.33	60.5982	114.971	162.675	80.5276	57.1743	72.9169	172	36.6	17	-8.01304	0.0327435	0.0598283	1	Down
A0A3Q7GBL4	FYVE-type domain-containing protein, org=Solanum lycopersicum	101268468	Solanum lycopersicum	RAESGYGNDGYGDGVFAYQGSKVEPYGAR	_RAESGYGNDGYGDGVFAYQGSK[GlyGly (K)]VEPYGAR_	194	(K215)	1.1.1.1.1.1.1.1	48.9382	58.1589	93.5077	36.0314	96.9224	100.312	93.6203	171.588	85.596	86.1073	88.7194	41.6	32.4	1.93	-1.95423	0.0328706	0.0599628	1	Down
A0A3Q7H181;A0A3Q7HXX4	trans-cinnamate 4-monooxygenase, org=Solanum lycopersicum		Solanum lycopersicum	RFESEDDPLFVKLR	_RFESEDDPLFVK[GlyGly (K)]LR_	194;194	(K205);(K205)	2.2.2.2.2.2.2.2	745.832	589.989	630.889	1371.16	2247.74	1542.83	2169.1	992.625	1456.41	1369.38	1133.36	43.6	33.9	12.7	-2.08285	0.0331308	0.0602401	1	Down
A0A3Q7HFP3	Chalcone-flavonone isomerase family protein, org=Solanum lycopersicum		Solanum lycopersicum	EIKGSQYGVQLESAIR	_EIK[GlyGly (K)]GSQYGVQLESAIR_	94	(K96)	1.1.-.1.-.1.1.1	84.7435	30.8729	40.2571	81.8908	164.613	123.059	124.267	128.078	120.285	91.1372	120.472	46.9	14.7	15.3	-2.27123	0.0334145	0.0605095	0.75	Down
A0A3Q7HCE6	Uncharacterized protein, org=Solanum lycopersicum		Solanum lycopersicum	VEHAGESGKINGNVVPDR	_VEHAGESGK[GlyGly (K)]INGNVVPDR_	212	(K220)	1.1.1.1.1.1.1.1	175.52	147.972	135.731	749.342	1616.18	566.118	1593.02	527.797	329.666	405.034	612.005	98.8	56.8	32.6	-3.56052	0.0337	0.0608621	1	Down
A0A3Q7H4R0	UBP-type domain-containing protein, org=Solanum lycopersicum		Solanum lycopersicum	LNQSKGDSKLVTVNSR	_LNQSKGDSK[GlyGly (K)]LVTVNSR_	288	(K296)	1.1.1.1.1.1.1.1	104.745	157.441	44.2002	190.525	332.932	449.075	535.04	169.44	290.893	236.238	196.285	51.5	42.6	19.7	-2.99145	0.0338691	0.061031	1	Down
A0A3Q7IST6	ABC transporter B family member 1, org=Solanum lycopersicum		Solanum lycopersicum	VANAHSFIIKLPDGFDTQVGER	_VANAHSFIIK[GlyGly (K)]LPDGFDTQVGER_	527	(K536)	1.1.1.1.1.1.1.1	304.702	207.5	156.809	495.214	726.539	586.774	799.082	423.496	396.431	301.716	556.955	51.3	26.1	30.8	-2.17818	0.0339775	0.0611732	1	Down
A0A3Q7H919	Protein kinase domain-containing protein, org=Solanum lycopersicum	101262634	Solanum lycopersicum	GKTSHGLSDDALAK	_GK[GlyGly (K)]TSHGLSDDALAK_	93	(K94)	1.-.-.-.1.1.1.-	39.9342	1.88781	2.733	6.22323	70.5709	28.07	143.453	45.014	19.3811	85.7037	34.5899	144	70.9	74.6	-5.65415	0.0341856	0.0613983	0.75	Down
A0A3Q7EUQ6	Glycerate dehydrogenase, org=Solanum lycopersicum	100191110	Solanum lycopersicum	VGLDVFEDEPYMKPGLADMK	_VGLDVFEDEPYM[Oxidation (M)]K[GlyGly (K)]PGLADM[Oxidation (M)]K_	294	(M305,K306,M312)	1.1.1.1.-.1.-.1	100.172	103.038	130.971	322.726	470.193	284.808	381.348	375.202	110.231	120.247	271.983	64.9	20	54.1	-2.30101	0.0342023	0.0614056	1	Down
A0A3Q7HUL6	DCD domain-containing protein, org=Solanum lycopersicum		Solanum lycopersicum	FKTLPPAESLPR	_FK[GlyGly (K)]TLPPAESLPR_	180	(K181)	-.-.1.-.-.1.1.1	2.95063	1.45057	64.8284	1.10538	132.467	32.131	232.243	106.775	133.637	102.285	138.671	179	65.7	15.8	-7.16026	0.0342383	0.061455	0.75	Down
A0A3Q7J3U1	Glycosyltransferase, org=Solanum lycopersicum		Solanum lycopersicum	LKGSPGASNIHFEDLLRPSAPTENDVR	_LK[GlyGly (K)]GSPGASNIHFEDLLRPSAPTENDVR_	53	(K54)	2.2.2.2.2.2.2.2	526.738	361.655	298.993	689.534	1201.41	672.039	1117.32	656.948	868.153	873.464	749.571	37.4	31.6	8.44	-1.94346	0.0342972	0.0615227	1	Down
A0A3Q7J2K6	Phospholipase/carboxylesterase/thioesterase domain-containing protein, org=Solanum lycopersicum	101243765	Solanum lycopersicum	AFEFGQTYVVKPK	_AFEFGQTYVVK[GlyGly (K)]PK_	18	(K28)	1.1.1.-.1.1.-.1	58.2891	44.0433	27.7827	45.1877	79.31	71.0846	56.0676	81.9958	63.2901	41.5448	93.2728	28.5	16.2	39.3	-1.64549	0.0343409	0.0615656	0.75	Down
Q9SPD5	Plasma membrane ATPase, org=Solanum lycopersicum	LHA2	Solanum lycopersicum	GEKPEVLDAVLK	_[Acetyl (Protein N-term)]GEK[GlyGly (K)]PEVLDAVLK_	2	(K4)	1.1.1.1.1.1.1.1	5547.71	6950.11	6807.41	11856.7	16511.3	13590.3	14834.1	9187.39	9350.75	9220.05	10069.6	35.7	23.2	4.79	-1.73683	0.0344442	0.0616722	1	Down
A0A3Q7EX00	Enoyl reductase (ER) domain-containing protein, org=Solanum lycopersicum	101245999	Solanum lycopersicum	HNLGADDFIISTNPKQMMEK	_HNLGADDFIISTNPK[GlyGly (K)]QM[Oxidation (M)]M[Oxidation (M)]EK_	225	(K239,M241,M242)	1.1.1.1.1.1.1.1	189.917	129.342	59.821	249.455	373.678	231.957	777.68	440.027	106.713	244.054	217.158	51.8	50.8	38.4	-2.90094	0.0345004	0.0617298	1	Down
K4CYU9	Small ribosomal subunit protein uS15 N-terminal domain-containing protein, org=Solanum lycopersicum	101251264	Solanum lycopersicum	KGLTPSQIGVILR	_K[GlyGly (K)]GLTPSQIGVILR_	43	(K43)	1.1.1.1.1.1.1.1	212.564	279.407	183.156	168.907	390.573	267.08	385.836	256.855	172.127	132.231	137.166	23.3	22.5	14.8	-1.54063	0.0347037	0.0619067	1	Down
K4CWY6	Metacaspase, org=Solanum lycopersicum	543845	Solanum lycopersicum	AVLIGINYPGTKAELR	_AVLIGINYPGTK[GlyGly (K)]AELR_	5	(K16)	1.-.1.1.1.-.-.1	83.4729	76.5114	46.893	114.105	122.823	188.56	133.903	131.362	113.718	137.708	98.375	34.4	20.8	17	-1.79651	0.0348244	0.0620143	0.75	Down
A0A3Q7EQ90	STI1/HOP DP domain-containing protein, org=Solanum lycopersicum	101255143	Solanum lycopersicum	LGNALMQDPSMSGMLESLSNPAQKEQLEER	_LGNALM[Oxidation (M)]QDPSM[Oxidation (M)]SGM[Oxidation (M)]LESLSNPAQK[GlyGly (K)]EQLEER_	128	(M133,M138,M141,K151)	1.1.1.1.1.1.1.1	278.282	487.106	283.316	344.206	620.347	465.972	456.901	577.091	262.98	386.419	252.022	27.9	15.3	24.8	-1.52222	0.0348346	0.06203	1	Down
A0A3Q7HCE6	Uncharacterized protein, org=Solanum lycopersicum		Solanum lycopersicum	KALYTSPGVK	_K[GlyGly (K)]ALYTSPGVK_	372	(K372)	1.-.1.1.1.1.1.1	48.7286	136.595	57.0871	206.34	248.191	225.994	453.583	330.211	195.371	139.96	97.2094	66.2	32.7	34.1	-2.80329	0.0349916	0.0622079	1	Down
A0A3Q7FGY8	BRO1 domain-containing protein, org=Solanum lycopersicum	101254569	Solanum lycopersicum	IPKPVDFSLALGDQLSKTLVER	_IPKPVDFSLALGDQLSK[GlyGly (K)]TLVER_	33	(K49)	1.1.1.1.1.1.1.-	67.0505	43.4826	24.542	83.7699	135.507	172.554	117.102	82.3359	47.678	55.2558	46.5563	47.6	29.6	9.5	-2.31899	0.0352899	0.0625163	1	Down
A0A3Q7JI78	DUF668 domain-containing protein, org=Solanum lycopersicum	101254856	Solanum lycopersicum	LKGNDDADSITLVEYEKK	_LKGNDDADSITLVEYEK[GlyGly (K)]K_	169	(K185)	1.1.-.1.1.1.1.1	28.3863	35.9621	24.2683	36.9974	157.078	64.523	211.076	50.6477	84.9882	42.4609	30.5038	19.5	63.3	54.4	-3.8477	0.0352906	0.0625163	1	Down
V5YNW6	Plasmamembrane intrinsic protein 21, org=Solanum lycopersicum	PIP2;1	Solanum lycopersicum	AKDMEVGTEYAPK	_[Acetyl (Protein N-term)]AK[GlyGly (K)]DM[Oxidation (M)]EVGTEYAPK_	2	(K3,M5)	1.1.1.1.1.1.1.1	1151.24	1389.62	1053.24	3983.1	6608.68	4386.91	6151.34	2526.26	2007.98	2412.93	3129.69	73.9	37.8	22.6	-2.59637	0.0354252	0.062648	1	Down
A0A3Q7GLM4	T-complex protein 1 subunit gamma, org=Solanum lycopersicum	101246428	Solanum lycopersicum	GASKDLLNEVER	_GASK[GlyGly (K)]DLLNEVER_	378	(K381)	2.2.1.1.2.2.1.2	834.958	817.191	696.492	827.501	1550.6	1028.76	1456.24	937.116	912.746	1126.33	785.192	8.24	24.6	18.3	-1.56565	0.0355327	0.0627562	1	Down
A0A3Q7H037	4-coumarate--CoA ligase, org=Solanum lycopersicum		Solanum lycopersicum	GYLNDPEATTGTIDKER	_GYLNDPEATTGTIDK[GlyGly (K)]ER_	416	(K430)	1.1.1.1.1.1.1.1	132.953	143.15	186.77	317.763	508.501	249.719	429.864	324.917	130.913	132.505	201.32	43.6	30.1	25.9	-1.93817	0.0358576	0.0631116	1	Down
Q9SPD5	Plasma membrane ATPase, org=Solanum lycopersicum	LHA2	Solanum lycopersicum	LAIFGYNKLEEK	_LAIFGYNK[GlyGly (K)]LEEK_	46	(K53)	1.1.1.1.1.1.1.1	115.603	77.437	125.178	195.909	323.998	326.497	273.854	143.013	83.915	158.929	177.434	38.5	32.2	35.4	-2.07606	0.0359263	0.0631767	1	Down
A0A3Q7HNY7	3-ketoacyl-CoA synthase, org=Solanum lycopersicum		Solanum lycopersicum	ISKDLVEVGGDALK	_ISK[GlyGly (K)]DLVEVGGDALK_	359	(K361)	1.1.-.-.1.1.1.1	48.8213	51.1772	44.222	52.7922	226.037	158.539	256.281	62.4095	37.0951	43.4515	75.7213	7.57	48.9	39.8	-3.56965	0.0359366	0.0631862	1	Down
A0A3Q7GVG1	Acid phosphatase, org=Solanum lycopersicum		Solanum lycopersicum	SLKLSGDGK	_SLK[GlyGly (K)]LSGDGK_	104	(K106)	1.1.-.1.1.-.1.-	14.1361	34.1713	40.7262	104.637	261.457	118.917	95.9135	160.358	41.638	21.1578	52.3623	80.9	46	41.3	-3.28725	0.0363278	0.0636656	0.75	Down
A0A3Q7H717;K4Q1Y8	H(+)-exporting diphosphatase, org=Solanum lycopersicum	543761;LeVP1	Solanum lycopersicum	SHSSGDDKNGYAESLIEEEEGINDHNVVQK	_SHSSGDDK[GlyGly (K)]NGYAESLIEEEEGINDHNVVQK_	43;43	(K50);(K50)	2.2.2.2.2.2.2.2	305.843	193.452	164.985	579.494	1560.67	690.826	1553.65	391.934	578.786	575.482	587.248	60.8	57.1	1.05	-3.37447	0.0363694	0.0637118	1	Down
A0A3Q7I9U4	Adenosylhomocysteinase, org=Solanum lycopersicum	544304	Solanum lycopersicum	LTKDQADYISVPVEGPYK	_LTK[GlyGly (K)]DQADYISVPVEGPYK_	462	(K464)	1.1.1.1.1.-.1.1	53.4404	60.5848	73.811	38.2144	68.675	87.2553	93.987	136.8	30.5783	43.2501	26.9856	26.2	29.8	25.4	-1.71076	0.0364702	0.0638284	1	Down
A0A3Q7F895	Aldehyde dehydrogenase, org=Solanum lycopersicum		Solanum lycopersicum	TFYGENLKTLANLAR	_TFYGENLK[GlyGly (K)]TLANLAR_	255	(K262)	1.1.1.1.1.1.1.1	227.168	93.9999	166.023	123.469	302.779	462.319	305.87	182.63	137.787	160.04	177.196	37.9	36.6	12.5	-2.05286	0.0364838	0.0638429	1	Down
A0A3Q7HV17	Glutaredoxin domain-containing protein, org=Solanum lycopersicum	101252103	Solanum lycopersicum	VAQPILEKLNTSIDDSPK	_VAQPILEK[GlyGly (K)]LNTSIDDSPK_	64	(K71)	1.1.1.1.1.1.1.1	464.336	680.342	534.083	936.486	1711.42	956.578	1352.19	817.247	878.447	945.103	929.064	31.9	33.4	3.79	-1.8497	0.0365026	0.0638708	1	Down
A0A3Q7IL48	t-SNARE coiled-coil homology domain-containing protein, org=Solanum lycopersicum		Solanum lycopersicum	VQQIEKQYGR	_VQQIEK[GlyGly (K)]QYGR_	21	(K26)	1.1.1.1.1.1.1.1	137.267	146.873	115.329	191.836	260.548	181.495	415.676	229.659	224.849	197.131	116.19	21.8	37.2	31.5	-1.83895	0.036797	0.064208	1	Down
A0A3Q7J082	Cell division cycle protein 48 homolog, org=Solanum lycopersicum	101265798	Solanum lycopersicum	GILLYGPPGSGKTLIAR	_GILLYGPPGSGK[GlyGly (K)]TLIAR_	244	(K255)	1.1.1.1.1.1.1.1	509.523	596.374	388.224	623.264	969.751	731.419	948.654	594.282	572.145	624.235	678.687	20	22.2	8.52	-1.53213	0.0368366	0.0642544	1	Down
A0A3Q7F0U3	Long-chain-fatty-acid--CoA ligase, org=Solanum lycopersicum		Solanum lycopersicum	YKLEIDDLYKR	_YK[GlyGly (K)]LEIDDLYKR_	646	(K647)	1.1.1.1.1.1.1.1	132.16	97.729	90.3131	259.645	322.001	259.071	396.316	219.024	189.77	144.385	173.55	54.2	25.9	13.6	-2.06332	0.0368716	0.0642818	1	Down
A0A3Q7HKZ6	V-type proton ATPase subunit E, org=Solanum lycopersicum	543663	Solanum lycopersicum	LKEPCVLLR	_LK[GlyGly (K)]EPC[Carbamidomethyl (C)]VLLR_	137	(K138,C141)	1.1.1.1.1.1.1.1	19.0339	38.3804	5.09937	61.9395	221.717	83.8771	186.174	86.8325	38.1742	39.9122	93.3868	79.3	48.4	54.9	-4.64914	0.0373155	0.0647321	1	Down
A0A3Q7FNZ8	Uncharacterized protein, org=Solanum lycopersicum		Solanum lycopersicum	AFAIVENEEKIEAPHSAPK	_AFAIVENEEK[GlyGly (K)]IEAPHSAPK_	320	(K329)	2.2.2.2.2.2.2.2	420.408	428.267	442.065	623.594	877.732	779.364	943.486	502.577	442.942	595.643	502.656	20.3	25	15	-1.62101	0.0375519	0.0650309	1	Down
A0A3Q7H9Q7	Root phototropism protein 2, org=Solanum lycopersicum	101259171	Solanum lycopersicum	NQLQADVSLVKENEVLR	_NQLQADVSLVK[GlyGly (K)]ENEVLR_	484	(K494)	1.1.1.1.1.1.1.1	194.883	382.297	113.67	522.831	1204.99	756.097	1193.65	414.608	535.448	409.781	448.738	60.8	42.7	13.8	-2.94093	0.0376904	0.0652035	1	Down
A0A3Q7EU63	Plant heme peroxidase family profile domain-containing protein, org=Solanum lycopersicum	101264261	Solanum lycopersicum	AKPIVDTEYIKEIEK	_[Acetyl (Protein N-term)]AKPIVDTEYIK[GlyGly (K)]EIEK_	2	(K12)	1.1.1.1.1.1.1.1	920.782	777.566	751.353	1278.7	2118.24	1039.72	2541.78	1602.36	1137.44	1204.64	1173.37	26	35.6	2.87	-1.95851	0.0377765	0.065285	1	Down
A0A3Q7JDF2	Pyrophosphate--fructose 6-phosphate 1-phosphotransferase subunit alpha, org=Solanum lycopersicum	101246811	Solanum lycopersicum	ATAKVSDAQIITEHPAKR	_ATAK[GlyGly (K)]VSDAQIITEHPAKR_	71	(K74)	1.1.1.1.1.1.1.1	63.4385	84.0915	88.9515	87.5034	113.52	174.094	199.143	97.7785	74.1214	33.741	42.4725	14.7	33	42.4	-1.8042	0.0378634	0.0653883	1	Down
A0A3Q7HV17	Glutaredoxin domain-containing protein, org=Solanum lycopersicum	101252103	Solanum lycopersicum	ALEDLKPTLQNPPPQK	_ALEDLK[GlyGly (K)]PTLQNPPPQK_	89	(K94)	1.1.1.1.1.1.1.1	79.6824	82.4654	49.983	139.833	227.888	127.64	130.243	203.772	133.787	199.402	110.446	42.7	29.7	31.2	-1.95913	0.037866	0.0653883	1	Down
A0A3Q7H126;A0A3Q7HHL0	Tubulin alpha chain, org=Solanum lycopersicum	101244864;101254013	Solanum lycopersicum	GDVVPKDVNAAVATIK	_GDVVPK[GlyGly (K)]DVNAAVATIK_	321;321	(K326);(K326)	1.-.1.1.1.1.1.1	171.499	86.2455	33.8169	75.2363	418.084	217.37	246.622	140.567	167.271	128.682	163.065	63	45.8	13.8	-2.78803	0.0378953	0.06541	1	Down
Q6E4P4	Carotenoid cleavage dioxygenase 1B, org=Solanum lycopersicum	CCD1B	Solanum lycopersicum	LQNPDLDAIKGTEKEEQR	_LQNPDLDAIKGTEK[GlyGly (K)]EEQR_	357	(K370)	1.1.1.1.1.1.1.1	127.547	164.173	122.404	242.847	336.722	204.075	285.215	256.54	160.964	164.968	106.211	33.9	20.5	22.8	-1.64779	0.0379238	0.0654466	1	Down
A0A3Q7H7L0	Uncharacterized protein, org=Solanum lycopersicum	101250888	Solanum lycopersicum	TSKTEQVILLR	_TSK[GlyGly (K)]TEQVILLR_	94	(K96)	1.1.1.-.-.1.-.1	15.3741	20.551	13.7966	7.50031	51.3411	71.687	36.8963	16.2924	25.6187	44.3962	52.9162	37.6	53.1	34.1	-3.07953	0.0379963	0.065527	0.75	Down
A0A3Q7JFA9	Protein kinase domain-containing protein, org=Solanum lycopersicum	101252374	Solanum lycopersicum	GLEYLHEKVQPSVIHR	_GLEYLHEK[GlyGly (K)]VQPSVIHR_	187	(K194)	1.-.1.1.1.1.1.1	20.5297	22.9181	9.05881	29.2367	31.9538	41.5495	124.265	48.1899	34.6088	55.5398	41.6952	41.2	68.9	24.2	-3.00891	0.0381567	0.0657068	1	Down
A0A3Q7FTB8	Shikimate O-hydroxycinnamoyltransferase, org=Solanum lycopersicum	101256271	Solanum lycopersicum	SALDYLELQPDLKALVR	_SALDYLELQPDLK[GlyGly (K)]ALVR_	342	(K354)	1.-.-.1.1.1.-.1	18.614	6.63246	1.18331	0.732379	25.5109	75.9012	52.2111	22.7189	8.16951	49.0609	1.06801	123	56.8	133	-6.49219	0.0381673	0.0657181	0.75	Down
A0A3Q7FQQ0	Bidirectional sugar transporter SWEET, org=Solanum lycopersicum		Solanum lycopersicum	TEVIVKDENMNANKK	_TEVIVKDENM[Oxidation (M)]NANK[GlyGly (K)]K_	258	(M267,K271)	2.2.1.2.2.2.2.2	16.1367	48.9412	19.8392	98.2942	170.282	91.0716	197.761	122.387	73.8014	56.4439	12.834	82.8	32.9	65.9	-3.17394	0.0386167	0.066194	1	Down
A0A3Q7HNY7	3-ketoacyl-CoA synthase, org=Solanum lycopersicum		Solanum lycopersicum	SIGSSENTATMKEGR	_SIGSSENTATM[Oxidation (M)]K[GlyGly (K)]EGR_	176	(M186,K187)	1.1.1.1.1.1.1.1	36.0219	47.5574	4.84232	80.167	275.304	141.249	448.71	113.699	41.438	161.404	58.496	73.8	62.6	74.5	-5.80681	0.0386619	0.0662439	1	Down
A0A3Q7G5P1;A0A3Q7G7F0	S5 DRBM domain-containing protein, org=Solanum lycopersicum	101254082;101258363	Solanum lycopersicum	FTKSPFQEYFDILAKPANK	_FTKSPFQEYFDILAK[GlyGly (K)]PANK_	246;246	(K260);(K260)	1.1.1.1.1.1.1.1	409.526	444.313	201.905	438.701	1214.07	1356.77	1814.12	401.288	777.161	475.695	682.26	30.9	49.2	23.9	-3.20269	0.0387041	0.0662892	1	Down
A0A3Q7I083	E1 ubiquitin-activating enzyme, org=Solanum lycopersicum	101253520	Solanum lycopersicum	NYSIPEVDKLKAK	_NYSIPEVDKLK[GlyGly (K)]AK_	907	(K917)	2.2.2.2.2.2.2.2	746.268	670.936	463.107	907.206	1678.22	794.824	1444.91	1091.65	573.285	568.959	572.525	26.5	31	0.404	-1.79716	0.0387178	0.0663048	1	Down
Q6E4P4	Carotenoid cleavage dioxygenase 1B, org=Solanum lycopersicum	CCD1B	Solanum lycopersicum	ILEDGDLQTLGMLDYDKR	_ILEDGDLQTLGM[Oxidation (M)]LDYDK[GlyGly (K)]R_	200	(M211,K216)	1.1.1.1.1.1.1.1	248.505	215.951	184.592	543.36	738.576	657.972	864.612	350.335	286.542	416.586	343.855	55.5	33.5	18.7	-2.1901	0.0388603	0.0664629	1	Down
A0A3Q7HY45	5-oxoprolinase, org=Solanum lycopersicum		Solanum lycopersicum	GVGVTNILKPRPLDSAPGAPK	_GVGVTNILK[GlyGly (K)]PRPLDSAPGAPK_	654	(K662)	1.1.1.1.1.1.1.1	370.088	444.073	223.785	288.464	980.273	729.288	753.87	353.514	348.745	546.623	422.838	28.9	36.9	22.8	-2.12373	0.0390015	0.0666231	1	Down
A0A3Q7GWC4	Uncharacterized protein, org=Solanum lycopersicum		Solanum lycopersicum	AGDDAKADTSNIEEAESSLR	_AGDDAK[GlyGly (K)]ADTSNIEEAESSLR_	57	(K62)	1.1.1.1.1.1.1.1	75.4541	23.9887	32.8867	51.1229	127.236	86.0841	146.767	59.2043	30.7882	92.0054	52.5509	49.6	37.7	53.1	-2.28556	0.0390338	0.0666678	1	Down
A0A3Q7GMR8	Serine/threonine-protein phosphatase, org=Solanum lycopersicum	101249363	Solanum lycopersicum	LLEVKGKPGK	_LLEVK[GlyGly (K)]GKPGK_	13	(K17)	1.-.1.-.1.1.1.1	22.8348	18.827	20.1633	56.8028	94.3677	58.1983	82.6423	36.9899	25.3089	17.8798	24.2864	61.3	37.6	17.9	-2.29455	0.0390562	0.066693	1	Down
A0A3Q7HJ28	Large ribosomal subunit protein uL6 alpha-beta domain-containing protein, org=Solanum lycopersicum		Solanum lycopersicum	KVDMLDGVTVVR	_K[GlyGly (K)]VDM[Oxidation (M)]LDGVTVVR_	128	(K128,M131)	1.1.1.1.1.1.1.1	221.287	313.443	152.673	322.955	594.199	344.659	477.082	361.128	196.462	359.043	298.099	32	26.1	28.9	-1.75885	0.039573	0.0672804	1	Down
A0A3Q7ERR1	Coatomer subunit beta, org=Solanum lycopersicum	101265667	Solanum lycopersicum	ATGEFVKDENDANKLSR	_ATGEFVKDENDANK[GlyGly (K)]LSR_	701	(K714)	1.1.1.1.1.1.1.1	97.2173	111.78	193.074	286.988	547.997	298.428	502.133	229.031	251.049	282.583	200.316	50.7	39.2	17	-2.28948	0.0397607	0.0674672	1	Down
A0A3Q7FPH8	DC-UbP/UBTD2 N-terminal domain-containing protein, org=Solanum lycopersicum	101257726	Solanum lycopersicum	EEFWDTAPHYGGKK	_EEFWDTAPHYGGK[GlyGly (K)]K_	40	(K52)	3.3.3.3.3.3.3.3	8345.81	9385.22	7356.74	12025.1	17715.5	10929.9	21348.8	12551.7	8971.3	9689.31	7907.56	21.7	30.6	10.1	-1.68528	0.0401528	0.067885	1	Down
A0A3Q7F5H6	FAD-binding FR-type domain-containing protein, org=Solanum lycopersicum		Solanum lycopersicum	EIEPAQEKSEPLR	_EIEPAQEK[GlyGly (K)]SEPLR_	549	(K556)	1.1.1.1.1.1.1.1	98.827	226	132.367	381.606	678.099	434.657	956.903	272.409	250.249	319.341	344.36	60.4	51	16	-2.79216	0.0404043	0.0681833	1	Down
A0A3Q7GCD0	Protein kinase domain-containing protein, org=Solanum lycopersicum	101254198	Solanum lycopersicum	AATNNFSSEFIVSESGEKAPNMVYK	_AATNNFSSEFIVSESGEK[GlyGly (K)]APNM[Oxidation (M)]VYK_	55	(K72,M76)	1.1.1.1.1.1.1.1	91.3629	160.11	51.1757	173.273	309.798	302.36	367.264	151.852	105.095	142.27	222.64	48.5	32.5	38.3	-2.37702	0.0408827	0.0687167	1	Down
Q9AWC0	Phospholipase D, org=Solanum lycopersicum	PLDa1	Solanum lycopersicum	QGGKDILVNFR	_QGGK[GlyGly (K)]DILVNFR_	430	(K433)	1.1.1.1.1.1.1.1	215.801	469.183	239.08	365.025	827.326	547.748	627.452	383.743	247.228	471.855	366.858	36.6	30.9	31	-1.85113	0.041445	0.0693494	1	Down
A0A3Q7FPM6	Protein kinase domain-containing protein, org=Solanum lycopersicum	101255081	Solanum lycopersicum	AFYYSKDEK	_AFYYSK[GlyGly (K)]DEK_	412	(K417)	1.1.1.1.1.1.1.1	176.998	124.286	149.58	245.479	465.882	241.324	546.871	230.148	135.37	235.551	181.811	30	43.1	27.2	-2.13146	0.0416203	0.0695412	1	Down
D6RT10;E5KGD4	Auxin efflux carrier component, org=Solanum lycopersicum	SlPIN2;100527968	Solanum lycopersicum	STKPQQPNVQTQK	_STK[GlyGly (K)]PQQPNVQTQK_	329;329	(K331);(K331)	1.1.1.1.1.1.1.1	110.613	256.32	152.955	182.72	470.752	302.391	498.165	199.438	153.622	251.019	165.882	34.9	38.5	27.9	-2.09327	0.041854	0.0697871	1	Down
A0A3Q7ILD3	5-methyltetrahydropteroyltriglutamate--homocysteine S-methyltransferase, org=Solanum lycopersicum	101264078	Solanum lycopersicum	ALSGAKDEAFFSANAAAQASR	_ALSGAK[GlyGly (K)]DEAFFSANAAAQASR_	367	(K372)	1.1.1.1.-.1.1.1	18.2653	45.5167	13.9515	41.2041	61.7064	41.116	75.3922	125.472	30.4868	72.4892	60.701	53.6	47.3	39.7	-2.55333	0.0418777	0.0698207	1	Down
A0A3Q7HQH0	Ribosomal protein L15, org=Solanum lycopersicum	101259162	Solanum lycopersicum	GIVYGKPTNQGVTQLK	_GIVYGK[GlyGly (K)]PTNQGVTQLK_	78	(K83)	1.1.-.-.1.1.1.1	26.5779	40.3814	18.2773	40.307	331.682	145.049	110.051	39.6185	24.3899	65.9083	31.8523	34.7	79.6	54.4	-4.98951	0.042051	0.0700245	1	Down
A0A3Q7FEX9	HMA domain-containing protein, org=Solanum lycopersicum	101266875	Solanum lycopersicum	GVSSVTIEPKQHK	_GVSSVTIEPK[GlyGly (K)]QHK_	53	(K62)	2.2.2.2.2.2.2.2	236.878	475.706	259.499	427.639	539.157	586.363	987.783	469.17	526.29	576.97	387.654	34.1	36.1	19.7	-1.84499	0.0422662	0.070241	1	Down
A0A3Q7I987	Proton gradient regulation 5, org=Solanum lycopersicum	101262255	Solanum lycopersicum	NGEKLGFLA	_NGEK[GlyGly (K)]LGFLA_	111	(K114)	1.1.1.1.1.1.1.1	129.78	247.661	104.492	227.881	257.087	294.54	561.872	306.863	131.126	243.115	255.501	39.9	39.3	32.6	-2.00103	0.0423871	0.0703584	1	Down
A0A3Q7I0M3	VHS domain-containing protein, org=Solanum lycopersicum		Solanum lycopersicum	TPENGSGLPNTAPESGERLPKTR	_TPENGSGLPNTAPESGERLPK[GlyGly (K)]TR_	306	(K326)	1.1.1.1.1.1.1.1	119.316	152.631	209.032	205.762	443.408	201.807	351.266	249.193	173.624	111.189	263.727	25.3	34.6	41.9	-1.81389	0.0427375	0.0707408	1	Down
P27524	Chlorophyll a-b binding protein CP24 10A, chloroplastic, org=Solanum lycopersicum	CAP10A	Solanum lycopersicum	FFDPLALAGTLNNGVYVPDTEKLER	_FFDPLALAGTLNNGVYVPDTEK[GlyGly (K)]LER_	197	(K218)	1.1.1.1.1.1.1.1	164.677	247.583	140.611	292.193	305.638	379.921	401.427	315.834	184.441	236.02	95.2185	33.5	13.4	41.4	-1.66002	0.0428699	0.0708665	1	Down
A0A3Q7FPM6	Protein kinase domain-containing protein, org=Solanum lycopersicum	101255081	Solanum lycopersicum	TQKPPVASRPAGAVTGAAAEAGTSSSK	_TQK[GlyGly (K)]PPVASRPAGAVTGAAAEAGTSSSK_	294	(K296)	1.1.1.1.1.1.1.1	162.991	235.399	143.801	204.078	448.339	330.978	578.586	208.115	132.572	177.762	114.094	22	40.5	23.2	-2.09847	0.0431009	0.0711236	1	Down
A0A3Q7G087	phosphoglucomutase (alpha-D-glucose-1,6-bisphosphate-dependent), org=Solanum lycopersicum	101267885	Solanum lycopersicum	LQSSIDEVNKLIK	_LQSSIDEVNK[GlyGly (K)]LIK_	468	(K477)	1.1.1.1.1.-.1.1	8.79461	31.8989	7.22289	15.3009	33.8881	59.0497	21.4141	50.7893	2.37644	22.1602	3.32386	71.4	40.9	120	-2.61228	0.0435675	0.0716631	1	Down
A0A3Q7FF28	Methyltransferase, org=Solanum lycopersicum	101247376	Solanum lycopersicum	TYKDIAEIAK	_TYK[GlyGly (K)]DIAEIAK_	261	(K263)	1.1.1.1.1.1.1.1	69.923	62.2838	22.773	121.366	271.138	107.577	258.075	133.991	216.258	76.4159	63.7707	58.6	43.5	71.2	-2.78919	0.0438977	0.0720134	1	Down
A0A3Q7FPH8	DC-UbP/UBTD2 N-terminal domain-containing protein, org=Solanum lycopersicum	101257726	Solanum lycopersicum	MREEFWDTAPHYGGKK	_M[Oxidation (M)]REEFWDTAPHYGGK[GlyGly (K)]K_	38	(M38,K52)	1.1.1.1.1.1.1.1	197.895	111.437	143.462	389.192	663.003	271.997	621.521	380.207	134.47	244.66	244.252	59.1	38.9	30.6	-2.30019	0.0439557	0.0720835	1	Down
A0A3Q7FER0	AIG1-type G domain-containing protein, org=Solanum lycopersicum		Solanum lycopersicum	KVQDVVGTVQGIKVR	_KVQDVVGTVQGIK[GlyGly (K)]VR_	769	(K781)	1.1.1.1.1.1.1.1	58.2419	17.3825	49.8456	114.387	214.418	126.483	222.577	127.96	39.0684	105.146	32.5141	67.3	30.5	68.2	-2.8827	0.0442571	0.0723986	1	Down
A0A3Q7HUL6	DCD domain-containing protein, org=Solanum lycopersicum		Solanum lycopersicum	GFFEDEQKSVK	_GFFEDEQK[GlyGly (K)]SVK_	145	(K152)	-.1.-.-.1.1.-.1	2.48795	0.592471	0.829308	7.03265	111.382	21.8266	11.3038	3.63162	22.8824	40.3376	19.8042	109	135	40	-13.5386	0.0442963	0.072441	0.75	Down
A0A3Q7HVA5	Glycine-rich protein, org=Solanum lycopersicum		Solanum lycopersicum	SSKQMVFQNDFQR	_SSK[GlyGly (K)]QM[Oxidation (M)]VFQNDFQR_	154	(K156,M158)	1.1.1.1.1.1.1.1	213.283	171.405	265.172	124.317	385.723	346.445	284.284	242.835	255.488	190.572	284.886	31	20.2	19.8	-1.62661	0.0443485	0.0724932	1	Down
A0A3Q7IFV9	PPM-type phosphatase domain-containing protein, org=Solanum lycopersicum	101244329	Solanum lycopersicum	GSIENKGGFVTK	_GSIENK[GlyGly (K)]GGFVTK_	170	(K175)	1.1.1.1.1.1.1.1	202.196	244.325	237.291	342.461	753.494	464.422	796.878	285.373	368.2	401.307	322.922	23.4	42.3	10.8	-2.24128	0.0446741	0.072854	1	Down
A0A3Q7EQX6	FAD-binding FR-type domain-containing protein, org=Solanum lycopersicum	101246763	Solanum lycopersicum	ESQPSLEEGKTPK	_ESQPSLEEGK[GlyGly (K)]TPK_	536	(K545)	1.1.-.1.1.1.1.1	129.178	295.647	155.107	537.839	579.148	684.23	997.247	452.003	447.409	253.279	322.651	67	34.4	28.8	-2.42682	0.0451726	0.0734006	1	Down
D6RT10;E5KGD4	Auxin efflux carrier component, org=Solanum lycopersicum	SlPIN2;100527968	Solanum lycopersicum	STKPQQPNVQTQKQEVQQQQQQHQQPNAK	_STKPQQPNVQTQK[GlyGly (K)]QEVQQQQQQHQQPNAK_	329;329	(K341);(K341)	1.1.1.1.1.1.1.1	40.5451	108.549	86.0306	69.3454	165.095	298.568	217.69	83.1873	78.6173	104.388	64.1348	37.6	47.4	24.7	-2.51106	0.0451829	0.0734119	1	Down
A0A3Q7IPT1	SPX domain-containing protein, org=Solanum lycopersicum		Solanum lycopersicum	QYDNQIKAGSLDR	_QYDNQIK[GlyGly (K)]AGSLDR_	32	(K38)	1.-.-.-.1.1.1.-	32.0138	1.75234	1.17055	2.55045	36.1837	16.0082	56.9202	55.2487	1.08832	1.56431	6.05219	161	46.7	94.4	-4.38446	0.0453719	0.0736207	0.75	Down
A0A3Q7H4R0	UBP-type domain-containing protein, org=Solanum lycopersicum		Solanum lycopersicum	LNQSKGDSKLVTVNSR	_LNQSK[GlyGly (K)]GDSKLVTVNSR_	288	(K292)	1.1.1.1.1.1.1.1	114.33	119.17	64.8744	177.941	263.606	511.167	512.66	131.67	247.694	159.078	159.856	38.9	53.4	27	-2.97934	0.0453739	0.0736207	1	Down
A0A3Q7FWX0	Aromatic amino acid beta-eliminating lyase/threonine aldolase domain-containing protein, org=Solanum lycopersicum	101247807	Solanum lycopersicum	ILAAELNKIK	_ILAAELNK[GlyGly (K)]IK_	268	(K275)	1.1.1.1.1.1.1.1	61.3911	53.8751	24.2216	69.3893	115.775	81.8584	170.215	75.268	34.8711	90.4749	58.1669	37.7	39.2	45.6	-2.12142	0.045396	0.0736375	1	Down
Q5NE21	Carbonic anhydrase, org=Solanum lycopersicum	ca1	Solanum lycopersicum	NPELFGQLAKGQSPK	_NPELFGQLAK[GlyGly (K)]GQSPK_	79	(K88)	1.1.1.1.1.1.1.1	81.8989	237.456	147.889	164.437	425.074	216.691	344.302	242.92	173.304	115.393	185.655	40.5	31.2	23.7	-1.94558	0.0458618	0.0741683	1	Down
E9NMH3;K4B428	Aquaporin;Plasmamembrane intrinsic protein 28, org=Solanum lycopersicum	;PIP2;8	Solanum lycopersicum	SKEVIEEGQVQQHGKDYVDPPPAPLLDFAELK	_[Acetyl (Protein N-term)]SKEVIEEGQVQQHGK[GlyGly (K)]DYVDPPPAPLLDFAELK_	2;2	(K16);(K16)	1.1.1.1.1.1.1.1	158.908	150.51	174.756	170.441	227.195	303.854	365.216	187.883	160.58	130.015	284.161	6.74	29.2	42.6	-1.65616	0.0459679	0.0742749	1	Down
A0A0C6FQX1;Q66YT8	Sterol side chain reductase;DWARF1/DIMINUTO, org=Solanum lycopersicum	SSR1;DWF1	Solanum lycopersicum	TMVYPEPGFELQKR	_TMVYPEPGFELQK[GlyGly (K)]R_	435;435	(K447);(K447)	1.1.1.1.-.1.-.1	105.388	58.7975	152.088	68.1248	253.046	132.017	172.331	162.247	140.205	94.357	54.3853	44.1	28.7	44.6	-1.87212	0.0463147	0.0746604	1	Down
Q9XEX9	Remorin 2, org=Solanum lycopersicum	rem-2	Solanum lycopersicum	AEATAVAAQPQPESTTPPPMAKSDDSK	_[Acetyl (Protein N-term)]AEATAVAAQPQPESTTPPPM[Oxidation (M)]AK[GlyGly (K)]SDDSK_	2	(M21,K23)	1.1.1.1.1.1.1.1	287.669	360.037	271.176	438.81	712.608	516.658	549.162	364.383	367.877	471.953	576.423	22.6	26.7	22.1	-1.57828	0.046575	0.0749587	1	Down
A0A3Q7FW72	40S ribosomal protein S7, org=Solanum lycopersicum	101255184	Solanum lycopersicum	KFSGKDVIFIATR	_KFSGK[GlyGly (K)]DVIFIATR_	87	(K91)	1.1.1.1.1.1.1.1	129.989	28.0562	52.2715	103.286	373.661	172.921	249.344	105.364	119.742	151.283	147.946	59.4	51.1	12.4	-2.87398	0.0467016	0.0750765	1	Down
A0A3Q7F1H5	Uncharacterized protein, org=Solanum lycopersicum		Solanum lycopersicum	QPGFLKPESLAR	_QPGFLK[GlyGly (K)]PESLAR_	134	(K139)	-.1.1.1.1.1.1.1	104.098	28.8769	114.664	309.173	861.895	351.962	703.969	212.252	157.639	154.069	140.066	85.9	56.7	6.17	-3.82549	0.046709	0.0750858	1	Down
A0A3Q7HXI6	LIMR family protein, org=Solanum lycopersicum	101253118	Solanum lycopersicum	KATDALHQEER	_K[GlyGly (K)]ATDALHQEER_	268	(K268)	1.1.1.1.1.1.1.1	181.282	239.59	114.984	303.153	444.549	390.486	435.492	260.015	299.263	278.262	298.431	38.3	22.2	4.07	-1.82423	0.0468969	0.0753183	1	Down
A0A3Q7EVB2	RRM domain-containing protein, org=Solanum lycopersicum		Solanum lycopersicum	SATKADAAVVAPTK	_SATK[GlyGly (K)]ADAAVVAPTK_	8	(K11)	1.1.1.1.1.1.1.1	158.649	298.467	173.251	208.677	406.684	479.005	463.669	211.831	168.387	204.739	222.362	29.9	31.5	13.9	-1.86067	0.0470487	0.0754981	1	Down
A0A3Q7F074	DNA repair protein UVH3, org=Solanum lycopersicum		Solanum lycopersicum	SAYKGALEEEANYQEAVR	_SAYK[GlyGly (K)]GALEEEANYQEAVR_	577	(K580)	1.-.1.1.1.1.1.1	19.8973	52.7688	44.4468	22.6689	95.3019	92.1604	41.9696	64.6503	43.4592	31.3145	29.9616	46.3	34.2	21.3	-2.10386	0.047084	0.0755381	1	Down
A0A3Q7HG29	Multifunctional fusion protein, org=Solanum lycopersicum		Solanum lycopersicum	VDKGTVDLAGTNGETTTQGFDSLGAR	_VDK[GlyGly (K)]GTVDLAGTNGETTTQGFDSLGAR_	583	(K585)	1.1.1.1.1.1.1.1	162.889	281.278	254.436	127.885	468.842	279.752	405.367	1168.46	250.342	302.218	375.34	35.3	68.8	20.3	-2.80998	0.0473879	0.07587	1	Down
A0A3Q7HSH2	Longin domain-containing protein, org=Solanum lycopersicum		Solanum lycopersicum	GDRLELLVDKTANMQENTFR	_GDRLELLVDK[GlyGly (K)]TANM[Oxidation (M)]QENTFR_	152	(K161,M165)	1.1.1.1.1.1.1.1	141.363	146.724	143.8	307.118	507.761	484.068	506.63	181.473	222.536	152.645	266.75	44.2	37.9	26.9	-2.27324	0.0475915	0.0761086	1	Down
A0A3Q7J6X7	Mg-protoporphyrin IX chelatase, org=Solanum lycopersicum	101255435	Solanum lycopersicum	ALAALKGR	_ALAALK[GlyGly (K)]GR_	377	(K382)	1.1.-.1.-.-.1.1	10.1471	7.24978	10.2459	19.8312	25.2487	29.1999	62.8966	14.2989	21.7954	23.3271	19.6704	46.2	63.7	8.5	-2.77298	0.047945	0.0765336	0.75	Down
A0A3Q7JEH3;P43281	S-adenosylmethionine synthase;S-adenosylmethionine synthase 2, org=Solanum lycopersicum	;SAM2	Solanum lycopersicum	DLKEHVIKPVIPEK	_DLKEHVIK[GlyGly (K)]PVIPEK_	230;209	(K237);(K216)	1.1.1.1.1.1.1.1	17.4424	55.0392	18.5111	74.2341	203.599	47.7992	185.767	103.725	131.214	115.445	100.286	67.9	53.8	13.4	-3.27362	0.0481827	0.0767923	1	Down
Q5NE20	Carbonic anhydrase, org=Solanum lycopersicum	ca2	Solanum lycopersicum	ESYDQAIAALEKLLSEKAELGPVAAAR	_ESYDQAIAALEK[GlyGly (K)]LLSEKAELGPVAAAR_	68	(K79)	1.1.1.1.1.1.1.1	163.202	101.115	47.7511	292.504	497.286	344.556	631.365	226.723	208.574	150.151	90.6183	69.7	41.6	39.4	-2.81179	0.048218	0.0768372	1	Down
C6KGT3	Calcium-dependent protein kinase, org=Solanum lycopersicum	100316879	Solanum lycopersicum	ETSKAPSTTVVNPR	_ETSK[GlyGly (K)]APSTTVVNPR_	39	(K42)	1.1.1.1.1.1.1.1	60.2461	160.558	107.226	169.639	218.922	787.845	383.654	174.817	231.699	165.54	179.399	40.9	71.4	18.2	-3.14514	0.0482491	0.0768699	1	Down
A0A3Q7FXN7	RRM domain-containing protein, org=Solanum lycopersicum		Solanum lycopersicum	TKNLPWQNGLLEDSLR	_TK[GlyGly (K)]NLPWQNGLLEDSLR_	37	(K38)	1.-.1.1.1.-.-.1	34.0733	27.3656	33.0364	23.4022	98.6805	89.2836	61.6009	31.6012	94.1652	67.2375	54.0473	17	43	28.5	-2.38524	0.0482845	0.0768954	0.75	Down
A0A3Q7GG75	alanine transaminase, org=Solanum lycopersicum	101265236	Solanum lycopersicum	KIIFTNVGNPHALGQKPLTFPR	_K[GlyGly (K)]IIFTNVGNPHALGQKPLTFPR_	39	(K39)	1.1.1.-.1.-.1.1	4.92522	32.6403	29.5288	14.1203	59.8688	67.7246	66.3776	68.4948	5.701	2.20251	34.1223	64.3	5.99	125	-3.23175	0.0483493	0.0769537	0.75	Down
A0A3Q7GBL4	FYVE-type domain-containing protein, org=Solanum lycopersicum	101268468	Solanum lycopersicum	GEFGQDTYGKR	_GEFGQDTYGK[GlyGly (K)]R_	184	(K193)	1.1.1.1.-.1.1.1	46.1044	93.6716	54.3675	27.8152	154.859	156.789	72.3428	89.3062	11.6881	25.9176	108.711	50	37.1	107	-2.13236	0.0487286	0.0773682	1	Down
A0A3Q7GDR0	Uncharacterized protein, org=Solanum lycopersicum	101245163	Solanum lycopersicum	VFYEKTLK	_VFYEK[GlyGly (K)]TLK_	176	(K180)	1.1.1.1.1.1.1.1	82.5809	100.415	143.589	198.795	231.251	211.691	267.087	192.244	139.162	129.646	178.99	39.4	14.2	17.5	-1.71737	0.0494978	0.0782577	1	Down
A0A3Q7HU18	NAP1-related protein 2, org=Solanum lycopersicum		Solanum lycopersicum	FLSSIEVEDSKDVK	_FLSSIEVEDSK[GlyGly (K)]DVK_	99	(K109)	1.1.1.1.1.-.-.1	20.0861	21.5402	13.8526	42.8958	39.403	37.5547	75.0659	41.8416	20.1987	54.9571	67.3529	51.4	36.8	51.5	-1.97069	0.0495928	0.0783664	1	Down
A0A3Q7IQU4	Histone H2A/H2B/H3 domain-containing protein, org=Solanum lycopersicum		Solanum lycopersicum	VTIMPKDIQLAR	_VTIMPK[GlyGly (K)]DIQLAR_	765	(K770)	1.-.1.-.-.-.-.1	145.076	270.665	145.931	263.071	2.2127	4.24573	5.22073	3.41732	1.15925	2.3238	2.46546	34	33.8	36.1	54.6314	4.20465e-06	0.0013682	0.5
A0A3Q7I6V8	ABC-type xenobiotic transporter, org=Solanum lycopersicum	101249208	Solanum lycopersicum	VKDGTFGWDDDNSEETLK	_VK[GlyGly (K)]DGTFGWDDDNSEETLK_	651	(K652)	-.-.-.-.1.-.1.-	2.91196	1.47362	2.15361	3.75697	181.493	261.825	198.74	125.155	2.8515	4.80872	63.4243	38.2	29.3	145	-74.5145	4.78411e-06	0.00146646	0.5
A0A3Q7GNI0	Uncharacterized protein, org=Solanum lycopersicum	101255401	Solanum lycopersicum	AAVSPLAKYK	_[Acetyl (Protein N-term)]AAVSPLAK[GlyGly (K)]YK_	2	(K9)	1.-.1.-.-.-.-.-	65.0832	155.841	112	115.421	2.74907	1.62713	1.66305	3.44814	199.681	212.904	152.379	33.1	37.4	16.9	47.2569	5.98163e-06	0.00161814	0.5
A0A3Q7GRB3	WIYLD domain-containing protein, org=Solanum lycopersicum		Solanum lycopersicum	LYNKNWDLIEAENYR	_LYNK[GlyGly (K)]NWDLIEAENYR_	85	(K88)	1.-.-.1.-.-.-.-	55.7827	68.3209	46.9363	92.7086	2.83818	4.04788	3.36989	5.5998	41.7655	64.1345	69.5401	30.2	30.2	25.2	16.6343	9.6685e-06	0.00197002	0.5
A0A0C5CEG0;Q2MI45	NAD(P)H-quinone oxidoreductase subunit 1, chloroplastic;NAD(P)H-quinone oxidoreductase subunit 1, chloroplastic, org=Solanum lycopersicum	nad1;ndhA	Solanum lycopersicum	MIIDTTEIETINSFSKLESLK	_MIIDTTEIETINSFSK[GlyGly (K)]LESLK_	1;1	(K16);(K16)	1.-.1.-.-.-.-.1	106.576	121.716	120.035	247.567	2.78455	4.51806	3.49598	6.18021	372.822	257.451	86.2069	44.4	34.7	60.4	35.0964	1.0154e-05	0.00200341	0.5
A0A3Q7GJM0;B6C9K3	Phosphoinositide phospholipase C, org=Solanum lycopersicum		Solanum lycopersicum	TKTLEDNWIPTWDEQFEFPLTVPELALLR	_TK[GlyGly (K)]TLEDNWIPTWDEQFEFPLTVPELALLR_	501;501	(K502);(K502)	1.-.1.-.-.-.1.-	108.31	266.676	178.511	261.52	2.95389	7.20948	3.99532	2.93733	112.675	97.1364	97.5706	37	47.2	8.64	47.6729	1.29108e-05	0.00209843	0.5
A0A3Q7I7W6;A0A3Q7JEX6	glutathione transferase;Uncharacterized protein, org=Solanum lycopersicum		Solanum lycopersicum	LLASEVIGLEEKALR	_LLASEVIGLEEK[GlyGly (K)]ALR_	832;19	(K843);(K30)	1.-.1.-.-.-.-.-	57.8101	79.4267	65.1178	106.086	4.95247	3.17099	5.75104	2.72375	2.58765	2.24011	48.7865	27.6	34.6	150	18.5827	2.04217e-05	0.00253695	0.5
A0A3Q7F2D3	SH3 domain-containing protein, org=Solanum lycopersicum		Solanum lycopersicum	VAVILGNIEAEIVSEKQR	_VAVILGNIEAEIVSEK[GlyGly (K)]QR_	244	(K259)	1.-.1.-.-.-.-.-	70.3791	79.0023	39.0983	109.814	1.851	2.35435	3.23513	1.25867	99.7788	83.0639	108.51	39	38.5	13.3	34.2899	2.09339e-05	0.00258584	0.5
A0A3Q7F479	Enoyl reductase (ER) domain-containing protein, org=Solanum lycopersicum	101268548	Solanum lycopersicum	MKAVVITSPGGPEVLK	_MK[GlyGly (K)]AVVITSPGGPEVLK_	1	(K2)	1.-.1.-.-.-.-.-	85.3186	105.506	81.2089	165.536	2.00744	2.87791	6.1556	2.72003	41.0521	46.6776	79.73	35.6	53.8	37.4	31.7979	4.53066e-05	0.00350897	0.5
A0A3Q7HX95	Fructose-bisphosphate aldolase, org=Solanum lycopersicum	101266063	Solanum lycopersicum	ALQQSTLKAWGGK	_ALQQSTLK[GlyGly (K)]AWGGK_	299	(K306)	1.-.1.-.-.-.-.-	39.3028	102.258	55.1385	104.891	3.58978	1.28321	2.81026	2.06351	39.5465	1.72187	2.84504	44	40.6	146	30.9427	4.73457e-05	0.00358121	0.5
A0A3Q7EUN1	tyrosine--tRNA ligase, org=Solanum lycopersicum		Solanum lycopersicum	AVNKILQPVR	_AVNK[GlyGly (K)]ILQPVR_	361	(K364)	1.1.-.-.-.-.-.-	61.5492	64.8806	72.3869	107.445	3.30815	3.05334	6.50052	2.59962	60.9473	71.5187	87.4651	27.5	46.1	18.2	19.8078	5.14033e-05	0.00371851	0.5
A0A3Q7HG29	Multifunctional fusion protein, org=Solanum lycopersicum		Solanum lycopersicum	ALNDQHVLLEGTLLKPNMVTPGSDSPK	_ALNDQHVLLEGTLLK[GlyGly (K)]PNMVTPGSDSPK_	690	(K704)	1.-.1.-.-.-.-.1	139.358	306.231	162.321	145	4.02575	3.12361	1.16478	1.48528	133.912	121.31	150.939	42.1	55.4	11	76.8321	5.25101e-05	0.00376563	0.5
K4CPC4	E2 ubiquitin-conjugating enzyme, org=Solanum lycopersicum	101253514	Solanum lycopersicum	VELPDAYPYKSPSIGFVNK	_VELPDAYPYK[GlyGly (K)]SPSIGFVNK_	53	(K62)	1.-.1.-.-.1.-.-	100.43	273.837	155.309	256.232	4.03811	4.72016	6.07049	6.93992	86.3254	68.4157	41.0241	42.1	24	35	36.0981	8.57686e-05	0.00468939	0.5
A0A3Q7E9P0;D9J0A9	Uncharacterized protein;Obtusifoliol 14alpha-demethylase, org=Solanum lycopersicum	100736446;CYP51	Solanum lycopersicum	FLKGPVVMLR	_FLK[GlyGly (K)]GPVVMLR_	53;53	(K55);(K55)	1.-.-.1.-.-.-.-	24.6545	81.5569	59.8502	65.6373	2.11888	2.9675	2.25931	1.08632	28.6961	14.2047	17.6366	41.4	36.8	37.5	27.4785	8.87798e-05	0.00474916	0.5
A0A3Q7I9H4	Bet v I/Major latex protein domain-containing protein, org=Solanum lycopersicum		Solanum lycopersicum	IHVIDDKNLETK	_IHVIDDK[GlyGly (K)]NLETK_	72	(K78)	1.1.-.-.-.-.-.-	47.7401	89.9716	52.4836	88.6948	5.61775	8.66406	5.6573	3.2151	67.0965	67.1759	76.6395	32.6	38.5	7.8	12.0449	9.49865e-05	0.00489181	0.5
A0A3Q7FSL1	Amidase domain-containing protein, org=Solanum lycopersicum		Solanum lycopersicum	EMLGYYKEAIEDFR	_EMLGYYK[GlyGly (K)]EAIEDFR_	562	(K568)	1.-.1.-.-.-.-.-	42.8845	70.4869	79.2831	69.1375	2.59554	2.69993	2.23117	6.11363	50.5912	4.36776	1.25572	24	53.2	147	19.1926	0.000103367	0.00507571	0.5
A0A3Q7FZI5	Triosephosphate isomerase, cytosolic, org=Solanum lycopersicum		Solanum lycopersicum	ESGSTMAVVAAQTKAIADR	_ESGSTMAVVAAQTK[GlyGly (K)]AIADR_	136	(K149)	1.-.1.-.-.-.-.1	69.3795	100.654	126.397	103.7	1.29384	3.55046	2.75697	1.28616	128.291	76.4865	89.4958	23.4	50.6	27.5	45.0221	0.000111242	0.0052544	0.5
K4CVP2	caffeoyl-CoA O-methyltransferase, org=Solanum lycopersicum	101255734	Solanum lycopersicum	AEKSGHGSILR	_[Acetyl (Protein N-term)]AEK[GlyGly (K)]SGHGSILR_	2	(K4)	-.-.1.1.-.-.-.-	111.698	197.436	71.6463	370.119	1.35987	3.03243	1.78016	1.09318	108.817	137.58	138.253	70.5	47.3	13.1	103.35	0.000116639	0.00538194	0.5
E4UE86	Prophage antirepressor, org=Liberibacter solanacearum (strain CLso-ZC1)	CKC_05845	Liberibacter solanacearum (strain CLso-ZC1)	SNIIPFEFESNKIR	_SNIIPFEFESNK[GlyGly (K)]IR_	2	(K13)	1.1.-.-.-.-.-.-	270.292	83.6154	140.218	279.367	3.33227	1.82264	1.18294	6.06221	2.43956	2.67894	2.38209	50.1	70	6.3	62.3781	0.000120267	0.00545126	0.5
A0A3Q7HEC9	DJ-1/PfpI domain-containing protein, org=Solanum lycopersicum		Solanum lycopersicum	QSYDLIVLPGGLGGAETFAKSEK	_QSYDLIVLPGGLGGAETFAK[GlyGly (K)]SEK_	363	(K382)	1.-.1.-.-.1.-.-	183.317	216.882	176.18	171.334	3.23976	7.02037	3.90803	2.97537	131.197	58.6845	84.8215	11	43.5	40.1	43.6148	0.000127962	0.00560207	0.5
A0A3Q7HIQ8	non-specific serine/threonine protein kinase, org=Solanum lycopersicum		Solanum lycopersicum	DVSLVKGHER	_DVSLVK[GlyGly (K)]GHER_	771	(K776)	1.1.-.-.-.-.-.-	49.695	26.2105	53.5153	30.6034	4.98181	4.15296	2.16886	2.14305	3.64099	2.30492	2.23158	34	42.6	29.1	11.9006	0.000142643	0.00587321	0.5
A0A3Q7ENU3	Uncharacterized protein, org=Solanum lycopersicum		Solanum lycopersicum	IHFKSPTGLAR	_IHFK[GlyGly (K)]SPTGLAR_	134	(K137)	1.-.1.-.-.-.-.1	152.798	230.433	285.825	259.577	1.48194	3.36612	1.9737	5.87291	137.957	214.819	196.998	24.8	62	22	73.1513	0.000144295	0.00589425	0.5
K4CWC4	PR10 protein, org=Solanum lycopersicum		Solanum lycopersicum	SIEIVEGDGGAGSIKQMNFVEGGPIK	_SIEIVEGDGGAGSIK[GlyGly (K)]QMNFVEGGPIK_	41	(K55)	1.-.1.-.-.-.-.-	57.4482	60.4435	54.4327	76.3322	3.89025	1.7635	1.62682	2.61605	2.74237	1.19302	4.6518	15.7	42.1	60.5	25.1254	0.000145309	0.00589948	0.5
A0A3Q7GM10;G3CKB7;P23419	chalcone synthase;chalcone synthase;Chalcone synthase 2, org=Solanum lycopersicum	778295;CHS2;CHS2	Solanum lycopersicum	LSLKPEK	_LSLK[GlyGly (K)]PEK_	317;317;317	(K320);(K320);(K320)	1.-.-.1.-.-.-.-	31.3731	69.597	29.3491	50.233	2.94659	2.2975	2.4198	3.41594	1.99762	2.97569	1.1319	41.7	18.6	45.3	16.2956	0.000203903	0.00682672	0.5
A0A3Q7FN52	VHS domain-containing protein, org=Solanum lycopersicum	101256571	Solanum lycopersicum	ITAGMSSMSFKMK	_ITAGMSSM[Oxidation (M)]SFK[GlyGly (K)]MK_	28	(M35,K38)	1.1.-.-.-.-.-.1	69.224	36.7078	39.1379	54.3042	1.52105	4.00736	4.59572	3.05892	1.54603	47.9672	1.21837	30.3	40.7	159	15.1235	0.000224798	0.00725301	0.5
A0A3Q7GBE4	Uncharacterized protein, org=Solanum lycopersicum	104647199	Solanum lycopersicum	EVKEVVQETTDKNYR	_EVK[GlyGly (K)]EVVQETTDKNYR_	343	(K345)	1.-.1.-.-.-.-.-	67.915	62.3776	44.4497	60.5263	3.6125	5.37268	3.94815	1.94611	11.4016	95.9284	49.0342	17.1	37.8	81.2	15.8117	0.000232686	0.00735753	0.5
A0A3Q7IN09	RRM domain-containing protein, org=Solanum lycopersicum	101262878	Solanum lycopersicum	YSIHYDKSGR	_YSIHYDK[GlyGly (K)]SGR_	114	(K120)	1.-.1.-.-.-.-.-	40.2856	94.5582	43.2736	73.079	5.25423	6.70449	2.44145	2.39456	54.8303	34.8144	86.2165	41.1	51	44.2	14.9569	0.000238546	0.00742884	0.5
A0A3Q7IQR1	Omega-hydroxypalmitate O-feruloyl transferase, org=Solanum lycopersicum	101249696	Solanum lycopersicum	FNPSDINSLKEK	_FNPSDINSLK[GlyGly (K)]EK_	257	(K266)	1.1.-.-.1.-.1.-	3.68815	8.89885	5.90668	3.26564	42.8279	56.5355	83.5811	52.4476	19.693	58.2753	42.2869	47.4	29.7	48.4	-10.818	0.000290454	0.00807514	0.5
E4UE86	Prophage antirepressor, org=Liberibacter solanacearum (strain CLso-ZC1)	CKC_05845	Liberibacter solanacearum (strain CLso-ZC1)	MSNIIPFEFESNKIR	_MSNIIPFEFESNK[GlyGly (K)]IR_	1	(K13)	1.-.1.-.-.-.-.-	78.1552	117.888	48.7212	111.93	8.00974	5.62805	2.47151	2.43963	7.04706	3.6146	4.21363	36	58.2	37	19.23	0.000300488	0.00822344	0.5
A0A3Q7IN34	Ubiquitin-like domain-containing protein, org=Solanum lycopersicum		Solanum lycopersicum	GDQTLSTYGVKNGSIIK	_GDQTLSTYGVK[GlyGly (K)]NGSIIK_	56	(K66)	1.-.1.-.-.-.-.-	56.5187	58.7612	19.2779	74.2898	3.59612	1.3053	2.44697	2.52427	15.6684	28.4092	18.2289	44.7	37.9	32.4	21.1541	0.000316264	0.00842387	0.5
A0A3Q7HHB4	Ubiquitin carboxyl-terminal hydrolase, org=Solanum lycopersicum		Solanum lycopersicum	TTAIKTAGLTSFPDYLVLHMR	_TTAIK[GlyGly (K)]TAGLTSFPDYLVLHMR_	529	(K533)	1.-.1.-.-.-.-.1	89.7975	100.865	86.6307	138.447	2.19393	1.3555	5.03122	3.35957	26.8013	100.841	65.0122	22.9	53.3	57.7	34.8184	0.000335587	0.00874402	0.5
A0A3Q7F897	Isocitrate dehydrogenase [NADP], org=Solanum lycopersicum		Solanum lycopersicum	VKEFGLK	_VK[GlyGly (K)]EFGLK_	153	(K154)	1.-.1.-.-.1.-.-	20.2691	44.9915	40.2246	48.1258	3.11661	7.18331	4.42738	2.59787	22.9354	3.63039	3.41636	32.6	47.4	112	8.86634	0.000340516	0.00880656	0.5
A0A3Q7I6B9	Cysteine synthase, org=Solanum lycopersicum	101244415	Solanum lycopersicum	LLALKEGLLVGISSGAAAAAAIK	_LLALK[GlyGly (K)]EGLLVGISSGAAAAAAIK_	260	(K264)	-.-.-.1.-.-.1.1	2.86677	2.87291	0.989993	6.45483	198.476	82.7156	164.144	81.1293	3.82483	4.73952	64.6781	69.3	44.9	143	-39.9306	0.000402755	0.00963475	0.5
A0A3Q7I9H4	Bet v I/Major latex protein domain-containing protein, org=Solanum lycopersicum		Solanum lycopersicum	LFKALVLDFDNLVPK	_LFK[GlyGly (K)]ALVLDFDNLVPK_	19	(K21)	-.-.-.-.-.-.-.-	1.99898	2.12714	2.72238	2.78447	4.81804	7.54181	5.60716	5.55586	14.7485	6.5495	3.69307	16.7	19.8	68.9	-2.44191	0.000434583	0.0101113	0
A0A3Q7F934	Saccharopine dehydrogenase NADP binding domain-containing protein, org=Solanum lycopersicum	101268241	Solanum lycopersicum	FLNVPSSPLKNLAIAGR	_FLNVPSSPLK[GlyGly (K)]NLAIAGR_	33	(K42)	-.-.-.1.1.-.1.-	0.877465	2.18173	3.3474	4.02209	65.9421	93.1292	115.721	127.144	139.2	50.6727	173.287	53	26.9	52.3	-38.5414	0.000476957	0.0105522	0.5
A0A3Q7FWM7	AAA+ ATPase domain-containing protein, org=Solanum lycopersicum	101268371	Solanum lycopersicum	TQIFKIHTR	_TQIFK[GlyGly (K)]IHTR_	347	(K351)	1.-.-.1.-.-.-.-	87.7928	80.3041	45.4174	24.5806	5.22008	1.24588	2.66689	3.8528	38.2264	16.1709	22.7926	49.9	52.2	44	18.3352	0.000485937	0.0106396	0.5
A0A3Q7GRI3;Q9ZTJ6;Q9ZTJ9;Q9ZTK1	Leucine-rich repeat-containing N-terminal plant-type domain-containing protein;Hcr2-5D;Hcr2-0B;Disease resistance protein, org=Solanum lycopersicum	;Hcr2-5D;Hcr2-0B;Cf-5	Solanum lycopersicum	LDLYNNKLSGSIPEEIGYLR	_LDLYNNK[GlyGly (K)]LSGSIPEEIGYLR_	288,336,423;292,388;292,340,388;292,340	(K294)(K342)(K429);(K298)(K394);(K298)(K346)(K394);(K298)(K346)	-.-.1.1.-.-.-.-	83.865	114.815	35.5781	146.088	2.77768	6.10017	1.61229	6.6182	126.35	208.015	267.53	49.5	57.5	35.3	22.2316	0.000487664	0.010659	0.5
A0A3Q7IMM2	Glycosyltransferase, org=Solanum lycopersicum	101260093	Solanum lycopersicum	VYNIWDGVKQGNDTPIGR	_VYNIWDGVK[GlyGly (K)]QGNDTPIGR_	63	(K71)	1.-.-.1.-.-.-.-	73.2685	167.337	162.246	259.375	7.27762	3.56786	1.16798	5.60445	18.6952	2.51423	2.97563	45.9	59.9	114	37.5882	0.000499725	0.0108032	0.5
A9LRT7	isopentenyl-diphosphate Delta-isomerase, org=Solanum lycopersicum	IPI	Solanum lycopersicum	KLLDELGIPAEDVPVDQFTPLGR	_K[GlyGly (K)]LLDELGIPAEDVPVDQFTPLGR_	114	(K114)	-.-.-.-.-.1.1.-	2.62456	2.30146	1.57118	1.09634	17.603	23.7041	19.1942	21.6473	3.50898	6.91591	35.745	36.5	13.1	115	-10.8182	0.000501218	0.0108153	0.5
A0A3Q7G9B9	NHL repeat-containing protein, org=Solanum lycopersicum	101256281	Solanum lycopersicum	LTGDGIGYADGSLDKAR	_LTGDGIGYADGSLDK[GlyGly (K)]AR_	84	(K98)	1.1.-.-.-.-.-.-	28.3727	23.1631	35.9932	16.6403	6.07015	4.69127	2.3475	3.14131	11.1028	20.3375	33.8516	31.4	40.7	52.6	6.41033	0.000521763	0.0110442	0.5
A0A3Q7GG77	REF/SRPP-like protein, org=Solanum lycopersicum	101268572	Solanum lycopersicum	YNHLVANLQEKGYSVVSYIPLIPVEEISK	_YNHLVANLQEK[GlyGly (K)]GYSVVSYIPLIPVEEISK_	178	(K188)	1.-.-.-.-.-.1.1	1.87799	5.98184	2.38844	5.49563	35.4102	52.7257	88.4053	30.793	86.6304	58.6019	48.9388	53.4	50.4	30.2	-13.1692	0.000529282	0.0111381	0.5
A0A3Q7H226	Translation initiation factor IF2/IF5 domain-containing protein, org=Solanum lycopersicum		Solanum lycopersicum	DLSAIMAEEENQNELVADIAPFDPTKK	_DLSAIMAEEENQNELVADIAPFDPTK[GlyGly (K)]K_	38	(K63)	-.-.-.-.-.1.-.1	1.11328	2.02546	0.928513	4.46462	59.8085	81.4333	45.4793	17.0189	1.33947	5.50453	2.33123	76.3	53	71.1	-23.8799	0.00059347	0.0117232	0.5
A0A3Q7GTQ4;Q8GZV3	Amino acid transporter transmembrane domain-containing protein;Amino acid transporter, org=Solanum lycopersicum	544207;LeAAP2	Solanum lycopersicum	TGDPVTGKR	_TGDPVTGK[GlyGly (K)]R_	85;85	(K92);(K92)	1.-.1.-.1.1.-.-	7.07072	13.0359	16.3799	6.83794	176.129	50.6425	148.857	112.555	79.5996	78.6887	49.4042	43.2	44.5	24.8	-11.2681	0.000615521	0.0119498	0.5
A0A3Q7GSV6	TNase-like domain-containing protein, org=Solanum lycopersicum	101265342	Solanum lycopersicum	GIDAPESAMPYGKEAK	_GIDAPESAMPYGK[GlyGly (K)]EAK_	221	(K233)	1.1.-.-.-.-.-.-	26.0993	33.9001	46.1018	58.9941	1.40178	4.06348	5.07251	3.54024	50.5264	21.3133	37.2181	34.9	44	40.2	11.7272	0.000625349	0.0120494	0.5
Q43511	H1 histone-like protein, org=Solanum lycopersicum		Solanum lycopersicum	GGSSPYAVAKYMEDK	_GGSSPYAVAK[GlyGly (K)]YMEDK_	72	(K81)	1.-.1.-.-.-.1.1	187.595	207.708	155.989	341.246	58.2534	24.0341	34.2845	48.5188	11.4863	21.8789	20.4492	36.6	36.7	31.4	5.40634	0.000644055	0.0122261	0.5
A0A3Q7FTE9	Calcium-binding EF hand family protein, org=Solanum lycopersicum		Solanum lycopersicum	ELTLDVKNVIAPPK	_ELTLDVK[GlyGly (K)]NVIAPPK_	709	(K715)	-.-.1.1.-.-.1.-	55.4934	85.1865	84.0334	115.576	1.91125	6.834	6.22658	2.69198	140.952	263.826	248.375	28.8	56	30.7	19.2648	0.000644349	0.0122264	0.5
A0A3Q7HVG1	Protein kinase domain-containing protein, org=Solanum lycopersicum	101257791	Solanum lycopersicum	ALLDKESLIGGGTIGSVYR	_ALLDK[GlyGly (K)]ESLIGGGTIGSVYR_	593	(K597)	-.-.-.-.1.1.-.-	4.75689	1.14704	2.53363	1.34754	49.2151	67.4625	34.4817	61.6014	4.43228	6.10377	1.77762	67.8	27.5	53.2	-21.7433	0.000665243	0.0124281	0.5
A0A3Q7EQ78	Coatomer subunit delta, org=Solanum lycopersicum	101266270	Solanum lycopersicum	SKGRPAASATAPPK	_SK[GlyGly (K)]GRPAASATAPPK_	226	(K227)	-.-.-.-.-.1.-.1	1.83656	1.37623	0.865601	3.63246	33.3097	12.23	26.7331	17.9868	3.35636	2.49451	0.533283	62.4	41.3	68	-11.7055	0.000715758	0.0129502	0.5
A0A3Q7IN91	Adenosine kinase, org=Solanum lycopersicum		Solanum lycopersicum	QFPVILLPKEK	_QFPVILLPK[GlyGly (K)]EK_	285	(K293)	-.-.-.-.1.-.-.1	1.39704	5.26856	3.23633	5.1969	93.1872	137.049	123.227	132.276	1.20108	1.54462	6.26231	48.8	16.2	94.2	-32.1707	0.000788179	0.0135623	0.5
A0A3Q7FS68	UBX domain-containing protein, org=Solanum lycopersicum		Solanum lycopersicum	ESTNATAGKNTQMTQIAIR	_ESTNATAGK[GlyGly (K)]NTQMTQIAIR_	339	(K347)	1.-.1.-.-.-.-.-	16.3491	36.5786	23.8541	44.1885	1.6648	5.85608	2.37668	3.80304	12.7035	2.01922	1.97221	41.3	54	111	8.82957	0.000888651	0.0143994	0.5
A0A3Q7F0F8	40S ribosomal protein S16, org=Solanum lycopersicum	101253316	Solanum lycopersicum	GLIKINGVPIELVQPEILR	_GLIK[GlyGly (K)]INGVPIELVQPEILR_	34	(K37)	1.-.-.-.-.1.-.1	4.57264	1.33788	2.40548	6.04629	51.2708	80.914	65.696	33.8786	145.913	60.9089	89.7928	59	34.7	43.7	-16.1367	0.000892489	0.0144166	0.5
A0A3Q7H652;Q96578	Plasma membrane ATPase, org=Solanum lycopersicum	;LHA4	Solanum lycopersicum	LQIFGPNKLEEK	_LQIFGPNK[GlyGly (K)]LEEK_	45;45	(K52);(K52)	1.-.-.-.-.1.1.-	6.61929	2.8189	1.39758	3.03751	76.1584	42.3747	43.9284	34.9528	1.53919	2.03784	0.53328	64.1	37.1	55.9	-14.2298	0.000907529	0.0145152	0.5
A0A3Q7IKM0	Uncharacterized protein, org=Solanum lycopersicum	101244100	Solanum lycopersicum	VSNSNAADDFGTSVLTLAGENKGAIMELSPSRK	_VSNSNAADDFGTSVLTLAGENK[GlyGly (K)]GAIMELSPSRK_	306	(K327)	1.-.1.-.-.-.-.-	14.7784	44.0142	25.3497	45.9087	1.28199	3.16833	4.13725	4.13309	3.76703	13.7583	2.2029	46.2	42.3	95.3	10.2236	0.000944498	0.0148732	0.5
A0A3Q7ISK8;P17570	Nitrate reductase;Nitrate reductase [NADH], org=Solanum lycopersicum	;NIA	Solanum lycopersicum	IVVTTQESESYYHYKDNR	_IVVTTQESESYYHYK[GlyGly (K)]DNR_	311;311	(K325);(K325)	-.-.-.-.-.1.1.-	0.992164	1.39115	2.38319	5.92265	55.3214	47.4996	113.172	62.3061	1.10038	1.3903	58.5213	84	42.7	163	-26.0357	0.000955079	0.0150127	0.5
A0A3Q7JED9	RNA helicase, org=Solanum lycopersicum		Solanum lycopersicum	ELAQQIEKVMR	_ELAQQIEK[GlyGly (K)]VMR_	116	(K123)	1.1.-.-.-.-.-.-	35.6662	49.226	54.1492	29.9139	1.39793	1.71434	5.56701	2.89789	58.5636	70.2937	34.2454	26.8	65.5	33.8	14.5938	0.000978421	0.0151934	0.5
A0A3Q7IAT1	Plasma membrane-associated cation-binding protein 1, org=Solanum lycopersicum	101260974	Solanum lycopersicum	TFDQAKEEYSKEFEEK	_TFDQAKEEYSK[GlyGly (K)]EFEEK_	32	(K42)	2.2.2.2.2.2.2.2	1390.83	1428.97	1470.52	1299.16	1033.78	1092.59	1007.37	1171.4	1049.21	1040.89	863.947	5.23	6.76	10.6	1.29833	0.00103301	0.0155645	1
A0A3Q7HE62	NAD(P)-binding domain-containing protein, org=Solanum lycopersicum	101249663	Solanum lycopersicum	LNGMVVPASKISNSPSR	_LNGMVVPASK[GlyGly (K)]ISNSPSR_	369	(K378)	1.-.-.-.-.-.1.1	2.65027	6.46575	2.14098	4.90093	22.5384	22.5981	44.3537	29.2205	1.54088	7.41943	1.0958	49.8	34.6	105	-7.34691	0.00107918	0.0159092	0.5
A0A3Q7IZW2	Proteasome subunit beta type-4, org=Solanum lycopersicum		Solanum lycopersicum	LQIAKITEEGVTISQPYSLK	_LQIAK[GlyGly (K)]ITEEGVTISQPYSLK_	269	(K273)	1.-.-.-.-.1.-.1	4.76551	3.2668	0.924028	3.37743	63.9056	48.3456	81.0269	39.7171	17.1821	6.41653	1.61395	51.7	31.2	94.9	-18.8908	0.00133617	0.0177675	0.5
A0A3Q7HUH9	UDP-glucose 4-epimerase, org=Solanum lycopersicum	101254509	Solanum lycopersicum	TVVIDNLDNSSEIAVKR	_TVVIDNLDNSSEIAVK[GlyGly (K)]R_	29	(K44)	1.-.1.-.-.-.-.-	42.8922	65.5293	64.1734	51.3412	3.1101	6.8701	1.65175	4.35198	54.6175	84.7905	20.022	19.3	55.3	61	14.0101	0.00141519	0.0182958	0.5
A0A3Q7F5K1	Single-stranded DNA binding protein Ssb-like OB fold domain-containing protein, org=Solanum lycopersicum	101260102	Solanum lycopersicum	NEQVDLMKPDATIIIR	_NEQVDLMK[GlyGly (K)]PDATIIIR_	95	(K102)	1.-.1.-.-.1.-.1	157.518	259.004	225.301	306.551	69.0155	70.4925	58.9133	77.8968	142.341	37.2556	76.1417	26.4	11.3	62.3	3.43218	0.0014195	0.0183104	0.5
A0A3Q7IQP8	Uncharacterized protein, org=Solanum lycopersicum		Solanum lycopersicum	CFISLYSDVFSKYVNK	_C[Carbamidomethyl (C)]FISLYSDVFSK[GlyGly (K)]YVNK_	188	(C188,K199)	1.-.-.-.1.-.-.1	2.43733	3.30562	2.67542	2.45026	53.3214	22.7128	38.8606	17.628	40.4252	26.6235	22.3157	15	49	31.8	-12.1931	0.00143418	0.0183659	0.5
A0A3Q7H3U6	Sodium/calcium exchanger membrane region domain-containing protein, org=Solanum lycopersicum	101250521	Solanum lycopersicum	VPLLVDEVSSGKR	_VPLLVDEVSSGK[GlyGly (K)]R_	294	(K305)	-.-.1.1.-.1.-.1	236.93	208.501	180.93	296.2	70.9609	55.2602	29.7519	32.1102	157.65	33.9392	49.3778	21.4	41.8	83.9	4.90507	0.00155824	0.0190697	0.5
A0A3Q7FTB8	Shikimate O-hydroxycinnamoyltransferase, org=Solanum lycopersicum	101256271	Solanum lycopersicum	LFEKFLYDI	_LFEK[GlyGly (K)]FLYDI_	427	(K430)	1.-.1.-.-.1.-.1	86.0583	99.2881	74.5888	102.064	49.7182	50.7494	34.4936	34.0699	57.7294	31.7344	106.998	14	21.8	58.4	2.14161	0.00184107	0.0206856	0.5
A0A3Q7GM10;G3CKB7;P23419	chalcone synthase;chalcone synthase;Chalcone synthase 2, org=Solanum lycopersicum	778295;CHS2;CHS2	Solanum lycopersicum	LSLKPEKLR	_LSLKPEK[GlyGly (K)]LR_	317;317;317	(K323);(K323);(K323)	-.-.-.1.1.-.1.-	2.80634	2.81973	1.16887	3.91681	21.2322	35.7066	155.629	42.8398	148.598	73.1066	136.088	42.3	96.9	33.9	-23.8437	0.00192629	0.0210992	0.5
E4UE86	Prophage antirepressor, org=Liberibacter solanacearum (strain CLso-ZC1)	CKC_05845	Liberibacter solanacearum (strain CLso-ZC1)	MSNIIPFEFESNKIR	_M[Oxidation (M)]SNIIPFEFESNK[GlyGly (K)]IR_	1	(M1,K13)	1.-.1.-.-.-.-.-	154.435	85.3994	16.9609	120.915	1.6149	3.73705	5.07386	1.03993	2.92023	1.90178	5.19373	62.3	65.4	50.5	32.9425	0.00195079	0.0212125	0.5
A0A3Q7G047	Amino acid transporter transmembrane domain-containing protein, org=Solanum lycopersicum		Solanum lycopersicum	TEEEKAIDAWLPITSSR	_TEEEK[GlyGly (K)]AIDAWLPITSSR_	14	(K18)	-.-.-.-.-.1.-.1	1.41708	4.51881	2.21809	2.78287	56.5435	198.35	61.5718	22.3073	3.92198	4.47204	2.0781	48.1	91.8	35.9	-30.9753	0.00195446	0.0212259	0.5
A0A3Q7IXE6	Patellin-3, org=Solanum lycopersicum	101255264	Solanum lycopersicum	KETTPVVEEKK	_KETTPVVEEK[GlyGly (K)]K_	162	(K171)	1.1.1.1.1.1.1.1	339.47	325.269	353.247	274.247	198.113	250.573	214.226	202.828	490.411	435.488	297.398	10.7	11	24.4	1.49263	0.00200564	0.0214981	1
A0A3Q7G986	PB1 domain-containing protein, org=Solanum lycopersicum	101265728	Solanum lycopersicum	VYPGENYQQKAPPPQQTAVPVTNPASFWPER	_VYPGENYQQK[GlyGly (K)]APPPQQTAVPVTNPASFWPER_	288	(K297)	1.-.1.-.-.-.-.-	97.9296	135.176	111.996	113.03	1.22186	1.71301	6.6819	1.03963	41.7013	3.06035	3.68045	13.4	101	137	42.9912	0.00203162	0.0216276	0.5
A0A3Q7IRF8	Uncharacterized protein, org=Solanum lycopersicum		Solanum lycopersicum	SMREDGGYEIILKAIEK	_SMREDGGYEIILK[GlyGly (K)]AIEK_	236	(K248)	1.-.1.-.-.-.-.-	22.0999	38.6436	29.7201	27.8599	2.27596	1.28703	1.37075	5.20177	72.1267	4.27144	2.65498	23.2	72.4	150	11.6741	0.00206682	0.0217685	0.5
A0A3Q7JA27	Ubiquitin carboxyl-terminal hydrolase, org=Solanum lycopersicum	101251658	Solanum lycopersicum	SSLTEYNQLGKSNDLDHSSHLLTVATR	_SSLTEYNQLGK[GlyGly (K)]SNDLDHSSHLLTVATR_	130	(K140)	1.-.-.1.1.-.1.-	60.1465	39.4415	46.05	39.8016	77.7526	94.2367	79.3441	114.228	69.5655	1.47184	3.08716	20.9	18.5	157	-1.97132	0.00223304	0.0225138	0.5
A0A3Q7H652;Q96578	Plasma membrane ATPase, org=Solanum lycopersicum	;LHA4	Solanum lycopersicum	LSQQGAITKR	_LSQQGAITK[GlyGly (K)]R_	307;307	(K315);(K315)	1.-.-.-.1.1.-.-	5.80077	1.96093	1.15739	1.86449	22.1364	29.2881	40.7884	34.1508	39.7759	7.70707	29.4808	77.9	24.9	63.8	-11.7182	0.00226813	0.0226886	0.5
A0A3Q7JEV7	Bet v I/Major latex protein domain-containing protein, org=Solanum lycopersicum	101244652	Solanum lycopersicum	ALVLDADNIIPKLMSQAVK	_ALVLDADNIIPK[GlyGly (K)]LMSQAVK_	22	(K33)	1.-.1.-.-.-.-.-	85.3366	128.583	96.603	142.528	6.92829	4.75204	6.77366	1.22776	123.387	106.701	97.0486	23.6	53.9	12.2	23.0189	0.00248255	0.0234656	0.5
A0A3Q7GIS6	Uncharacterized protein, org=Solanum lycopersicum		Solanum lycopersicum	IIKNGLSK	_IIK[GlyGly (K)]NGLSK_	97	(K99)	-.-.1.1.-.-.-.-	37.5026	69.3409	71.8681	54.8266	1.67722	2.21653	7.77016	6.07147	2.32479	41.3405	4.6863	27.1	66.8	136	13.1679	0.00258988	0.0238362	0.5
A0A3Q7HGJ9	Phosphoglycerate kinase, org=Solanum lycopersicum		Solanum lycopersicum	VILASHLGRPKGVTPK	_VILASHLGRPK[GlyGly (K)]GVTPK_	541	(K551)	-.1.-.1.1.1.1.1	212.383	243.94	207.334	226.758	345.308	273.247	321.144	292.798	178.905	199.226	275.213	7.38	10.3	23.3	-1.38418	0.00292536	0.0250621	1
A0A3Q7H3C5	NADP-dependent glyceraldehyde-3-phosphate dehydrogenase, org=Solanum lycopersicum	101262732	Solanum lycopersicum	EIAKPAKDAVTEVVR	_EIAK[GlyGly (K)]PAKDAVTEVVR_	102	(K105)	1.1.1.1.1.1.1.1	1114.8	1183.13	1092.48	1171.42	1308.41	1498.39	1342.8	1356.61	833.257	935.771	934.926	3.84	6.08	6.54	-1.20702	0.00295665	0.0251946	1
A0A3Q7FSQ6	UDP-arabinopyranose mutase, org=Solanum lycopersicum		Solanum lycopersicum	VIKVPEGFDYELYNR	_VIK[GlyGly (K)]VPEGFDYELYNR_	48	(K50)	1.-.1.-.-.-.-.-	23.5788	22.3917	18.9773	18.0331	1.8555	4.65271	1.22788	2.17807	55.3417	97.1036	42.5156	12.8	60.6	43.9	8.36994	0.00297794	0.0252381	0.5
A0A3Q7ESG4	EF-hand domain-containing protein, org=Solanum lycopersicum		Solanum lycopersicum	ISVQEVYELQKGLGQR	_ISVQEVYELQK[GlyGly (K)]GLGQR_	133	(K143)	1.-.1.-.-.-.-.-	42.2883	37.1549	15.4199	29.3856	3.18047	1.5127	7.54321	4.78617	32.3471	57.4341	57.4059	37.7	60.3	29.5	7.29906	0.00340927	0.0265838	0.5
A0A3Q7F9D4	Titin-like, org=Solanum lycopersicum		Solanum lycopersicum	ILEKSEEPAVEK	_ILEK[GlyGly (K)]SEEPAVEK_	10,961,638	(K1099)(K1641)	1.-.-.1.-.-.-.-	12.0757	18.8886	23.5262	39.5473	1.95795	4.42982	7.42325	3.09284	51.1315	38.1186	35.1076	49.7	55.8	20.5	5.56309	0.00365049	0.0271771	0.5
A0A3Q7HQF1	60S ribosomal protein L7, org=Solanum lycopersicum		Solanum lycopersicum	SEEWALAKTQELVAAK	_SEEWALAK[GlyGly (K)]TQELVAAK_	22	(K29)	1.-.1.-.-.1.-.1	309.951	302.221	206.074	318.378	126.349	100.745	184.619	129.988	228.612	63.5725	25.8548	18.5	26.1	102	2.09825	0.00390882	0.0278041	0.5
A0A3Q7IBU5	Ubiquitin-like domain-containing protein, org=Solanum lycopersicum	101258282	Solanum lycopersicum	MQIFVKTLTGK	_M[Oxidation (M)]QIFVK[GlyGly (K)]TLTGK_	1,77,153,229,305,381	(M1,K6)(M77,K82)(M153,K158)(M229,K234)(M305,K310)(M381,K386)	2.2.2.2.2.2.2.2	129485	129569	123102	146776	174440	177039	153254	161254	134867	202258	169818	7.68	6.73	19.9	-1.25912	0.00391962	0.0278539	1
A0A3Q7H5U9	AAA+ ATPase domain-containing protein, org=Solanum lycopersicum		Solanum lycopersicum	SSKENADICLER	_SSK[GlyGly (K)]ENADIC[Carbamidomethyl (C)]LER_	405	(K407,C413)	-.-.-.-.-.1.1.-	0.822254	4.13499	1.75784	5.6721	62.6475	47.7425	28.6628	35.2946	38.9023	37.6694	47.3385	71.4	34.3	12.7	-14.0748	0.00398384	0.0280089	0.5
A0A3Q7H129	CASP-like protein, org=Solanum lycopersicum		Solanum lycopersicum	EDMAPGVTKVGPVR	_EDMAPGVTK[GlyGly (K)]VGPVR_	115	(K123)	1.-.-.1.-.-.-.-	50.4158	46.0207	58.348	51.9463	1.38832	7.25428	2.90764	4.6712	74.5921	47.1611	53.4706	9.88	62.1	24.6	12.7443	0.004152	0.0284437	0.5
A0A3Q7FRW6	Band 7 domain-containing protein, org=Solanum lycopersicum	101245344	Solanum lycopersicum	LILDDVFEQKNEIAK	_LILDDVFEQK[GlyGly (K)]NEIAK_	112	(K121)	1.-.-.-.-.-.1.1	3.18573	1.49445	4.60554	6.83107	65.0047	55.8872	86.8522	11.8548	72.3485	50.1802	73.7811	56.1	57.4	20.2	-13.6255	0.00470691	0.0297629	0.5
A0A3Q7FZ63	Actin, org=Solanum lycopersicum	101260631	Solanum lycopersicum	DAYVGDEAQSKR	_DAYVGDEAQSK[GlyGly (K)]R_	53	(K63)	2.2.2.2.2.2.2.2	1094.52	920.931	954.393	1019.17	795.254	867.361	765.104	721.15	858.365	937.921	948.032	7.68	7.81	5.37	1.26681	0.00478375	0.0299425	1
K4D422	UDP-glycosyltransferase 73C4, org=Solanum lycopersicum	UGT73C4	Solanum lycopersicum	LIVDVLKTGVR	_LIVDVLK[GlyGly (K)]TGVR_	251	(K257)	1.-.-.1.-.-.-.-	138.109	53.952	31.3265	10.9125	1.43725	3.42338	1.79408	1.05553	2.34548	1.31343	0.53328	95.4	54	65.1	30.3882	0.00492749	0.0301979	0.5
A0A3Q7I7R7	Acireductone dioxygenase, org=Solanum lycopersicum		Solanum lycopersicum	KFFEEHLHIDEEVR	_K[GlyGly (K)]FFEEHLHIDEEVR_	102	(K102)	-.1.1.-.1.-.-.1	0.95924	6.36429	0.479631	2.58364	65.7748	47.1818	97.9315	41.2727	25.5818	26.5836	50.0663	103	40.4	40.7	-24.277	0.00505402	0.0303853	0.5
A0A3Q7HKZ6	V-type proton ATPase subunit E, org=Solanum lycopersicum	543663	Solanum lycopersicum	IKVLQAQDDLVNTMK	_IK[GlyGly (K)]VLQAQDDLVNTMK_	79	(K80)	1.-.-.1.-.-.-.-	38.5033	36.7258	38.1156	56.0257	4.55989	5.60898	6.59006	1.34199	45.9828	3.26583	1.07149	21.6	50.3	151	9.357	0.00518212	0.030598	0.5
P22180	Plasma membrane ATPase 1, org=Solanum lycopersicum	LHA1	Solanum lycopersicum	TALTYLDGEGKMHR	_TALTYLDGEGK[GlyGly (K)]MHR_	411	(K421)	2.-.2.-.-.-.1.2	154.852	263.035	173.017	228.016	127.834	66.2415	95.6964	83.3633	33.7026	43.7206	47.8994	24.3	27.9	17.5	2.1947	0.00519234	0.0306184	0.5
P38546;P38547	GTP-binding nuclear protein Ran1;GTP-binding nuclear protein Ran2, org=Solanum lycopersicum	RAN1;RAN2	Solanum lycopersicum	FYCWDTAGQEKFGGLR	_FYC[Carbamidomethyl (C)]WDTAGQEK[GlyGly (K)]FGGLR_	64;64	(C66,K74);(C66,K74)	1.-.1.-.-.-.-.1	78.1542	174.397	100.906	177.845	5.11973	2.27291	4.99041	24.8395	48.563	21.0864	6.57017	38.3	112	83.9	14.2737	0.00523754	0.0307048	0.5
A0A3Q7JYR8	ENTH domain-containing protein, org=Solanum lycopersicum	101253169	Solanum lycopersicum	SQSLVVLVNDKER	_SQSLVVLVNDK[GlyGly (K)]ER_	133	(K143)	1.-.1.-.-.-.-.-	19.783	15.5947	20.621	41.1091	3.46188	6.66108	5.57933	1.43598	2.52029	20.9855	5.66035	47.1	54.1	102	5.66614	0.00647088	0.0324848	0.5
A0A3Q7HQI7	BZIP domain-containing protein, org=Solanum lycopersicum	101257481	Solanum lycopersicum	LKIEAGQLPSANGNR	_LK[GlyGly (K)]IEAGQLPSANGNR_	260	(K261)	1.-.1.-.1.-.-.1	10.4843	3.62588	5.32378	8.6962	15.0014	28.2747	20.6855	31.1109	1.33982	37.3817	5.84657	44.4	30.8	132	-3.37973	0.00656758	0.0326121	0.5
A0A3Q7GCD0	Protein kinase domain-containing protein, org=Solanum lycopersicum	101254198	Solanum lycopersicum	AATNNFSSEFIVSESGEKAPNMVYK	_AATNNFSSEFIVSESGEK[GlyGly (K)]APNMVYK_	55	(K72)	-.-.1.1.1.-.-.-	28.5039	24.0795	27.0369	11.6383	0.71106	1.94218	3.67784	4.81104	49.0252	57.0589	21.2697	33.6	65.3	44.2	8.19042	0.00694396	0.0330171	0.5
A0A3Q7GFR5	DFDF domain-containing protein, org=Solanum lycopersicum		Solanum lycopersicum	KIDVETFGDFSR	_K[GlyGly (K)]IDVETFGDFSR_	537	(K537)	1.1.1.1.1.1.1.1	478.765	444.512	597.867	552.801	386.527	367.628	293.378	383.389	482.519	509.926	491.307	13.4	12.2	2.83	1.44938	0.00746488	0.0337444	1
Q2QJT5	ASR4, org=Solanum lycopersicum	Asr4	Solanum lycopersicum	YGEKTSYGGDTYGEKPTSYGGDNTYGEK	_YGEK[GlyGly (K)]TSYGGDTYGEKPTSYGGDNTYGEK_	111	(K114)	1.-.1.-.-.1.-.-	17.7734	48.5161	7.76138	32.1036	2.40542	0.588044	5.76914	1.3098	8.19289	5.66128	5.89544	66.8	91	21.3	10.5391	0.00799054	0.034439	0.5
P17786	Elongation factor 1-alpha, org=Solanum lycopersicum		Solanum lycopersicum	DPTGAKVTK	_DPTGAK[GlyGly (K)]VTK_	433	(K438)	-.-.-.-.-.1.-.1	4.14081	2.43363	1.95602	1.29577	12.1387	6.56877	16.3958	41.4654	101.689	83.2511	18.2994	49.5	80.5	64.7	-7.79228	0.00810368	0.0346356	0.5
A0A3Q7I6N5	3-ketoacyl-CoA synthase, org=Solanum lycopersicum	101262858	Solanum lycopersicum	EKNPWMDEIDEFPVEVPR	_EK[GlyGly (K)]NPWMDEIDEFPVEVPR_	489	(K490)	1.-.1.-.-.-.-.1	123.778	131.613	103.441	164.788	1.31384	1.94652	1.3311	18.8534	9.66895	2.08117	1.5804	19.5	148	102	22.334	0.00851153	0.0350814	0.5
A0A3Q7FEU9	Senescence domain-containing protein, org=Solanum lycopersicum	101263355	Solanum lycopersicum	VSGFFTSSIANSKAGQR	_VSGFFTSSIANSK[GlyGly (K)]AGQR_	320	(K332)	1.1.-.-.-.1.-.-	39.4388	62.7993	34.0088	85.6088	2.06247	14.8471	3.57158	1.30826	37.6475	65.9555	33.9373	42.7	116	38.2	10.1818	0.00918189	0.0357642	0.5
A0A3Q7HPT6	La protein 1, org=Solanum lycopersicum	101259467	Solanum lycopersicum	NNSNSELDYPKGLIIAFK	_NNSNSELDYPK[GlyGly (K)]GLIIAFK_	217	(K227)	1.1.-.-.-.-.-.-	9.48633	54.6868	13.0614	27.6616	1.77716	7.11822	3.36774	2.13351	4.28607	3.78392	10.9797	78.3	67.9	63.3	7.28616	0.00971027	0.0363439	0.5
A0A3Q7H2V6	U6 snRNA-associated Sm-like protein LSm8, org=Solanum lycopersicum	101267415	Solanum lycopersicum	GDNISVVGELDEDLDSNLDMSKLR	_GDNISVVGELDEDLDSNLDMSK[GlyGly (K)]LR_	66	(K87)	1.-.1.-.-.-.-.1	78.2131	108.355	58.4396	93.7062	1.98498	2.51921	2.31205	21.0924	47.8843	2.52596	1.15787	25.3	135	155	12.1365	0.0100964	0.0367371	0.5
A0A3Q7GZX3	Large ribosomal subunit protein uL6 alpha-beta domain-containing protein, org=Solanum lycopersicum	101251592	Solanum lycopersicum	TALSHVNNLIVGVTKGYR	_TALSHVNNLIVGVTK[GlyGly (K)]GYR_	75	(K89)	1.1.-.-.-.-.1.-	72.569	141.628	130.017	193.797	1.33031	6.97879	21.1952	1.54358	1.62084	4.63747	1.54157	37	120	67.9	17.3284	0.0103122	0.0369265	0.5
K4DFV3	Plasmamembrane intrinsic protein 13, org=Solanum lycopersicum	101264708	Solanum lycopersicum	AENKEEDVNLGANK	_[Acetyl (Protein N-term)]AENK[GlyGly (K)]EEDVNLGANK_	2	(K5)	2.2.2.2.2.2.2.2	1150.89	1295.05	1427.51	1291.08	2003.1	2149.4	1808.21	1501.5	1111.26	1073.8	1565.1	8.75	15	21.9	-1.4449	0.0110377	0.0376418	1
A0A3Q7F6N7	26S proteasome regulatory subunit RPN10, org=Solanum lycopersicum	101263071	Solanum lycopersicum	KNSVALDVVNFGEDDEGK	_K[GlyGly (K)]NSVALDVVNFGEDDEGK_	134	(K134)	1.1.1.1.1.1.1.1	635.741	734.022	603.293	494.766	397.133	485.977	353.86	433.976	514.948	554.167	598.766	16	13.4	7.54	1.4769	0.0112885	0.0379335	1
A0A3Q7I2E5	RING-type domain-containing protein, org=Solanum lycopersicum	101249008	Solanum lycopersicum	KEEDDTFLKPK	_KEEDDTFLK[GlyGly (K)]PK_	743	(K751)	1.-.1.-.-.-.-.-	7.53887	41.6975	24.0857	28.8124	1.73811	4.22928	5.71903	5.48166	1.79452	28.9472	1.10737	55.3	42.5	150	5.94909	0.0114018	0.038079	0.5
A0A3Q7JJP3	Ras-related protein RABA5a, org=Solanum lycopersicum		Solanum lycopersicum	STIGVEFQTQKLDINGK	_STIGVEFQTQK[GlyGly (K)]LDINGK_	45	(K55)	1.-.-.1.-.-.1.1	45.5411	28.907	29.226	27.1386	99.9421	66.4776	82.4441	44.4834	37.5643	81.4661	35.7033	26.3	32.2	50.2	-2.2425	0.0120242	0.038674	0.5
A0A3Q7HLY0	Guanosine nucleotide diphosphate dissociation inhibitor, org=Solanum lycopersicum	101261051	Solanum lycopersicum	THEGMDLTKVTTR	_THEGMDLTK[GlyGly (K)]VTTR_	156	(K164)	2.-.1.-.-.-.-.2	170.553	85.7232	67.9712	161.182	11.8018	12.5846	6.35803	51.5713	68.218	111.95	104.337	42.9	101	24.6	5.89717	0.0120488	0.038676	0.5
A0A3Q7HFM7	t-SNARE coiled-coil homology domain-containing protein, org=Solanum lycopersicum		Solanum lycopersicum	EYNEGLKLADDITNMISER	_EYNEGLK[GlyGly (K)]LADDITNMISER_	11	(K17)	1.-.1.-.1.-.-.-	86.6204	179.486	166.631	150.501	36.2028	4.64786	2.26738	2.66293	125.357	37.1317	66.522	28.3	144	58.8	12.7398	0.0122463	0.0388034	0.5
A0A3Q7FQ22	ZZ-type domain-containing protein, org=Solanum lycopersicum		Solanum lycopersicum	QVDLNKEILR	_QVDLNK[GlyGly (K)]EILR_	803	(K808)	1.-.1.1.1.1.1.-	64.8498	82.4591	61.285	80.5987	117.778	108.745	102.26	85.3942	68.7373	2.90087	5.84839	14.9	13.2	144	-1.43219	0.0122777	0.0388249	0.75
P30264	Catalase isozyme 1, org=Solanum lycopersicum	CAT1	Solanum lycopersicum	VGGTNHSHATKDLYDSIAAGNYPEWK	_VGGTNHSHATK[GlyGly (K)]DLYDSIAAGNYPEWK_	243	(K253)	-.-.1.1.-.1.1.-	107.753	99.812	88.9995	111.988	143.411	196.637	226.313	141.589	124.345	126.473	185.595	9.9	23.5	23.9	-1.73282	0.0132466	0.0397634	0.5
A0A3Q7H2M9;Q9FT39	UBC core domain-containing protein;RUB1 conjugating enzyme (Fragment), org=Solanum lycopersicum	543810;RCE1	Solanum lycopersicum	LHKDISELNLPK	_LHK[GlyGly (K)]DISELNLPK_	34;5	(K36);(K7)	2.2.2.1.2.1.1.2	91.8379	104.602	93.1785	97.1395	71.2746	57.6181	60.2315	81.2508	100.936	91.1086	46.0607	5.93	16.1	36.9	1.43045	0.0136685	0.0401563	1
A0A3Q7GDG7	Glyceraldehyde-3-phosphate dehydrogenase, org=Solanum lycopersicum	101258368	Solanum lycopersicum	SSIFDAKAGIALSK	_SSIFDAK[GlyGly (K)]AGIALSK_	296	(K302)	2.1.2.2.2.2.2.2	781.679	748.73	920.047	732.898	514.081	613.653	694.989	579.774	668.33	619.881	924.875	10.7	12.5	22.2	1.32502	0.0137254	0.0402231	1
A0A3Q7GHG2	Uncharacterized protein, org=Solanum lycopersicum		Solanum lycopersicum	KIDLDLEHR	_K[GlyGly (K)]IDLDLEHR_	316	(K316)	1.-.-.1.-.-.-.-	9.72227	7.35214	25.276	22.5149	2.20271	4.1223	1.94403	6.87604	1.90342	4.06431	3.01993	55.4	60.2	36.1	4.28293	0.0139847	0.0404262	0.5
A0A3Q7FDV0	Cystinosin homolog, org=Solanum lycopersicum	101253846	Solanum lycopersicum	EVVSPKFDVEEPR	_EVVSPK[GlyGly (K)]FDVEEPR_	248	(K253)	-.-.1.1.1.1.-.-	10.1243	4.18155	2.20249	29.951	155.675	38.9912	121.664	67.0948	41.7751	45.2068	32.188	109	54.9	17	-8.25289	0.0145991	0.0409473	0.5
A0A3Q7ILD3	5-methyltetrahydropteroyltriglutamate--homocysteine S-methyltransferase, org=Solanum lycopersicum	101264078	Solanum lycopersicum	ELKFALESFWDGK	_ELK[GlyGly (K)]FALESFWDGK_	16	(K18)	1.1.-.-.-.-.-.1	28.6976	30.6904	46.8808	36.2849	2.66312	1.50314	3.34007	13.6866	34.6406	29.0656	27.1494	22.9	107	12.9	6.72648	0.0146426	0.0409996	0.5
Q3C2L6	Sorbitol related enzyme, org=Solanum lycopersicum	LeSDH	Solanum lycopersicum	SGKIDVKPLITHR	_SGK[GlyGly (K)]IDVKPLITHR_	315	(K317)	-.-.-.-.-.1.1.-	1.0067	4.86159	3.34181	1.25931	10.6785	5.24013	35.7114	21.823	16.1773	9.13116	3.94586	69.8	73.3	63	-7.01595	0.0149357	0.0412135	0.5
K4BVD3	Uncharacterized protein, org=Solanum lycopersicum	101245159	Solanum lycopersicum	SQKQANIVFEEATK	_SQK[GlyGly (K)]QANIVFEEATK_	56	(K58)	1.1.-.-.-.1.-.-	224.02	110.344	163.747	125.71	2.49966	44.2078	3.10146	5.72685	71.7402	65.2871	53.7234	32.5	146	14.4	11.2328	0.0149412	0.0412157	0.5
A0A3Q7F1D2	Dienelactone hydrolase domain-containing protein, org=Solanum lycopersicum	101261451	Solanum lycopersicum	YNVEDEPAVKAAEESHTDMLNWFTK	_YNVEDEPAVK[GlyGly (K)]AAEESHTDMLNWFTK_	211	(K220)	1.-.1.-.-.-.-.-	5.00277	34.0284	50.4415	37.5562	1.77168	1.48653	3.1887	3.59314	14.7242	3.71606	1.70971	60.4	41.3	104	12.6522	0.0153305	0.0416251	0.5
A0A3Q7ILD3	5-methyltetrahydropteroyltriglutamate--homocysteine S-methyltransferase, org=Solanum lycopersicum	101264078	Solanum lycopersicum	SDEKLLSVFR	_SDEK[GlyGly (K)]LLSVFR_	675	(K678)	2.2.2.2.2.2.2.2	3605.14	3196.49	2795.13	3460.84	3672.24	4261.83	4316.02	4893.21	3187.88	3457.26	3351.75	10.9	11.6	4.07	-1.3129	0.0155449	0.0418252	1
A0A3Q7I6K7	Uncharacterized protein, org=Solanum lycopersicum	101256605	Solanum lycopersicum	KFEDLELDHK	_K[GlyGly (K)]FEDLELDHK_	139	(K139)	-.-.-.-.-.-.-.-	3.10738	5.77849	4.11745	6.09617	2.04829	2.97046	1.89618	2.76949	30.7411	4.08604	3.48122	29.5	21.8	122	1.97219	0.0164127	0.0425425	0
A0A3Q7G3J6	EF-hand domain-containing protein, org=Solanum lycopersicum	101265816	Solanum lycopersicum	EAFELFDTDNSGTIDAKELNVAMR	_EAFELFDTDNSGTIDAK[GlyGly (K)]ELNVAMR_	35	(K51)	-.1.1.-.-.-.-.1	48.6259	57.0582	67.0554	72.9774	1.30064	3.57337	3.94627	19.2536	46.5621	2.46613	2.96101	17.5	117	146	8.75251	0.0164423	0.0425626	0.5
A0A3Q7FZ83	Transcription initiation factor TFIID subunit 9, org=Solanum lycopersicum		Solanum lycopersicum	ASIDSDDIKLAIQSK	_ASIDSDDIK[GlyGly (K)]LAIQSK_	61	(K69)	1.-.1.-.-.1.-.-	101.461	101.82	122.944	199.39	2.52354	37.6213	1.568	4.12569	54.2767	1.74474	6.8612	35.3	152	138	11.4667	0.0167338	0.0428633	0.5
A0A3Q7I642	Imidazoleglycerol-phosphate dehydratase, org=Solanum lycopersicum	101253226	Solanum lycopersicum	GGSVPSSKGVLSR	_GGSVPSSK[GlyGly (K)]GVLSR_	275	(K282)	1.1.1.1.1.1.1.1	1069.98	1038.17	908.208	987.716	586.167	762.308	640.338	850.787	1165.62	1057.12	1009.3	7.05	16.8	7.43	1.41009	0.0177192	0.0437526	1
A0A3Q7FCR4	Polyadenylate-binding protein, org=Solanum lycopersicum	101258105	Solanum lycopersicum	VTGMLLEMDQTEVLHLLESPEALKAK	_VTGM[Oxidation (M)]LLEMDQTEVLHLLESPEALK[GlyGly (K)]AK_	584	(M587,K607)	1.-.1.-.-.-.1.1	110.046	205.085	166.166	153.43	101.296	41.4858	49.0705	85.2267	3.65562	2.6905	6.82324	24.7	41.3	49.3	2.29078	0.0179726	0.0439734	0.5
A0A3Q7EZ16	14-3-3 domain-containing protein, org=Solanum lycopersicum	543791	Solanum lycopersicum	VAKTADVEELTVEER	_VAK[GlyGly (K)]TADVEELTVEER_	32	(K34)	1.1.1.1.1.1.1.1	933.547	926.605	1027.17	1104.93	816.713	874.414	857.355	803.999	752.315	807.714	855.898	8.49	3.96	6.44	1.19083	0.0182043	0.0442223	1
A0A3Q7I196	Patellin-6, org=Solanum lycopersicum	101267152	Solanum lycopersicum	GIEQLHFKPGGINSIIQVTDLK	_GIEQLHFK[GlyGly (K)]PGGINSIIQVTDLK_	197	(K204)	1.1.1.1.1.1.1.1	316.988	354.878	322.538	286.426	293.744	223.152	228.437	210.835	221.841	175.581	288.233	8.76	15.6	24.8	1.33954	0.0182248	0.0442482	1
A0A3Q7FZI5	Triosephosphate isomerase, cytosolic, org=Solanum lycopersicum		Solanum lycopersicum	ELAGQPDVDGFLVGGASLKPEFIDIIKAAEVK	_ELAGQPDVDGFLVGGASLKPEFIDIIK[GlyGly (K)]AAEVK_	220	(K246)	1.1.-.-.-.1.-.-	37.2878	85.3595	64.9828	68.7723	1.25796	21.1042	1.94627	5.09971	18.9506	40.3741	22.4701	31.1	127	42.1	8.71876	0.0183728	0.0443765	0.5
A0A3Q7GZR7	Uncharacterized protein, org=Solanum lycopersicum	101265833	Solanum lycopersicum	NMAQGAADVGKGAAQGAVSVAR	_NMAQGAADVGK[GlyGly (K)]GAAQGAVSVAR_	43	(K53)	1.-.1.-.-.-.-.1	125.672	152.499	123.292	155.911	3.27794	1.82486	6.39782	39.8681	58.8613	21.177	9.96691	12.4	141	85.4	10.8504	0.0184506	0.0444649	0.5
A0A3Q7G4W7	inositol-3-phosphate synthase, org=Solanum lycopersicum	544226	Solanum lycopersicum	DKVQQANYFGSLTQASTIR	_DK[GlyGly (K)]VQQANYFGSLTQASTIR_	94	(K95)	1.1.1.1.1.1.1.1	1151.99	1136.45	849.932	1359.67	1512.63	1904.02	1505.79	1655.99	950.229	934.083	1025.38	18.6	11.3	5.02	-1.4625	0.0194266	0.0455379	1
A0A3Q7GCG9	Ribulose-phosphate 3-epimerase, org=Solanum lycopersicum		Solanum lycopersicum	VKAIIAPSMLSSDFANLASEAER	_VK[GlyGly (K)]AIIAPSMLSSDFANLASEAER_	2	(K3)	1.-.1.-.-.-.-.1	58.7676	87.4327	67.9761	140.26	1.52906	1.38958	1.79379	30.9348	61.9137	1.48875	1.7908	41.1	165	160	9.94287	0.0194674	0.0455834	0.5
A0A3Q7HWR5	HMA domain-containing protein, org=Solanum lycopersicum		Solanum lycopersicum	LTVKGNVDPAWLR	_LTVK[GlyGly (K)]GNVDPAWLR_	80	(K83)	-.-.1.1.-.-.1.-	21.5856	54.3103	25.6046	41.4214	5.90852	5.64318	15.1361	1.63202	10.6833	25.3948	10.6191	42.1	80.7	54.7	5.04672	0.0199898	0.046098	0.5
A0A3Q7HB64	Uncharacterized protein, org=Solanum lycopersicum		Solanum lycopersicum	ETKFLSDIDDQEGLR	_ETK[GlyGly (K)]FLSDIDDQEGLR_	32	(K34)	1.-.-.1.1.-.-.-	147.905	153.542	181.68	149.24	40.2431	1.78288	6.1657	1.47059	177.243	255.441	82.1711	10.1	150	50.6	12.7334	0.0200223	0.0461273	0.5
A0A3Q7F4L9	Uncharacterized protein, org=Solanum lycopersicum		Solanum lycopersicum	IFGGDETEGNTKR	_IFGGDETEGNTK[GlyGly (K)]R_	687	(K698)	1.-.-.1.-.1.1.-	45.0894	64.1372	34.149	32.7463	114.879	57.7344	76.4474	92.6143	68.6538	63.4281	28.695	32.9	28.4	40.5	-1.93999	0.020183	0.0462726	0.5
A0A3Q7J0E0	Uridine 5'-monophosphate synthase, org=Solanum lycopersicum	101244927	Solanum lycopersicum	LKSGIFSPIYIDLR	_LK[GlyGly (K)]SGIFSPIYIDLR_	26	(K27)	1.-.1.-.-.-.1.-	83.1838	80.379	69.0707	75.735	1.27541	3.40521	24.7446	5.07586	70.589	40.486	119.198	8	126	51.7	8.93794	0.0204112	0.0465	0.5
A0A3Q7HFV2	C3HC-type domain-containing protein, org=Solanum lycopersicum	101253914	Solanum lycopersicum	YHTSLQDFGHGENVLPSSKK	_YHTSLQDFGHGENVLPSSK[GlyGly (K)]K_	310	(K328)	1.-.-.1.-.-.-.1	25.0048	48.9887	22.1368	33.4134	2.1229	3.2581	4.90254	17.3796	12.5978	0.548925	1.30677	37.2	102	140	4.6829	0.0206479	0.0467661	0.5
A0A3Q7GF15	Bacterial Ig-like domain-containing protein, org=Solanum lycopersicum	101255285	Solanum lycopersicum	DLEAIFASKS	_DLEAIFASK[GlyGly (K)]S_	1071	(K1079)	-.-.1.-.-.-.1.1	1.07451	4.62325	37.0562	4.3532	166.433	90.6583	102.797	141.936	2.62481	1.4121	5.29814	144	27.9	63.9	-10.6528	0.0211635	0.0472657	0.5
A0A3Q7FCM3	2-hydroxyacyl-CoA lyase, org=Solanum lycopersicum	101264774	Solanum lycopersicum	KAERPLIVFGK	_K[GlyGly (K)]AERPLIVFGK_	217	(K217)	-.1.-.1.1.1.-.-	1.6084	2.91858	3.33699	16.796	23.1034	32.446	43.081	34.2852	12.509	6.68834	1.12187	116	24.7	84.1	-5.38993	0.0217637	0.0479272	0.5
A0A3Q7I5R6	Co-chaperone protein p23, org=Solanum lycopersicum	101249490	Solanum lycopersicum	WAQRPDVVYLTVMLPDAKDAK	_WAQRPDVVYLTVMLPDAK[GlyGly (K)]DAK_	9	(K26)	1.-.1.-.-.1.-.1	10.9902	7.9317	14.983	32.4248	2.58748	4.19986	6.64854	5.50315	0.526525	13.423	5.44181	66	36.9	101	3.50228	0.0221019	0.0482831	0.5
A0A3Q7I7T0	NADP-dependent oxidoreductase domain-containing protein, org=Solanum lycopersicum		Solanum lycopersicum	IKNLNANIQSVAVK	_IK[GlyGly (K)]NLNANIQSVAVK_	294	(K295)	1.1.1.1.1.1.1.1	448.989	299.755	433.193	390.225	249.847	248.321	260.396	333.481	311.279	372.634	327.453	17	14.9	9.43	1.43965	0.022187	0.0483767	1
A0A3Q7ILG0	EF-hand domain-containing protein, org=Solanum lycopersicum	544131	Solanum lycopersicum	DTDSEEELKEAFR	_DTDSEEELK[GlyGly (K)]EAFR_	79	(K87)	2.2.2.2.2.1.2.2	1003.13	1113.85	1206.57	1049.64	781.287	698.647	652.28	986.175	734.988	900.532	1118.86	8.06	18.9	21	1.40239	0.0232479	0.049485	1
A0A3Q7FZ14	Uncharacterized protein, org=Solanum lycopersicum	101252869	Solanum lycopersicum	EIAQAYEVLNDPEKR	_EIAQAYEVLNDPEK[GlyGly (K)]R_	53	(K66)	1.-.-.1.-.1.-.1	40.4109	41.9159	53.8343	54.0369	60.0561	101.969	94.6253	64.2487	75.8193	89.441	57.19	15.6	26.4	21.8	-1.68718	0.0235603	0.0498121	0.5
A0A3Q7EJA4	Uncharacterized protein, org=Solanum lycopersicum	101245584	Solanum lycopersicum	KIAAALPGMETLSSAK	_K[GlyGly (K)]IAAALPGMETLSSAK_	165	(K165)	1.-.-.1.-.-.-.1	32.1287	63.9261	22.072	57.0196	7.77072	2.95509	1.96846	20.3999	34.7147	17.444	37.5993	45.4	102	36.4	5.29237	0.0237608	0.0500514	0.5
A0A3Q7J3M9	MBD domain-containing protein, org=Solanum lycopersicum	101259218	Solanum lycopersicum	SVEKNEVVSIELPAPSGWSK	_SVEK[GlyGly (K)]NEVVSIELPAPSGWSK_	4	(K7)	1.-.1.-.-.-.-.1	148.493	168.01	72.9185	171.618	1.78134	1.73484	4.87292	52.0018	50.3491	64.4312	44.4906	32.8	163	19.3	9.29015	0.0237926	0.0500996	0.5
A0A3Q7HAA3	ATP-dependent 6-phosphofructokinase, org=Solanum lycopersicum	PFK	Solanum lycopersicum	STDPSGNKLLQDVGLWISER	_STDPSGNK[GlyGly (K)]LLQDVGLWISER_	354	(K361)	1.-.1.-.-.-.-.1	68.155	71.2015	39.3186	71.2117	1.56324	2.56276	2.3431	29.3302	3.10137	39.7954	3.71201	24.8	152	135	6.98021	0.0243266	0.0506826	0.5
A0A3Q7G9X3	DUF569 domain-containing protein, org=Solanum lycopersicum	101250988	Solanum lycopersicum	VIQTLPEEMKDLR	_VIQTLPEEMK[GlyGly (K)]DLR_	81	(K90)	1.-.-.-.-.-.1.1	14.4559	3.21453	0.797964	2.10467	47.8501	20.4436	21.6057	39.3238	2.13708	1.36166	2.91281	122	41.8	36.3	-6.28118	0.0249192	0.0512898	0.5
A0A3Q7ETU6	Uncharacterized protein, org=Solanum lycopersicum	101248524	Solanum lycopersicum	DFLDISNPKAILETTLR	_DFLDISNPK[GlyGly (K)]AILETTLR_	121	(K129)	1.1.1.1.1.1.1.1	957.38	1121.93	1470.41	1169.27	814.324	870.103	575.776	902.8	1329.32	1333.82	1145.94	18.1	18.7	8.44	1.49193	0.0257382	0.0521776	1
A0A3Q7JAE3	fructose-bisphosphatase, org=Solanum lycopersicum	101262700	Solanum lycopersicum	TLLYGGIFLYPADKK	_TLLYGGIFLYPADK[GlyGly (K)]K_	258	(K271)	1.1.1.1.1.1.1.1	587.338	693.027	676.578	613.788	579.466	547.998	436.519	483.503	580.41	475.924	686.704	7.82	12.5	18.1	1.25555	0.0270199	0.0535099	1
A0A3Q7IAC1	(S)-2-hydroxy-acid oxidase, org=Solanum lycopersicum		Solanum lycopersicum	AGFKAIALTVDTPR	_AGFK[GlyGly (K)]AIALTVDTPR_	165	(K168)	-.-.-.1.1.-.1.-	2.07292	1.66904	3.736	77.6723	169.101	247.306	241.31	131.045	81.612	126.803	86.6107	177	28.7	25.2	-9.26317	0.0270696	0.0535619	0.5
A0A3Q7F802	ACB domain-containing protein, org=Solanum lycopersicum	101247861	Solanum lycopersicum	EIVVDNIESEPMVNKVEETSER	_EIVVDNIESEPMVNK[GlyGly (K)]VEETSER_	526	(K540)	1.-.1.-.1.-.1.-	12.2342	21.299	38.9381	23.7673	10.0654	7.639	8.66284	9.26089	30.5288	59.3171	8.019	46.1	11.5	78.8	2.70119	0.0272626	0.0538071	0.5
A0A3Q7E8F8	J domain-containing protein, org=Solanum lycopersicum		Solanum lycopersicum	GDEDFSNALKDPLYDR	_GDEDFSNALK[GlyGly (K)]DPLYDR_	291	(K300)	-.-.1.-.-.1.1.-	2.32762	4.39605	63.291	4.37213	145.571	117.92	168.345	115.499	85.0976	84.9919	129.993	160	18.3	25.9	-7.35795	0.0276081	0.0541637	0.5
Q9SE08	Cysteine proteinase inhibitor (Fragment), org=Solanum lycopersicum	STC	Solanum lycopersicum	QVEDFKLIGDAATA	_QVEDFK[GlyGly (K)]LIGDAATA_	81	(K86)	1.-.1.-.-.-.-.1	11.9191	36.3938	61.5914	63.2222	2.65265	1.52619	1.27095	22.8354	37.5064	20.4427	7.07224	56	149	70.4	6.12075	0.0277576	0.0543197	0.5
A0A3Q7HR13	Phosphoribulokinase, org=Solanum lycopersicum	101255322	Solanum lycopersicum	EKGVTALDPR	_EK[GlyGly (K)]GVTALDPR_	118	(K119)	1.1.1.1.1.1.1.1	103.482	130.328	85.1631	116.507	144.674	164.454	150.317	145.427	125.923	104.563	100.323	17.7	6.07	12.4	-1.38898	0.0279835	0.0545867	1
Q5NE21	Carbonic anhydrase, org=Solanum lycopersicum	ca1	Solanum lycopersicum	YSGVGAAVEYAVVHLKVENILVIGHSCCGGIK	_YSGVGAAVEYAVVHLK[GlyGly (K)]VENILVIGHSC[Carbamidomethyl (C)]C[Carbamidomethyl (C)]GGIK_	135	(K150,C161,C162)	-.-.-.1.-.1.1.-	1.16868	2.25802	1.49352	48.4022	146.316	49.3616	162.847	59.175	13.634	18.5564	28.4038	175	56	37.2	-7.83347	0.0281636	0.0547741	0.5
A0A3Q7I962	Cyanate hydratase, org=Solanum lycopersicum	CYN	Solanum lycopersicum	YLPHTEQKTEHMVSR	_YLPHTEQK[GlyGly (K)]TEHMVSR_	143	(K150)	-.1.-.-.-.-.1.1	1.21282	27.0364	0.949068	5.96683	80.0868	87.7273	47.747	89.8605	4.43213	2.36676	6.10015	141	25.6	43.5	-8.68535	0.0286408	0.0553079	0.5
A0A3Q7HQY3;D0EWF3	MGS-like domain-containing protein;Putative inosine monophosphate cyclohydrolase, org=Solanum lycopersicum	;IMPCHase	Solanum lycopersicum	YTEKGLEVLR	_YTEK[GlyGly (K)]GLEVLR_	421;421	(K424);(K424)	1.-.-.-.-.1.-.1	31.2156	4.75741	1.80724	1.11684	95.4525	56.092	72.7822	72.5623	27.7664	50.6659	41.9474	148	21.8	28.8	-7.63268	0.0287182	0.0553912	0.5
A0A3Q7HQL1	Nudix hydrolase domain-containing protein, org=Solanum lycopersicum		Solanum lycopersicum	LLPNATKPVPGWKGFEYR	_LLPNATKPVPGWK[GlyGly (K)]GFEYR_	305	(K317)	1.-.-.-.-.1.-.1	3.00454	2.65914	1.52645	4.96884	11.1401	64.7123	39.721	5.97602	26.7581	3.73935	1.84416	47.1	89.8	129	-9.99668	0.028748	0.055424	0.5
A0A3Q7G5P1;A0A3Q7G7F0	S5 DRBM domain-containing protein, org=Solanum lycopersicum	101254082;101258363	Solanum lycopersicum	EFQIIDTLIGPSLKDEVMK	_EFQIIDTLIGPSLK[GlyGly (K)]DEVMK_	75;75	(K88);(K88)	1.-.1.-.-.1.-.1	40.2917	40.1875	54.8909	73.1649	35.3845	32.9851	29.2658	18.6138	7.21172	4.06054	3.25102	30	25.5	43.2	1.79386	0.0290085	0.0556934	0.5
A0A3Q7GM08	aldehyde dehydrogenase (NAD(+)), org=Solanum lycopersicum		Solanum lycopersicum	IGDPLEKGTLLGPLHTR	_IGDPLEK[GlyGly (K)]GTLLGPLHTR_	330	(K336)	2.2.2.1.1.1.1.1	734.271	704.102	882.696	618.07	553.195	637.173	470.517	404.28	407.032	498.235	603.198	15	19.6	19.5	1.4232	0.0291919	0.0559159	1
A0A3Q7IZQ7	Glutathione peroxidase, org=Solanum lycopersicum		Solanum lycopersicum	YGSTTPPLSIKGDIEK	_YGSTTPPLSIK[GlyGly (K)]GDIEK_	150	(K160)	1.1.1.1.1.1.1.1	225.809	234.179	230.748	252.543	276.371	379.926	305.19	281.199	230.612	373.989	188.414	4.95	15.4	36.8	-1.31741	0.0292704	0.0560353	1
A0A3Q7I9U4	Adenosylhomocysteinase, org=Solanum lycopersicum	544304	Solanum lycopersicum	LVGVSEETTTGVKR	_LVGVSEETTTGVK[GlyGly (K)]R_	199	(K211)	1.1.1.1.1.1.1.1	547.1	555.53	370.602	521.687	611.835	752.304	759.022	643.006	526.91	540.785	434.504	17.4	10.9	11.5	-1.38661	0.0304159	0.0572155	1
A0A3Q7GYN8	Patellin-3, org=Solanum lycopersicum	101263525	Solanum lycopersicum	SDVILLKFLR	_SDVILLK[GlyGly (K)]FLR_	251	(K257)	1.1.-.-.-.1.-.1	63.76	20.2491	18.8822	44.5273	7.88824	12.8087	9.01752	18.2764	26.101	36.2349	57.2298	58.2	39	39.8	3.07181	0.0312209	0.0580954	0.5
A0A3Q7FN52	VHS domain-containing protein, org=Solanum lycopersicum	101256571	Solanum lycopersicum	YLPVYEETYKSLR	_YLPVYEETYK[GlyGly (K)]SLR_	165	(K174)	2.2.2.2.2.2.2.2	6129.2	4786.06	6203.96	4976.47	4438.77	3664.57	3985.76	4922.36	6267.13	6364.38	6703.37	13.5	12.9	3.55	1.29887	0.0317708	0.0586608	1
A0A3Q7J082	Cell division cycle protein 48 homolog, org=Solanum lycopersicum	101265798	Solanum lycopersicum	VLNQLLTEMDGMNAKK	_VLNQLLTEMDGMNAK[GlyGly (K)]K_	604	(K618)	1.-.-.-.-.1.-.1	14.0012	1.31362	5.19151	2.96814	18.6843	25.6483	31.0404	26.8377	43.6841	6.13495	3.35679	96.3	20.1	127	-4.35412	0.0326382	0.0597187	0.5
A0A3Q7EUH6	SKP1-like protein, org=Solanum lycopersicum		Solanum lycopersicum	TFNIKNDFTPEEEEEVRR	_TFNIK[GlyGly (K)]NDFTPEEEEEVRR_	270	(K274)	2.2.2.2.2.2.2.2	7465.12	7730.11	8045.86	6706.52	5540.05	5951.22	4261.05	6451.94	5935.75	6874.78	6566.21	7.64	16.9	7.41	1.34873	0.0334423	0.0605422	1
A0A3Q7H3C5	NADP-dependent glyceraldehyde-3-phosphate dehydrogenase, org=Solanum lycopersicum	101262732	Solanum lycopersicum	EIAKPAKDAVTEVVR	_EIAKPAK[GlyGly (K)]DAVTEVVR_	102	(K108)	2.2.2.2.2.2.2.2	2322.63	2438.39	2459.79	2316.89	2628.08	3382.75	2756.2	2866.3	1849.78	1863.47	2027.12	3.15	11.4	5.16	-1.21972	0.0335186	0.0606345	1
A0A3Q7FDL3	Band 7 domain-containing protein, org=Solanum lycopersicum	101248644	Solanum lycopersicum	NGLMEAASAKDAE	_NGLMEAASAK[GlyGly (K)]DAE_	278	(K287)	1.-.1.-.-.-.-.-	7.55593	8.88379	22.1604	46.3107	2.6517	1.35079	7.67946	4.91387	29.8187	11.4881	30.5285	84.7	66.9	45.1	5.1164	0.033775	0.0609294	0.5
A0A3Q7I7T0	NADP-dependent oxidoreductase domain-containing protein, org=Solanum lycopersicum		Solanum lycopersicum	YIGLSEASVDTIKR	_YIGLSEASVDTIK[GlyGly (K)]R_	163,475	(K175)(K487)	2.2.2.2.1.1.2.2	581.419	585.885	853.437	600.518	588.007	442.123	417.047	394.216	553.313	761.028	608.876	20.2	19	16.8	1.42352	0.0339312	0.0611105	1
A0A3Q7I412	peptidylprolyl isomerase, org=Solanum lycopersicum	101264364	Solanum lycopersicum	ILKEGEGFEKPNEGAVVK	_ILK[GlyGly (K)]EGEGFEKPNEGAVVK_	276	(K278)	1.1.-.-.-.1.-.1	55.7293	112.706	85.311	150.641	32.4658	26.5654	64.6223	55.5829	68.1671	44.2737	14.6935	40	40.6	63.2	2.25617	0.0346751	0.0618849	0.5
A0A3Q7GDG7	Glyceraldehyde-3-phosphate dehydrogenase, org=Solanum lycopersicum	101258368	Solanum lycopersicum	AAIKEESEGKLK	_AAIKEESEGK[GlyGly (K)]LK_	264	(K273)	2.2.2.2.2.2.2.2	6582.76	8327.17	8823.91	6419.6	5444.01	5905.18	5155.73	6307.83	8364.95	7750.39	6863.8	16.1	8.9	9.85	1.32178	0.0347912	0.0619838	1
A0A3Q7H0M1	t-SNARE coiled-coil homology domain-containing protein, org=Solanum lycopersicum	101257479	Solanum lycopersicum	AKQDDGLSELSDLLGELK	_AK[GlyGly (K)]QDDGLSELSDLLGELK_	245	(K246)	1.-.1.-.-.-.-.1	17.7891	53.6924	29.1637	23.7958	2.15118	7.6479	5.45425	18.5528	31.5986	28.2584	22.1841	50.6	84	17.5	3.68102	0.034903	0.0620881	0.5
A0A3Q7ILD3	5-methyltetrahydropteroyltriglutamate--homocysteine S-methyltransferase, org=Solanum lycopersicum	101264078	Solanum lycopersicum	VTNEAVQKASAALQGSDHR	_VTNEAVQK[GlyGly (K)]ASAALQGSDHR_	393	(K400)	2.2.2.2.2.2.2.2	2766.79	2693.39	2821.05	2931.04	3460.84	2999.52	3884.69	4159.83	2575.63	2809.31	2467.92	3.57	14	6.67	-1.29366	0.0357751	0.0630201	1
A0A3Q7FNR9	CBS domain-containing protein, org=Solanum lycopersicum	101262200	Solanum lycopersicum	DIQFLLIAPEIYKDYR	_DIQFLLIAPEIYK[GlyGly (K)]DYR_	313	(K325)	1.1.-.-.-.1.-.-	58.6491	49.6261	52.5586	81.3245	3.31288	39.3327	2.43756	2.06663	20.7366	41.1712	21.3994	23.7	156	41.8	5.13594	0.0359022	0.0631572	0.5
A0A3Q7G4G7	Vacuolar protein sorting-associated protein 28 homolog, org=Solanum lycopersicum	101255562	Solanum lycopersicum	LSKMGAADELTEQQAR	_LSK[GlyGly (K)]MGAADELTEQQAR_	172	(K174)	1.-.1.-.-.-.-.1	13.2188	14.0922	23.8587	40.0551	6.91507	5.21942	4.97143	16.4904	1.6411	2.2928	2.02313	54.7	65	16.5	2.71532	0.0359153	0.0631754	0.5
A0A3Q7GDG7	Glyceraldehyde-3-phosphate dehydrogenase, org=Solanum lycopersicum	101258368	Solanum lycopersicum	AAIKEESEGKLK	_AAIK[GlyGly (K)]EESEGKLK_	264	(K267)	1.1.1.1.1.1.1.1	4016.62	5090.71	5150.09	3738.94	3398.29	3490.41	3063.34	3618.36	5088.63	1466.26	3924.88	16.2	7	52.9	1.32615	0.0359245	0.0631767	1
Q7Y240	Glutaredoxin-dependent peroxiredoxin, org=Solanum lycopersicum	TPx1	Solanum lycopersicum	YTHALGLELDLSDKGLGVR	_YTHALGLELDLSDK[GlyGly (K)]GLGVR_	108	(K121)	2.2.2.1.1.1.1.2	755.637	906.934	812.939	628.491	444.519	601.454	432.611	676.605	625.373	465.251	593.309	15	22.2	15.1	1.44025	0.0365109	0.06388	1
A0A3Q7I9N3	phosphoenolpyruvate carboxylase, org=Solanum lycopersicum	101248407	Solanum lycopersicum	GDPGIAALYDKLLVSEDLWPLGER	_GDPGIAALYDK[GlyGly (K)]LLVSEDLWPLGER_	829	(K839)	1.1.-.-.-.1.-.-	55.1933	206.424	105.281	180.302	8.22923	82.0415	2.46777	5.49136	226.074	9.18399	38.3331	50.6	156	129	5.57062	0.0367081	0.0640914	0.5
A0A3Q7JRW8	60S ribosomal protein L31, org=Solanum lycopersicum	101265312	Solanum lycopersicum	GLGTKIIEDEE	_GLGTK[GlyGly (K)]IIEDEE_	110	(K114)	1.-.1.-.-.1.-.1	36.4991	66.3004	43.3791	93.1685	17.9012	35.5197	36.921	16.9291	45.1511	35.1322	58.0856	42.8	40.6	24.9	2.23124	0.0367546	0.0641521	0.5
A0A3Q7GAC5	MPN domain-containing protein, org=Solanum lycopersicum	101259629	Solanum lycopersicum	AVAVVVDPIQSVKGK	_AVAVVVDPIQSVK[GlyGly (K)]GK_	143	(K155)	1.1.1.1.1.1.1.1	103.602	99.8189	75.9504	133.958	192.978	154.044	136.662	127.98	103.694	133.455	64.3384	23	18.8	34.5	-1.47985	0.036983	0.0643782	1
A0A3Q7G067	Methyltransferase type 11 domain-containing protein, org=Solanum lycopersicum	101256176	Solanum lycopersicum	EKGVELLSEDVVEK	_EK[GlyGly (K)]GVELLSEDVVEK_	221	(K222)	1.1.-.-.-.1.1.-	68.0294	65.6441	47.0697	57.229	116.461	63.6609	138.854	105.533	54.7344	67.9469	76.224	16	29.7	16.3	-1.78386	0.037564	0.0650467	0.5
A0A3Q7G6P4	Uncharacterized protein, org=Solanum lycopersicum	101257363	Solanum lycopersicum	ILLSGEFDEYPNEKEMHSAAR	_ILLSGEFDEYPNEK[GlyGly (K)]EMHSAAR_	371	(K384)	-.-.-.1.-.-.-.-	1.80935	2.18495	1.39125	0.732379	2.01267	3.18041	3.66258	4.07983	6.82526	1.32611	1.66945	40.7	27.6	94.1	-2.11436	0.0375872	0.065079	0.25
A0A0G2SJC2;A0A3Q7HRC7	N2-acetylornithine deacetylase;Peptidase M20 dimerisation domain-containing protein, org=Solanum lycopersicum	NAOD;	Solanum lycopersicum	AINALELGMEALKEIQTR	_AINALELGM[Oxidation (M)]EALK[GlyGly (K)]EIQTR_	226;248	(M234,K238);(M256,K260)	1.1.-.-.1.-.1.1	127.983	132.652	149.272	159.426	223.322	148.225	188.569	206.533	117.64	224.992	87.619	10.3	16.8	50.4	-1.34658	0.0385164	0.0660896	0.75
A0A3Q7IKH3	C2 domain-containing protein, org=Solanum lycopersicum		Solanum lycopersicum	VTAANKDEVLGR	_VTAANK[GlyGly (K)]DEVLGR_	273	(K278)	1.1.1.1.1.1.1.1	477.703	496.189	519.212	558.471	708.591	783.638	960.627	564.975	738.182	559.978	509.67	6.79	21.8	19.9	-1.47098	0.0387929	0.0663839	1
A0A3Q7FN52	VHS domain-containing protein, org=Solanum lycopersicum	101256571	Solanum lycopersicum	IGGTEVGQKITAGMSSMSFK	_IGGTEVGQK[GlyGly (K)]ITAGM[Oxidation (M)]SSM[Oxidation (M)]SFK_	19	(K27,M32,M35)	1.1.1.1.1.1.1.1	88.1344	102.477	92.0801	99.7407	141.864	115.45	106.717	109.691	97.8523	76.7568	67.0543	6.95	13.5	19.5	-1.23871	0.0388389	0.0664417	1
A0A3Q7JDY1	Uncharacterized protein, org=Solanum lycopersicum	101250100	Solanum lycopersicum	AVFESLKTGNNAIK	_AVFESLK[GlyGly (K)]TGNNAIK_	97	(K103)	1.-.1.-.-.-.-.1	45.4172	47.0772	20.3143	71.216	4.52167	1.42218	7.64341	25.4339	40.9578	4.5509	5.54595	45.2	110	122	4.71602	0.0389559	0.0665817	0.5
O48645	CLB1, org=Solanum lycopersicum	543501	Solanum lycopersicum	LPLNELVADAAKEIELR	_LPLNELVADAAK[GlyGly (K)]EIELR_	347	(K358)	1.1.-.-.-.1.-.-	29.7375	155.54	42.3288	62.8118	7.14708	47.5464	3.23515	5.56623	37.293	77.8517	61.9374	78.4	133	34.6	4.57389	0.039366	0.0670566	0.5
A0A3Q7HVR7	UBX domain-containing protein, org=Solanum lycopersicum	101244402	Solanum lycopersicum	AVSLSLKAAEQEK	_AVSLSLK[GlyGly (K)]AAEQEK_	267	(K273)	2.2.2.2.2.2.2.2	2720.03	2589.92	3300.72	2719.46	2390.41	1389.14	1878.36	2173.77	1877.41	2483.94	2174.14	11.2	22.1	13.9	1.44671	0.0394015	0.0670934	1
A0A3Q7FZ63	Actin, org=Solanum lycopersicum	101260631	Solanum lycopersicum	HTGVMVGMGQKDAYVGDEAQSKR	_HTGVM[Oxidation (M)]VGM[Oxidation (M)]GQK[GlyGly (K)]DAYVGDEAQSKR_	42	(M46,M49,K52)	2.2.2.2.2.2.2.2	149.076	165.185	137.945	178.221	255.296	307.084	181.377	199.193	181.431	132.986	157.984	11.2	24.2	15.4	-1.49574	0.0399787	0.0677167	1
A0A3Q7H3P6	Uncharacterized protein, org=Solanum lycopersicum	100736433	Solanum lycopersicum	MKEIAEAFLGSTVK	_MK[GlyGly (K)]EIAEAFLGSTVK_	131	(K132)	1.-.-.1.-.-.-.1	31.4988	67.6452	47.7325	51.8065	6.12675	3.14358	6.21654	37.7535	1.52385	3.64945	23.1488	29.9	123	126	3.73182	0.0402645	0.0680343	0.5
A0A3Q7FN52	VHS domain-containing protein, org=Solanum lycopersicum	101256571	Solanum lycopersicum	SDNNLLDKVSAFGER	_[Acetyl (Protein N-term)]SDNNLLDK[GlyGly (K)]VSAFGER_	2	(K9)	2.2.2.2.2.2.2.2	4672.26	5338.34	4849.93	3753.11	2869.77	3877.16	2284.32	3688.2	4790.51	4741.14	5557.65	14.2	23.3	9.1	1.4634	0.0404421	0.0682235	1
A0A3Q7EQ78	Coatomer subunit delta, org=Solanum lycopersicum	101266270	Solanum lycopersicum	TFSDVKVVNVLPLK	_TFSDVK[GlyGly (K)]VVNVLPLK_	493	(K498)	1.1.1.-.1.-.1.1	129.976	116.599	158.95	120.334	87.0128	122.517	73.6202	94.4766	106.409	153.985	145.921	14.6	21.9	18.8	1.39254	0.0420534	0.0700258	0.75
A0A3Q7IA66	SUI1 domain-containing protein, org=Solanum lycopersicum	101247963	Solanum lycopersicum	SDLDLQVPAAFDPFAEANADNSGAGTKDYVHIR	_[Acetyl (Protein N-term)]SDLDLQVPAAFDPFAEANADNSGAGTK[GlyGly (K)]DYVHIR_	2	(K28)	1.1.1.1.-.1.1.1	236.071	228.164	317.088	194.576	177.53	158.088	188.224	169.97	152.94	174.909	97.4807	21.3	7.32	28.1	1.40657	0.0422161	0.0701869	1
A0A3Q7F0I0	RING-type E3 ubiquitin transferase, org=Solanum lycopersicum	101252743	Solanum lycopersicum	EKGSSHSQEETEPLQR	_EK[GlyGly (K)]GSSHSQEETEPLQR_	104	(K105)	2.2.2.2.2.2.1.2	85.4425	90.9755	129.044	86.3621	148.124	152.314	117.498	116.918	162.341	109.769	118.125	21.3	14.3	21.7	-1.36503	0.0427121	0.0707095	1
A0A3Q7H226	Translation initiation factor IF2/IF5 domain-containing protein, org=Solanum lycopersicum		Solanum lycopersicum	SVAPIKAGFVAR	_SVAPIK[GlyGly (K)]AGFVAR_	288	(K293)	1.1.1.1.1.1.1.1	423.252	423.86	524.158	607.6	856.463	663.21	707.271	538.873	646.06	441.345	330.476	18	19	33.9	-1.39768	0.0430267	0.0710409	1
A0A3Q7ESA9	S-methyl-5-thioribose kinase, org=Solanum lycopersicum	101249769	Solanum lycopersicum	AYFEATALKEHGR	_AYFEATALK[GlyGly (K)]EHGR_	81	(K89)	2.1.1.2.1.1.1.-	35.5253	46.0104	53.4334	30.5353	64.9697	62.6573	48.4036	65.2639	69.4802	8.25488	93.5395	24.9	13.3	77	-1.45793	0.0441732	0.0723157	1
A0A3Q7IQ33	Uncharacterized protein, org=Solanum lycopersicum		Solanum lycopersicum	NSSDDFNDDKTGGR	_NSSDDFNDDK[GlyGly (K)]TGGR_	63	(K72)	1.1.1.1.1.1.1.1	134.345	182.223	210.229	196.444	254.824	310.03	259.988	196.24	205.098	217.821	199.314	18.3	18.2	4.56	-1.41181	0.04463	0.0728092	1
A0A3Q7HBR5	KH type-2 domain-containing protein, org=Solanum lycopersicum	101257282	Solanum lycopersicum	GKQGPTTPLPDLVTIHPPKEEEEYLR	_GKQGPTTPLPDLVTIHPPK[GlyGly (K)]EEEEYLR_	199	(K217)	2.1.2.2.2.2.2.2	341.701	487.223	424.008	416.512	364.617	294.302	298.319	357.286	440.433	357.583	397.623	14.3	11.4	10.4	1.27	0.0459755	0.0742763	1
A0A3Q7GBM0	Protein CHUP1, chloroplastic, org=Solanum lycopersicum	101267989	Solanum lycopersicum	LVNIEKRPTR	_LVNIEK[GlyGly (K)]RPTR_	639	(K644)	-.-.-.1.-.1.-.1	2.05581	1.20037	2.46589	66.8214	102.352	104.663	89.8518	54.6484	42.5123	74.7127	8.28327	179	26.3	79.4	-4.84557	0.0465148	0.0748895	0.5
A0A3Q7F9B8	UDP-glucose 6-dehydrogenase, org=Solanum lycopersicum		Solanum lycopersicum	GLGAGKAADLTYWESAAR	_GLGAGK[GlyGly (K)]AADLTYWESAAR_	94	(K99)	1.1.1.1.1.1.1.1	589.474	585.139	639.516	457.228	587.045	765.958	933.444	873.349	682.701	760.61	716.464	13.7	19.2	5.43	-1.39115	0.0466225	0.0749964	1
A0A3Q7FN52	VHS domain-containing protein, org=Solanum lycopersicum	101256571	Solanum lycopersicum	NKALVLIEAWGESSSELR	_NK[GlyGly (K)]ALVLIEAWGESSSELR_	147	(K148)	1.1.1.1.1.1.1.1	1224.41	1703.87	1412.93	1281.77	1059.5	1068.32	847.78	1281.18	1150.36	1354.57	1373.3	15.2	16.6	9.57	1.32095	0.0466903	0.075064	1
A0A3Q7IV71;K4D788	C2 domain-containing protein, org=Solanum lycopersicum		Solanum lycopersicum	VGPGKDELIGR	_VGPGK[GlyGly (K)]DELIGR_	442;431	(K446);(K435)	1.1.1.1.1.1.1.1	617.973	440.846	625.614	561.204	1127.13	610.093	818.43	803.653	403.074	595.119	692.095	15.2	25.5	26.1	-1.49592	0.0471107	0.0755615	1
A0A3Q7GH03	SEC7 domain-containing protein, org=Solanum lycopersicum		Solanum lycopersicum	EQAIFNLSDLLSQEKR	_EQAIFNLSDLLSQEK[GlyGly (K)]R_	47	(K61)	1.-.-.-.1.-.-.1	44.8556	2.71887	1.71803	4.31211	115.385	72.8076	49.9394	15.4886	2.63132	45.8517	1.76237	157	66.1	151	-4.73132	0.0475138	0.0760235	0.5
G8Z278	Hop-interacting protein THI111, org=Solanum lycopersicum	101055529	Solanum lycopersicum	ALLEVETQVPLQQQQLLYNGKEMR	_ALLEVETQVPLQQQQLLYNGK[GlyGly (K)]EMR_	28	(K48)	1.-.1.-.-.-.-.1	63.8253	167.59	83.4628	64.3782	2.19181	1.32847	2.25048	74.8418	67.0988	6.20323	1.73553	52.1	181	146	4.70468	0.0479717	0.0765618	0.5
A0A3Q7FZI5	Triosephosphate isomerase, cytosolic, org=Solanum lycopersicum		Solanum lycopersicum	ELAGQPDVDGFLVGGASLKPEFIDIIKAAEVK	_ELAGQPDVDGFLVGGASLK[GlyGly (K)]PEFIDIIKAAEVK_	220	(K238)	1.-.-.-.1.1.-.-	45.3362	4.98747	4.25823	2.49554	40.1433	90.5929	47.1005	38.6498	15.5553	38.978	29.7978	145	45.4	42	-3.79285	0.0481069	0.0767219	0.5
Q9LLJ0	glutamine synthetase (Fragment), org=Solanum lycopersicum		Solanum lycopersicum	GNNILVMCDAYTPAGEPIPTNKR	_GNNILVMC[Carbamidomethyl (C)]DAYTPAGEPIPTNK[GlyGly (K)]R_	24	(C31,K45)	-.-.-.-.-.-.-.1	0.766403	1.62916	3.63276	1.43193	2.30014	3.75169	7.41169	6.44898	17.942	2.05747	1.9737	66.2	47.5	126	-2.66915	0.0485313	0.0771589	0.25
A0A3Q7HGJ9	Phosphoglycerate kinase, org=Solanum lycopersicum		Solanum lycopersicum	VDLNVPLDDNFKITDDTR	_VDLNVPLDDNFK[GlyGly (K)]ITDDTR_	506	(K517)	1.1.1.1.1.1.1.1	927.413	766.008	1202.55	727.47	630.061	580.589	578.629	742.48	880.195	924.2	1149.5	23.8	12.1	14.7	1.4312	0.0487045	0.0773467	1
A0A3Q7GTD8	Protein INVOLVED IN DE NOVO 2, org=Solanum lycopersicum	101256002	Solanum lycopersicum	ADDYKAINIIGENLR	_ADDYK[GlyGly (K)]AINIIGENLR_	225	(K229)	1.1.1.1.1.1.1.1	1397.88	1467.94	1681.02	2164.77	2699.86	2202.48	2829.2	1805.49	2057.4	1859.49	1938.06	20.6	19.8	5.11	-1.42097	0.0487586	0.0774045	1
A0A3Q7FQA1	WEB family protein, chloroplastic, org=Solanum lycopersicum	101246901	Solanum lycopersicum	SASESLESIMKQLEGSNDSLHDAEAEIVSLK	_SASESLESIMK[GlyGly (K)]QLEGSNDSLHDAEAEIVSLK_	462	(K472)	-.-.-.-.1.-.-.1	2.23007	5.91186	2.81942	5.10971	3.91993	23.9926	22.2526	39.1789	2.47018	5.30963	5.60245	44.1	64.7	38.8	-5.55931	0.049113	0.0778169	0.5
P54776	26S proteasome regulatory subunit 6A homolog, org=Solanum lycopersicum	TBP1	Solanum lycopersicum	QTIFLPVVGLVDPDNLKPGDLVGVNK	_QTIFLPVVGLVDPDNLK[GlyGly (K)]PGDLVGVNK_	114	(K130)	2.2.1.1.1.1.2.2	3526.06	3184.04	2544.12	2756.35	2526.82	2526.05	2428.69	1904.21	2937.75	2525.9	2380.31	14.6	12.7	11.1	1.27966	0.0493599	0.0781004	1
A0A3Q7EMP9	Translation elongation factor EF1B beta/delta subunit guanine nucleotide exchange domain-containing protein, org=Solanum lycopersicum		Solanum lycopersicum	SSVLMDVKPWDDETDMKK	_SSVLMDVKPWDDETDMK[GlyGly (K)]K_	144	(K160)	1.-.1.-.-.-.-.1	40.1707	75.595	105.837	103.619	1.39376	2.67472	4.31473	64.2313	37.7006	57.9743	50.215	37.7	169	21	4.47874	0.0495614	0.0783254	0.5
A0A3Q7G344	VHS domain-containing protein, org=Solanum lycopersicum	101253775	Solanum lycopersicum	TIDVKSEPMR	_TIDVK[GlyGly (K)]SEPM[Oxidation (M)]R_	316	(K320,M324)	1.1.1.1.1.1.1.1	165.789	178.79	149.568	186.932	289.246	255.389	182.425	209.859	320.638	285.363	199.979	9.58	20.3	23.1	-1.37564	0.0497129	0.0784889	1
A0A3Q7I714	Probable cytosolic iron-sulfur protein assembly protein CIAO1 homolog, org=Solanum lycopersicum	101262559	Solanum lycopersicum	LSGQKLL	_LSGQK[GlyGly (K)]LL_	345	(K349)	1.1.1.-.1.1.1.1	348.384	396.358	322.277	384.852	286.663	297.27	333.816	226.939	335.637	307.161	274.205	9.36	15.5	10.1	1.26836	0.0497135	0.0784889	1
Q9STA6	Ubiquitin receptor RAD23, org=Solanum lycopersicum	rad23	Solanum lycopersicum	NIESVQGQDVYPAAQQMLIHQGKVLK	_NIESVQGQDVYPAAQQM[Oxidation (M)]LIHQGK[GlyGly (K)]VLK_	29	(M45,K51)	1.1.1.1.1.1.1.1	979.601	1425.87	1327.57	999.995	725.352	976.737	750.675	992.661	980.381	1314.53	1387.22	19.2	16.6	17.7	1.37372	0.0497315	0.0785061	1
A0A3Q7H0L2	AP-2 complex subunit alpha, org=Solanum lycopersicum	101246147	Solanum lycopersicum	ILMGTDVVKNVNK	_ILM[Oxidation (M)]GTDVVK[GlyGly (K)]NVNK_	282	(M284,K290)	1.1.1.1.1.1.1.1	92.6675	92.228	52.757	292.57	435.626	278.207	511.251	173.09	87.2275	144.698	185.667	81.7	43.6	35.5	-2.63696	0.050077	0.0789	1
A0A3Q7I756	acetyl-CoA C-acetyltransferase, org=Solanum lycopersicum		Solanum lycopersicum	LGSIAIEGALKK	_LGSIAIEGALK[GlyGly (K)]K_	39	(K49)	1.1.1.-.-.1.-.-	39.6438	43.9863	35.1982	64.5444	6.62112	38.5975	2.71346	3.98543	24.5372	1.49193	1.32117	28.3	132	146	3.532	0.0500856	0.0789078	0.75
A0A3Q7GRA7	Glutaredoxin domain-containing protein, org=Solanum lycopersicum	544298	Solanum lycopersicum	EGKLLPLLTEAGAIAK	_EGK[GlyGly (K)]LLPLLTEAGAIAK_	89	(K91)	1.1.1.1.1.1.1.1	893.492	798.84	813.776	364.586	296.145	373.957	313.724	500.079	731.287	629.592	701.158	33.3	24.9	7.6	1.93455	0.0501452	0.0789732	1
A0A3Q7ILY0	Fructose-bisphosphate aldolase, org=Solanum lycopersicum		Solanum lycopersicum	NLNAMNKLQTK	_NLNAMNK[GlyGly (K)]LQTK_	275	(K281)	1.1.1.1.-.1.1.1	205.397	154.059	188.068	89.4176	57.2847	32.3101	33.6726	140.959	92.1921	75.2303	68.7445	32.2	77.6	15.4	2.41059	0.0502658	0.0791145	1
A0A3Q7IQN9	glucose-6-phosphate 1-epimerase, org=Solanum lycopersicum	101265664	Solanum lycopersicum	EGLPDVVVWNPWEKK	_EGLPDVVVWNPWEK[GlyGly (K)]K_	242	(K255)	1.-.1.-.-.-.-.1	66.3723	80.7646	51.536	63.5115	6.26439	3.99354	5.63947	58.3672	1.31418	1.25367	2.8907	18.3	143	51	3.53041	0.0503678	0.0792466	0.5
A0A3Q7FU69	T-complex protein 1 subunit delta, org=Solanum lycopersicum	101246121	Solanum lycopersicum	SAASSSKTETFVDNK	_SAASSSK[GlyGly (K)]TETFVDNK_	12	(K18)	1.1.1.1.1.1.1.1	61.1414	121.69	84.2416	96.2729	318.307	165.549	329.181	101.499	137.786	96.4295	139.741	27.8	49.4	19.6	-2.51699	0.0504103	0.0792876	1
Q38JD4	Temperature-induced lipocalin, org=Solanum lycopersicum	TIL	Solanum lycopersicum	VMEVVKNLDLKR	_VMEVVK[GlyGly (K)]NLDLKR_	5	(K10)	2.2.2.2.-.1.1.2	296.06	170.99	296.607	178.798	78.1479	81.7885	20.9543	145.013	301.939	283.321	72.7677	29.8	62.2	58	2.89182	0.0504213	0.0792993	1
Q9XEX8	Remorin 1, org=Solanum lycopersicum	rem-1	Solanum lycopersicum	LSLIKAWEESEK	_LSLIK[GlyGly (K)]AWEESEK_	89	(K93)	2.2.2.2.2.2.2.2	22169.4	31125.6	28907.1	20773.4	12146.6	15912.9	12518.6	24458.1	24837.7	23520.3	23074.5	19.6	35.2	3.85	1.58336	0.050472	0.0793704	1
A0A3Q7H4V8;A0A8A2F906	RIN4 pathogenic type III effector avirulence factor Avr cleavage site domain-containing protein;RPM1 interacting protein 4, org=Solanum lycopersicum	;RIN4	Solanum lycopersicum	FGGWDDNDPQDAENYTEVFNKVR	_FGGWDDNDPQDAENYTEVFNK[GlyGly (K)]VR_	190;178	(K210);(K198)	1.-.1.-.1.1.1.1	23.7646	55.3933	22.4244	50.2948	83.9977	55.986	58.968	93.6976	79.1722	57.0023	62.6816	45.6	25.4	17.4	-1.92688	0.0506193	0.0795504	1
A0A3Q7G1J0	peptidylprolyl isomerase, org=Solanum lycopersicum	101257061	Solanum lycopersicum	GLDEGILSMKVGGLR	_GLDEGILSMK[GlyGly (K)]VGGLR_	175	(K184)	1.-.1.1.-.-.-.1	68.0565	116.412	141.883	59.2883	7.47817	1.87112	1.79202	69.5732	62.4011	34.4498	38.7892	40.8	164	33.3	4.77782	0.0507017	0.079631	0.75
A0A3Q7IYX7	xanthine dehydrogenase, org=Solanum lycopersicum	101252457	Solanum lycopersicum	KLTYLSLSGSNGR	_K[GlyGly (K)]LTYLSLSGSNGR_	255	(K255)	1.1.1.1.1.1.1.1	737.915	603.968	476.488	1007.93	2022.92	1106.19	1498.86	794.158	677.269	768.739	857.25	32.2	39.1	11.7	-1.91845	0.0510301	0.079997	1
A0A3Q7ES85	biotin carboxylase, org=Solanum lycopersicum		Solanum lycopersicum	NQSIPEESDSAKSYTPQLR	_NQSIPEESDSAK[GlyGly (K)]SYTPQLR_	347	(K358)	1.1.1.1.1.1.1.1	115.652	81.6791	41.6494	103.991	272.735	280.592	243.866	83.6889	110.668	136.489	125.032	38	41.9	10.4	-2.56838	0.0510572	0.0800222	1
A0A3Q7I915	Geraniol 10-hydroxylase, org=Solanum lycopersicum		Solanum lycopersicum	QVLKTQDQAFSSR	_QVLK[GlyGly (K)]TQDQAFSSR_	1008	(K1011)	1.1.1.1.1.1.1.1	97.551	71.8089	99.6738	186.684	656.505	170.702	749.444	181.178	258.205	177.792	232.255	44	69.8	18.4	-3.85728	0.0510853	0.0800576	1
A0A3Q7FN98	Alanine--tRNA ligase, org=Solanum lycopersicum		Solanum lycopersicum	AFALMSEEGIAKGIR	_AFALMSEEGIAK[GlyGly (K)]GIR_	621	(K632)	1.1.1.1.-.-.-.1	102.499	9.08905	154.504	35.2265	4.79004	2.8993	4.63008	28.1063	114.002	92.0139	76.6232	87.4	119	19.9	7.45362	0.0512443	0.0802577	1
A0A3Q7GX02	DNA/RNA-binding protein Alba-like domain-containing protein, org=Solanum lycopersicum	101263420	Solanum lycopersicum	MEGITDGVNKMSVSETQKK	_[Acetyl (Protein N-term)]M[Oxidation (M)]EGITDGVNK[GlyGly (K)]M[Oxidation (M)]SVSETQKK_	1	(M1,K10,M11)	1.1.-.1.1.-.-.1	167.347	206.259	126.175	207.256	105.223	112.349	137.306	137.601	123.761	178.1	175.9	21.8	13.6	19.3	1.43567	0.0513466	0.0803602	0.75
A0A3Q7GTQ4;Q8GZV3	Amino acid transporter transmembrane domain-containing protein;Amino acid transporter, org=Solanum lycopersicum	544207;LeAAP2	Solanum lycopersicum	TAAEWYPDSKIITK	_TAAEWYPDSK[GlyGly (K)]IITK_	345;345	(K354);(K354)	1.1.1.1.1.1.1.1	106.282	56.3324	147.203	108.84	197.816	368.214	272.588	113.928	231.468	192.01	102.034	35.6	45.5	37.9	-2.27524	0.0513967	0.0804128	1
A0A3Q7HUQ3	Glyceraldehyde-3-phosphate dehydrogenase, org=Solanum lycopersicum	101255800	Solanum lycopersicum	KVVISAPSKDAPMFVVGVNEK	_KVVISAPSK[GlyGly (K)]DAPMFVVGVNEK_	120	(K128)	1.1.1.1.-.1.1.1	326.358	425.218	804.161	200.78	155.904	211.194	58.0688	202.72	347.71	63.8128	139.303	59.2	44.8	80.1	2.79751	0.0514299	0.0804502	1
A0A3Q7H5A6	Proteasome subunit beta, org=Solanum lycopersicum	101256394	Solanum lycopersicum	TITINKDGVKR	_TITINKDGVK[GlyGly (K)]R_	191	(K200)	1.1.1.1.1.1.1.1	218.038	147.208	249.553	148.063	95.8111	128.223	115.621	156.736	262.929	194.105	259.385	26.9	20.6	16.2	1.53681	0.0515122	0.0805587	1
A0A3Q7J0B2	Uncharacterized protein, org=Solanum lycopersicum		Solanum lycopersicum	TKEVEAVHEQAVEYSAK	_TK[GlyGly (K)]EVEAVHEQAVEYSAK_	2	(K3)	2.2.2.2.2.2.2.2	3705.94	5338.4	4000.6	6482.55	8645.93	11627.2	10338	4930.39	5398.54	5384.17	4997.25	26.3	32.7	4.33	-1.82008	0.0517193	0.0807932	1
A0A3Q7GSV6	TNase-like domain-containing protein, org=Solanum lycopersicum	101265342	Solanum lycopersicum	GIDAPESAMPYGKEAKEELTK	_GIDAPESAMPYGK[GlyGly (K)]EAKEELTK_	221	(K233)	1.1.1.-.-.1.-.1	249.121	247.623	436.782	269.22	94.1764	65.0587	165.711	236.763	279.496	409.453	127.197	30.4	54.8	51.9	2.14123	0.0517342	0.0808016	0.75
A0A3Q7F3S5	S5 DRBM domain-containing protein, org=Solanum lycopersicum		Solanum lycopersicum	TVKIWDAAK	_TVK[GlyGly (K)]IWDAAK_	450	(K452)	1.-.-.1.-.1.1.1	79.7656	223.707	153.157	271.688	448.103	407.253	935.904	217.344	199.645	196.371	170.438	46	61	8.47	-2.75787	0.0517963	0.080887	0.75
A0A3Q7IWT8	SKP1-like protein, org=Solanum lycopersicum	101243954	Solanum lycopersicum	ASSKMIVLK	_[Acetyl (Protein N-term)]ASSK[GlyGly (K)]M[Oxidation (M)]IVLK_	2	(K5,M6)	1.1.1.1.1.1.1.1	369.449	459.758	273.717	283.916	696.924	733.273	373.924	491.515	412.815	508.585	554.78	25	29.7	14.7	-1.6553	0.051838	0.0809347	1
A0A3Q7IEK4	Uncharacterized protein, org=Solanum lycopersicum	101250639	Solanum lycopersicum	EGKTLVVGAEEINTK	_EGK[GlyGly (K)]TLVVGAEEINTK_	194	(K196)	1.-.1.1.-.1.-.-	66.5512	126.978	56.5466	65.9648	5.61158	72.8251	4.02295	4.84255	32.9418	2.11028	3.15324	40.9	156	137	3.62008	0.0521848	0.0813597	0.75
Q42887	phosphopyruvate hydratase (Fragment), org=Solanum lycopersicum		Solanum lycopersicum	LTAEIGQKVQIVGDDLLVTNPK	_LTAEIGQK[GlyGly (K)]VQIVGDDLLVTNPK_	204	(K211)	1.1.1.1.1.1.1.1	196.638	251.365	188.984	166.152	175.85	134.107	107.629	158.969	168	62.9117	74.2808	18	20.7	56.7	1.39299	0.0522289	0.0814197	1
A0A3Q7GBE4	Uncharacterized protein, org=Solanum lycopersicum	104647199	Solanum lycopersicum	QKLEEGPVSVVTLAGDNR	_QK[GlyGly (K)]LEEGPVSVVTLAGDNR_	426	(K427)	1.1.1.1.-.1.1.1	212.755	170.755	363.249	185.667	118.317	123.607	174.934	129.494	168.379	138.011	167.583	38	19	11	1.70664	0.052289	0.0814795	1
A0A3Q7I3U9	Enoyl reductase (ER) domain-containing protein, org=Solanum lycopersicum	101243822	Solanum lycopersicum	TVIDSKFPLSKAEDAWSR	_TVIDSKFPLSK[GlyGly (K)]AEDAWSR_	298	(K308)	2.2.2.2.2.2.2.2	1368.6	799.985	1852.09	727.601	527.284	741.832	487.586	559.584	1419.52	1443.9	1153.59	44.5	19.4	12	2.04995	0.0523397	0.0815338	1
A0A3Q7E9P0;D9J0A9	Uncharacterized protein;Obtusifoliol 14alpha-demethylase, org=Solanum lycopersicum	100736446;CYP51	Solanum lycopersicum	FLKGPVVMLR	_FLK[GlyGly (K)]GPVVM[Oxidation (M)]LR_	53;53	(K55,M60);(K55,M60)	1.1.1.1.1.1.1.1	261.905	323.275	168.185	682.526	1623.3	621.116	1307.22	441.333	523.533	647.163	590.347	62.7	56	10.5	-2.78083	0.052397	0.0816042	1
A0A3Q7HGJ9	Phosphoglycerate kinase, org=Solanum lycopersicum		Solanum lycopersicum	GVTPKYSLKPLVPR	_GVTPKYSLK[GlyGly (K)]PLVPR_	552	(K560)	1.-.1.-.1.1.1.1	206.67	274.46	171.067	389.242	162.022	108.552	126.996	192.299	78.1702	179.076	135.201	36.9	25.2	38.7	1.76555	0.0524026	0.0816042	1
Q43511	H1 histone-like protein, org=Solanum lycopersicum		Solanum lycopersicum	EALLSLNEKGGSSPYAVAK	_EALLSLNEK[GlyGly (K)]GGSSPYAVAK_	63	(K71)	1.1.1.-.1.1.-.1	401.338	161.262	147.064	184.207	81.7147	105.902	125.752	106.546	152.328	133.363	173.181	53.5	17.2	13	2.1287	0.0524677	0.0816781	0.75
A0A3Q7FCI2	Uncharacterized protein, org=Solanum lycopersicum		Solanum lycopersicum	GNFGNSKQSQVK	_GNFGNSK[GlyGly (K)]QSQVK_	117	(K123)	1.1.1.1.1.1.1.1	135.239	160.702	45.3369	381.638	736.455	369.404	875.347	285.655	370.845	250.203	223.614	79	50.1	27.9	-3.13571	0.0526544	0.0818762	1
A0A0C5CEE1;Q2MI72	Photosystem II reaction center protein H, org=Solanum lycopersicum	psbH	Solanum lycopersicum	RTAVGDLLKPLNSEYGK	_RTAVGDLLK[GlyGly (K)]PLNSEYGK_	16;16	(K24);(K24)	2.2.2.1.2.1.2.2	358.71	341.859	268.988	360.857	640.715	589.884	514.251	334.754	365.155	360.106	314.444	13	25.8	8.06	-1.56313	0.0526616	0.0818773	1
A0A3Q7FCI2	Uncharacterized protein, org=Solanum lycopersicum		Solanum lycopersicum	LGFNKNEDEEDSYLLEK	_LGFNK[GlyGly (K)]NEDEEDSYLLEK_	58	(K62)	1.1.1.1.1.1.1.1	56.4846	156.443	46.0539	309.967	568.002	319.712	662.423	207.305	172.423	218.21	117.469	86	48.2	29.8	-3.08893	0.0528958	0.0821499	1
A0A3Q7HYR0	UspA domain-containing protein, org=Solanum lycopersicum	101264358	Solanum lycopersicum	NKLWAQSGSPLIPLVEFR	_NK[GlyGly (K)]LWAQSGSPLIPLVEFR_	50	(K51)	1.1.-.1.-.1.-.-	93.6956	70.075	61.3191	78.8002	6.247	62.6193	2.42161	2.11229	58.0769	103.12	38.8632	18.2	161	49.5	4.14018	0.0529205	0.0821688	0.75
A0A3Q7HHB4	Ubiquitin carboxyl-terminal hydrolase, org=Solanum lycopersicum		Solanum lycopersicum	NWDGTGGNDHAVNHYKETGYPLAVK	_NWDGTGGNDHAVNHYK[GlyGly (K)]ETGYPLAVK_	204	(K219)	1.1.-.-.-.-.-.1	68.5576	121.205	124.747	131.723	1.28509	7.47562	3.33845	81.835	45.1174	62.0997	37.9128	26	166	25.7	4.75048	0.0530748	0.0823438	0.5
A0A3Q7FQQ0	Bidirectional sugar transporter SWEET, org=Solanum lycopersicum		Solanum lycopersicum	TEVIVKDENMNANK	_TEVIVK[GlyGly (K)]DENM[Oxidation (M)]NANK_	258	(K263,M267)	1.1.1.1.1.1.1.1	14.1377	105.36	114.133	327.203	1175.36	403.622	981.285	266.672	326.475	292.686	255.547	94.6	62.2	12.2	-5.04059	0.0530846	0.0823505	1
A0A3Q7G8M7	RING-type E3 ubiquitin transferase, org=Solanum lycopersicum		Solanum lycopersicum	TIVKFLSNEQSKER	_TIVK[GlyGly (K)]FLSNEQSKER_	196	(K199)	2.2.2.2.2.2.2.2	3310.31	2683.2	1582.36	8329.27	14725.2	10667.2	21680	4088.43	4793.39	5489.08	5290.27	75.2	57.6	6.9	-3.21662	0.0531027	0.0823665	1
Q9FEW7	DnaJ like protein, org=Solanum lycopersicum	t19-8	Solanum lycopersicum	QISEAYDVLSDSQKK	_QISEAYDVLSDSQK[GlyGly (K)]K_	49	(K62)	1.1.1.1.-.1.-.1	279.743	140.992	314.712	120.187	145.703	80.5047	75.966	96.5441	287.507	289.55	161.961	45.6	32	29.7	2.14596	0.0532937	0.0825542	1
A0A3Q7I0M3	VHS domain-containing protein, org=Solanum lycopersicum		Solanum lycopersicum	IKAMELITAWGESEDLSYLPVFR	_IK[GlyGly (K)]AM[Oxidation (M)]ELITAWGESEDLSYLPVFR_	141	(K142,M144)	1.1.1.1.1.1.1.1	350.204	534.928	364.981	312.985	239.915	334.369	143.615	233.002	373.507	360.837	341.202	25.2	32.8	4.54	1.64381	0.0537071	0.0830442	1
Q8GVD1	Glutathione S-transferase, org=Solanum lycopersicum		Solanum lycopersicum	IIEFVKILR	_IIEFVK[GlyGly (K)]ILR_	206	(K211)	1.1.1.1.1.1.1.1	198.861	167.999	124.122	211.479	145.56	92.5516	120.51	123.905	152.134	112.711	106.007	22.1	18	20.2	1.4558	0.0537258	0.0830701	1
A0A3Q7FQQ0	Bidirectional sugar transporter SWEET, org=Solanum lycopersicum		Solanum lycopersicum	LAGLLVVTDKTNVATCPNDTNCGVK	_LAGLLVVTDK[GlyGly (K)]TNVATC[Carbamidomethyl (C)]PNDTNC[Carbamidomethyl (C)]GVK_	287	(K296,C302,C308)	-.1.-.1.1.-.1.1	20.6553	6.34531	34.0608	44.2201	83.1236	95.4163	177.709	31.2552	48.8872	47.647	34.3215	62.5	62.6	18.5	-3.68065	0.0537756	0.0831211	0.75
A0A3Q7HTE9	CTLH domain-containing protein, org=Solanum lycopersicum	101248902	Solanum lycopersicum	LAFPSFKASR	_LAFPSFK[GlyGly (K)]ASR_	161	(K167)	1.-.-.1.1.1.-.1	81.4583	121.959	104.718	123.105	207.611	145.776	246.71	119.253	44.2116	103.471	55.9341	18.1	32.2	46.2	-1.6681	0.0537889	0.0831322	0.75
A0A3Q7G4W7	inositol-3-phosphate synthase, org=Solanum lycopersicum	544226	Solanum lycopersicum	AEGEGKFHSFHPVATILSYLTK	_AEGEGK[GlyGly (K)]FHSFHPVATILSYLTK_	447	(K452)	-.2.-.2.2.2.-.2	1072.69	1484.59	1118.04	1132.1	1291.52	3737.56	2332.49	2340.6	1441.27	1090.18	1488.78	15.8	41.4	16.2	-2.01817	0.0538051	0.0831514	0.75
K4DFV3	Plasmamembrane intrinsic protein 13, org=Solanum lycopersicum	101264708	Solanum lycopersicum	ETQPLGTAAQTDKDYK	_ETQPLGTAAQTDK[GlyGly (K)]DYK_	18	(K30)	1.1.1.1.1.1.1.1	546.288	763.789	361.609	619.234	1368.91	986.461	1165.71	594.399	471.582	449.249	649.391	29.2	32	21	-1.79643	0.0538434	0.0831916	1
A0A3Q7FQ90	RRM domain-containing protein, org=Solanum lycopersicum		Solanum lycopersicum	NSAEGYVPIHALSESPKASK	_NSAEGYVPIHALSESPK[GlyGly (K)]ASK_	253	(K269)	2.1.2.-.-.1.-.2	118.291	143.56	168.749	158.349	84.138	57.652	92.4397	133.966	77.3754	110.231	82.7298	14.9	34.4	19.6	1.59956	0.0539499	0.0833043	0.75
A0A3Q7FN94	Cysteine proteinase inhibitor, org=Solanum lycopersicum	543631	Solanum lycopersicum	SVPVHDPVVEEAAEHAIKTIQQR	_SVPVHDPVVEEAAEHAIK[GlyGly (K)]TIQQR_	151	(K168)	2.2.2.2.-.2.2.2	687.117	678.084	836.398	428.02	475.282	470.547	344.617	412.642	506.763	486.86	551.527	25.7	14.4	6.43	1.54403	0.0540246	0.0833872	1
A0A3Q7G8S3	RNA helicase, org=Solanum lycopersicum		Solanum lycopersicum	ALEETLVDAVESYKQK	_ALEETLVDAVESYK[GlyGly (K)]QK_	783	(K796)	1.1.1.1.1.1.1.1	104.549	107.472	64.0835	46.4061	35.1156	10.9446	50.5337	34.5327	88.7148	58.7701	54.8425	37.5	49.8	27.5	2.45954	0.0541653	0.0835246	1
A0A3Q7GG75	alanine transaminase, org=Solanum lycopersicum	101265236	Solanum lycopersicum	IIFTNVGNPHALGQKPLTFPR	_IIFTNVGNPHALGQK[GlyGly (K)]PLTFPR_	40	(K54)	1.1.1.1.1.1.1.1	258.028	221.582	69.4042	283.814	385.609	327.35	618.467	656.565	302.328	275.322	164.931	46.1	33.1	29.4	-2.38704	0.0542277	0.083594	1
A0A3Q7HXW1	SCP domain-containing protein, org=Solanum lycopersicum		Solanum lycopersicum	GQVGVGPMSWDDALATKAQR	_GQVGVGPMSWDDALATK[GlyGly (K)]AQR_	40	(K56)	1.-.-.1.-.-.1.-	97.8547	132.672	81.4377	47.8492	1.70584	2.4183	81.0837	3.82568	30.1112	5.78454	4.98017	39.2	176	105	4.04133	0.0543118	0.0836824	0.5
A0A3Q7H6T3	J domain-containing protein, org=Solanum lycopersicum	101250502	Solanum lycopersicum	YSQEKQSVEELLK	_YSQEK[GlyGly (K)]QSVEELLK_	329	(K333)	1.-.1.1.-.-.-.1	21.9926	23.9545	43.8331	39.2221	2.85529	1.27787	1.43614	29.0785	63.3979	47.0933	66.1936	33.8	157	17.5	3.72325	0.0544483	0.0838038	0.75
A0A3Q7H318	HD domain-containing protein, org=Solanum lycopersicum		Solanum lycopersicum	LKPLADEKR	_LK[GlyGly (K)]PLADEKR_	980	(K981)	-.-.1.1.-.-.-.1	38.4361	32.5417	28.3169	73.266	2.32299	5.07173	1.78482	37.0573	53.8687	44.4553	74.0404	47.5	148	26.3	3.73211	0.0544624	0.0838167	0.5
A0A3Q7GF15	Bacterial Ig-like domain-containing protein, org=Solanum lycopersicum	101255285	Solanum lycopersicum	VLKETGDVTSSCDR	_VLK[GlyGly (K)]ETGDVTSSC[Carbamidomethyl (C)]DR_	983	(K985,C994)	1.1.-.-.1.-.1.-	2.80252	21.8912	14.1238	18.0202	28.0249	59.6107	43.9077	52.7194	11.7312	33.6142	14.5652	58	29.6	59.6	-3.2419	0.054558	0.0839266	0.5
A0A3Q7FXR7	Bet v I/Major latex protein domain-containing protein, org=Solanum lycopersicum	101266019	Solanum lycopersicum	DLEGHLHKI	_DLEGHLHK[GlyGly (K)]I_	139	(K146)	2.2.2.2.1.2.2.2	1370.81	1536.46	1486.69	2011.58	1865.23	1780.44	2610.92	2467.06	1446.39	1398.56	1537.57	17.6	19.2	4.83	-1.36189	0.0545588	0.0839266	1
A0A3Q7IRF8	Uncharacterized protein, org=Solanum lycopersicum		Solanum lycopersicum	EDGGYEIILKAIEK	_EDGGYEIILK[GlyGly (K)]AIEK_	239	(K248)	1.-.-.-.1.-.-.1	43.4256	3.0303	4.26062	5.82139	34.8346	32.5466	62.5655	55.6472	64.7788	85.0987	81.4474	138	32.3	14	-3.28264	0.0546044	0.0839759	0.5
A0A3Q7H8E2	Uncharacterized protein, org=Solanum lycopersicum		Solanum lycopersicum	GADVNLKNDGGR	_GADVNLK[GlyGly (K)]NDGGR_	105	(K111)	1.1.1.1.1.-.1.1	125.597	72.7958	139.913	138.634	83.949	82.7621	72.6535	43.4982	116.057	92.54	77.4097	26.5	26.6	20.4	1.68612	0.0546489	0.0840147	1
A0A3Q7FZI2	14-3-3 domain-containing protein, org=Solanum lycopersicum	543565	Solanum lycopersicum	LIGSAATGDSKVFYLK	_LIGSAATGDSK[GlyGly (K)]VFYLK_	111	(K121)	1.1.1.-.1.1.1.1	292.722	238.918	186.066	210.87	138.612	52.8664	110.074	171.443	181.405	190.346	189.648	19.7	42.5	2.66	1.96318	0.0548768	0.0842634	1
A0A3Q7IYE0	Proteasome-associated protein ECM29 homolog, org=Solanum lycopersicum		Solanum lycopersicum	VLEILSHVNKR	_VLEILSHVNK[GlyGly (K)]R_	72	(K81)	1.1.1.1.1.1.1.1	130.098	92.7678	45.4195	60.3913	277.329	174.748	161.486	91.9921	128.256	154.844	98.847	45.7	43.3	22	-2.14665	0.0551798	0.0846196	1
A0A3Q7FXK5	GRAM domain-containing protein, org=Solanum lycopersicum		Solanum lycopersicum	VLAEGGYDKIFR	_VLAEGGYDK[GlyGly (K)]IFR_	518	(K526)	1.1.-.1.1.1.-.1	89.1513	55.6274	77.3064	72.3049	45.4137	42.7389	53.0104	19.1539	15.5963	57.2666	76.0158	18.9	36.5	62.3	1.8363	0.0552799	0.0847309	0.75
A0A3Q7IR84	Protein kinase domain-containing protein, org=Solanum lycopersicum	101254257	Solanum lycopersicum	AEAAVNDGKSLVFFGK	_AEAAVNDGK[GlyGly (K)]SLVFFGK_	327	(K335)	1.1.1.-.-.-.-.1	28.1218	82.9356	61.6865	88.9192	4.60577	3.7241	1.16313	53.0726	55.6544	81.2585	43.2586	42	160	32.3	4.18222	0.055328	0.0847912	0.75
Q6E4P4	Carotenoid cleavage dioxygenase 1B, org=Solanum lycopersicum	CCD1B	Solanum lycopersicum	TKLEVGGNVPGIFDLGPGR	_TK[GlyGly (K)]LEVGGNVPGIFDLGPGR_	448	(K449)	1.-.-.-.-.1.1.-	52.4396	1.30316	2.5086	1.08314	46.7462	61.9209	40.4558	81.529	77.5735	98.7055	57.8639	177	31.7	26.2	-4.02292	0.0553913	0.0848659	0.5
A0A3Q7HY23	Protein kinase domain-containing protein, org=Solanum lycopersicum		Solanum lycopersicum	KVGSGGFGVVYYGK	_K[GlyGly (K)]VGSGGFGVVYYGK_	531	(K531)	1.1.-.1.1.1.1.1	113.532	45.8684	49.3821	19.0446	93.7647	191.311	317.308	84.0462	63.1188	57.1252	142.503	70.4	63.2	54.4	-3.01294	0.055518	0.0850143	1
A0A2D1PJL0;A0A3Q7EGK8;P14830;Q43779	superoxide dismutase (Fragment);Superoxide dismutase [Cu-Zn];Superoxide dismutase [Cu-Zn] 1;Superoxide dismutase [Cu-Zn] 2, org=Solanum lycopersicum	;544054;SODCC.1;SODCC.5	Solanum lycopersicum	HAGDLGNITVGEDGTASFTITDKQIPLTGPQSIIGR	_HAGDLGNITVGEDGTASFTITDK[GlyGly (K)]QIPLTGPQSIIGR_	76;79;79;79	(K98);(K101);(K101);(K101)	1.1.1.1.-.1.1.1	980.527	987.206	719.616	1036.42	428.305	490.978	261.631	828.686	414.64	549.458	682.645	15.4	47.4	24.4	1.85299	0.0555642	0.085053	1
A0A3Q7IB32;K4CG62	WRKY domain-containing protein;60S ribosomal protein L11, org=Solanum lycopersicum	;101259713	Solanum lycopersicum	VLEQLSGQSPVFSKAR	_VLEQLSGQSPVFSK[GlyGly (K)]AR_	38;38	(K51);(K51)	1.1.1.1.1.1.1.1	407.59	255.438	204.994	538.334	674.936	516.915	913.104	478.365	311.692	352.531	453.777	43.1	30.6	19.6	-1.83689	0.0555681	0.0850559	1
A0A3Q7IS22	WAT1-related protein, org=Solanum lycopersicum	101247182	Solanum lycopersicum	INDITSKDQELPVVDIK	_INDITSK[GlyGly (K)]DQELPVVDIK_	332	(K338)	1.-.1.1.-.1.1.-	213.574	133.246	103.235	39.6274	24.8462	86.5545	18.2773	28.3481	89.3787	157.234	92.1828	59	80.1	34	3.09875	0.0557868	0.0853278	0.75
A0A3Q7HBV3	Germin-like protein, org=Solanum lycopersicum	101254918	Solanum lycopersicum	VTADDFVFSGLAATGKIIPLIK	_VTADDFVFSGLAATGK[GlyGly (K)]IIPLIK_	46	(K61)	1.1.1.1.1.1.1.1	262.076	220.655	183.447	176.374	115.815	173.3	111.145	180.809	234.591	214.326	199.82	18.7	25.4	8.08	1.45	0.0558182	0.085364	1
A0A3Q7EUH6	SKP1-like protein, org=Solanum lycopersicum		Solanum lycopersicum	TFNIKNDFTPEEEEEVR	_TFNIK[GlyGly (K)]NDFTPEEEEEVR_	270	(K274)	1.1.1.1.1.1.1.1	1533.59	1220.69	1974.21	1054.91	487.066	1026.43	470.78	1113.42	1327.14	1459.97	1411.29	28	44.3	4.8	1.86701	0.0558444	0.085395	1
A0A3Q7FDP7	Uncharacterized protein, org=Solanum lycopersicum		Solanum lycopersicum	VTDKVDEQKVPEVTNEEK	_VTDK[GlyGly (K)]VDEQKVPEVTNEEK_	289	(K292)	1.1.1.1.1.1.1.1	25.6667	25.134	40.164	36.719	88.2245	43.0766	86.6067	38.1136	78.1355	84.7282	36.8613	24	42.4	39	-2.00512	0.055938	0.0854985	1
Q9XEX8	Remorin 1, org=Solanum lycopersicum	rem-1	Solanum lycopersicum	AIVEPAPPPPAEEKEKPDDSK	_AIVEPAPPPPAEEK[GlyGly (K)]EKPDDSK_	33	(K46)	2.2.2.2.2.2.2.2	53775.2	58509	53796.7	40614.7	30082.5	32838.7	26483.9	50913.2	43727.7	43233.2	42843.1	14.9	31	1.02	1.47305	0.0559608	0.085519	1
A0A3Q7IMC4	Coatomer subunit beta, org=Solanum lycopersicum		Solanum lycopersicum	ATGEFVKDETDANKLNR	_ATGEFVK[GlyGly (K)]DETDANKLNR_	700	(K706)	1.1.1.1.1.1.1.1	147.101	109.228	94.057	298.376	428.641	247.84	548.617	203.851	219.343	167.303	231.525	57.6	44.9	16.6	-2.20258	0.055982	0.0855454	1
A0A3Q7EU34	NADP-dependent oxidoreductase domain-containing protein, org=Solanum lycopersicum	101248625	Solanum lycopersicum	TNQPAKFWGIDLYA	_TNQPAK[GlyGly (K)]FWGIDLYA_	296	(K301)	1.1.1.1.-.-.-.1	142.273	62.9671	65.5333	75.6493	2.45292	1.57469	3.13812	81.1156	75.3629	99.1295	64.0988	43.3	178	22.5	3.92408	0.0561467	0.0857491	1
A0A3Q7IA95	Uncharacterized protein, org=Solanum lycopersicum		Solanum lycopersicum	KVENFESENKALGSVAAR	_KVENFESENK[GlyGly (K)]ALGSVAAR_	79	(K88)	1.1.1.1.1.1.-.1	67.0193	53.0981	50.3113	80.0856	121.693	92.3391	86.3091	67.9662	29.2985	43.8789	41.5272	21.9	24.2	20.5	-1.47021	0.056162	0.0857664	1
A0A3Q7FKS8	EF-hand domain-containing protein, org=Solanum lycopersicum		Solanum lycopersicum	SLGGNPTQAQLKSIIAEEK	_SLGGNPTQAQLK[GlyGly (K)]SIIAEEK_	44	(K55)	1.1.1.1.1.1.1.1	2753.87	2240.66	2646.4	1644.29	1159.6	1585.22	1039.06	2098.07	1788.31	2071.81	1995.95	21.6	32.6	7.52	1.57859	0.0563133	0.0859433	1
A0A3Q7HBR5	KH type-2 domain-containing protein, org=Solanum lycopersicum	101257282	Solanum lycopersicum	IMLDWDPKGK	_IM[Oxidation (M)]LDWDPK[GlyGly (K)]GK_	191	(M192,K198)	1.1.1.1.1.1.1.1	1975.97	1644.59	1558.07	2400.15	2559.5	3280.72	4271.25	2078.37	1956.63	1908.75	1430.45	20.2	31.3	16.5	-1.60842	0.0563808	0.0860192	1
A0A3Q7IR67	14-3-3 domain-containing protein, org=Solanum lycopersicum	101243846	Solanum lycopersicum	IVSSIEQKEEGR	_IVSSIEQK[GlyGly (K)]EEGR_	69	(K76)	1.1.1.1.1.1.1.1	251.31	299.923	232.245	336.866	520.3	416.304	521.84	280.885	329.86	272.85	256.195	16.9	26.2	13.5	-1.55249	0.056449	0.0861005	1
A0A3Q7FWM7	AAA+ ATPase domain-containing protein, org=Solanum lycopersicum	101268371	Solanum lycopersicum	FVVGLGDKVSPTDIEEGMR	_FVVGLGDK[GlyGly (K)]VSPTDIEEGMR_	116	(K123)	1.1.1.-.-.1.-.-	135.492	38.5677	80.041	103.469	4.56259	82.5361	4.73373	2.16994	161.87	82.9891	129.851	45.6	168	31.8	3.80384	0.0564619	0.0861069	0.75
A0A3Q7HXB8	Cytochrome P450, org=Solanum lycopersicum		Solanum lycopersicum	ALLMDLVVGGTDTTSNAVEFAMAEILNKPDILRK	_ALLMDLVVGGTDTTSNAVEFAMAEILNK[GlyGly (K)]PDILRK_	818	(K845)	1.-.1.1.-.1.1.-	32.0799	68.6323	45.4145	405.209	448.54	243.44	686.676	360.739	1.59063	2.72746	3.33997	130	43.2	34.8	-3.15487	0.0564847	0.0861244	0.75
A0A3Q7JP71	Uncharacterized protein, org=Solanum lycopersicum	101253452	Solanum lycopersicum	VIASYLLAVLGGNTSPSAADLKK	_VIASYLLAVLGGNTSPSAADLK[GlyGly (K)]K_	3	(K24)	1.1.1.-.-.-.-.1	90.8269	94.6301	26.706	64.4873	2.88275	1.73058	4.45712	63.1324	12.4854	4.81028	2.93652	45.3	167	75	3.83157	0.0565472	0.0861946	0.75
A0A3Q7J2T1	Aconitate hydratase, org=Solanum lycopersicum	101248455	Solanum lycopersicum	IIDWENTSPKLAEIPFKPAR	_IIDWENTSPK[GlyGly (K)]LAEIPFKPAR_	150	(K159)	2.1.2.2.1.1.1.2	1121.3	830.053	1010.47	794.525	491.055	863.929	489.939	302.204	989.505	759.428	844.158	16.4	43.9	13.5	1.74948	0.0566764	0.0863222	1
A0A3Q7GJU4	RING-type domain-containing protein, org=Solanum lycopersicum	101259324	Solanum lycopersicum	LQAALGEQAEITKLSQQEYER	_LQAALGEQAEITK[GlyGly (K)]LSQQEYER_	390	(K402)	1.1.1.1.1.1.1.1	293.557	142.457	239.725	270.669	576.174	585.911	533.988	226.761	226.405	440.824	274.993	28.1	35.5	35.8	-2.03172	0.056772	0.0864255	1
A0A3Q7FAR2	U-box domain-containing protein, org=Solanum lycopersicum		Solanum lycopersicum	VVYLEMTAAEILSEGKGLR	_VVYLEMTAAEILSEGK[GlyGly (K)]GLR_	42	(K57)	1.-.1.1.-.1.-.-	37.2725	58.1888	58.4226	53.9918	3.58799	48.968	2.917	1.63236	76.0563	31.4666	51.0225	19.3	162	42.3	3.64021	0.0569719	0.0866557	0.75
A0A3Q7I852	H15 domain-containing protein, org=Solanum lycopersicum	101245495	Solanum lycopersicum	TGSSQVAIAKFIEEK	_TGSSQVAIAK[GlyGly (K)]FIEEK_	38	(K47)	1.1.1.-.1.1.1.1	250.702	99.2698	150.201	282.792	32.3447	62.8551	131.661	97.5955	78.2369	110.824	177.028	43.7	53	41.3	2.41316	0.0570937	0.0868	1
A0A3Q7J082	Cell division cycle protein 48 homolog, org=Solanum lycopersicum	101265798	Solanum lycopersicum	KSPLSKDIDLR	_KSPLSK[GlyGly (K)]DIDLR_	667	(K672)	1.1.1.1.1.1.1.1	2323.75	2120.15	1912.4	3645.86	4291.45	3912.81	3773.49	2821.34	2749.11	2819.31	2965.23	31.3	16.9	3.88	-1.47959	0.0573123	0.0870444	1
A0A3Q7F9D4	Titin-like, org=Solanum lycopersicum		Solanum lycopersicum	TEEPLIEEKPDVPAIK	_TEEPLIEEK[GlyGly (K)]PDVPAIK_	12,041,765	(K1212)(K1773)	-.1.1.1.1.1.1.1	68.5906	163.195	155.172	106.249	96.7536	19.0192	50.2809	16.1569	66.5066	117.454	86.7688	35.9	82.3	28.4	2.70679	0.0573849	0.0871334	1
A0A3Q7ITW6	Histone H2A, org=Solanum lycopersicum	101265669	Solanum lycopersicum	LLSGVTIAHGGVLPNINPILLPKKSDK	_LLSGVTIAHGGVLPNINPILLPK[GlyGly (K)]KSDK_	100	(K122)	2.2.2.2.2.2.2.2	4736	5095.38	4897.47	1828.39	1256.76	2151.89	1765.65	2591.46	3081.49	2966.9	3521.32	37.4	29.2	9.18	2.13208	0.0574909	0.0872433	1
A0A3Q7J100	EF-hand domain-containing protein, org=Solanum lycopersicum		Solanum lycopersicum	GKDLSNDQISSMK	_GK[GlyGly (K)]DLSNDQISSMK_	2	(K3)	1.1.1.-.-.1.-.1	136.143	100.852	275.613	203.916	52.9775	20.4482	60.0241	136.761	220.306	81.2151	102.178	43.1	72.9	55.7	2.65172	0.0574912	0.0872433	0.75
A0A3Q7FSS8	ABC transporter B family member 25, org=Solanum lycopersicum	101258351	Solanum lycopersicum	ELSHKTQAAAAVASSIAEETFGAIR	_ELSHK[GlyGly (K)]TQAAAAVASSIAEETFGAIR_	239	(K243)	1.1.1.1.-.-.-.1	40.8895	75.0897	31.5665	80.0101	7.21591	6.57344	1.59908	43.1197	54.4419	35.9523	55.854	42.6	131	22.8	3.8893	0.0576622	0.0874449	1
A0A3Q7GJM0;B6C9K3	Phosphoinositide phospholipase C, org=Solanum lycopersicum		Solanum lycopersicum	AVVTHGKEIIR	_AVVTHGK[GlyGly (K)]EIIR_	357;357	(K363);(K363)	1.1.1.1.1.1.1.1	106.213	130.542	37.7128	138.793	198.364	275.489	272.501	155.608	196.001	156.799	92.7456	44.4	26	35.1	-2.18255	0.0576823	0.0874663	1
A0A3Q7FGC4;A0A3Q7IM27	Chaperone DnaJ C-terminal domain-containing protein, org=Solanum lycopersicum		Solanum lycopersicum	NLTIPINNVIQPNYEHIVPGEGMPLPKDPSK	_NLTIPINNVIQPNYEHIVPGEGMPLPK[GlyGly (K)]DPSK_	202;202	(K228);(K228)	1.1.1.1.-.-.-.1	80.0252	102.607	104.306	103.671	3.69701	6.61149	1.58495	83.8184	7.07941	2.15806	2.3165	12.1	167	72.6	4.0811	0.0577155	0.0874966	1
A0A3Q7FE06	V-type proton ATPase subunit a, org=Solanum lycopersicum	101265176	Solanum lycopersicum	LGELESELIEMNANGDKLQR	_LGELESELIEM[Oxidation (M)]NANGDK[GlyGly (K)]LQR_	109	(M119,K125)	1.1.1.1.1.1.1.1	2181.27	2862.95	1831.48	4598.6	7102.01	5049.46	6681.3	3017.97	3268.39	3872.82	3805.89	42.9	34	9.08	-1.90432	0.0577865	0.087563	1
A0A3Q7EQ78	Coatomer subunit delta, org=Solanum lycopersicum	101266270	Solanum lycopersicum	ELFANENILGLKDPNR	_ELFANENILGLK[GlyGly (K)]DPNR_	349	(K360)	1.1.1.1.1.1.1.1	150.829	116.089	242.863	112.034	80.3003	69.3911	103.547	106.769	162.723	89.9572	142.084	39.1	20.1	28.5	1.72723	0.0578103	0.0875841	1
A0A3Q7FW96	Pyruvate kinase, org=Solanum lycopersicum	101250010	Solanum lycopersicum	KNVNLPGVVVDLPTLTEK	_K[GlyGly (K)]NVNLPGVVVDLPTLTEK_	176	(K176)	1.1.-.-.-.-.1.-	37.5143	69.2591	72.5671	57.9452	5.96501	4.44377	57.3629	2.85955	58.0774	38.8284	73.3148	26.7	150	30.5	3.3595	0.0579004	0.0876903	0.5
A0A3Q7EPH8	Uncharacterized protein, org=Solanum lycopersicum	101267652	Solanum lycopersicum	SEPEVQTEAGNVETLDKESK	_SEPEVQTEAGNVETLDK[GlyGly (K)]ESK_	404	(K420)	1.1.1.1.1.1.1.1	209.733	238.887	372.276	288.122	78.1121	85.2853	95.9306	280.727	246.124	218.446	177.654	25.7	72.2	16.1	2.05353	0.0580357	0.0878281	1
A0A3Q7I3U9	Enoyl reductase (ER) domain-containing protein, org=Solanum lycopersicum	101243822	Solanum lycopersicum	FPLSKAEDAWSR	_FPLSK[GlyGly (K)]AEDAWSR_	304	(K308)	1.1.1.2.1.1.1.1	1132.43	652.156	1500.68	927.314	508.934	618.313	589.011	755.792	1416.52	1472.72	1165.3	33.9	16.6	12.1	1.70408	0.0580503	0.087847	1
A0A3Q7IEY3	peptidylprolyl isomerase, org=Solanum lycopersicum	101256426	Solanum lycopersicum	VVTPENYEKR	_VVTPENYEK[GlyGly (K)]R_	125	(K133)	-.1.1.1.-.1.1.1	23.3981	29.0816	9.02669	15.4675	26.9514	42.3073	67.27	28.6376	24.9732	45.923	4.21891	45.8	45.1	83.3	-2.14574	0.0580735	0.087873	0.75
A0A3Q7HFU1;A1YIQ6	FCP1 homology domain-containing protein;Putative zinc transporter, org=Solanum lycopersicum		Solanum lycopersicum	QNNNNNDVQLQDTENGKSNGAVAQGQSQVSDGR	_QNNNNNDVQLQDTENGK[GlyGly (K)]SNGAVAQGQSQVSDGR_	358;148	(K374);(K164)	-.-.-.1.-.1.-.1	1.06041	6.49345	2.58478	8.83351	27.5933	22.9282	13.4321	5.52575	1.58869	2.0625	1.8661	75.1	56.7	12.9	-3.66218	0.0582925	0.0881164	0.5
A0A3Q7H727	GRAM domain-containing protein, org=Solanum lycopersicum	101253700	Solanum lycopersicum	AVNPSISKINPAEK	_AVNPSISK[GlyGly (K)]INPAEK_	213	(K220)	1.1.1.1.1.1.1.1	827.354	897.962	1143.44	962.181	650.03	808.545	620.114	887.403	946.748	955.231	996.172	14.1	17.2	2.74	1.29158	0.0582989	0.0881164	1
A0A3Q7HHB4	Ubiquitin carboxyl-terminal hydrolase, org=Solanum lycopersicum		Solanum lycopersicum	KNWDGTGGNDHAVNHYK	_K[GlyGly (K)]NWDGTGGNDHAVNHYK_	203	(K203)	1.1.1.1.-.1.1.1	41.3995	24.4962	18.2369	13.0537	4.01041	0.588044	0.675908	16.4623	24.6562	6.14608	22.9044	50.7	138	57.1	4.47108	0.0583197	0.0881357	1
A0A3Q7G6K6	Flavonoid 3'-monooxygenase-like, org=Solanum lycopersicum	101251878	Solanum lycopersicum	LVMSDKYFSDQSNSDTSIVTLER	_LVM[Oxidation (M)]SDK[GlyGly (K)]YFSDQSNSDTSIVTLER_	183	(M185,K188)	-.1.-.1.1.1.1.1	26.3048	10.6683	37.1229	153.797	296.886	107.559	261.756	103.32	136.718	153.204	112.972	115	52.7	15.1	-3.37667	0.0585193	0.0883666	1
P93214	14-3-3 protein 9, org=Solanum lycopersicum	TFT9	Solanum lycopersicum	AGNDKKEVAELSLK	_AGNDKK[GlyGly (K)]EVAELSLK_	140	(K145)	2.2.2.2.2.2.2.2	845.941	781.475	649.638	1100.82	1630.74	1220.58	1933.97	885.325	1009.47	1121.65	955.904	22.4	32.4	8.22	-1.67875	0.0586344	0.0885036	1
A0A3Q7EPH8	Uncharacterized protein, org=Solanum lycopersicum	101267652	Solanum lycopersicum	ADEPIPTIVEVKTADEQPR	_ADEPIPTIVEVK[GlyGly (K)]TADEQPR_	215	(K226)	1.1.1.1.1.1.1.1	1112.02	2347.85	2083.29	1210.72	472.935	729.582	326.983	1468.98	1131.83	1248.42	1356.47	36.7	67.7	9.02	2.25244	0.058726	0.0885959	1
A0A3Q7J411	ABC transporter domain-containing protein, org=Solanum lycopersicum		Solanum lycopersicum	KLGDELAIPFDR	_K[GlyGly (K)]LGDELAIPFDR_	447	(K447)	1.1.1.1.1.1.1.1	167.845	127.366	155.192	421.096	636.791	430.914	743.647	225.884	376.554	331.538	301.833	62.7	45	11.2	-2.33762	0.0589752	0.0888796	1
A0A3Q7JP52	Stress-response A/B barrel domain-containing protein, org=Solanum lycopersicum	101249327	Solanum lycopersicum	AVLLDFTAISGKAT	_AVLLDFTAISGK[GlyGly (K)]AT_	92	(K103)	1.1.1.-.1.-.-.1	188.674	268.49	216.498	259.321	524.068	336.987	278.446	294.446	359.18	307.313	301.791	16	31.6	9.81	-1.53695	0.0592327	0.0891875	0.75
Q94K24	Ran binding protein-1, org=Solanum lycopersicum	RanBP1	Solanum lycopersicum	EKVEEIAESQQTKSGQSEEAGAAATELIEK	_EKVEEIAESQQTK[GlyGly (K)]SGQSEEAGAAATELIEK_	159	(K171)	1.1.1.1.1.-.1.1	48.7161	78.8549	45.3747	106.361	23.9347	26.4315	37.3319	57.0586	42.0097	73.6139	103.748	41	41.7	42.2	1.92949	0.0592448	0.0892027	1
A0A3Q7H9K1	phosphoglycerate mutase (2,3-diphosphoglycerate-independent), org=Solanum lycopersicum	101248497	Solanum lycopersicum	EAILSHKFDQVR	_EAILSHK[GlyGly (K)]FDQVR_	412	(K418)	1.1.1.1.1.1.1.1	448.718	643.525	443.016	734.451	732.493	723.994	808.177	926.742	672.052	566.525	702.923	25.6	11.8	11.1	-1.40609	0.0596062	0.0896138	1
A0A3Q7HS72;Q8RXB8	N-acetyltransferase domain-containing protein;N-hydroxycinnamoyl-CoA:tyramine N-hydroxycinnamoyl transferase THT1-3, org=Solanum lycopersicum	101266245;THT1-3	Solanum lycopersicum	NTTDEGFKPVLTTFDLKFPVVEGEVEEFR	_NTTDEGFKPVLTTFDLK[GlyGly (K)]FPVVEGEVEEFR_	95;95	(K111);(K111)	1.1.1.1.1.1.1.1	299.342	285.087	167.879	340.869	202.235	122.936	185.358	173.16	359.795	406.44	262.786	27.1	20	21.4	1.59894	0.0597028	0.089725	1
A0A3Q7J5A0	MIF4G domain-containing protein, org=Solanum lycopersicum	101249122	Solanum lycopersicum	SVVLAEKAASR	_SVVLAEK[GlyGly (K)]AASR_	657	(K663)	2.2.2.2.2.2.2.2	95.473	208.076	65.81	253.781	441.907	432.871	401.595	175.246	244.218	177.702	241.942	57.5	34.8	17.1	-2.32952	0.0597722	0.0898046	1
A0A3Q7FN52	VHS domain-containing protein, org=Solanum lycopersicum	101256571	Solanum lycopersicum	ITAGMSSMSFKMK	_ITAGM[Oxidation (M)]SSMSFK[GlyGly (K)]M[Oxidation (M)]K_	28	(M32,K38,M39)	1.1.1.-.-.1.-.-	47.8246	45.4494	71.4179	45.889	4.48444	48.2329	1.76375	1.29145	70.8586	49.316	89.6395	23.9	164	28.9	3.77571	0.0600522	0.0901506	0.75
A0A3Q7H5N7	Protein kinase domain-containing protein, org=Solanum lycopersicum		Solanum lycopersicum	LQVETALSESPSKLR	_LQVETALSESPSK[GlyGly (K)]LR_	684	(K696)	1.-.1.-.1.1.-.1	68.8891	64.9313	34.6491	46.5577	121.433	77.728	90.0273	61.6076	30.4532	53.3548	31.7628	29.8	28.9	33.4	-1.6314	0.0600793	0.0901883	0.75
A0A3Q7EZK3	leucine--tRNA ligase, org=Solanum lycopersicum	101260692	Solanum lycopersicum	SNLLESNQAVVYSEPEKK	_SNLLESNQAVVYSEPEK[GlyGly (K)]K_	501	(K517)	1.1.1.1.1.1.1.1	292.457	343.284	166.124	658.994	1357.64	613.624	1235.54	424.504	354.816	448.616	452.268	57.4	50.5	13.2	-2.48573	0.0601452	0.0902655	1
A0A3Q7I5R6	Co-chaperone protein p23, org=Solanum lycopersicum	101249490	Solanum lycopersicum	DAKVNLDPEGVFNFSASAGTGDR	_DAK[GlyGly (K)]VNLDPEGVFNFSASAGTGDR_	27	(K29)	1.1.1.1.1.1.1.1	1299.15	1255.12	892.952	874.31	386.01	820.257	275.391	751.768	872.922	864.043	1118.45	21.1	48	15.2	1.93494	0.060171	0.0902886	1
A0A3Q7FER0	AIG1-type G domain-containing protein, org=Solanum lycopersicum		Solanum lycopersicum	SSEALPSDNNEKVSK	_SSEALPSDNNEK[GlyGly (K)]VSK_	530	(K541)	1.1.1.1.1.1.-.1	60.6152	89.2361	79.5621	85.9561	91.2076	87.4232	126.907	125.317	81.868	141.792	52.2589	16.2	19.8	49.6	-1.36619	0.0603055	0.0904437	1
A0A3Q7FTT4	Factor of DNA methylation 1-5/IDN2 domain-containing protein, org=Solanum lycopersicum		Solanum lycopersicum	EDDYKAEGALGEYLR	_EDDYK[GlyGly (K)]AEGALGEYLR_	218	(K222)	1.1.1.1.1.1.1.1	142.79	124.73	124.316	145.553	195.786	225.231	134.521	246.276	169.614	119.309	215.109	8.49	24.2	28.5	-1.49205	0.0604216	0.090565	1
A0A3Q7FH53	Short-chain dehydrogenase TIC 32, chloroplastic, org=Solanum lycopersicum		Solanum lycopersicum	DAIVTEIPAAKVDTMELDLSSLASVKK	_DAIVTEIPAAKVDTM[Oxidation (M)]ELDLSSLASVK[GlyGly (K)]K_	71	(M85,K96)	1.1.1.1.1.1.1.1	379.392	541.574	326.96	540.23	676.906	643.698	790.616	484.259	361.123	336.961	393.854	24.7	19.5	7.84	-1.45148	0.0604403	0.0905804	1
A0A3Q7IXE6	Patellin-3, org=Solanum lycopersicum	101255264	Solanum lycopersicum	AEETKKPASDETTPPTTVADVPVPEK	_[Acetyl (Protein N-term)]AEETKK[GlyGly (K)]PASDETTPPTTVADVPVPEK_	2	(K7)	1.1.1.1.1.1.1.1	1376.85	1793.18	2544.43	1739.33	1139.07	1274.43	710.306	1528.22	1540.89	2034.41	2013.92	26.3	29.4	15	1.60227	0.0604525	0.0905956	1
A0A3Q7EUT1	ATPase F1/V1/A1 complex alpha/beta subunit N-terminal domain-containing protein, org=Solanum lycopersicum		Solanum lycopersicum	TVSGVAGPLVILDKVKGPK	_TVSGVAGPLVILDK[GlyGly (K)]VKGPK_	23	(K36)	1.1.1.1.1.1.1.1	815.777	745.228	804.958	423.722	180.852	460.733	363.447	491.164	730.356	690.693	631.988	26.5	37.4	7.23	1.86452	0.0604802	0.0906309	1
A0A3Q7IMC4	Coatomer subunit beta, org=Solanum lycopersicum		Solanum lycopersicum	ATGEFVKDETDANKLNR	_ATGEFVKDETDANK[GlyGly (K)]LNR_	700	(K713)	2.2.2.2.2.2.2.2	186.656	140.966	136.293	242.154	582.809	302.815	656.206	191.269	211.459	172.897	229.869	27.9	51.2	14.2	-2.45457	0.0605757	0.0907335	1
Q9FEW7	DnaJ like protein, org=Solanum lycopersicum	t19-8	Solanum lycopersicum	FKQISEAYDVLSDSQK	_FK[GlyGly (K)]QISEAYDVLSDSQK_	47	(K48)	1.1.1.1.1.1.1.1	361.648	389.443	341.166	136.606	121.237	198.72	112.871	152.542	351.215	301.323	377.599	37.6	26.6	11.3	2.0993	0.060587	0.0907441	1
A0A0C5CHE6;P27065	Ribulose bisphosphate carboxylase large chain, org=Solanum lycopersicum	rbcL	Solanum lycopersicum	LTYYTPEYQTKDTDILAAFR	_LTYYTPEYQTK[GlyGly (K)]DTDILAAFR_	22;22	(K32);(K32)	1.1.1.1.1.1.1.1	581.625	662.344	327.967	442.694	1034.61	816.979	704.759	589.349	569.77	430.674	549.179	29.4	24.1	14.5	-1.56143	0.0606644	0.0908414	1
A0A3Q7ILD3	5-methyltetrahydropteroyltriglutamate--homocysteine S-methyltransferase, org=Solanum lycopersicum	101264078	Solanum lycopersicum	KISEEEYVK	_K[GlyGly (K)]ISEEEYVK_	457	(K457)	2.2.2.2.2.2.2.2	506.433	398.571	387.52	602.832	513.509	620.317	771.791	673.171	514.934	373.439	489.875	21.4	16.7	16.4	-1.36058	0.0608053	0.0910056	1
A0A3Q7FT74	Vesicle transport v-SNARE N-terminal domain-containing protein, org=Solanum lycopersicum	101266321	Solanum lycopersicum	QKLSEIKAGLDDAEALIR	_QKLSEIK[GlyGly (K)]AGLDDAEALIR_	36	(K42)	2.2.2.2.2.2.2.2	838.015	726.208	1042.44	785.02	421.47	698.779	317.897	655.323	770.791	831.992	766.647	16.2	35	4.63	1.62012	0.0608688	0.0910787	1
A0A3Q7HPT6	La protein 1, org=Solanum lycopersicum	101259467	Solanum lycopersicum	FESEGAAQKAR	_FESEGAAQK[GlyGly (K)]AR_	385	(K393)	2.1.2.2.1.1.1.2	216.499	238.403	268.092	218.317	107.845	145.879	122.241	232.754	201.019	304.815	347.267	10.2	36.8	26.5	1.54638	0.0610952	0.0913204	1
A0A097PLA9;A0A3Q7IIW4	Nitrilase/cyanide hydratase and apolipoprotein N-acyltransferase family protein (Fragment);CN hydrolase domain-containing protein, org=Solanum lycopersicum		Solanum lycopersicum	AAIEEAAEKGAK	_AAIEEAAEK[GlyGly (K)]GAK_	47;48	(K55);(K56)	1.1.1.1.1.1.1.1	68.1043	135.43	114.741	72.5401	48.5587	74.3225	49.9984	63.0631	123.721	35.2668	26.7834	33.5	20.6	86.7	1.6564	0.0611204	0.0913421	1
A0A3Q7H727	GRAM domain-containing protein, org=Solanum lycopersicum	101253700	Solanum lycopersicum	VGDLTEYSYYKVVLPVDQLK	_VGDLTEYSYYK[GlyGly (K)]VVLPVDQLK_	193	(K203)	1.1.1.1.1.1.1.1	505.266	429.255	339.01	263.819	120.179	164.018	113.506	381.812	332.349	279.803	384.63	27.4	65	15.8	1.97219	0.061338	0.0915728	1
A0A3Q7JRL8	Aldehyde dehydrogenase domain-containing protein, org=Solanum lycopersicum	101247788	Solanum lycopersicum	VLSYIEHGKR	_VLSYIEHGK[GlyGly (K)]R_	352	(K360)	-.-.-.1.1.-.1.1	3.75255	1.85083	1.27392	76.1499	36.2333	75.782	89.1534	107.173	11.5573	36.6993	18.914	178	39.1	57.7	-3.71375	0.0613676	0.091605	0.75
A0A0C5CHE6;P27065	Ribulose bisphosphate carboxylase large chain, org=Solanum lycopersicum	rbcL	Solanum lycopersicum	VALEACVKAR	_VALEAC[Carbamidomethyl (C)]VK[GlyGly (K)]AR_	422;422	(C427,K429);(C427,K429)	1.1.-.1.1.1.1.1	32.916	10.7859	25.1231	69.4622	143.069	107.076	395.512	35.4245	57.7216	38.5937	29.8508	72.3	92	33.9	-4.92512	0.0613839	0.0916104	1
A0A3Q7GKS5	glutathione dehydrogenase (ascorbate), org=Solanum lycopersicum	778229	Solanum lycopersicum	WFLEVNPEGKVPVINFGDK	_WFLEVNPEGK[GlyGly (K)]VPVINFGDK_	50	(K59)	1.1.1.1.1.1.-.1	157.487	140.66	151.752	174.423	60.1093	113.637	64.0301	134.248	121.324	199.092	182.063	9.02	39.5	24.4	1.67818	0.0620824	0.0923715	1
Q7Y240	Glutaredoxin-dependent peroxiredoxin, org=Solanum lycopersicum	TPx1	Solanum lycopersicum	TYPENKHVK	_TYPENK[GlyGly (K)]HVK_	91	(K96)	1.-.1.-.1.1.-.1	53.1914	73.1871	66.9487	108.545	6.76204	33.9441	36.8933	34.0253	2.18699	1.26899	56.8006	31.2	50.8	158	2.70434	0.0621636	0.092464	0.75
A0A3Q7H5X8	Uncharacterized protein, org=Solanum lycopersicum	101258384	Solanum lycopersicum	LTVPSFLEALEDSVSKGSGSNESR	_LTVPSFLEALEDSVSK[GlyGly (K)]GSGSNESR_	277	(K292)	1.1.1.1.1.1.1.1	944.657	1126.66	782.376	676.262	786.008	571.122	534.049	641.092	725.975	800.377	694.786	22.3	17.6	7.33	1.39399	0.0622016	0.0925111	1
A0A3Q7HCE6	Uncharacterized protein, org=Solanum lycopersicum		Solanum lycopersicum	ADKVISEDIIEEAK	_ADK[GlyGly (K)]VISEDIIEEAK_	411	(K413)	1.1.1.1.1.1.1.1	83.4791	108.843	30.3227	258.343	420.736	223.764	383.058	275.528	83.7308	216.61	126.541	81.3	28.2	47.7	-2.70919	0.0622373	0.0925451	1
A0A3Q7G421	PWWP domain-containing protein, org=Solanum lycopersicum		Solanum lycopersicum	DTALGEGPVQGDDLADDTKNGAVTR	_DTALGEGPVQGDDLADDTK[GlyGly (K)]NGAVTR_	854	(K872)	-.-.1.-.-.1.-.1	1.51905	5.89253	50.4859	7.09311	64.7965	62.0192	70.8423	45.3948	61.4532	21.2738	50.3438	141	17.9	46.8	-3.73982	0.0623962	0.0927254	0.5
A0A3Q7E9M8	ADP-ribosylation factor, org=Solanum lycopersicum		Solanum lycopersicum	QDLPNAMNAAEITDKLGLHSLR	_QDLPNAMNAAEITDK[GlyGly (K)]LGLHSLR_	128	(K142)	1.1.1.1.-.1.-.1	479.863	369.898	188.283	159.885	102.379	127.275	164.224	132.518	337.253	168.414	121.723	50.8	19.3	54.2	2.27572	0.0624599	0.0927813	1
Q8GZD8	Neutral leucine aminopeptidase preprotein, org=Solanum lycopersicum	LapN	Solanum lycopersicum	EIDLVEWKGDILTVGATEK	_EIDLVEWK[GlyGly (K)]GDILTVGATEK_	79	(K86)	1.-.1.-.-.1.1.1	86.3005	136.367	79.4765	98.0748	22.4745	27.2198	10.496	91.2761	47.9944	26.9708	62.9255	25.4	95.8	39.3	2.64229	0.0624923	0.0928243	0.75
A0A3Q7EI59	Glutamine synthetase, org=Solanum lycopersicum	543998	Solanum lycopersicum	HKAAQIFSDPK	_HK[GlyGly (K)]AAQIFSDPK_	168	(K169)	-.1.-.-.1.1.1.1	3.97455	18.3177	1.22031	3.4907	7.62309	25.4625	18.554	51.9177	24.6291	11.4938	5.42306	116	72.8	70.9	-3.835	0.0626787	0.0930366	1
P36181;Q53Z32	Heat shock cognate protein 80;Molecular chaperone Hsp90-2, org=Solanum lycopersicum	HSC80;	Solanum lycopersicum	VKEVSNEWSLVNK	_VK[GlyGly (K)]EVSNEWSLVNK_	251;251	(K252);(K252)	1.1.1.1.1.1.1.1	538.073	209.122	250.344	370.277	525.074	538.517	947.822	455.13	416.552	400.189	303.475	43.1	36.3	16.4	-1.80327	0.0627504	0.0931122	1
F8WS84	non-specific serine/threonine protein kinase, org=Solanum lycopersicum	SlpCLV1	Solanum lycopersicum	EDNVIGKGGAGIVYK	_EDNVIGK[GlyGly (K)]GGAGIVYK_	692	(K698)	1.1.1.1.1.1.1.1	159.35	326.558	87.8851	450.62	1121.33	374.889	1026.41	377.892	317.785	462.406	269.516	63.9	55.8	28.7	-2.83139	0.0627853	0.0931472	1
A0A3Q7FXR7	Bet v I/Major latex protein domain-containing protein, org=Solanum lycopersicum	101266019	Solanum lycopersicum	VTKQLIEAVDEEKK	_VTK[GlyGly (K)]QLIEAVDEEKK_	68	(K70)	2.2.2.2.2.2.2.2	804.898	1091.31	942.069	539.671	1396.25	892.674	1353.66	1816.02	760.922	775.668	1038.91	27.8	27.7	18.2	-1.61596	0.0627954	0.0931587	1
A0A3Q7ILY0	Fructose-bisphosphate aldolase, org=Solanum lycopersicum		Solanum lycopersicum	VENIGKAQAALLTR	_VENIGK[GlyGly (K)]AQAALLTR_	310	(K315)	1.1.1.-.-.-.-.1	42.7585	39.6969	65.773	64.2641	3.7585	4.34041	2.36887	55.6467	4.01276	59.5682	2.45531	26	158	148	3.21401	0.0628159	0.0931768	0.75
A0A3Q7FB67	Uncharacterized protein, org=Solanum lycopersicum	101248442	Solanum lycopersicum	KSEYEEPSSEYGSGYGR	_K[GlyGly (K)]SEYEEPSSEYGSGYGR_	167,248	(K167)(K248)	1.1.1.1.1.1.1.1	32.856	57.1331	79.5402	58.8619	80.8367	116.657	97.2876	73.8643	22.731	35.0746	73.6852	33.5	20.7	60.6	-1.6141	0.0630924	0.0934834	1
A0A3Q7H1L0	peptidylprolyl isomerase, org=Solanum lycopersicum		Solanum lycopersicum	AAKFIEYDTNFSEEEKK	_AAK[GlyGly (K)]FIEYDTNFSEEEKK_	448	(K450)	2.2.2.2.2.2.2.2	807.741	962.23	842.635	676.047	289.752	405.182	314.706	829.725	460.993	622.137	736.847	14.3	54.7	22.8	1.78793	0.0631774	0.0935698	1
A0A3Q7H696	GDP-L-fucose synthase, org=Solanum lycopersicum	101253202	Solanum lycopersicum	GELVWDSTKPDGTPR	_GELVWDSTK[GlyGly (K)]PDGTPR_	262	(K270)	-.-.1.1.1.1.-.-	3.68989	2.16022	31.9569	0.732388	21.5975	65.8075	29.2263	31.868	12.0808	1.28949	3.06904	155	52.8	106	-3.85318	0.0633179	0.0937429	0.5
A0A0A8JCK7	Sugar-porter family protein 5, org=Solanum lycopersicum	SFP5	Solanum lycopersicum	IGLEKEVEASLQR	_IGLEK[GlyGly (K)]EVEASLQR_	210	(K214)	1.1.1.1.1.1.1.1	70.7444	233.832	272.214	519.005	865.95	583.004	963.336	474.132	330.871	451.952	488.559	67.6	32	19.5	-2.63409	0.0633328	0.0937586	1
A0A3Q7J082	Cell division cycle protein 48 homolog, org=Solanum lycopersicum	101265798	Solanum lycopersicum	NAPSIIFIDEIDSIAPKR	_NAPSIIFIDEIDSIAPK[GlyGly (K)]R_	300	(K316)	1.1.1.1.1.1.1.1	24.9546	79.1156	90.4073	27.7583	176.525	149.314	80.4709	98.7596	128.726	88.334	40.9889	61.3	35.2	51.1	-2.27268	0.0634118	0.0938277	1
A0A3Q7I6K7	Uncharacterized protein, org=Solanum lycopersicum	101256605	Solanum lycopersicum	ELEEFSEKVSELSATLEK	_ELEEFSEK[GlyGly (K)]VSELSATLEK_	534	(K541)	1.-.1.1.-.-.-.1	65.3975	49.2922	31.5026	77.4857	2.75808	7.14934	1.51633	49.8343	35.3957	10.3432	18.6533	35.7	151	59.5	3.65141	0.0635268	0.0939658	0.75
A0A3Q7FDS8;A0A3Q7FG87	Plastid division protein PDV1, org=Solanum lycopersicum		Solanum lycopersicum	HGYVFVKEFPVDEDESAVHEAK	_HGYVFVK[GlyGly (K)]EFPVDEDESAVHEAK_	67;67	(K73);(K73)	1.1.-.1.1.-.1.1	147.358	39.9931	116.45	110.094	257.769	209.867	729.486	132.846	74.0226	120.736	109.279	43.8	81.1	24	-3.21329	0.0635379	0.0939718	0.75
A0A3Q7HV17	Glutaredoxin domain-containing protein, org=Solanum lycopersicum	101252103	Solanum lycopersicum	THSDEGYKPVKENIFLLR	_THSDEGYK[GlyGly (K)]PVKENIFLLR_	196	(K203)	-.-.-.1.-.1.1.1	3.59824	2.26685	2.13686	22.8067	14.7205	24.1908	27.157	21.3954	8.5294	5.75789	19.3648	131	24.3	64.1	-2.83893	0.0635394	0.0939718	0.75
Q43511	H1 histone-like protein, org=Solanum lycopersicum		Solanum lycopersicum	HKDELPANFR	_HK[GlyGly (K)]DELPANFR_	87	(K88)	1.1.1.1.-.1.-.1	299.335	166.904	324.646	58.698	90.7328	82.02	45.482	35.6373	119.386	195.677	114.903	58.2	42.5	31.7	3.3465	0.0637434	0.0942384	1
A0A3Q7IUF1	uracil phosphoribosyltransferase, org=Solanum lycopersicum	101256028	Solanum lycopersicum	LHVYAGILDPTVNEKGFIIPGLGDAGDR	_LHVYAGILDPTVNEK[GlyGly (K)]GFIIPGLGDAGDR_	255	(K269)	1.1.1.-.-.1.1.1	389.873	240.788	397.385	583.126	135.81	122.633	149.736	400.424	290.683	163.003	404.914	34.8	65.6	42.3	1.99254	0.0638087	0.0943126	0.75
A0A3Q7I6A1	Proteasome subunit beta, org=Solanum lycopersicum	101249580	Solanum lycopersicum	LVVAPPNFVIKIVDK	_LVVAPPNFVIK[GlyGly (K)]IVDK_	170	(K180)	1.1.1.1.1.1.1.1	368.251	597.288	431.919	394.696	153.386	172.977	61.573	373.954	332.711	418.337	427.655	23	69.1	13.3	2.35225	0.0639551	0.0944785	1
A0A3Q7EHM0	WPP domain-containing protein, org=Solanum lycopersicum	101248044	Solanum lycopersicum	FLNLSDNALGEKGVR	_FLNLSDNALGEK[GlyGly (K)]GVR_	218	(K229)	1.1.1.1.-.-.-.1	85.0498	34.6053	62.0931	55.4273	1.76416	3.13785	1.403	63.1142	87.208	14.3779	60.9449	35	176	68.1	3.41657	0.0639627	0.0944826	1
A0A3Q7G0R4	Uncharacterized protein, org=Solanum lycopersicum	101256582	Solanum lycopersicum	TILLEIPSLGKQTAGAASYSK	_TILLEIPSLGK[GlyGly (K)]QTAGAASYSK_	661	(K671)	1.-.-.-.-.-.-.-	2.99847	1.42709	1.71806	3.99144	3.52104	3.63172	7.23196	4.78337	2.58626	2.4549	1.38574	46.9	36	30.7	-1.89126	0.0640578	0.0945814	0.25
A0A3Q7JRT5;Q4PS97	Phosphotransferase, org=Solanum lycopersicum	;HXK3	Solanum lycopersicum	LKDILEVPNSTLK	_LK[GlyGly (K)]DILEVPNSTLK_	380;380	(K381);(K381)	1.1.1.1.1.1.1.1	109.081	117.397	96.9003	54.6036	255.885	288.929	416.712	87.6108	67.9353	183.184	105.137	29.5	51.7	49.5	-2.77563	0.0641367	0.0946658	1
A0A3Q7EZK3	leucine--tRNA ligase, org=Solanum lycopersicum	101260692	Solanum lycopersicum	NSELIKR	_NSELIK[GlyGly (K)]R_	1031	(K1036)	1.-.1.-.-.1.-.-	5.23239	16.2128	40.9791	32.2258	2.41987	13.718	5.33746	1.73522	23.9522	53.4174	48.0052	67.6	94.8	37.5	4.07788	0.064308	0.0948384	0.5
A0A3Q7IR84	Protein kinase domain-containing protein, org=Solanum lycopersicum	101254257	Solanum lycopersicum	SADVGAVSKQVEVEIPEER	_SADVGAVSK[GlyGly (K)]QVEVEIPEER_	278	(K286)	1.1.1.1.1.1.1.1	2229.99	2732.75	2400.06	2696.55	4245.89	3703.72	4285.49	2456.92	2227.09	2473.93	2352.56	9.6	23.2	5.25	-1.46053	0.0645086	0.0950635	1
A0A3Q7GCC0	Uncharacterized protein, org=Solanum lycopersicum	101245252	Solanum lycopersicum	VLEAYKR	_VLEAYK[GlyGly (K)]R_	396	(K401)	1.1.-.1.1.1.1.1	32.1692	25.6243	28.8441	20.4722	40.5291	43.4973	29.1387	70.8211	37.7562	46.5439	59.1114	18.6	38.4	22.5	-1.71774	0.064586	0.0951583	1
A0A3Q7G380	Ubiquitin thioesterase, org=Solanum lycopersicum	101267016	Solanum lycopersicum	IKVLSEQYAAIR	_IK[GlyGly (K)]VLSEQYAAIR_	76	(K77)	1.1.1.1.1.1.1.1	34.7103	16.4673	24.715	29.7374	81.1307	58.4772	28.0392	41.7875	18.3628	59.1199	16.8165	29.5	43.7	76.3	-1.98272	0.0645977	0.0951723	1
A0A3Q7JQE3	Translation elongation factor EF1B beta/delta subunit guanine nucleotide exchange domain-containing protein, org=Solanum lycopersicum	101268350	Solanum lycopersicum	WYQAVSAKLASSFPGK	_WYQAVSAK[GlyGly (K)]LASSFPGK_	58	(K65)	1.2.2.1.2.1.2.2	1805.98	1907.75	1889.6	1347.12	1020.08	1616.34	1180.87	1388.09	1887.85	1762.01	2025.16	15.2	19.9	6.96	1.33525	0.0646812	0.0952759	1
K4CF70	Fatty acid hydroperoxide lyase, chloroplastic, org=Solanum lycopersicum	HPL	Solanum lycopersicum	NFSQDILKR	_NFSQDILK[GlyGly (K)]R_	133	(K140)	2.2.1.2.1.2.2.2	295.592	293.027	417.506	462.164	679.977	417.668	949.809	481.583	498.482	712.933	535.132	23.4	37.9	19.7	-1.72244	0.0646969	0.0952959	1
A0A3Q7H3Q2	UBA domain-containing protein, org=Solanum lycopersicum	101255805	Solanum lycopersicum	RNENDTQKALDDLTNPEANSSIQMHIESR	_RNENDTQK[GlyGly (K)]ALDDLTNPEANSSIQMHIESR_	386	(K393)	1.-.1.-.1.-.-.-	38.3556	58.5185	78.7404	75.185	63.5874	1.82897	1.37338	4.50516	4.01342	55.3944	1.33222	29.5	171	150	3.51778	0.0647662	0.0953754	0.5
A0A3Q7IXE6	Patellin-3, org=Solanum lycopersicum	101255264	Solanum lycopersicum	VTADEEDGSKAVEEIK	_VTADEEDGSK[GlyGly (K)]AVEEIK_	201	(K210)	1.1.1.1.1.1.1.1	511.198	901.671	952.659	771.071	496.211	515.914	239.084	573.588	596.965	607.448	873.874	25.2	32.5	22.7	1.71887	0.0647746	0.0953845	1
A0A3Q7F6F2	Small ribosomal subunit protein uS10 domain-containing protein, org=Solanum lycopersicum		Solanum lycopersicum	AAYAAMKPTKPGLEEPAEMVHK	_[Acetyl (Protein N-term)]AAYAAMK[GlyGly (K)]PTK[GlyGly (K)]PGLEEPAEMVHK_	2	(K8,K11)	1.1.1.1.-.-.1.1	570.658	365.829	562.082	341.876	280.75	247.388	125.499	367.679	374.928	182.827	237.644	26.8	39.3	37.3	1.80203	0.0648705	0.0954838	1
A0A3Q7F6R1	Plant heme peroxidase family profile domain-containing protein, org=Solanum lycopersicum	101264282	Solanum lycopersicum	LADLGLPYSAFIKSTLEK	_LADLGLPYSAFIK[GlyGly (K)]STLEK_	228	(K240)	1.-.1.1.1.1.1.-	257.325	276.282	180.965	397.014	445.833	323.272	440.901	467.824	220.086	194.374	283.298	32.2	15.5	19.7	-1.5094	0.0651643	0.0958063	0.75
A0A3Q7G1I4;G8Z256	EF-hand domain-containing protein;Hop-interacting protein THI026, org=Solanum lycopersicum		Solanum lycopersicum	EKLEAILSR	_EK[GlyGly (K)]LEAILSR_	116;88	(K117);(K89)	2.2.1.1.1.2.2.2	73.9853	90.5912	54.231	321.526	406.263	467.483	474.098	126.447	334.361	383.884	411.145	92.7	44.6	10.3	-2.72848	0.0653488	0.0960161	1
Q9STA6	Ubiquitin receptor RAD23, org=Solanum lycopersicum	rad23	Solanum lycopersicum	GTHFEIEVKPEDSVADVKK	_GTHFEIEVKPEDSVADVK[GlyGly (K)]K_	10	(K27)	2.2.2.2.2.2.2.2	739.743	1053.22	1161.77	744.272	214.72	417.367	218.298	882.087	556.638	753.339	640.955	23.3	72.5	15.2	2.1351	0.0654534	0.0961342	1
A0A3Q7HPT6	La protein 1, org=Solanum lycopersicum	101259467	Solanum lycopersicum	SGPNSKNNSNSELDYPK	_SGPNSK[GlyGly (K)]NNSNSELDYPK_	211	(K216)	1.1.1.1.-.-.1.1	120.654	87.3929	85.9899	71.2761	77.8124	36.2187	48.4391	69.0591	83.7106	108.772	63.4776	22.8	32.8	26.6	1.57782	0.0655469	0.0962131	1
Q9FPM6	9-divinyl ether synthase, org=Solanum lycopersicum	DES	Solanum lycopersicum	GYILSSFAKR	_GYILSSFAK[GlyGly (K)]R_	127	(K135)	-.-.-.-.-.-.-.-	1.0178	2.27647	0.879853	3.05578	7.57974	4.98593	3.01598	2.18202	92.7135	203.527	134.379	57.7	54	39	-2.45697	0.0656087	0.0962909	0
A0A3Q7HXK5	pyridoxal 5'-phosphate synthase (glutamine hydrolyzing), org=Solanum lycopersicum	101257782	Solanum lycopersicum	QSPFSVKVGLAQMLR	_QSPFSVK[GlyGly (K)]VGLAQM[Oxidation (M)]LR_	21	(K27,M33)	1.1.1.1.1.1.1.1	63.3582	102.665	49.8888	39.9498	24.6969	49.2645	37.0179	15.6462	9.4827	17.0754	50.75	43	46.3	85.2	2.02062	0.0658208	0.0965241	1
Q38JD4	Temperature-induced lipocalin, org=Solanum lycopersicum	TIL	Solanum lycopersicum	AKEEGYDVSK	_AK[GlyGly (K)]EEGYDVSK_	144	(K145)	2.2.2.2.2.2.1.2	476.093	480.764	624.28	452.272	284.175	388.652	273.423	485.371	638.255	514.403	776.669	15.4	27.8	20.4	1.42036	0.0658357	0.0965366	1
A0A3Q7I083	E1 ubiquitin-activating enzyme, org=Solanum lycopersicum	101253520	Solanum lycopersicum	NYSIPEVDKLK	_NYSIPEVDK[GlyGly (K)]LK_	907	(K915)	1.1.1.1.1.1.1.1	146.913	157.572	77.3358	118.305	175.302	139.536	247.118	227.443	111.839	163.786	175.577	28.7	24.8	22.5	-1.5784	0.0658404	0.0965399	1
A0A3Q7FUU1	H15 domain-containing protein, org=Solanum lycopersicum	101245534	Solanum lycopersicum	VAIAKYIDR	_VAIAK[GlyGly (K)]YIDR_	66	(K70)	1.1.1.1.-.1.1.1	90.2893	160.092	118.229	182.363	178.321	233.289	331.122	166.104	132.638	91.0255	158.607	30	33.1	26.8	-1.64951	0.0658995	0.0965948	1
A0A3Q7HTY1	Peptidase M20 dimerisation domain-containing protein, org=Solanum lycopersicum	101267549	Solanum lycopersicum	QILGDLNKDSFVTLLGK	_QILGDLNK[GlyGly (K)]DSFVTLLGK_	9	(K16)	1.1.1.1.1.1.1.1	88.2801	72.7888	88.5113	40.8742	15.5637	63.0366	31.5663	31.8182	54.7677	90.1797	69.3873	30.9	56	24.9	2.04567	0.0660365	0.0967428	1
A0A3Q7FP18	Uncharacterized protein, org=Solanum lycopersicum		Solanum lycopersicum	ERPIFSLSDDHAMFKK	_ERPIFSLSDDHAMFK[GlyGly (K)]K_	26	(K40)	2.2.2.2.1.2.2.2	2366.88	1290.39	5282.85	832.181	272.413	672.339	239.429	1533.03	1509.28	880.604	628.805	81.8	88.7	45.1	3.59645	0.0662233	0.0969591	1
A0A3Q7I6K7	Uncharacterized protein, org=Solanum lycopersicum	101256605	Solanum lycopersicum	SLEEVHLESSNAITTANQKK	_SLEEVHLESSNAITTANQK[GlyGly (K)]K_	460	(K478)	2.2.2.2.2.2.2.2	190.56	152.051	285.984	302.479	164.905	87.5243	92.9086	187.303	303.098	217.966	236.76	31.4	37.9	17.7	1.74803	0.0662831	0.0970275	1
A0A3Q7JIR2	RRM domain-containing protein, org=Solanum lycopersicum	101260498	Solanum lycopersicum	LKEMEDEAAALR	_LK[GlyGly (K)]EMEDEAAALR_	46	(K47)	1.1.1.-.-.-.1.1	44.5732	44.713	31.8106	56.2843	35.6709	27.2045	34.2617	29.9115	18.1162	29.0706	25.8734	22.5	12.3	23.1	1.39617	0.0663506	0.0971019	0.75
A0A3Q7FK75	Cytochrome b5 heme-binding domain-containing protein, org=Solanum lycopersicum		Solanum lycopersicum	YYIGEIDMSTVPLKR	_YYIGEIDMSTVPLK[GlyGly (K)]R_	75	(K88)	1.1.1.-.-.1.-.1	142.881	221.266	224.636	213.131	110.024	70.0694	154.955	158.191	220.031	81.7499	107.125	19.3	33.9	54	1.62581	0.0664577	0.0972358	0.75
A0A3Q7IU14	non-specific serine/threonine protein kinase, org=Solanum lycopersicum	101264781	Solanum lycopersicum	AMVAVSEPSNVVFKTR	_AM[Oxidation (M)]VAVSEPSNVVFK[GlyGly (K)]TR_	671	(M672,K684)	1.1.1.1.1.1.1.1	280.813	281.588	150.471	684.693	797.127	754.563	1037.25	406.949	322.149	511.596	347.618	66.4	34.7	26.1	-2.14365	0.0664761	0.0972562	1
A0A3Q7FP25	RRM domain-containing protein, org=Solanum lycopersicum		Solanum lycopersicum	LKEIEDEAGALR	_LK[GlyGly (K)]EIEDEAGALR_	56	(K57)	1.1.1.1.1.1.-.1	262.288	240.699	208.592	161.247	129.476	128.212	155.725	206.501	148.392	196.035	181.126	20.1	23.6	13.9	1.40798	0.066499	0.0972733	1
A0A3Q7FRV3	Thioredoxin, org=Solanum lycopersicum	101265882	Solanum lycopersicum	MEVEEQGTKSR	_[Acetyl (Protein N-term)]MEVEEQGTK[GlyGly (K)]SR_	1	(K9)	1.1.1.1.-.1.-.1	371.372	251.766	533.06	252.269	140.654	96.9795	187.862	308.853	287.68	140.826	83.6984	37.8	49.8	61.6	1.91798	0.0668004	0.0976193	1
A0A3Q7FZQ4;A0A3Q7G9B4	Uncharacterized protein, org=Solanum lycopersicum	101262611;101255690	Solanum lycopersicum	KVILGVDDMDIFK	_K[GlyGly (K)]VILGVDDM[Oxidation (M)]DIFK_	333;327	(K333,M341);(K327,M335)	1.1.1.1.1.1.1.1	379.495	524.188	227.656	313.297	1080.96	751.784	1390.22	344.622	313.232	504.129	540.871	34.7	50.3	27	-2.46954	0.0668667	0.0976967	1
A0A3Q7HMR2;A0A3Q7IJ97	Elongation factor 2;Tr-type G domain-containing protein, org=Solanum lycopersicum		Solanum lycopersicum	RVIYASQLTAKPR	_RVIYASQLTAK[GlyGly (K)]PR_	712;712	(K722);(K722)	1.-.1.1.1.1.1.1	48.1912	49.3231	16.8443	44.6692	80.8429	63.6026	126.778	51.7812	16.8752	8.22385	42.223	38.7	40.8	78.7	-2.03112	0.0669297	0.0977592	1
A0A3Q7FS97	Lactoylglutathione lyase, org=Solanum lycopersicum		Solanum lycopersicum	EPGPVKGGSSVIAFVKDPDGYLFEIIQR	_EPGPVK[GlyGly (K)]GGSSVIAFVKDPDGYLFEIIQR_	121	(K126)	1.1.1.1.1.1.1.1	641.292	840.429	797.655	400.318	422.068	496.299	243.689	429.92	583.236	529.349	678.927	29.7	27.2	12.7	1.68325	0.0670861	0.0979482	1
A0A3Q7EUE8	Nucleoside phosphorylase domain-containing protein, org=Solanum lycopersicum		Solanum lycopersicum	AFATPNLLKELNLK	_AFATPNLLK[GlyGly (K)]ELNLK_	156	(K164)	1.1.1.1.-.1.-.1	166.673	134.441	146.333	191.198	129.643	151.473	111.421	106.544	95.7804	112.115	139.133	15.6	16.3	18.9	1.27964	0.0673323	0.0982221	1
Q9XEX8	Remorin 1, org=Solanum lycopersicum	rem-1	Solanum lycopersicum	ALVVVENKAEEAADEKK	_ALVVVENK[GlyGly (K)]AEEAADEKK_	54	(K61)	2.2.2.2.2.2.2.2	10275.3	13538.5	12522	9151.51	4526.75	5861.29	4424.34	11703.8	8132.4	8699.08	10466.9	17.7	52	13.4	1.71546	0.0673518	0.0982407	1
A0A3Q7GJM0;B6C9K3	Phosphoinositide phospholipase C, org=Solanum lycopersicum		Solanum lycopersicum	ETGATKGTDDTEAWGR	_ETGATK[GlyGly (K)]GTDDTEAWGR_	265;265	(K270);(K270)	1.1.1.1.1.1.1.1	52.6952	43.9686	118.969	100.515	140.424	233.909	179.6	85.1001	141.928	134.831	123.929	46.1	39.3	6.79	-2.02131	0.0673628	0.0982535	1
P93214	14-3-3 protein 9, org=Solanum lycopersicum	TFT9	Solanum lycopersicum	ASSKERENFVYVAK	_[Acetyl (Protein N-term)]ASSK[GlyGly (K)]ERENFVYVAK_	2	(K5)	1.1.1.1.1.1.1.1	369.155	287.111	276.74	612.874	598.429	716.851	735.399	432.759	271.707	472.137	393.393	40.5	22.4	26.6	-1.60649	0.0673793	0.0982743	1
A0A3Q7GRM8	PX domain-containing protein, org=Solanum lycopersicum	101262726	Solanum lycopersicum	MFLEANGKLPLVR	_MFLEANGK[GlyGly (K)]LPLVR_	225	(K232)	1.-.1.1.-.-.1.1	20.7406	10.0963	22.437	9.25182	24.3575	24.4035	39.6218	22.9881	1.8929	1.57496	2.69499	44.3	28.3	28.1	-1.7812	0.0674749	0.0983732	0.75
A0A3Q7HSC9	Tudor domain-containing protein, org=Solanum lycopersicum	101268581	Solanum lycopersicum	LLDQVESSLSKVEQSPAK	_LLDQVESSLSK[GlyGly (K)]VEQSPAK_	32	(K42)	1.1.1.1.1.1.-.-	151.657	94.3308	77.0551	85.6554	48.4447	102.25	39.5879	42.8156	67.2779	65.5205	96.354	33	50.7	22.7	1.75333	0.0675712	0.0984652	1
A0A3Q7HXK5	pyridoxal 5'-phosphate synthase (glutamine hydrolyzing), org=Solanum lycopersicum	101257782	Solanum lycopersicum	QSPFSVKVGLAQMLR	_QSPFSVK[GlyGly (K)]VGLAQMLR_	21	(K27)	1.1.1.-.1.1.-.-	148.869	96.2803	61.8012	163.658	85.2191	66.2971	46.9524	46.5918	26.7572	36.908	48.6755	40.1	30.1	29.3	1.92038	0.0676682	0.0985704	0.75
A0A3Q7EYX0	Ubiquitin receptor RAD23, org=Solanum lycopersicum		Solanum lycopersicum	AMVQANPQILQPMLQELGKQNPQLMR	_AM[Oxidation (M)]VQANPQILQPM[Oxidation (M)]LQELGK[GlyGly (K)]QNPQLM[Oxidation (M)]R_	249	(M250,M261,K267,M273)	1.1.1.1.1.1.1.1	394.917	394.753	378.752	395.705	451.161	825.802	471.821	668.283	420.112	625.172	607.591	2.1	29.3	20.6	-1.54531	0.0676895	0.0985948	1
A0A3Q7JDY1	Uncharacterized protein, org=Solanum lycopersicum	101250100	Solanum lycopersicum	AILSLKTQR	_AILSLK[GlyGly (K)]TQR_	17	(K22)	1.1.1.1.1.1.1.1	421.868	394.355	267.299	388.475	525.302	476.338	442.194	476.685	375.379	374.329	371.845	18.7	7.12	0.485	-1.3047	0.0677666	0.098684	1
A0A3Q7ILD3	5-methyltetrahydropteroyltriglutamate--homocysteine S-methyltransferase, org=Solanum lycopersicum	101264078	Solanum lycopersicum	EGVKYGAGIGPGVYDIHSPR	_EGVK[GlyGly (K)]YGAGIGPGVYDIHSPR_	685	(K688)	2.2.2.2.1.2.2.2	2002.16	1890.54	1969.88	2729.95	2700.54	2509.32	2423.89	3239.46	2125.56	2475.98	2071.36	18.2	13.5	9.87	-1.26543	0.0677815	0.0986954	1
A0A3Q7JDE8	Ubiquitin-like domain-containing protein, org=Solanum lycopersicum	101248858	Solanum lycopersicum	VDDSGKVQR	_VDDSGK[GlyGly (K)]VQR_	108	(K113)	-.1.1.1.-.1.-.1	1.57681	9.62734	12.9219	0.732388	22.1575	14.1277	24.0679	37.2256	65.9693	39.9276	40.3662	96.6	39.3	30.6	-3.92537	0.0678508	0.0987703	0.75
A0A3Q7GMH0	E1 ubiquitin-activating enzyme, org=Solanum lycopersicum		Solanum lycopersicum	LKFEEYFANR	_LK[GlyGly (K)]FEEYFANR_	747	(K748)	1.1.1.1.1.1.1.1	522.014	428.549	318.962	305.641	305.268	256.096	303.401	234.779	306.048	502.189	387.292	25.8	12.8	24.7	1.43256	0.0678948	0.0988269	1
K4D868	Uncharacterized protein, org=Solanum lycopersicum		Solanum lycopersicum	KDLPAVR	_K[GlyGly (K)]DLPAVR_	66	(K66)	-.1.1.1.1.1.1.1	30.619	116.836	50.9359	25.0003	183.06	73.5925	93.4763	153.48	78.8724	102.74	67.4337	75.5	40.5	21.7	-2.25439	0.0680385	0.0989873	1
A0A3Q7ILD3	5-methyltetrahydropteroyltriglutamate--homocysteine S-methyltransferase, org=Solanum lycopersicum	101264078	Solanum lycopersicum	GTQTLELIKSSFPSGK	_GTQTLELIK[GlyGly (K)]SSFPSGK_	271	(K279)	1.1.1.1.1.1.1.1	3261.51	3393.46	2796.86	3092.33	3512.68	3340.37	4450.57	3661.86	2223.43	2881.83	2988.84	8.21	13.1	15.4	-1.19302	0.0680955	0.0990344	1
A0A3Q7FW64	Uncharacterized protein, org=Solanum lycopersicum	101260626	Solanum lycopersicum	KTTVVPEIADESTLTKK	_KTTVVPEIADESTLTK[GlyGly (K)]K_	50	(K65)	-.-.-.-.-.-.-.-	2.68022	1.52477	2.82709	2.41844	8.11558	2.80941	7.31378	3.20514	39.6697	24.3567	19.4858	24.7	51.2	37.8	-2.26907	0.0681099	0.0990483	0
K4D1F3	Plasmamembrane intrinsic protein 29, org=Solanum lycopersicum	100736527	Solanum lycopersicum	SKDVIEEGQAHHHGK	_[Acetyl (Protein N-term)]SK[GlyGly (K)]DVIEEGQAHHHGK_	2	(K3)	2.2.2.2.2.2.2.2	954.761	1038.54	774.777	1017.85	1732.49	2104.4	1806.92	900.705	904.954	876.057	758.474	12.7	31.5	9.17	-1.72864	0.0681286	0.0990623	1
A0A3Q7IRZ0	Tudor domain-containing protein, org=Solanum lycopersicum	101266989	Solanum lycopersicum	SYLPVKDANLR	_SYLPVK[GlyGly (K)]DANLR_	810	(K815)	1.1.-.1.1.1.1.1	94.9793	67.8334	54.1485	76.084	190.49	92.5855	191.567	85.315	43.1793	29.1948	76.5651	23.3	42.2	49	-1.91082	0.0681749	0.0991164	1
A0A3Q7GRY0	glutathione transferase, org=Solanum lycopersicum		Solanum lycopersicum	KEPFISLNPFGQVPAFEDGDLK	_K[GlyGly (K)]EPFISLNPFGQVPAFEDGDLK_	42,238	(K42)(K238)	1.1.1.1.1.1.-.1	523.894	652.792	646.512	156.554	117.973	156.354	177.433	269.248	577.428	611.245	578.052	47.1	35.6	3.29	2.74581	0.0681949	0.0991389	1
A0A3Q7J2V7	Small ubiquitin-related modifier, org=Solanum lycopersicum	101253058	Solanum lycopersicum	SGVAGGEEDKKPAGDQSGHINLK	_[Acetyl (Protein N-term)]SGVAGGEEDKK[GlyGly (K)]PAGDQSGHINLK_	2	(K12)	1.1.1.1.1.1.1.1	1268.46	1261.49	1150.17	1115.09	743.836	971.303	848.36	1172.69	1163.1	1165.87	1149.93	6.49	19.7	0.735	1.28345	0.0684859	0.0994889	1
A0A3Q7J237	WLM domain-containing protein, org=Solanum lycopersicum		Solanum lycopersicum	IVGFDEEEKR	_IVGFDEEEK[GlyGly (K)]R_	105	(K113)	1.1.1.1.1.1.-.1	5.14023	24.8974	24.6018	12.0175	37.739	23.8587	48.4458	47.5486	21.8995	11.3151	16.8105	58.5	29	31.7	-2.36422	0.0685119	0.0995134	1
A0A3Q7IS05	Pesticidal crystal cry8Ba protein, org=Solanum lycopersicum		Solanum lycopersicum	SLPEEDTVKMLAGSAETHLFLPEGLGDDLIVDVR	_SLPEEDTVK[GlyGly (K)]MLAGSAETHLFLPEGLGDDLIVDVR_	414	(K422)	1.-.1.-.-.-.-.1	53.7642	58.1114	39.6258	45.7421	5.26175	4.89004	2.1033	52.022	2.5729	4.75363	4.84953	16.7	149	31.7	3.06864	0.0686914	0.099731	0.5
A0A3Q7FSK2	L-threonate dehydrogenase, org=Solanum lycopersicum		Solanum lycopersicum	LVDAPVSGGVKK	_LVDAPVSGGVK[GlyGly (K)]K_	406	(K416)	1.1.1.1.1.1.1.1	16.9597	34.2207	24.833	46.9932	128.979	82.3089	97.4884	27.1638	65.5747	50.883	28.0026	42	50.7	39.3	-2.73107	0.0688844	0.0999679	1
A0A3Q7IZ03	Uncharacterized protein, org=Solanum lycopersicum		Solanum lycopersicum	LSKEEIEKMVQEAER	_LSK[GlyGly (K)]EEIEKM[Oxidation (M)]VQEAER_	516	(K518,M524)	1.1.1.1.1.1.1.1	523.067	399.684	520.522	498.009	1085.28	676.791	901.784	500.647	405.782	631.729	831.581	12	32.3	34.2	-1.63011	0.0692076	0.100352	1
A0A3Q7JYS6	t-SNARE coiled-coil homology domain-containing protein, org=Solanum lycopersicum	101248280	Solanum lycopersicum	VVNELDTIHFSIKK	_VVNELDTIHFSIK[GlyGly (K)]K_	187	(K199)	2.1.1.1.1.2.2.2	30.4033	68.7824	30.9513	47.7553	73.4112	48.5031	137.041	82.0081	21.8667	51.0369	23.8112	40.7	43.8	50.6	-1.91668	0.0693356	0.100506	1
A0A3Q7H717;K4Q1Y8	H(+)-exporting diphosphatase, org=Solanum lycopersicum	543761;LeVP1	Solanum lycopersicum	GSDAHKAAVIGDTVGDPLK	_GSDAHK[GlyGly (K)]AAVIGDTVGDPLK_	711;711	(K716);(K716)	-.-.1.1.-.-.-.1	37.8798	64.9558	16.0103	61.0563	7.68554	4.15779	6.93242	43.0357	5.38558	1.66807	7.05636	50.5	119	58.6	2.9105	0.0693812	0.100552	0.5
A0A3Q7HU53	UMP-CMP kinase, org=Solanum lycopersicum	101259471	Solanum lycopersicum	DEENVKAFEDLTK	_DEENVK[GlyGly (K)]AFEDLTK_	105	(K110)	2.1.2.2.1.1.2.2	681.536	982.907	1397.25	826.616	762.625	454.271	688.944	589.24	919.801	1244.81	1009.04	31.8	21.4	15.9	1.55839	0.0694545	0.100634	1
A0A3Q7FPH8	DC-UbP/UBTD2 N-terminal domain-containing protein, org=Solanum lycopersicum	101257726	Solanum lycopersicum	MREEFWDTAPHYGGKK	_MREEFWDTAPHYGGK[GlyGly (K)]K_	38	(K52)	2.2.2.2.1.2.2.2	222.258	165.236	258.262	240.225	175.934	168.865	94.2346	162.78	150.541	58.7222	50.9174	18.2	25.2	63.9	1.47218	0.0695513	0.100748	1
P43282	S-adenosylmethionine synthase 3, org=Solanum lycopersicum	SAM3	Solanum lycopersicum	EHVIKPVIPAK	_EHVIK[GlyGly (K)]PVIPAK_	212	(K216)	1.1.1.1.-.-.1.1	51.5808	105.607	29.4031	79.3622	183.64	106.713	105.889	118.287	74.0916	99.1167	147.511	49.8	28.8	34.9	-1.93466	0.0698291	0.101053	1
A0A3Q7J3M9	MBD domain-containing protein, org=Solanum lycopersicum	101259218	Solanum lycopersicum	ENENPNETQDGESEVEKK	_ENENPNETQDGESEVEK[GlyGly (K)]K_	154	(K170)	1.1.1.-.1.1.-.1	60.9264	35.3688	22.2984	46.4307	12.3909	23.7557	12.0331	33.5692	52.4931	25.8076	10.9353	39.8	50.4	70.8	2.01867	0.0698475	0.10107	0.75
A0A3Q7J3V3	Cyclic nucleotide-binding domain-containing protein, org=Solanum lycopersicum	101267093	Solanum lycopersicum	VIPLTSELKR	_VIPLTSELK[GlyGly (K)]R_	209	(K217)	1.-.1.1.1.1.1.1	26.1121	13.8247	7.87131	4.0734	32.028	45.9108	61.3033	12.9356	36.3199	18.5607	10.163	74.3	54.1	61.6	-2.93317	0.0698717	0.101091	1
Q9LEG3	Putative alcohol dehydrogenase, org=Solanum lycopersicum	yfe37	Solanum lycopersicum	VVVADIQDELGQKVVDSIGSDKASYR	_VVVADIQDELGQK[GlyGly (K)]VVDSIGSDKASYR_	36	(K48)	1.1.1.1.1.1.1.1	186.358	282.986	69.6111	472.17	857.166	656.081	966.441	277	492.234	379.701	463.414	67.4	44	13.1	-2.72636	0.0700072	0.10125	1
A0A3Q7IXE6	Patellin-3, org=Solanum lycopersicum	101255264	Solanum lycopersicum	KEFNIDELLEEDLSGLGLEK	_K[GlyGly (K)]EFNIDELLEEDLSGLGLEK_	291	(K291)	1.1.1.1.1.1.1.1	173.102	223.719	261.094	168.207	128.777	128.854	103.939	203.283	154.507	386.012	202.375	21.4	30.5	49.4	1.46254	0.0700138	0.10125	1
A0A3Q7H772	Coatomer subunit alpha, org=Solanum lycopersicum	101264027	Solanum lycopersicum	LAEEVGDNVPSLPKGK	_LAEEVGDNVPSLPK[GlyGly (K)]GK_	776	(K789)	1.1.1.1.1.1.1.1	185.246	162.352	52.218	288.175	560.145	313.433	530.231	238.909	200.211	200.462	194.569	56.3	38.7	1.68	-2.3877	0.0701062	0.101363	1
A0A3Q7FQB4	Casein kinase substrate phosphoprotein PP28 domain-containing protein, org=Solanum lycopersicum	101250571	Solanum lycopersicum	NVDIEKTTELSR	_NVDIEK[GlyGly (K)]TTELSR_	87	(K92)	1.1.1.1.1.1.-.1	164.622	231.594	243.347	198.002	403.588	250.774	310.301	231.185	99.9053	257.344	136.096	17	25.9	50.1	-1.42777	0.0701531	0.101414	1
A0A3Q7HX86	Uncharacterized protein, org=Solanum lycopersicum		Solanum lycopersicum	KLEELSKSVETIH	_KLEELSK[GlyGly (K)]SVETIH_	144	(K150)	2.2.2.2.2.2.2.2	1680.03	1464.3	1715.78	1407.86	1107.93	973.705	861.269	1582.07	1184.51	1268.32	1393.16	9.8	28	8.19	1.38519	0.070265	0.101549	1
A0A3Q7IKH3	C2 domain-containing protein, org=Solanum lycopersicum		Solanum lycopersicum	SRFPEVYVKAILGNQALR	_SRFPEVYVK[GlyGly (K)]AILGNQALR_	219	(K227)	2.2.2.2.1.2.2.1	723.264	526.79	624.057	767.947	444.07	582.393	209.388	218.232	323.499	553.205	577.728	16.3	50	28.9	1.81699	0.0703451	0.101641	1
A0A3Q7EJ92	UMP-CMP kinase, org=Solanum lycopersicum	101243930	Solanum lycopersicum	AEIKSGSENGTMISNMIK	_AEIK[GlyGly (K)]SGSENGTM[Oxidation (M)]ISNM[Oxidation (M)]IK_	58	(K61,M69,M73)	1.1.1.1.1.1.1.1	152.128	195.046	75.302	173.895	227.344	177.423	384.14	275.848	253.613	168.308	238.338	35	33.2	20.7	-1.78539	0.0703717	0.101666	1
A0A3Q7HGJ9	Phosphoglycerate kinase, org=Solanum lycopersicum		Solanum lycopersicum	VSSKIGVIESLLEK	_VSSK[GlyGly (K)]IGVIESLLEK_	278,685	(K281)(K688)	1.1.1.1.-.-.1.1	46.8497	59.4354	28.6551	49.8557	68.5557	88.2464	48.8424	81.8964	142.719	110.934	110.236	27.9	24.2	15.3	-1.55599	0.0705561	0.101881	1
A0A3Q7HDG3	Endoglucanase, org=Solanum lycopersicum		Solanum lycopersicum	AAILDDSAAANENSKNR	_AAILDDSAAANENSK[GlyGly (K)]NR_	784	(K798)	1.1.1.1.1.1.1.1	145.51	53.1943	77.8719	183.374	413.569	242.827	400.395	109.996	123.066	105.165	135.489	52.2	49.3	12.6	-2.53677	0.0706263	0.101943	1
A0A3Q7J2V8;Q8RVV4	Uncharacterized protein;Viroid RNA-binding protein (Fragment), org=Solanum lycopersicum	543874;	Solanum lycopersicum	TTKPSLDLAK	_TTK[GlyGly (K)]PSLDLAK_	85;95	(K87);(K97)	1.1.-.1.1.1.1.1	42.8484	27.0704	42.7239	52.6392	205.097	41.3189	149.595	85.2449	78.3174	35.0844	118.59	25.6	59.8	54	-2.91173	0.070828	0.102183	1
A0A3Q7GVQ1	Uncharacterized protein, org=Solanum lycopersicum	101257574	Solanum lycopersicum	ETHGASDIDANTPVDEVKGPNVFER	_ETHGASDIDANTPVDEVK[GlyGly (K)]GPNVFER_	47	(K64)	1.1.1.1.1.1.1.1	414.175	265.959	392.752	134.899	136.277	82.3357	124.137	224.037	223.564	356.127	288.324	42.8	42	22.9	2.13093	0.0708728	0.102212	1
A0A3Q7J1A7	UBC core domain-containing protein, org=Solanum lycopersicum		Solanum lycopersicum	TGEICLDILKNAWSPAWTLQSVCR	_TGEIC[Carbamidomethyl (C)]LDILK[GlyGly (K)]NAWSPAWTLQSVC[Carbamidomethyl (C)]R_	1268	(C1272,K1277,C1290)	1.-.1.1.1.1.-.1	245.636	206.772	168.47	139.54	35.8079	167.649	65.2113	97.0149	291.389	34.8269	117.469	24.3	61.9	88.5	2.07945	0.071013	0.102365	0.75
A0A3Q7ED53	YTH domain-containing family protein, org=Solanum lycopersicum	101253713	Solanum lycopersicum	TLEIADTKK	_TLEIADTK[GlyGly (K)]K_	26	(K33)	1.1.1.1.-.1.-.-	20.1387	53.8265	73.5439	59.0081	3.56127	57.6825	5.50525	4.33849	51.2845	143.846	38.6576	43.8	150	73.7	2.90511	0.0710251	0.102377	1
A0A3Q7G344	VHS domain-containing protein, org=Solanum lycopersicum	101253775	Solanum lycopersicum	KTIDVKSEPMR	_K[GlyGly (K)]TIDVKSEPMR_	315	(K315)	1.1.1.1.-.1.-.1	178.035	176.631	196.219	105.985	136.813	85.8964	99.328	119.81	171.891	79.1342	76.0019	24.3	20.3	50	1.48664	0.0710658	0.102425	1
A0A3Q7FTI8	Aminotransferase class I/classII domain-containing protein, org=Solanum lycopersicum		Solanum lycopersicum	IAFGGLIEKDCR	_IAFGGLIEK[GlyGly (K)]DC[Carbamidomethyl (C)]R_	374	(K382,C384)	-.1.1.-.-.-.1.-	62.7259	120.303	30.6748	55.8039	1.33999	2.9257	78.2202	2.24285	70.2708	69.3972	22.6317	56.2	180	50.4	3.18083	0.0711126	0.102479	0.5
A0A3Q7EMX2	Small ribosomal subunit protein uS10 domain-containing protein, org=Solanum lycopersicum		Solanum lycopersicum	AAYAAMKPTKPGLEEPAEMIHK	_[Acetyl (Protein N-term)]AAYAAM[Oxidation (M)]K[GlyGly (K)]PTK[GlyGly (K)]PGLEEPAEM[Oxidation (M)]IHK_	2	(M7,K8,K11,M20)	1.1.1.1.1.1.1.1	2456.2	2459.17	1786.57	3256.22	3230.74	3426.72	3657.04	3243.6	2187.87	3005.19	2853.96	24.1	5.89	16.2	-1.36151	0.0711405	0.102502	1
A0A3Q7IJN4	peroxidase, org=Solanum lycopersicum		Solanum lycopersicum	GFEVIDKIK	_GFEVIDK[GlyGly (K)]IK_	489	(K495)	1.1.1.1.1.1.1.1	122.644	114.589	33.5227	76.3373	316.516	114.904	317.32	118.099	181.479	138.313	165.664	47.1	53.4	13.5	-2.49743	0.0712277	0.102597	1
A0A3Q7I8D7	26S proteasome non-ATPase regulatory subunit 1 homolog, org=Solanum lycopersicum	101261856	Solanum lycopersicum	STDKDGDSMQVDAPAEKK	_STDKDGDSMQVDAPAEK[GlyGly (K)]K_	888	(K904)	2.2.2.-.1.2.2.2	128.653	51.9823	164.766	168.408	33.7856	46.3539	10.2013	89.374	103.098	86.4315	114.52	42.1	73.9	13.9	2.85903	0.0713665	0.102732	1
A0A3Q7I3U9	Enoyl reductase (ER) domain-containing protein, org=Solanum lycopersicum	101243822	Solanum lycopersicum	FPFIPTTDVAGEVVEVGSNVKSFK	_FPFIPTTDVAGEVVEVGSNVK[GlyGly (K)]SFK_	65	(K85)	1.1.1.1.1.1.-.1	152.941	223.688	197.353	186.252	139.17	119.502	136.174	55.607	326.447	146.065	264.455	15.4	34.6	37.3	1.68771	0.071395	0.102767	1
A0A3Q7HPM9	30S ribosomal protein S3, chloroplastic, org=Solanum lycopersicum	101244892	Solanum lycopersicum	FNFKENTVELYAEK	_FNFK[GlyGly (K)]ENTVELYAEK_	78	(K81)	1.1.1.1.1.1.1.1	278.548	508.01	308.072	475.949	873.661	603.238	550.587	440.938	463.255	474.617	439.577	29.6	29.8	3.89	-1.57167	0.0715389	0.102943	1
A0A3Q7IKV0	Uncharacterized protein, org=Solanum lycopersicum	101249944	Solanum lycopersicum	DVADSVLSDKSALR	_DVADSVLSDK[GlyGly (K)]SALR_	175	(K184)	1.1.1.-.-.1.-.1	72.776	44.8736	74.6202	72.7674	79.7053	123.612	75.5408	104.325	108.789	144.602	150.863	21.6	23.5	16.8	-1.44577	0.0717713	0.103196	0.75
A0A3Q7HZS6	Eukaryotic translation initiation factor 3 subunit A, org=Solanum lycopersicum		Solanum lycopersicum	EEAAPLIEAAYKQR	_EEAAPLIEAAYK[GlyGly (K)]QR_	696	(K707)	-.1.-.-.-.-.1.1	1.69202	51.1822	4.08763	4.11531	38.6408	71.3524	39.681	35.6505	2.53359	1.18973	2.90449	157	36.2	40.8	-3.03427	0.0717774	0.103196	0.5
A0A3Q7H717;K4Q1Y8	H(+)-exporting diphosphatase, org=Solanum lycopersicum	543761;LeVP1	Solanum lycopersicum	QFNTIPGLMEGTAKPDYATCVK	_QFNTIPGLMEGTAK[GlyGly (K)]PDYATC[Carbamidomethyl (C)]VK_	610;610	(K623,C629);(K623,C629)	1.1.1.1.1.1.1.1	304.565	228.511	298.347	400.091	87.2877	253.847	145.808	213.23	275.694	185.433	92.1371	22.9	42	49.8	1.75887	0.071871	0.103288	1
A0A3Q7HX86	Uncharacterized protein, org=Solanum lycopersicum		Solanum lycopersicum	LMELVGESEKMR	_LMELVGESEK[GlyGly (K)]M[Oxidation (M)]R_	130	(K139,M140)	1.1.1.-.-.-.-.1	27.8423	44.4094	74.6852	42.017	1.34885	5.90678	2.62736	47.8685	68.9676	29.4235	53.4992	41.7	155	39.4	3.27185	0.0720153	0.103441	0.75
A0A3Q7E9R2	AB hydrolase-1 domain-containing protein, org=Solanum lycopersicum		Solanum lycopersicum	SVKSEASDIEELADQLQLGSK	_SVK[GlyGly (K)]SEASDIEELADQLQLGSK_	116	(K118)	1.1.1.-.1.1.1.1	28.7643	44.2635	40.4902	40.2918	300.295	124.649	192.544	36.7586	69.1758	30.3142	95.7199	17.5	68	50.6	-4.2536	0.0720883	0.103525	1
A0A3Q7FDC1	Uncharacterized protein, org=Solanum lycopersicum		Solanum lycopersicum	NQIIEEGEEHKK	_NQIIEEGEEHK[GlyGly (K)]K_	132	(K142)	1.1.1.1.-.1.1.1	11.757	15.5444	5.6752	5.45058	1.47138	0.588044	2.7954	7.75334	10.1607	14.4646	22.1254	51.2	101	38.9	3.04781	0.0721081	0.103543	1
P36181;Q53Z32	Heat shock cognate protein 80;Molecular chaperone Hsp90-2, org=Solanum lycopersicum	HSC80;	Solanum lycopersicum	KPEEITKEEYAAFYK	_KPEEITK[GlyGly (K)]EEYAAFYK_	271;271	(K277);(K277)	2.2.2.2.2.2.2.2	723.785	722.494	418.8	901.617	1368.69	872.168	1462.44	800.494	463.667	935.958	643.074	29	30	35	-1.62786	0.0721195	0.103553	1
A0A3Q7FS97	Lactoylglutathione lyase, org=Solanum lycopersicum		Solanum lycopersicum	GNAYAQIAIGTDDVYKSAK	_GNAYAQIAIGTDDVYK[GlyGly (K)]SAK_	221	(K236)	1.1.1.1.1.1.1.1	73.3393	110.981	154.371	118.957	99.8669	43.7637	56.6317	76.3029	87.1914	98.0232	112.925	29.1	35.4	13	1.65476	0.072212	0.103643	1
A0A3Q7FT74	Vesicle transport v-SNARE N-terminal domain-containing protein, org=Solanum lycopersicum	101266321	Solanum lycopersicum	LSEIKAGLDDAEALIR	_LSEIK[GlyGly (K)]AGLDDAEALIR_	38	(K42)	2.2.2.2.2.2.2.2	7179.55	9231.09	8577.24	4598.79	3081.45	5507.87	3171.7	6078.61	6487.97	6277.55	6700.49	27.7	34.9	3.26	1.65848	0.0722301	0.103661	1
P36181;Q53Z32	Heat shock cognate protein 80;Molecular chaperone Hsp90-2, org=Solanum lycopersicum	HSC80;	Solanum lycopersicum	RAPFDLFDTKK	_RAPFDLFDTK[GlyGly (K)]K_	317;317	(K326);(K326)	1.1.1.1.1.1.1.1	818.649	397.029	800.912	730.489	1189.47	1036.64	1060.16	885.371	816.45	798.769	1152.55	28.7	12	21.6	-1.51857	0.0722927	0.103724	1
A0A3Q7HJI6	Prefoldin subunit 6, org=Solanum lycopersicum	101265944	Solanum lycopersicum	IEYISAELKR	_IEYISAELK[GlyGly (K)]R_	85	(K93)	1.1.1.1.-.1.-.1	20.7543	14.6939	8.98472	11.6759	4.88356	0.588044	0.721488	9.56314	16.1935	15.8082	28.7584	36	108	36.4	3.56106	0.0722995	0.10373	1
A0A3Q7HCE6	Uncharacterized protein, org=Solanum lycopersicum		Solanum lycopersicum	ASLIKVINERENEK	_ASLIK[GlyGly (K)]VINERENEK_	230	(K234)	1.1.1.1.1.1.1.1	254.478	212.928	92.1151	1400.44	2044.87	796.492	2546.33	708.14	521.247	632.513	559.823	125	60	9.89	-3.11019	0.0724229	0.103872	1
A0A3Q7FDC1	Uncharacterized protein, org=Solanum lycopersicum		Solanum lycopersicum	AIAELIPNEVPNIEKK	_AIAELIPNEVPNIEK[GlyGly (K)]K_	190	(K204)	1.1.1.1.1.1.1.1	820	1344.64	1771.52	368.706	194.286	258.182	273.31	848.853	1932.89	1194.23	1425.92	56.8	77.6	24.9	2.73389	0.0724468	0.1039	1
A0A3Q7GJA8	Uncharacterized protein, org=Solanum lycopersicum		Solanum lycopersicum	LGSIAIAGAIKR	_LGSIAIAGAIK[GlyGly (K)]R_	39	(K49)	2.2.2.2.2.2.2.2	1095.94	782.163	719.762	1169.84	1508.63	1138.78	1203.62	1241.09	725.821	1083.37	958.548	23.8	12.8	19.7	-1.35152	0.0725876	0.10405	1
Q84KJ2	Copper chaperone, org=Solanum lycopersicum	LeCCH	Solanum lycopersicum	VLGKMEGVETFDIDLK	_VLGK[GlyGly (K)]M[Oxidation (M)]EGVETFDIDLK_	23	(K26,M27)	-.1.1.1.1.1.-.1	34.7424	70.3517	46.8293	104.536	211.349	101.995	126.039	74.5941	62.2628	138.812	177.349	47.9	46	46.4	-2.00412	0.0727459	0.10422	0.75
A0A3Q7EJU7	Uncharacterized protein, org=Solanum lycopersicum	101261454	Solanum lycopersicum	DQYLKTSHSSYLK	_DQYLK[GlyGly (K)]TSHSSYLK_	605	(K609)	1.1.1.1.1.1.1.1	141.766	93.7471	63.2824	80.0019	119.276	213.234	256.673	110.124	131.758	99.869	93.0424	35.6	41	19.1	-1.84612	0.0728053	0.104284	1
A0A3Q7F802	ACB domain-containing protein, org=Solanum lycopersicum	101247861	Solanum lycopersicum	DLESDIATVQEGKIR	_DLESDIATVQEGK[GlyGly (K)]IR_	511	(K523)	1.1.1.1.1.1.1.1	420.304	452.898	449.462	502.272	327.166	374.894	412.397	436.266	553.433	467.753	605.794	7.45	12.3	12.8	1.17683	0.0728585	0.104338	1
A0A3Q7I9N5	Ubiquitin-like domain-containing protein, org=Solanum lycopersicum		Solanum lycopersicum	TLTGKEIEIDIEPTDTIDR	_TLTGK[GlyGly (K)]EIEIDIEPTDTIDR_	6	(K10)	1.1.1.1.1.1.1.1	7213.5	8791.95	8663.71	6465.85	4545.02	4958.68	4376.38	8088.01	7355.49	7677.86	7829.97	14.6	31.8	3.18	1.41728	0.0731603	0.104703	1
A0A3Q7JQE3	Translation elongation factor EF1B beta/delta subunit guanine nucleotide exchange domain-containing protein, org=Solanum lycopersicum	101268350	Solanum lycopersicum	AVTFSNLHTEAGLKSVNDHLSGK	_AVTFSNLHTEAGLK[GlyGly (K)]SVNDHLSGK_	2	(K15)	1.1.1.-.-.1.1.1	173.217	58.5501	111.036	169.385	26.281	14.2433	63.6936	91.4149	52.043	130.939	66.029	42.5	72.2	50.7	2.61811	0.073231	0.104797	0.75
A0A3Q7J0F4	MBD domain-containing protein, org=Solanum lycopersicum		Solanum lycopersicum	ATSVSQEEAPAAADPLVQNSNDGKVHENEQIVR	_ATSVSQEEAPAAADPLVQNSNDGK[GlyGly (K)]VHENEQIVR_	369	(K392)	1.1.1.1.-.1.-.1	22.0403	80.7577	44.7157	27.641	90.9696	93.9391	68.6837	78.5666	19.093	53.3115	23.5301	60.4	14	58.2	-1.89637	0.0735702	0.10517	1
A0A3Q7ELN1	Uncharacterized protein, org=Solanum lycopersicum	101260869	Solanum lycopersicum	VSSTKFEKLPR	_VSSTK[GlyGly (K)]FEKLPR_	197	(K201)	1.1.1.1.-.-.-.1	60.588	41.3574	96.1947	91.4054	4.12848	1.87302	1.25502	86.0893	99.8045	50.7065	106.817	35.9	179	35.6	3.10186	0.0736414	0.10525	1
A0A3Q7IBU5	Ubiquitin-like domain-containing protein, org=Solanum lycopersicum	101258282	Solanum lycopersicum	TITLEVESSDTIDNVKAK	_TITLEVESSDTIDNVK[GlyGly (K)]AK_	12,88,164,240,316,392	(K27)(K103)(K179)(K255)(K331)(K407)	1.1.1.1.1.1.1.1	28495.3	30747.5	27265.7	29672	21187.3	21617.6	15908.3	28179.4	26107.7	27980.2	27045.4	5.17	23.1	3.46	1.33706	0.0738148	0.105439	1
L7Q568	Glycine rich RNA binding protein 1a, org=Solanum lycopersicum	GRP1	Solanum lycopersicum	TLSDAFSTYGEVVDSKIINDR	_TLSDAFSTYGEVVDSK[GlyGly (K)]IINDR_	22	(K37)	1.1.1.1.1.1.1.1	346.027	450.875	387.774	382.407	199.931	116.545	152.307	397.16	269.024	362.531	287.537	11.1	57.8	16.2	1.80968	0.0738517	0.105474	1
A0A3Q7F6F2	Small ribosomal subunit protein uS10 domain-containing protein, org=Solanum lycopersicum		Solanum lycopersicum	AAYAAMKPTKPGLEEPAEMVHK	_[Acetyl (Protein N-term)]AAYAAMK[GlyGly (K)]PTK[GlyGly (K)]PGLEEPAEM[Oxidation (M)]VHK_	2	(K8,K11,M20)	1.1.1.1.-.1.1.1	871.391	515.68	900.68	543.483	315.88	346.572	131.695	593.123	406.548	440.139	133.238	29.2	54.7	51.5	2.04087	0.0738882	0.105512	1
A0A3Q7F5K1	Single-stranded DNA binding protein Ssb-like OB fold domain-containing protein, org=Solanum lycopersicum	101260102	Solanum lycopersicum	NEQVDLMKPDATIIIR	_NEQVDLM[Oxidation (M)]K[GlyGly (K)]PDATIIIR_	95	(M101,K102)	1.1.1.1.1.1.1.1	303.518	446.662	436.595	229.804	165.463	312.249	178.597	230.783	242.929	303.744	337.271	29.8	30	16.2	1.59688	0.0740974	0.105759	1
A0A3Q7FZ63	Actin, org=Solanum lycopersicum	101260631	Solanum lycopersicum	IKVVAPPERK	_IK[GlyGly (K)]VVAPPERK_	329	(K330)	1.1.1.1.1.1.1.1	323.47	386.439	263.088	395.206	386.435	636.858	432.388	429.301	488.168	543.53	366.636	18	23.8	19.4	-1.37771	0.0741283	0.105798	1
K4CBT6	MBD domain-containing protein, org=Solanum lycopersicum		Solanum lycopersicum	DAAAVEAEKVVVQK	_DAAAVEAEK[GlyGly (K)]VVVQK_	164	(K172)	1.1.1.-.-.-.-.1	37.3936	83.4297	50.4478	44.6584	2.12142	7.80542	4.55893	56.6304	26.5281	22.4116	22.973	37.7	146	9.31	3.03629	0.0741816	0.105855	0.75
A0A3Q7GNS4	Enoyl-CoA reductase, org=Solanum lycopersicum	101263911	Solanum lycopersicum	LFDGKEGRPK	_LFDGK[GlyGly (K)]EGRPK_	289	(K293)	1.-.1.1.1.1.1.1	7.20923	44.7553	33.4242	11.0436	50.4334	53.2089	114.39	37.286	6.07926	6.5263	11.535	74.6	53.9	37.6	-2.64765	0.0741987	0.105869	1
A0A3Q7FZ41	Uncharacterized protein, org=Solanum lycopersicum	544288	Solanum lycopersicum	TIELDGKR	_TIELDGK[GlyGly (K)]R_	56	(K62)	1.1.1.1.1.1.1.1	93.4349	86.5699	93.9983	104.576	386.84	249.912	261.892	89.4421	258.925	91.0724	146.915	7.85	49.4	51.6	-2.60999	0.0742121	0.105878	1
A0A3Q7ITW6	Histone H2A, org=Solanum lycopersicum	101265669	Solanum lycopersicum	LLSGVTIAHGGVLPNINPILLPKK	_LLSGVTIAHGGVLPNINPILLPK[GlyGly (K)]K_	100	(K122)	2.2.2.2.2.2.2.2	6322.5	7933.64	7172.43	2396.08	2161.61	3289.04	1583.96	3816.66	4772.02	3917.31	4764.63	41.4	37.6	11	2.19556	0.0745472	0.106238	1
[truncated: 2,816 more rows]
