# Supplementary material for: Tomato ubiquitinome in response to ‘Candidatus Liberibacter solanacearum’ haplotypes A and B
Source: Crop Health. 2026 May 11;4(1):15. doi: 10.1007/s44297-026-00075-6 (PMC13161422; doi:10.1007/s44297-026-00075-6)
Supplement: Supplementary file 4 — Supplementary Material 4. Table S2: Ubiquitinome comparison between LsoB and Lso-free. [file 44297_2026_75_MOESM4_ESM.xlsx]

## Sheet: Sheet1
Accession	Description	Genes	Species	Stripped_Seq	Sequence	PeptidePosition	PTMLocations	Detected_Imputed.1	117099 LsoB_infected Normalized	117100 LsoB_infected Normalized	117101 LsoB_infected Normalized	117102 LsoB_infected Normalized	117095 Control Normalized	117096 Control Normalized	117097 Control Normalized	117098 Control Normalized	117501_1 SPQC Normalized	117501_2 SPQC Normalized	117501_3 SPQC Normalized	LsoB_infected_CV	Control_CV	SPQC_CV	LsoB_infected_v_Control_FC	LsoB_infected_v_Control_pval	LsoB_infected_v_Control_adjpval	LsoB_infected_v_Control_MF	Stats
A0A3Q7J652	AAA+ ATPase domain-containing protein, org=Solanum lycopersicum	101261461	Solanum lycopersicum	GLVEFLKIK	_GLVEFLK[GlyGly (K)]IK_	431	(K437)	2.2.2.2.-.-.-.-	1197.48	1258.73	1120.6	893.476	9.66433	6.43943	8.995	8.3982	479.801	600.051	498.267	14.3	16.6	12.3	133.453	1.71706e-08	0.000187177	1	Up
A0A3Q7IQV1	HMA domain-containing protein, org=Solanum lycopersicum	101247578	Solanum lycopersicum	VTVIGNVEPEAVFQTVSKTGK	_VTVIGNVEPEAVFQTVSK[GlyGly (K)]TGK_	42	(K59)	1.1.1.1.-.-.-.1	347.305	297.418	205.248	295.711	1.49696	2.24269	2.2284	1.39688	129.382	153.842	256.072	20.7	24.8	37.4	155.559	1.11576e-07	0.000408223	1	Up
A0A3Q7FWX0	Aromatic amino acid beta-eliminating lyase/threonine aldolase domain-containing protein, org=Solanum lycopersicum	101247807	Solanum lycopersicum	ISEAELVKTLEQYGLLILPEGPLR	_ISEAELVK[GlyGly (K)]TLEQYGLLILPEGPLR_	301	(K308)	1.1.1.1.-.-.-.1	158.983	103.446	131.712	178.737	1.35895	2.00331	1.54902	1.05714	3.44421	4.20748	1.65815	22.9	26.6	42.2	95.9847	2.71501e-07	0.000493272	1	Up
A0A3Q7H1L0	peptidylprolyl isomerase, org=Solanum lycopersicum		Solanum lycopersicum	LVKEGEGWETPEPGDEVEVHYTGTLLDGTK	_LVK[GlyGly (K)]EGEGWETPEPGDEVEVHYTGTLLDGTK_	43	(K45)	1.1.1.1.-.-.-.-	133.527	262.25	188.346	206.776	4.71027	2.6432	2.58001	2.54351	1.33044	3.716	3.66751	26.8	34	46.9	63.3886	9.80706e-07	0.000677711	1	Up
A0A3Q7I3U9	Enoyl reductase (ER) domain-containing protein, org=Solanum lycopersicum	101243822	Solanum lycopersicum	AGDKVVAMLSTK	_AGDK[GlyGly (K)]VVAMLSTK_	89	(K92)	1.1.1.1.1.1.-.1	1109.11	1165.05	706.965	970.639	51.479	34.5174	50.2143	48.6616	272.215	274.03	113.026	20.7	17.1	42.1	21.3756	1.08535e-06	0.000685896	1	Up
A0A3Q7I3U9	Enoyl reductase (ER) domain-containing protein, org=Solanum lycopersicum	101243822	Solanum lycopersicum	TVIDSKFPLSK	_TVIDSK[GlyGly (K)]FPLSK_	298	(K303)	2.2.2.2.2.2.2.2	9840.47	8603.69	9940.16	8521.28	2683.66	3036.59	2338.59	2584.71	5509.2	6840.03	6053.51	8.33	10.9	10.9	3.46741	3.10862e-06	0.00105932	1	Up
A0A3Q7IEG6	Uncharacterized protein, org=Solanum lycopersicum	101253634	Solanum lycopersicum	SKIQALGLEVTKVPSK	_SK[GlyGly (K)]IQALGLEVTKVPSK_	43	(K44)	1.1.1.1.-.-.-.1	83.0586	168.69	112.587	96.1287	1.5561	3.51905	1.75916	2.07471	143.744	225.432	258.272	32.8	39.8	28.2	51.6852	3.59647e-06	0.0011212	1	Up
K4CWC4	PR10 protein, org=Solanum lycopersicum		Solanum lycopersicum	SIEIVEGDGGAGSIKQMNFVEGGPIK	_SIEIVEGDGGAGSIK[GlyGly (K)]QMNFVEGGPIK_	41	(K55)	1.1.1.1.-.-.-.-	224.714	216.329	103.026	144.507	3.89025	1.7635	1.62682	2.61605	2.74237	1.19302	4.6518	34	42.1	60.5	69.577	4.63072e-06	0.00120822	1	Up
A0A3Q7HJ43;A0A3Q7HRI6;Q43509	BZIP domain-containing protein;BZIP domain-containing protein;G-box binding protein (Fragment), org=Solanum lycopersicum	101266435;;GBF9	Solanum lycopersicum	AEVLKEENASLR	_AEVLK[GlyGly (K)]EENASLR_	335;342;323	(K339);(K346);(K327)	1.1.1.1.-.-.-.-	37.6338	35.2714	46.2201	47.7797	2.9855	3.02298	2.13548	1.88342	20.6362	58.2442	44.1852	14.9	23.3	46.3	16.6449	5.28877e-06	0.00123985	1	Up
A0A3Q7G0R4	Uncharacterized protein, org=Solanum lycopersicum	101256582	Solanum lycopersicum	TILLEIPSLGKQTAGAASYSK	_TILLEIPSLGK[GlyGly (K)]QTAGAASYSK_	661	(K671)	1.-.1.1.-.-.-.-	196.477	210.836	125.732	170.185	3.52104	3.63172	7.23196	4.78337	2.58626	2.4549	1.38574	21.3	36	30.7	36.6876	5.84088e-06	0.00128855	0.75	Up
A0A3Q7IKM0	Uncharacterized protein, org=Solanum lycopersicum	101244100	Solanum lycopersicum	GSPKSWSSEDDGEK	_GSPK[GlyGly (K)]SWSSEDDGEK_	349	(K352)	-.1.1.1.-.-.-.-	90.9776	56.9267	93.5347	70.5743	2.30868	3.07147	4.85905	3.39062	24.704	1.6772	1.90844	22.3	31.4	140	22.892	6.17846e-06	0.00134703	0.75	Up
A0A3Q7IM48	protein-serine/threonine phosphatase, org=Solanum lycopersicum		Solanum lycopersicum	GLQDKIELVPIDLQNRPVWYK	_GLQDK[GlyGly (K)]IELVPIDLQNRPVWYK_	422	(K426)	1.1.1.1.-.-.-.1	272.013	262.934	128.489	206.525	4.29482	4.67512	7.37053	4.91677	80.4568	104.904	86.9171	30.4	26.2	14	40.9254	6.25398e-06	0.00134999	1	Up
A0A3Q7F5X8	Uncharacterized protein, org=Solanum lycopersicum	101245105	Solanum lycopersicum	EVNVKSGLPATTSTER	_EVNVK[GlyGly (K)]SGLPATTSTER_	67	(K71)	1.1.1.1.-.-.-.-	120.669	88.2567	145.399	67.0977	1.30257	2.48094	3.22127	2.3876	2.96862	3.72997	1.34262	32.9	33.7	45.5	44.8685	6.53625e-06	0.00135895	1	Up
A0A3Q7F802	ACB domain-containing protein, org=Solanum lycopersicum	101247861	Solanum lycopersicum	EIVVDNIESEPMVNKVEETSER	_EIVVDNIESEPMVNK[GlyGly (K)]VEETSER_	526	(K540)	1.1.1.1.1.-.1.-	69.7991	47.8311	65.3979	53.0544	10.0654	7.639	8.66284	9.26089	30.5288	59.3171	8.019	17.4	11.5	78.8	6.62629	7.41803e-06	0.00141598	1	Up
A0A3Q7EZ16	14-3-3 domain-containing protein, org=Solanum lycopersicum	543791	Solanum lycopersicum	ACNLAKQAFDEAISELDTLGEESYK	_AC[Carbamidomethyl (C)]NLAK[GlyGly (K)]QAFDEAISELDTLGEESYK_	195	(C196,K200)	1.1.1.1.-.-.-.1	127.323	169.142	150.018	170.64	2.44585	4.54394	3.34107	2.60829	111.921	97.9368	108.361	13.1	29.5	6.85	47.6943	7.51296e-06	0.00141598	1	Up
A0A0C5CHE9;Q2MI87	Cytochrome f, org=Solanum lycopersicum	petA	Solanum lycopersicum	TNILVVGPVPGKK	_TNILVVGPVPGK[GlyGly (K)]K_	145;145	(K156);(K156)	1.1.1.1.-.-.-.1	51.6398	32.0441	45.5262	53.394	1.81921	2.50382	1.94791	1.13113	2.7561	2.1306	66.9015	21.2	30.5	156	24.6693	9.89204e-06	0.00150291	1	Up
A0A3Q7J3M9	MBD domain-containing protein, org=Solanum lycopersicum	101259218	Solanum lycopersicum	MTDNIGHPDVVEETPADVPEATKLNEEEK	_MTDNIGHPDVVEETPADVPEATK[GlyGly (K)]LNEEEK_	313	(K335)	-.1.1.1.-.-.-.-	32.874	25.9427	43.6356	45.5159	2.73741	2.45504	2.50964	1.39336	1.599	3.38981	1.42263	25	26.4	50.9	16.2684	1.10068e-05	0.00155998	0.75	Up
A0A3Q7GNI0	Uncharacterized protein, org=Solanum lycopersicum	101255401	Solanum lycopersicum	AAVSPLAKYK	_[Acetyl (Protein N-term)]AAVSPLAK[GlyGly (K)]YK_	2	(K9)	1.1.1.1.-.-.-.-	478.408	461.915	482.041	348.576	2.74907	1.62713	1.66305	3.44814	199.681	212.904	152.379	14.3	37.4	16.9	186.662	1.2825e-05	0.00163003	1	Up
A0A3Q7I9H4	Bet v I/Major latex protein domain-containing protein, org=Solanum lycopersicum		Solanum lycopersicum	GKAIDLFK	_GK[GlyGly (K)]AIDLFK_	256	(K257)	1.1.1.1.-.1.-.1	2437.84	1696.83	1064.46	1116.13	37.1801	79.2413	41.823	37.4591	638.165	833.967	821.934	40.6	41.5	14.4	32.2695	1.30186e-05	0.00163865	1	Up
A0A3Q7I3U9	Enoyl reductase (ER) domain-containing protein, org=Solanum lycopersicum	101243822	Solanum lycopersicum	FPLSKAEDAWSR	_FPLSK[GlyGly (K)]AEDAWSR_	304	(K308)	2.2.2.2.1.1.1.1	2816.15	2689.45	2681.79	2071.45	508.934	618.313	589.011	755.792	1416.52	1472.72	1165.3	13	16.6	12.1	4.14993	1.36274e-05	0.00166069	1	Up
A0A3Q7J411	ABC transporter domain-containing protein, org=Solanum lycopersicum		Solanum lycopersicum	LVLLKGVSGAFRPGVLTALMGVSGAGK	_LVLLK[GlyGly (K)]GVSGAFRPGVLTALMGVSGAGK_	8,272,265	(K831)(K2269)	1.-.1.1.-.-.-.-	24.4093	34.3718	39.5637	44.093	1.3291	1.81833	1.73409	2.95542	2.42901	2.51269	5.70962	23.8	35.6	52.7	18.1751	1.41735e-05	0.00167033	0.75	Up
A0A3Q7HIQ8	non-specific serine/threonine protein kinase, org=Solanum lycopersicum		Solanum lycopersicum	DVSLVKGHER	_DVSLVK[GlyGly (K)]GHER_	771	(K776)	-.1.1.1.-.-.-.-	144.751	85.192	150.144	249.567	4.98181	4.15296	2.16886	2.14305	3.64099	2.30492	2.23158	43.3	42.6	29.1	46.8259	1.67038e-05	0.00182089	0.75	Up
Q84KJ2	Copper chaperone, org=Solanum lycopersicum	LeCCH	Solanum lycopersicum	VGMSCEGCVGAVKR	_VGMSC[Carbamidomethyl (C)]EGC[Carbamidomethyl (C)]VGAVK[GlyGly (K)]R_	9	(C13,C16,K21)	1.1.1.1.-.-.-.1	146.283	422.46	276.233	375.369	2.8539	7.62098	6.61809	4.3616	122.356	108.33	99.1548	40	40.2	10.6	56.8804	1.72022e-05	0.00184226	1	Up
A0A494G9H0	BI1-like protein, org=Solanum lycopersicum		Solanum lycopersicum	KDDVEFGTAPLYPAMLESPELR	_K[GlyGly (K)]DDVEFGTAPLYPAMLESPELR_	8	(K8)	-.1.1.1.-.-.-.1	46.5649	40.8693	25.9743	28.6526	2.32414	2.21277	2.76436	4.31478	31.4117	62.4539	39.8106	27.6	33.4	36	12.2297	1.97074e-05	0.00194931	0.75	Up
A0A3Q7J9J3;Q43500	Fatty acid desaturase domain-containing protein;Lipid desaturase-like protein, org=Solanum lycopersicum	;cevi19	Solanum lycopersicum	VPSSKPPFTLGDVK	_VPSSK[GlyGly (K)]PPFTLGDVK_	24;24	(K28);(K28)	1.1.1.1.-.-.-.-	164.972	224.74	239.016	128.579	5.13806	6.24083	2.38272	5.38111	42.7328	83.7991	44.8499	27.3	34.9	40.5	39.5611	2.19207e-05	0.00204238	1	Up
A0A3Q7HXW1	SCP domain-containing protein, org=Solanum lycopersicum		Solanum lycopersicum	AGDCNLIHSGAGENLAKGGGDFTGR	_AGDC[Carbamidomethyl (C)]NLIHSGAGENLAK[GlyGly (K)]GGGDFTGR_	235	(C238,K251)	1.1.1.1.-.-.-.-	1275.67	1146.06	662.387	1033.32	3.21361	1.46303	5.62845	2.27179	173.203	250.607	162.049	25.6	57.4	24.7	327.381	2.28242e-05	0.00206479	1	Up
K4CPC4	E2 ubiquitin-conjugating enzyme, org=Solanum lycopersicum	101253514	Solanum lycopersicum	VELPDAYPYKSPSIGFVNK	_VELPDAYPYK[GlyGly (K)]SPSIGFVNK_	53	(K62)	1.1.1.1.-.1.-.-	52.4447	68.9374	104.168	54.2766	4.03811	4.72016	6.07049	6.93992	86.3254	68.4157	41.0241	34.3	24	35	12.8546	2.31728e-05	0.00207907	1	Up
A0A3Q7GY85	alanine transaminase, org=Solanum lycopersicum		Solanum lycopersicum	TAPDAFYAKHLLNATGIVVVPGSGFR	_TAPDAFYAK[GlyGly (K)]HLLNATGIVVVPGSGFR_	444	(K452)	1.1.1.1.1.1.-.-	715.173	715.37	648.882	499.077	172.261	156.232	111.744	150.593	205.683	269.308	434.155	15.8	17.4	38.9	4.36421	2.50707e-05	0.00216044	1	Up
A0A3Q7F6F2	Small ribosomal subunit protein uS10 domain-containing protein, org=Solanum lycopersicum		Solanum lycopersicum	AAYAAMKPTKPGLEEPAEMVHK	_[Acetyl (Protein N-term)]AAYAAM[Oxidation (M)]K[GlyGly (K)]PTK[GlyGly (K)]PGLEEPAEMVHK_	2	(M7,K8,K11)	1.1.1.1.-.-.-.1	1084.37	860.556	859.149	942.228	3.67313	3.39154	4.04583	1.73185	459.619	570.465	212.364	11.3	31.8	44.3	291.714	2.97324e-05	0.00227681	1	Up
A0A3Q7HS21	Uncharacterized protein, org=Solanum lycopersicum	101261255	Solanum lycopersicum	VPSVTDTGLKPR	_VPSVTDTGLK[GlyGly (K)]PR_	291	(K300)	1.1.1.1.-.-.-.-	108.147	109.859	103.84	198.52	1.75451	5.30374	3.55406	3.09614	5.56997	5.52122	52.8219	35.1	42.8	128	37.9595	2.98649e-05	0.00227681	1	Up
A0A3Q7GBE4	Uncharacterized protein, org=Solanum lycopersicum	104647199	Solanum lycopersicum	EVKEVVQETTDKNYR	_EVK[GlyGly (K)]EVVQETTDKNYR_	343	(K345)	1.1.1.1.-.-.-.-	79.8267	136.62	256.728	183.776	3.6125	5.37268	3.94815	1.94611	11.4016	95.9284	49.0342	45.6	37.8	81.2	44.1516	3.00192e-05	0.00227681	1	Up
Q9FPM6	9-divinyl ether synthase, org=Solanum lycopersicum	DES	Solanum lycopersicum	GYILSSFAKR	_GYILSSFAK[GlyGly (K)]R_	127	(K135)	1.1.1.1.-.-.-.-	531.291	337.248	237.442	151	7.57974	4.98593	3.01598	2.18202	92.7135	203.527	134.379	52	54	39	70.7614	3.11941e-05	0.00229943	1	Up
A0A3Q7EA13	Uncharacterized protein, org=Solanum lycopersicum	101260964	Solanum lycopersicum	MKLTQLEQELQR	_MK[GlyGly (K)]LTQLEQELQR_	74	(K75)	1.1.1.1.-.-.-.-	47.5666	59.2732	114.541	113.782	1.48368	1.19297	1.99851	3.65849	46.0418	47.4199	44.3104	42.2	52.9	3.39	40.218	3.14161e-05	0.00230041	1	Up
K4DHV2	E2 ubiquitin-conjugating enzyme, org=Solanum lycopersicum	101266615	Solanum lycopersicum	IQLPAEYPFKPPSFMLLTPNGR	_IQLPAEYPFK[GlyGly (K)]PPSFM[Oxidation (M)]LLTPNGR_	64	(K73,M78)	1.1.1.1.-.-.-.-	82.2091	306.713	271.549	234.265	2.40689	1.33576	1.30272	4.25924	166.323	187.603	186.545	44.2	59.6	6.66	96.1605	3.28936e-05	0.00231068	1	Up
A0A3Q7FW64	Uncharacterized protein, org=Solanum lycopersicum	101260626	Solanum lycopersicum	NVMNPIVAIEAINKR	_NVMNPIVAIEAINK[GlyGly (K)]R_	23	(K36)	1.1.1.1.-.-.-.-	37.1548	86.4903	65.1242	76.0745	5.3624	4.82633	3.19902	2.59576	12.2905	18.6968	4.82012	32.1	32.8	58.2	16.5698	3.35822e-05	0.00231068	1	Up
A0A3Q7EZE4	Uncharacterized protein, org=Solanum lycopersicum	104647762	Solanum lycopersicum	QADNDIKDMISSLTKR	_QADNDIK[GlyGly (K)]DMISSLTKR_	14	(K20)	1.1.1.1.1.-.-.-	118.831	120.575	306.054	274.536	0.71106	2.25665	1.63114	3.09292	66.9369	88.8283	35.0865	48.5	52.3	42.5	106.607	3.37267e-05	0.00231287	1	Up
A0A3Q7JRL8	Aldehyde dehydrogenase domain-containing protein, org=Solanum lycopersicum	101247788	Solanum lycopersicum	LFVPVKNMDIPAAAEIIR	_LFVPVK[GlyGly (K)]NMDIPAAAEIIR_	112	(K117)	1.1.1.1.-.-.-.-	102.559	113.247	93.1976	62.9642	7.84337	3.8857	4.68884	3.22271	58.2078	37.9219	45.9522	23.3	41.7	21.6	18.9387	3.55737e-05	0.00236557	1	Up
A0A3Q7ELD7	Eukaryotic translation initiation factor 4C, org=Solanum lycopersicum	101248917	Solanum lycopersicum	DYQDDKADVILKYMPDEAR	_DYQDDKADVILK[GlyGly (K)]YMPDEAR_	83	(K94)	1.1.1.1.-.-.-.-	109.839	147.264	238.968	178.328	2.37559	4.28428	7.41836	3.16969	3.46881	1.60082	1.74766	32.4	51.3	45.7	39.1003	3.88135e-05	0.0024469	1	Up
K4D1U9	Non-specific lipid-transfer protein, org=Solanum lycopersicum	101266080	Solanum lycopersicum	SAANAIKGLNLGK	_SAANAIK[GlyGly (K)]GLNLGK_	76	(K82)	1.1.1.1.-.-.-.-	44.6502	45.8237	88.1693	105.194	2.58862	3.38564	1.22707	1.4649	27.3678	44.9056	13.9682	43	46.5	54	32.7521	3.91071e-05	0.0024469	1	Up
A0A3Q7EMF7	Deoxyuridine 5'-triphosphate nucleotidohydrolase, org=Solanum lycopersicum	101256925	Solanum lycopersicum	GKALVPTDLSIAVPEGTYAR	_GK[GlyGly (K)]ALVPTDLSIAVPEGTYAR_	49	(K50)	1.1.1.1.-.-.-.1	85.7656	251.352	91.0053	181.834	2.61029	2.34835	2.00859	5.92912	123.365	112.941	98.1512	52	56.5	11.4	47.297	4.00314e-05	0.00246506	1	Up
A0A3Q7EPE9	Aminoacyl-transfer RNA synthetases class-II family profile domain-containing protein, org=Solanum lycopersicum	101251038	Solanum lycopersicum	LKDVVAAIDYEIPR	_LK[GlyGly (K)]DVVAAIDYEIPR_	854	(K855)	1.1.1.1.-.-.-.-	43.6446	40.787	56.1145	83.1326	4.69114	4.20818	4.2266	3.02285	2.61695	1.80986	2.82171	34.6	17.6	22.1	13.8511	4.1683e-05	0.00250006	1	Up
A0A3Q7FN52	VHS domain-containing protein, org=Solanum lycopersicum	101256571	Solanum lycopersicum	ITAGMSSMSFKMK	_ITAGMSSM[Oxidation (M)]SFK[GlyGly (K)]MK_	28	(M35,K38)	1.1.1.1.-.-.-.1	127.358	136.827	54.3194	112.141	1.52105	4.00736	4.59572	3.05892	1.54603	47.9672	1.21837	34.4	40.7	159	32.6666	4.30931e-05	0.00253923	1	Up
A0A3Q7FN52	VHS domain-containing protein, org=Solanum lycopersicum	101256571	Solanum lycopersicum	IGGTEVGQKITAGMSSMSFK	_IGGTEVGQK[GlyGly (K)]ITAGMSSMSFK_	19	(K27)	1.1.1.1.-.-.-.-	219.993	295.846	92.7102	156.331	2.98232	1.97173	3.32206	3.77097	1.36576	94.5648	3.17229	45.5	25.4	161	63.491	4.46843e-05	0.00256309	1	Up
D0EXD9;Q9STA9	Hexose transporter 1;Hexose transporter (Fragment), org=Solanum lycopersicum	HT1;ht1	Solanum lycopersicum	NGTAVEMAKGGAGYK	_NGTAVEMAK[GlyGly (K)]GGAGYK_	507;276	(K515);(K284)	1.1.1.1.-.-.-.-	48.4007	98.6792	127.212	70.1113	3.20303	6.25341	3.98868	3.36387	50.9434	3.70591	3.77985	39.8	33.5	140	20.4892	4.75947e-05	0.00262772	1	Up
A0A3Q7I801	Bet v I/Major latex protein domain-containing protein, org=Solanum lycopersicum	101246666	Solanum lycopersicum	LMPQVKNIEAEGDGSIK	_LMPQVK[GlyGly (K)]NIEAEGDGSIK_	34	(K39)	1.1.-.1.-.-.-.-	286.575	272.505	96.3719	105.15	5.01233	1.36742	2.01656	1.38157	3.62186	1.29746	3.76223	54.4	71.1	47.8	77.7881	4.86373e-05	0.00265762	0.75	Up
A0A3Q7FIC7	Late embryogenesis abundant protein LEA-2 subgroup domain-containing protein, org=Solanum lycopersicum	104645573	Solanum lycopersicum	QQSPPLLKR	_QQSPPLLK[GlyGly (K)]R_	42	(K49)	1.1.1.1.1.1.-.1	888.294	1276.42	605.095	675.336	77.7334	91.2943	57.9544	111.337	503.448	333.479	473.893	35	26.6	20.8	10.1831	4.98232e-05	0.00267949	1	Up
A0A3Q7FZI5	Triosephosphate isomerase, cytosolic, org=Solanum lycopersicum		Solanum lycopersicum	ESGSTMAVVAAQTKAIADR	_ESGSTMAVVAAQTK[GlyGly (K)]AIADR_	136	(K149)	1.1.1.1.-.-.-.1	190.359	196.925	109.336	154.148	1.29384	3.55046	2.75697	1.28616	128.291	76.4865	89.4958	24.7	50.6	27.5	73.2234	5.34476e-05	0.00277444	1	Up
A0A3Q7EJ92	UMP-CMP kinase, org=Solanum lycopersicum	101243930	Solanum lycopersicum	AEIKSGSENGTMISNMIK	_AEIK[GlyGly (K)]SGSENGTMISNMIK_	58	(K61)	1.1.1.1.-.-.-.1	117.602	139.109	149.661	170.443	3.38568	1.74358	1.8934	3.79925	97.9844	53.0579	55.2513	15.3	38.4	36.8	53.3007	5.64964e-05	0.00285785	1	Up
A0A3Q7GRY0	glutathione transferase, org=Solanum lycopersicum		Solanum lycopersicum	ESKYLGGESFTLADLHHAPSLHYLSGSK	_ESK[GlyGly (K)]YLGGESFTLADLHHAPSLHYLSGSK_	153	(K155)	3.3.3.3.-.2.1.3	1188.93	1601.56	1097.06	990.68	258.125	146.995	209.8	250.271	606.746	683.975	776.351	21.9	23.5	12.3	5.63833	5.95122e-05	0.00291898	1	Up
A0A3Q7F842	RRM domain-containing protein, org=Solanum lycopersicum		Solanum lycopersicum	VFVGGLAWETKSESLR	_VFVGGLAWETK[GlyGly (K)]SESLR_	36	(K46)	1.1.1.1.-.-.-.-	44.8691	54.0054	41.481	25.6981	3.43885	1.46307	1.22735	1.50946	27.4705	1.69501	4.03745	28.4	53.8	129	21.7384	6.68357e-05	0.00302314	1	Up
A0A3Q7I9H4	Bet v I/Major latex protein domain-containing protein, org=Solanum lycopersicum		Solanum lycopersicum	IHVIDDKNLVTK	_IHVIDDK[GlyGly (K)]NLVTK_	189	(K195)	1.1.1.1.1.1.1.1	750.035	700.565	330.595	421.857	46.5619	49.0071	23.6422	41.0426	252.075	243.768	237.667	37.4	28.6	2.96	13.7473	6.77842e-05	0.00304708	1	Up
A0A3Q7I801	Bet v I/Major latex protein domain-containing protein, org=Solanum lycopersicum	101246666	Solanum lycopersicum	ALVVDSDNLIPKLMPQVK	_ALVVDSDNLIPK[GlyGly (K)]LMPQVK_	22	(K33)	1.1.1.1.-.1.-.1	14567.7	17685.1	4005.38	5361.69	92.6228	37.0825	58.933	135.674	3117.7	1666.23	1516.32	64.9	53	42.1	128.333	7.0798e-05	0.00309183	1	Up
A0A3Q7IM48	protein-serine/threonine phosphatase, org=Solanum lycopersicum		Solanum lycopersicum	QKFAEELIAYSDTFLK	_QK[GlyGly (K)]FAEELIAYSDTFLK_	488	(K489)	1.1.1.1.-.-.-.-	99.2679	145.135	74.1689	41.4678	2.65955	2.76389	1.49122	4.41212	31.8007	39.2644	24.3772	48.6	42.4	23.4	31.7865	7.14713e-05	0.00309982	1	Up
A0A3Q7F479	Enoyl reductase (ER) domain-containing protein, org=Solanum lycopersicum	101268548	Solanum lycopersicum	MKAVVITSPGGPEVLK	_MK[GlyGly (K)]AVVITSPGGPEVLK_	1	(K2)	1.1.1.1.-.-.-.-	99.4964	86.1943	151.197	82.6089	2.00744	2.87791	6.1556	2.72003	41.0521	46.6776	79.73	30.3	53.8	37.4	30.4845	7.1659e-05	0.00309982	1	Up
K4CWC4	PR10 protein, org=Solanum lycopersicum		Solanum lycopersicum	LLSHDVKSIEIVEGDGGAGSIK	_LLSHDVK[GlyGly (K)]SIEIVEGDGGAGSIK_	34	(K40)	2.2.2.2.1.1.-.1	4361.82	2180.04	1899.11	2271.56	212.521	266.977	160.966	165.116	1027.89	1723.49	1246.12	42.3	24.6	26.7	13.2979	7.28794e-05	0.00311707	1	Up
A0A3Q7F1D2	Dienelactone hydrolase domain-containing protein, org=Solanum lycopersicum	101261451	Solanum lycopersicum	YNVEDEPAVKAAEESHTDMLNWFTK	_YNVEDEPAVK[GlyGly (K)]AAEESHTDMLNWFTK_	211	(K220)	-.1.1.1.-.-.-.-	32.6877	57.8003	47.4661	25.2303	1.77168	1.48653	3.1887	3.59314	14.7242	3.71606	1.70971	35.8	41.3	104	16.2533	7.3247e-05	0.00311769	0.75	Up
Q9FPM6	9-divinyl ether synthase, org=Solanum lycopersicum	DES	Solanum lycopersicum	SAVSMLDEAEKLGIK	_SAVSMLDEAEK[GlyGly (K)]LGIK_	253	(K263)	-.1.1.1.-.-.-.-	50.5602	39.8725	64.4856	59.2224	3.112	4.32108	1.75628	3.45879	1.46348	2.09817	2.44329	20.1	33.7	24.8	16.9306	7.44311e-05	0.00313272	0.75	Up
A0A3Q7IGQ1	RRM domain-containing protein, org=Solanum lycopersicum		Solanum lycopersicum	GFGFVTFTDEKSMR	_GFGFVTFTDEK[GlyGly (K)]SMR_	49	(K59)	1.1.1.1.-.-.-.1	362.175	601.791	367.318	484.022	1.60222	2.70364	4.86943	1.3278	303.683	92.291	54.431	25	61.3	89.5	172.835	7.47343e-05	0.00313734	1	Up
A0A060PVS3;Q9STA8	Sugar transporter 2;Hexose transporter, org=Solanum lycopersicum	STP2;ht2	Solanum lycopersicum	FMVDEDDVDMIKK	_FM[Oxidation (M)]VDEDDVDMIK[GlyGly (K)]K_	498;498	(M499,K509);(M499,K509)	-.1.1.1.-.-.-.-	176.315	64.4284	183.357	127.621	4.87724	1.4979	2.50527	1.16547	16.8492	4.03458	1.99888	39.8	66.8	106	54.9202	7.56618e-05	0.00316081	0.75	Up
Q9XEX8	Remorin 1, org=Solanum lycopersicum	rem-1	Solanum lycopersicum	RGEDLLKAEELAAK	_RGEDLLK[GlyGly (K)]AEELAAK_	169	(K175)	1.1.1.1.-.-.-.1	171.949	188.119	174.058	117.686	2.51358	3.17583	7.21542	3.88232	265.1	120.118	140.574	19	49.8	44.8	38.828	7.91665e-05	0.00321578	1	Up
A0A3Q7I3U9	Enoyl reductase (ER) domain-containing protein, org=Solanum lycopersicum	101243822	Solanum lycopersicum	TVIDSKFPLSKAEDAWSR	_TVIDSKFPLSK[GlyGly (K)]AEDAWSR_	298	(K308)	2.2.2.2.2.2.2.2	2864.06	3700.01	2249.25	2204.31	527.284	741.832	487.586	559.584	1419.52	1443.9	1153.59	25.4	19.4	12	4.75659	8.23389e-05	0.00327583	1	Up
A0A3Q7F5K1	Single-stranded DNA binding protein Ssb-like OB fold domain-containing protein, org=Solanum lycopersicum	101260102	Solanum lycopersicum	NEQVDLMKPDATIIIR	_NEQVDLMK[GlyGly (K)]PDATIIIR_	95	(K102)	1.1.1.1.-.1.-.1	134.936	174.59	153.166	136.899	69.0155	70.4925	58.9133	77.8968	142.341	37.2556	76.1417	12.3	11.3	62.3	2.16993	8.74959e-05	0.00336682	1	Up
A0A3Q7GSV6	TNase-like domain-containing protein, org=Solanum lycopersicum	101265342	Solanum lycopersicum	GIDAPESAMPYGKEAK	_GIDAPESAMPYGK[GlyGly (K)]EAK_	221	(K233)	1.1.1.1.-.-.-.-	81.0816	208.687	97.2565	91.988	1.40178	4.06348	5.07251	3.54024	50.5264	21.3133	37.2181	49.8	44	40.2	34.0256	8.9008e-05	0.00338075	1	Up
A0A3Q7EL64;A0A3Q7G3L7;A0A3Q7GUG2	60S ribosomal protein L36, org=Solanum lycopersicum		Solanum lycopersicum	EVAGFAPYEKR	_EVAGFAPYEK[GlyGly (K)]R_	49;97;85	(K58);(K106);(K94)	1.1.1.1.1.1.1.1	512.562	408.995	389.595	400.874	191.932	192.917	222.319	169.88	216.994	200.841	325.116	13.3	11.1	27.3	2.20324	8.97421e-05	0.00338798	1	Up
A0A3Q7IM48	protein-serine/threonine phosphatase, org=Solanum lycopersicum		Solanum lycopersicum	EGLNYDITSGRPKLAK	_EGLNYDITSGRPK[GlyGly (K)]LAK_	561	(K573)	1.1.1.1.-.1.1.1	249.756	239.471	181.888	195.213	72.3768	76.4793	85.8237	93.1237	140.912	98.0872	91.6587	15.3	11.4	24.3	2.64283	9.17333e-05	0.00342754	1	Up
A0A3Q7JHQ6;A0AA51NGI2	J domain-containing protein, org=Solanum lycopersicum		Solanum lycopersicum	FLSIAEKLLTNR	_FLSIAEK[GlyGly (K)]LLTNR_	21;21	(K27);(K27)	-.1.1.1.-.-.-.-	71.4481	72.2141	52.4674	34.1264	5.43932	3.42302	4.66675	4.52884	69.4097	2.69092	3.01028	31.4	18.4	153	12.751	9.26741e-05	0.00345007	0.75	Up
A0A3Q7EUN1	tyrosine--tRNA ligase, org=Solanum lycopersicum		Solanum lycopersicum	AVNKILQPVR	_AVNK[GlyGly (K)]ILQPVR_	361	(K364)	-.1.1.1.-.-.-.-	55.6146	43.9572	62.4964	76.7417	3.30815	3.05334	6.50052	2.59962	60.9473	71.5187	87.4651	22.9	46.1	18.2	15.4453	9.50175e-05	0.00347579	0.75	Up
A0A3Q7FX42	Ribosome biogenesis protein WDR12 homolog, org=Solanum lycopersicum		Solanum lycopersicum	GISAEKILEIEYIR	_GISAEK[GlyGly (K)]ILEIEYIR_	88	(K93)	1.-.1.1.-.1.-.-	65.473	49.9822	65.7161	60.2282	3.00692	2.67043	1.51451	3.27586	109.219	91.6642	110.23	12.2	29.6	10.1	23.0613	9.72822e-05	0.0034974	0.75	Up
A0A3Q7GPD2	Stress-response A/B barrel domain-containing protein, org=Solanum lycopersicum	101266335	Solanum lycopersicum	MEGGKGGVVK	_[Acetyl (Protein N-term)]MEGGK[GlyGly (K)]GGVVK_	1	(K5)	1.1.1.1.-.-.-.1	109.977	107.99	40.7268	157.503	2.40649	1.58905	1.93068	3.89818	93.1061	34.6756	85.9548	46.2	41.5	44.7	42.3635	9.90132e-05	0.00350625	1	Up
A0A3Q7I3U9	Enoyl reductase (ER) domain-containing protein, org=Solanum lycopersicum	101243822	Solanum lycopersicum	LKTVIDSKFPLSK	_LK[GlyGly (K)]TVIDSKFPLSK_	296	(K297)	2.2.2.2.2.2.1.2	685.743	567.422	445.202	425.957	60.7751	106.261	107.424	107.655	240.773	322.353	369.81	22.7	24.3	21	5.55937	0.000102896	0.0035779	1	Up
A0A3Q7I9H4	Bet v I/Major latex protein domain-containing protein, org=Solanum lycopersicum		Solanum lycopersicum	NLETKYSLIEGDILGEK	_NLETK[GlyGly (K)]YSLIEGDILGEK_	79	(K83)	1.1.1.1.-.-.-.-	412.233	587.344	135.919	149.992	2.35369	4.76167	1.42181	5.64166	173.697	155.35	202.686	67.9	56	13.5	90.6625	0.000103707	0.00359179	1	Up
A0A3Q7GDG7	Glyceraldehyde-3-phosphate dehydrogenase, org=Solanum lycopersicum	101258368	Solanum lycopersicum	LEKEASYEDIK	_LEK[GlyGly (K)]EASYEDIK_	253	(K255)	2.2.2.2.2.2.2.2	1929.93	2428.97	1845.28	1708.26	655.794	900.17	692.756	615.449	1353.22	1406.73	1331.43	15.9	17.7	2.84	2.76256	0.00010872	0.00367833	1	Up
A0A3Q7FUI5	Uncharacterized protein, org=Solanum lycopersicum		Solanum lycopersicum	SIDVKGHDFELLPFGAGR	_SIDVK[GlyGly (K)]GHDFELLPFGAGR_	423,906	(K427)(K910)	1.1.1.1.-.-.-.-	209.321	114.51	301.081	218.917	7.49846	5.57146	7.71248	6.08453	100.289	89.7664	124.461	36.2	15.6	17	31.4077	0.000113079	0.00373821	1	Up
A0A3Q7I9H4	Bet v I/Major latex protein domain-containing protein, org=Solanum lycopersicum		Solanum lycopersicum	QMNFVEGGPIKYLK	_QM[Oxidation (M)]NFVEGGPIK[GlyGly (K)]YLK_	56,173	(M57,K66)(M174,K183)	1.1.1.1.-.-.-.-	533.017	329.817	116.686	172.342	1.60015	6.48785	2.84576	6.20505	223.46	206.971	182.817	64.8	56.9	10	67.2078	0.000118903	0.00382632	1	Up
A0A3Q7H727	GRAM domain-containing protein, org=Solanum lycopersicum	101253700	Solanum lycopersicum	VVLPVDQLKAVNPSISK	_VVLPVDQLK[GlyGly (K)]AVNPSISK_	204	(K212)	1.1.1.1.-.-.-.1	257.073	127.574	169.255	57.6027	5.06978	4.62956	1.69754	2.8708	94.3216	173.919	120.343	54.5	43.9	31.3	42.8594	0.000122738	0.00387536	1	Up
A0A3Q7F2D3	SH3 domain-containing protein, org=Solanum lycopersicum		Solanum lycopersicum	VAVILGNIEAEIVSEKQR	_VAVILGNIEAEIVSEK[GlyGly (K)]QR_	244	(K259)	-.1.1.1.-.-.-.-	80.9726	126.105	31.3225	67.1647	1.851	2.35435	3.23513	1.25867	99.7788	83.0639	108.51	51.3	38.5	13.3	35.1258	0.000124809	0.00390407	0.75	Up
A0A3Q7HSH2	Longin domain-containing protein, org=Solanum lycopersicum		Solanum lycopersicum	TVMVENIDKVLER	_TVMVENIDK[GlyGly (K)]VLER_	139	(K147)	1.1.1.1.-.-.-.1	126.162	61.2286	104.055	100.825	4.17216	2.9188	1.29326	3.97798	55.7095	154.337	73.6694	27.6	42.7	55.5	31.7315	0.000129183	0.00396986	1	Up
A0A3Q7G344	VHS domain-containing protein, org=Solanum lycopersicum	101253775	Solanum lycopersicum	KTIDVKSEPMR	_K[GlyGly (K)]TIDVKSEPMR_	315	(K315)	1.1.1.1.-.1.-.1	419.033	502.948	301.494	375.817	136.813	85.8964	99.328	119.81	171.891	79.1342	76.0019	21	20.3	50	3.61955	0.000130556	0.00398919	1	Up
A0A3Q7HG29	Multifunctional fusion protein, org=Solanum lycopersicum		Solanum lycopersicum	ALNDQHVLLEGTLLKPNMVTPGSDSPK	_ALNDQHVLLEGTLLK[GlyGly (K)]PNMVTPGSDSPK_	690	(K704)	1.-.1.1.-.-.-.1	147.93	83.5634	73.3074	66.9867	4.02575	3.12361	1.16478	1.48528	133.912	121.31	150.939	40.1	55.4	11	37.9397	0.000130873	0.00399061	0.75	Up
A0A3Q7HYP9	glutathione transferase, org=Solanum lycopersicum		Solanum lycopersicum	GVKYEFIEEDLQNK	_GVK[GlyGly (K)]YEFIEEDLQNK_	26	(K28)	1.1.1.1.1.-.-.1	292.551	390.591	439.428	324.64	44.8679	49.8183	45.349	84.6684	196.161	144.172	168.744	18.2	34	15.3	6.44053	0.000133845	0.00401684	1	Up
A0A3Q7EUH6	SKP1-like protein, org=Solanum lycopersicum		Solanum lycopersicum	VFDAEFVKVDQK	_VFDAEFVK[GlyGly (K)]VDQK_	83	(K90)	1.-.1.1.-.-.-.-	78.8558	86.7105	132.634	47.5438	1.63886	5.42065	1.65643	3.41565	27.1343	25.7463	26.8745	40.7	59.2	2.78	28.4995	0.000137651	0.00407755	0.75	Up
O81536	Annexin, org=Solanum lycopersicum	AN34	Solanum lycopersicum	AEVDLKTIANEYQK	_AEVDLK[GlyGly (K)]TIANEYQK_	270	(K275)	1.1.1.1.-.1.-.1	269.604	296.492	201.098	246.098	101.569	93.8807	82.4274	111.307	314.83	256.728	217.681	16	12.5	18.6	2.60363	0.000140405	0.00411439	1	Up
A0A3Q7HNF7	mannosyl-glycoprotein endo-beta-N-acetylglucosaminidase, org=Solanum lycopersicum	101261626	Solanum lycopersicum	HIANKLLSSKNSAQMYAER	_HIANK[GlyGly (K)]LLSSK[GlyGly (K)]NSAQMYAER_	181	(K185,K190)	1.1.1.1.-.1.1.1	522.558	434.477	365.855	333.169	46.3204	61.6497	32.1038	67.9131	111.6	59.1026	61.9477	20.2	30.9	38.1	7.96232	0.000142745	0.00415445	1	Up
A0A3Q7HUR4	GRAM domain-containing protein, org=Solanum lycopersicum	101259275	Solanum lycopersicum	VAVPLGNIGTINPIVMKESPPER	_VAVPLGNIGTINPIVMK[GlyGly (K)]ESPPER_	207	(K223)	1.1.1.1.-.1.-.1	684.866	741.043	584.227	724.412	183	129.173	205.89	188.374	322.442	171.67	168.273	10.3	18.7	39.9	3.8709	0.00014283	0.00415445	1	Up
Q9FT22	glutathione transferase, org=Solanum lycopersicum		Solanum lycopersicum	AGVKLLGISLSPFSR	_AGVK[GlyGly (K)]LLGISLSPFSR_	2	(K5)	1.1.1.1.-.-.-.-	70.8557	80.2505	43.1633	29.8421	1.48686	2.00681	4.37191	1.16359	44.8519	6.54829	16.0805	42	64.3	88.7	24.8209	0.000146938	0.00421518	1	Up
A0A3Q7FSL1	Amidase domain-containing protein, org=Solanum lycopersicum		Solanum lycopersicum	EMLGYYKEAIEDFR	_EMLGYYK[GlyGly (K)]EAIEDFR_	562	(K568)	-.1.1.1.-.-.-.-	52.6765	55.5302	65.311	88.7614	2.59554	2.69993	2.23117	6.11363	50.5912	4.36776	1.25572	25	53.2	147	19.2283	0.000148648	0.00424192	0.75	Up
A0A3Q7EUH6	SKP1-like protein, org=Solanum lycopersicum		Solanum lycopersicum	HLIEDDCAGSNIPLPNVTSKILAK	_HLIEDDC[Carbamidomethyl (C)]AGSNIPLPNVTSK[GlyGly (K)]ILAK_	170	(C176,K189)	1.1.1.1.-.-.-.-	200.26	161.729	225.616	193.655	5.5401	2.20485	3.99277	5.63542	232.635	105.181	163.873	13.5	37.1	38.1	44.9694	0.000153592	0.00430142	1	Up
A0A3Q7GRI3;Q9ZTJ6;Q9ZTJ9;Q9ZTK1	Leucine-rich repeat-containing N-terminal plant-type domain-containing protein;Hcr2-5D;Hcr2-0B;Disease resistance protein, org=Solanum lycopersicum	;Hcr2-5D;Hcr2-0B;Cf-5	Solanum lycopersicum	LDLYNNKLSGSIPEEIGYLR	_LDLYNNK[GlyGly (K)]LSGSIPEEIGYLR_	288,336,423;292,388;292,340,388;292,340	(K294)(K342)(K429);(K298)(K394);(K298)(K346)(K394);(K298)(K346)	1.1.1.1.-.-.-.-	183.978	331.418	236.501	418.565	2.77768	6.10017	1.61229	6.6182	126.35	208.015	267.53	35.5	57.5	35.3	68.4147	0.000154634	0.00431925	1	Up
A0A3Q7I3U9	Enoyl reductase (ER) domain-containing protein, org=Solanum lycopersicum	101243822	Solanum lycopersicum	NIDFVKSLGADEILDYK	_NIDFVK[GlyGly (K)]SLGADEILDYK_	191	(K196)	1.1.1.1.1.1.1.1	894.654	1410.55	836.538	920.306	162.625	156.515	169.81	137.804	635.144	637.225	696.919	26.2	8.75	5.34	6.4811	0.000166598	0.00446211	1	Up
A0A3Q7ENU3	Uncharacterized protein, org=Solanum lycopersicum		Solanum lycopersicum	TFPVSAFELDVPKK	_TFPVSAFELDVPK[GlyGly (K)]K_	145	(K157)	1.1.1.1.-.-.-.1	92.0525	388.712	94.2729	191.255	6.85491	2.37309	2.31245	4.48915	396.899	237.236	348.964	72.7	53.7	25	47.8048	0.000171502	0.00452518	1	Up
Q8GZD8	Neutral leucine aminopeptidase preprotein, org=Solanum lycopersicum	LapN	Solanum lycopersicum	DTLGLTHTNQSDAPKISFAAK	_DTLGLTHTNQSDAPK[GlyGly (K)]ISFAAK_	58	(K72)	2.2.2.2.2.2.2.2	2457.66	2693.6	3106.77	2431.73	986.093	1276.46	859.765	1081.92	2167.49	2312.39	2106.7	11.7	16.7	4.81	2.54262	0.000172481	0.00452518	1	Up
A0A3Q7F0H8	Uncharacterized protein, org=Solanum lycopersicum	101256549	Solanum lycopersicum	FGFQRPEMYELKLK	_FGFQRPEMYELK[GlyGly (K)]LK_	16	(K27)	2.2.2.2.-.1.1.2	632.419	854.862	1179.66	1151.5	110.007	94.0349	60.9295	160.161	310.17	165.751	137.758	27.3	38.9	45.2	8.98179	0.000173929	0.00453853	1	Up
A0A3Q7HX95	Fructose-bisphosphate aldolase, org=Solanum lycopersicum	101266063	Solanum lycopersicum	ALQQSTLKAWGGKEENVQK	_ALQQSTLK[GlyGly (K)]AWGGKEENVQK_	299	(K306)	2.2.2.2.-.1.-.2	684.334	779.864	866.755	705.139	315.108	266.161	380.462	346.456	454.59	424.09	355.821	10.9	14.9	12.3	2.32084	0.000183125	0.00465054	1	Up
A0A3Q7JFY0	Fatty acid desaturase domain-containing protein, org=Solanum lycopersicum		Solanum lycopersicum	VPSSKPPFTIGDIK	_VPSSK[GlyGly (K)]PPFTIGDIK_	17	(K21)	1.1.1.1.-.-.1.-	27.1597	31.1586	69.3987	69.7721	2.78887	4.0039	1.69719	2.81136	75.2524	46.7261	44.5764	47.4	33.3	30.8	17.4749	0.000184895	0.00466802	1	Up
A0A3Q7IXE6	Patellin-3, org=Solanum lycopersicum	101255264	Solanum lycopersicum	KETTPVVEEKK	_KETTPVVEEK[GlyGly (K)]K_	162	(K171)	1.1.1.1.1.1.1.1	571.204	711.041	506.394	490.289	198.113	250.573	214.226	202.828	490.411	435.488	297.398	17.6	11	24.4	2.63235	0.000190742	0.00472844	1	Up
A0A3Q7G9Y3;A0A3Q7GCA6;A0A3Q7GE00	Thioredoxin;Thioredoxin domain-containing protein;Thioredoxin, org=Solanum lycopersicum	101251883;;112940024	Solanum lycopersicum	SQVIAFHSSTKWK	_SQVIAFHSSTK[GlyGly (K)]WK_	24;24;24	(K34);(K34);(K34)	-.1.1.1.-.-.-.-	111.584	78.24	66.1119	109.159	2.28235	1.87835	2.50318	6.18284	34.9582	4.45957	2.03559	24.8	62.2	133	28.4193	0.00019113	0.00472892	0.75	Up
A0A3Q7IN09	RRM domain-containing protein, org=Solanum lycopersicum	101262878	Solanum lycopersicum	YSIHYDKSGR	_YSIHYDK[GlyGly (K)]SGR_	114	(K120)	1.1.1.1.-.-.-.-	103.302	73.0741	41.8961	69.6335	5.25423	6.70449	2.44145	2.39456	54.8303	34.8144	86.2165	34.9	51	44.2	17.1426	0.000194164	0.00476554	1	Up
A0A3Q7FTS1	40S ribosomal protein S19, org=Solanum lycopersicum	101249905	Solanum lycopersicum	SGKLELPEWTDIVK	_SGK[GlyGly (K)]LELPEWTDIVK_	26	(K28)	1.1.1.1.-.-.-.1	40.8137	166.228	90.4698	80.3167	2.59942	2.86599	2.00377	1.50684	5.63803	1.73887	6.48915	55.5	27.2	54.8	42.0931	0.00019744	0.00481499	1	Up
A0A3Q7HX95	Fructose-bisphosphate aldolase, org=Solanum lycopersicum	101266063	Solanum lycopersicum	ALQQSTLKAWGGK	_ALQQSTLK[GlyGly (K)]AWGGK_	299	(K306)	1.1.1.-.-.-.-.-	29.5867	127.388	69.8959	101.37	3.58978	1.28321	2.81026	2.06351	39.5465	1.72187	2.84504	51.4	40.6	146	33.6769	0.000217803	0.0049827	0.75	Up
A0A3Q7IXE6	Patellin-3, org=Solanum lycopersicum	101255264	Solanum lycopersicum	ETTPVVEEKK	_ETTPVVEEK[GlyGly (K)]K_	163	(K171)	2.1.2.2.1.1.1.1	704.734	862.682	560.729	596.354	223.379	287.566	208.13	251.687	493.476	570.151	410.651	19.9	14.4	16.2	2.80656	0.000218663	0.00499153	1	Up
A0A3Q7I7W6;A0A3Q7JEX6	glutathione transferase;Uncharacterized protein, org=Solanum lycopersicum		Solanum lycopersicum	LLASEVIGLEEKALR	_LLASEVIGLEEK[GlyGly (K)]ALR_	832;19	(K843);(K30)	1.1.1.1.-.-.-.-	61.8416	73.5859	68.0063	79.1964	4.95247	3.17099	5.75104	2.72375	2.58765	2.24011	48.7865	10.5	34.6	150	17.0277	0.000224065	0.0050258	1	Up
A0A3Q7HUQ3	Glyceraldehyde-3-phosphate dehydrogenase, org=Solanum lycopersicum	101255800	Solanum lycopersicum	VVISAPSKDAPMFVVGVNEK	_VVISAPSK[GlyGly (K)]DAPMFVVGVNEK_	121	(K128)	1.1.1.1.1.-.-.1	273.656	374.604	229.93	195.977	30.8966	42.3651	48.1457	69.344	159.628	29.2046	53.0897	28.9	33.8	86.1	5.63124	0.00023878	0.0051697	1	Up
Q9STA6	Ubiquitin receptor RAD23, org=Solanum lycopersicum	rad23	Solanum lycopersicum	AMVQANPQILQPMLQELGKQNPHLMR	_AMVQANPQILQPMLQELGK[GlyGly (K)]QNPHLMR_	279	(K297)	1.1.1.1.-.-.-.-	46.6782	205.663	139.929	226.982	2.83623	1.47445	4.06642	4.78354	3.90591	6.40963	3.38377	52.4	44.2	35.4	47.0533	0.000242859	0.00521669	1	Up
A0A3Q7ELN1	Uncharacterized protein, org=Solanum lycopersicum	101260869	Solanum lycopersicum	SYTTTSNVFGGKSQTVGK	_SYTTTSNVFGGK[GlyGly (K)]SQTVGK_	231	(K242)	1.1.1.1.1.1.1.1	358.099	602.507	918.585	529.667	26.4048	46.8336	34.367	83.8247	335.329	268.948	374.382	38.9	53.1	16.3	12.5835	0.000243167	0.00521803	1	Up
A0A3Q7I0M3	VHS domain-containing protein, org=Solanum lycopersicum		Solanum lycopersicum	IKAMELITAWGESEDLSYLPVFR	_IK[GlyGly (K)]AMELITAWGESEDLSYLPVFR_	141	(K142)	1.1.1.1.-.-.-.1	245.639	302.206	139.141	256.577	1.60428	5.96239	2.32681	1.07347	134.791	56.962	97.1414	29.2	80.5	40.4	86.037	0.00024342	0.00521832	1	Up
A0A3Q7JAR0	inorganic diphosphatase, org=Solanum lycopersicum	101249338	Solanum lycopersicum	HYTDIKQLPPHR	_HYTDIK[GlyGly (K)]QLPPHR_	151	(K156)	1.1.1.1.-.-.-.-	174.354	129.72	63.4516	181.416	2.61652	1.91083	2.27982	2.28235	178.09	54.8357	101.793	39.5	12.7	55.8	60.3928	0.000245277	0.00523253	1	Up
A0A3Q7J3M9	MBD domain-containing protein, org=Solanum lycopersicum	101259218	Solanum lycopersicum	DVKMTDNIGHPDVVEETPADVPEATK	_DVK[GlyGly (K)]MTDNIGHPDVVEETPADVPEATK_	310	(K312)	1.1.1.1.-.-.-.1	344.158	215.291	233.86	221.913	2.9679	6.15694	5.28334	1.66773	25.0926	114.881	41.7963	23.9	51.4	78.8	63.1517	0.000247859	0.00525712	1	Up
A0A3Q7ENU3	Uncharacterized protein, org=Solanum lycopersicum		Solanum lycopersicum	IHFKSPTGLAR	_IHFK[GlyGly (K)]SPTGLAR_	134	(K137)	1.1.1.-.-.-.-.1	63.5489	182.19	44.388	62.9901	1.48194	3.36612	1.9737	5.87291	137.957	214.819	196.998	71.6	62	22	27.8162	0.000255666	0.005332	0.75	Up
A0A3Q7FSS8	ABC transporter B family member 25, org=Solanum lycopersicum	101258351	Solanum lycopersicum	QLQGYKSDS	_QLQGYK[GlyGly (K)]SDS_	630	(K635)	1.1.1.1.-.-.-.-	56.6347	113.212	60.5208	67.4124	3.86068	4.13108	1.4361	1.44598	61.4014	76.8781	75.3945	35.2	54.4	12	27.385	0.00025772	0.0053538	1	Up
A0A3Q7HGF9	26S proteasome non-ATPase regulatory subunit 1 homolog, org=Solanum lycopersicum	101259750	Solanum lycopersicum	DGESMQVDTPAEKK	_DGESMQVDTPAEK[GlyGly (K)]K_	882	(K894)	1.1.1.1.-.1.-.1	174.115	329.439	167.039	162.423	12.6623	17.9388	34.2217	27.1853	103.802	23.7453	41.9562	38.9	41.7	74.3	9.05373	0.000280121	0.00553552	1	Up
A0A3Q7EZE4	Uncharacterized protein, org=Solanum lycopersicum	104647762	Solanum lycopersicum	DMISSLTKR	_DMISSLTK[GlyGly (K)]R_	21	(K28)	1.2.2.2.-.2.-.1	350.79	291.103	767.982	434.069	40.0639	79.7144	52.7016	31.2484	91.1471	24.7507	48.3776	46.2	41.5	61.5	9.05099	0.000282912	0.00556683	1	Up
A0A3Q7F3E2	Alpha/beta hydrolase fold-3 domain-containing protein, org=Solanum lycopersicum	101262480	Solanum lycopersicum	QVKDVVSGWLTVFDDGSVDR	_QVK[GlyGly (K)]DVVSGWLTVFDDGSVDR_	6	(K8)	1.1.1.1.-.-.-.-	93.1496	95.6521	213.116	46.0815	6.48917	1.55979	1.29328	1.3927	2.47734	2.68531	75.8742	63.5	94.6	157	41.7328	0.000289234	0.00562774	1	Up
A0A3Q7FSQ6	UDP-arabinopyranose mutase, org=Solanum lycopersicum		Solanum lycopersicum	VIKVPEGFDYELYNR	_VIK[GlyGly (K)]VPEGFDYELYNR_	48	(K50)	1.1.1.1.-.-.-.-	83.6797	67.3189	56.2929	45.4062	1.8555	4.65271	1.22788	2.17807	55.3417	97.1036	42.5156	25.9	60.6	43.9	25.4886	0.000294473	0.00567621	1	Up
A0A3Q7EZE4	Uncharacterized protein, org=Solanum lycopersicum	104647762	Solanum lycopersicum	ADSNYVDREKQK	_[Acetyl (Protein N-term)]ADSNYVDREK[GlyGly (K)]QK_	2	(K11)	2.2.2.2.2.1.2.2	16951.7	20942.9	33539.7	25361.9	4976.48	7959.92	4644.82	5088.96	18177.4	17957.9	16715.2	29.4	27.2	4.48	4.26976	0.000307002	0.00578991	1	Up
A0A3Q7I3V5	R3H-associated N-terminal domain-containing protein, org=Solanum lycopersicum		Solanum lycopersicum	GGVVKLHLDDEK	_GGVVK[GlyGly (K)]LHLDDEK_	536	(K540)	1.1.1.1.1.1.1.1	1463.86	1973.76	1375.47	1124.33	498.906	347.354	246.609	348.273	937.751	823.818	910.604	24	28.9	6.68	4.11995	0.000307129	0.00578991	1	Up
A0A3Q7HYJ0	Nodulin-like domain-containing protein, org=Solanum lycopersicum	101257997	Solanum lycopersicum	LKVVSENPPSVELTQPQK	_LK[GlyGly (K)]VVSENPPSVELTQPQK_	292	(K293)	1.1.1.1.-.-.-.-	92.7912	50.9648	252.907	262.144	3.33161	5.5245	1.64723	1.24445	4.35879	2.6229	85.6936	65.9	66.3	154	56.0792	0.00030775	0.00579684	1	Up
A0A3Q7GX02	DNA/RNA-binding protein Alba-like domain-containing protein, org=Solanum lycopersicum	101263420	Solanum lycopersicum	NNGFAVEKK	_NNGFAVEK[GlyGly (K)]K_	69	(K76)	1.1.1.1.-.-.1.1	45.239	60.3684	52.9567	60.0944	25.4333	15.8426	21.2668	18.8411	80.8538	62.4721	38.78	13.1	19.9	34.7	2.68676	0.000322505	0.00594357	1	Up
A0A3Q7F244	KxDL domain-containing protein, org=Solanum lycopersicum	101262172	Solanum lycopersicum	TLINAKDLDSLK	_TLINAK[GlyGly (K)]DLDSLK_	22	(K27)	-.1.1.1.-.-.-.1	241.961	113.247	167.895	181.365	2.56983	1.41594	1.45248	6.40322	90.1115	194.289	167.828	30	79.6	35.9	59.4916	0.00032356	0.00595046	0.75	Up
A0A3Q7ELN1	Uncharacterized protein, org=Solanum lycopersicum	101260869	Solanum lycopersicum	SAMDNNKVSSTK	_SAMDNNK[GlyGly (K)]VSSTK_	190	(K196)	1.1.1.1.-.-.-.-	44.0806	200.923	154.085	183.546	6.22836	4.79564	1.78388	4.83897	20.789	29.4741	18.1216	48.3	42.5	26	33.0164	0.000335943	0.00605991	1	Up
A0A3Q7JAQ4	V-type proton ATPase catalytic subunit A, org=Solanum lycopersicum		Solanum lycopersicum	PSIVGGPMTTFEDSEKESEYGYVR	_PSIVGGPMTTFEDSEK[GlyGly (K)]ESEYGYVR_	2	(K17)	1.1.1.1.-.1.-.1	202.573	352.7	213.166	267.596	64.4594	72.6832	61.3726	99.2003	138.504	89.1301	103.884	26.5	23.1	22.9	3.47995	0.000336322	0.00605991	1	Up
A0A3Q7H129	CASP-like protein, org=Solanum lycopersicum		Solanum lycopersicum	EDMAPGVTKVGPVR	_EDMAPGVTK[GlyGly (K)]VGPVR_	115	(K123)	-.1.1.1.-.-.-.-	103.948	55.1957	167.949	152.066	1.38832	7.25428	2.90764	4.6712	74.5921	47.1611	53.4706	42.5	62.1	24.6	29.5386	0.000337456	0.0060682	0.75	Up
A0A3Q7G910	Kinesin motor domain-containing protein, org=Solanum lycopersicum		Solanum lycopersicum	KSTIQLVPTTPMTQASNAEAPTK	_K[GlyGly (K)]STIQLVPTTPMTQASNAEAPTK_	1145	(K1145)	1.1.1.1.-.-.-.-	96.8547	113.281	55.0904	147.363	1.43689	2.5175	6.37115	1.3717	26.5642	4.53714	8.09696	37.2	80.6	90.5	35.2723	0.000342647	0.00611791	1	Up
A0A3Q7HHB4	Ubiquitin carboxyl-terminal hydrolase, org=Solanum lycopersicum		Solanum lycopersicum	TTAIKTAGLTSFPDYLVLHMR	_TTAIK[GlyGly (K)]TAGLTSFPDYLVLHMR_	529	(K533)	1.1.1.1.-.-.-.1	116.469	88.2275	107.723	142.49	2.19393	1.3555	5.03122	3.35957	26.8013	100.841	65.0122	19.8	53.3	57.7	38.099	0.0003485	0.00615292	1	Up
A0A3Q7ICY0;K4CHT4	UBC core domain-containing protein;UBC12 (Fragment), org=Solanum lycopersicum		Solanum lycopersicum	VFHPNINSNGSICLDILKEQWSPALTVSK	_VFHPNINSNGSIC[Carbamidomethyl (C)]LDILK[GlyGly (K)]EQWSPALTVSK_	372;73	(C384,K389);(C85,K90)	1.1.1.1.-.-.-.-	220.507	279.48	180.606	199.258	5.36965	4.63423	1.39842	3.47615	119.444	147.415	180.05	19.5	46.6	20.4	59.1359	0.000365139	0.00628698	1	Up
A0A3Q7FLI5	Mitochondrial outer membrane protein porin of 34 kDa, org=Solanum lycopersicum	101264394	Solanum lycopersicum	KGDLFLADVNTQLK	_K[GlyGly (K)]GDLFLADVNTQLK_	48	(K48)	1.1.1.1.-.1.-.1	84.7518	103.932	147.423	102.041	38.4428	20.265	29.3794	22.1183	36.8181	60.0003	85.0874	24.4	30	39.8	3.97574	0.000367368	0.00629655	1	Up
A0A3Q7EVZ0	Proteasome subunit alpha type, org=Solanum lycopersicum	544128	Solanum lycopersicum	ALLEVVESGGKNIEVAVMTK	_ALLEVVESGGK[GlyGly (K)]NIEVAVMTK_	193	(K203)	1.1.1.1.1.1.-.1	272.057	463.768	296.877	384.397	67.5073	129.077	74.4371	91.5063	121.329	77.2905	79.2354	24.7	30.4	26.9	3.90894	0.000379401	0.00640472	1	Up
Q8GZD8	Neutral leucine aminopeptidase preprotein, org=Solanum lycopersicum	LapN	Solanum lycopersicum	GDILTVGATEKDLAR	_GDILTVGATEK[GlyGly (K)]DLAR_	87	(K97)	2.2.2.2.2.2.2.2	3042.7	3297.5	3892.6	3660.1	744.546	1116.15	718.121	1089.46	2415.95	2226.5	2371.38	10.9	23.4	4.24	3.78732	0.000382202	0.00643113	1	Up
A0A3Q7I9H4	Bet v I/Major latex protein domain-containing protein, org=Solanum lycopersicum		Solanum lycopersicum	ALVIDGDNLIPKLMPNVK	_ALVIDGDNLIPK[GlyGly (K)]LMPNVK_	271	(K282)	1.1.1.1.-.-.-.-	170.085	257.095	92.9105	54.0209	1.27576	4.26574	6.52623	1.48254	3.24101	4.37951	5.36803	62.5	73.7	24.6	42.369	0.00038775	0.006473	1	Up
A0A3Q7IN34	Ubiquitin-like domain-containing protein, org=Solanum lycopersicum		Solanum lycopersicum	GDQTLSTYGVKNGSIIK	_GDQTLSTYGVK[GlyGly (K)]NGSIIK_	56	(K66)	-.1.1.1.-.-.-.-	17.9778	15.2291	19.5266	27.044	3.59612	1.3053	2.44697	2.52427	15.6684	28.4092	18.2289	25.3	37.9	32.4	8.08066	0.000402826	0.00661824	0.75	Up
A0A3Q7GAY0	Jacalin-type lectin domain-containing protein, org=Solanum lycopersicum	101244282	Solanum lycopersicum	VVIKETSLEFLVGIK	_VVIK[GlyGly (K)]ETSLEFLVGIK_	75	(K78)	-.1.1.1.-.-.-.-	28.4049	49.9849	25.2544	17.0681	3.98046	2.68455	1.2954	3.42773	38.419	41.7333	27.4948	46.5	40.8	20.8	10.5998	0.000417434	0.00672805	0.75	Up
A0A3Q7GRB3	WIYLD domain-containing protein, org=Solanum lycopersicum		Solanum lycopersicum	LYNKNWDLIEAENYR	_LYNK[GlyGly (K)]NWDLIEAENYR_	85	(K88)	1.1.1.1.-.-.-.-	29.8344	91.3841	93.3019	86.4014	2.83818	4.04788	3.36989	5.5998	41.7655	64.1345	69.5401	40.4	30.2	25.2	18.9787	0.000422056	0.00676345	1	Up
A0A3Q7EZE4	Uncharacterized protein, org=Solanum lycopersicum	104647762	Solanum lycopersicum	QKQADNDIKDMISSLTK	_QK[GlyGly (K)]QADNDIKDMISSLTK_	12	(K13)	2.2.2.2.-.1.-.2	913.494	1874.38	2571.29	2063.52	268.338	222.936	136.871	198.609	901.205	436.659	300.026	37.4	26.5	57.7	8.97811	0.000425026	0.00678382	1	Up
A0A3Q7GRY0	glutathione transferase, org=Solanum lycopersicum		Solanum lycopersicum	LGKLLDVYESR	_LGK[GlyGly (K)]LLDVYESR_	140	(K142)	1.1.1.1.1.1.-.1	933.923	984.347	965.341	801.18	169.582	172.246	158.681	278.09	511.517	590.075	584.887	8.97	28.7	7.82	4.73259	0.000449702	0.00702467	1	Up
A0A3Q7JEV7	Bet v I/Major latex protein domain-containing protein, org=Solanum lycopersicum	101244652	Solanum lycopersicum	ALVLDADNIIPKLMSQAVK	_ALVLDADNIIPK[GlyGly (K)]LMSQAVK_	22	(K33)	1.1.1.1.-.-.-.-	309.999	460.363	193.894	200.311	6.92829	4.75204	6.77366	1.22776	123.387	106.701	97.0486	42.9	53.9	12.2	59.1699	0.000479949	0.00724141	1	Up
A0A3Q7HN01	Lipoxygenase, org=Solanum lycopersicum	101263535	Solanum lycopersicum	VYDYALYNDLGDPEKGKQYAR	_VYDYALYNDLGDPEKGK[GlyGly (K)]QYAR_	198	(K214)	1.1.1.1.-.-.-.-	190.8	209.342	203.926	130.187	4.20544	5.19657	1.44121	5.77483	45.3796	19.6929	61.769	19.8	46.2	50.2	44.1842	0.000482391	0.00725338	1	Up
A0A3Q7IRF8	Uncharacterized protein, org=Solanum lycopersicum		Solanum lycopersicum	SMREDGGYEIILKAIEK	_SMREDGGYEIILK[GlyGly (K)]AIEK_	236	(K248)	1.1.1.1.-.-.-.-	65.0149	112.327	97.9403	104.399	2.27596	1.28703	1.37075	5.20177	72.1267	4.27144	2.65498	21.9	72.4	150	37.4605	0.000489785	0.00730638	1	Up
A0A3Q7GBE4	Uncharacterized protein, org=Solanum lycopersicum	104647199	Solanum lycopersicum	IITEPKTARPLEINIPETK	_IITEPK[GlyGly (K)]TARPLEINIPETK_	324	(K329)	1.1.1.1.-.1.1.1	384.324	649.72	699.526	361.334	108.675	91.447	101.261	70.9138	236.118	381.953	339.715	33.5	17.6	23.5	5.62697	0.000499131	0.00739772	1	Up
A0A3Q7HVR7	UBX domain-containing protein, org=Solanum lycopersicum	101244402	Solanum lycopersicum	AKQEAEAALEEK	_AK[GlyGly (K)]QEAEAALEEK_	471	(K472)	1.1.1.1.-.1.1.1	146.408	113.926	151.335	126.816	27.34	38.2863	37.6853	50.8552	114.623	189.935	78.683	12.9	25	44.4	3.49288	0.000507471	0.00747306	1	Up
A0A3Q7IKM0	Uncharacterized protein, org=Solanum lycopersicum	101244100	Solanum lycopersicum	SWSSEDDGEKSGSESGR	_SWSSEDDGEK[GlyGly (K)]SGSESGR_	353	(K362)	1.1.1.1.1.1.1.1	409.481	1228.72	963.592	729.923	34.5794	70.1325	43.2678	124.245	268.785	201.369	277.524	41.8	59.4	16.7	12.2388	0.000519347	0.00757124	1	Up
A0A3Q7GDG7	Glyceraldehyde-3-phosphate dehydrogenase, org=Solanum lycopersicum	101258368	Solanum lycopersicum	TVDGPSMKDWR	_TVDGPSMK[GlyGly (K)]DWR_	191	(K198)	1.1.1.1.-.-.-.1	319.47	397.571	480.919	501.845	5.35322	5.65814	1.15197	3.78529	157.714	110.03	86.9286	19.7	51.7	30.5	106.58	0.000526626	0.00762612	1	Up
A0A3Q7ILG0	EF-hand domain-containing protein, org=Solanum lycopersicum	544131	Solanum lycopersicum	EAFSLFDKDGDGCITTKELGTVMR	_EAFSLFDKDGDGC[Carbamidomethyl (C)]ITTK[GlyGly (K)]ELGTVMR_	15	(C27,K31)	1.1.1.1.1.1.-.1	222.139	281.918	193.767	338.302	73.4887	62.1447	103.11	53.4835	166.717	108.708	92.4129	24.8	29.6	31.9	3.54563	0.000536653	0.00769361	1	Up
P26300	Enolase, org=Solanum lycopersicum	PGH1	Solanum lycopersicum	EGLELLKTAIEK	_EGLELLK[GlyGly (K)]TAIEK_	227	(K233)	1.1.1.1.1.1.1.1	593.107	863.823	508.882	601.292	155.581	190.73	122.234	242.858	412.624	328.831	420.771	24	29	13.1	3.60851	0.000548386	0.00776609	1	Up
A0A3Q7HKZ6	V-type proton ATPase subunit E, org=Solanum lycopersicum	543663	Solanum lycopersicum	MNDADVSKQIQQMVR	_[Acetyl (Protein N-term)]MNDADVSK[GlyGly (K)]QIQQMVR_	1	(K8)	2.2.2.2.-.1.-.2	306.164	597.058	460.651	779.114	63.2761	51.9979	76.9395	76.9846	52.7049	6.30452	7.56284	37.5	17.9	119	7.96063	0.000558112	0.00784524	1	Up
A0A060PVS3;Q9STA8	Sugar transporter 2;Hexose transporter, org=Solanum lycopersicum	STP2;ht2	Solanum lycopersicum	FMVDEDDVDMIKK	_FMVDEDDVDMIK[GlyGly (K)]K_	498;498	(K509);(K509)	1.1.1.1.-.-.-.-	183.898	266.915	435.964	443.066	1.28349	1.36809	7.11305	5.76504	90.6122	1.82965	4.45765	38.6	77.4	156	85.6324	0.000571482	0.00794354	1	Up
A0A3Q7I9H4	Bet v I/Major latex protein domain-containing protein, org=Solanum lycopersicum		Solanum lycopersicum	NLETKYSLIEGDILGEKLESITYDIK	_NLETK[GlyGly (K)]YSLIEGDILGEKLESITYDIK_	79	(K83)	1.1.1.1.-.-.1.-	409.452	465.589	79.6512	111.476	4.8501	7.05044	2.16981	2.27249	1.1093	2.42276	5.99325	74.7	57.1	79.6	65.2376	0.000576757	0.00799204	1	Up
A0A3Q7JED9	RNA helicase, org=Solanum lycopersicum		Solanum lycopersicum	ELAQQIEKVMR	_ELAQQIEK[GlyGly (K)]VMR_	116	(K123)	-.1.1.1.-.-.-.-	47.8606	18.532	63.1548	38.003	1.39793	1.71434	5.56701	2.89789	58.5636	70.2937	34.2454	44.6	65.5	33.8	14.4725	0.000579779	0.0080133	0.75	Up
Q9LKW3	Dehydration-induced protein ERD15, org=Solanum lycopersicum	543654	Solanum lycopersicum	YFEKPSKIVSPR	_YFEKPSK[GlyGly (K)]IVSPR_	135	(K141)	1.1.1.1.-.-.-.1	78.5903	71.6551	65.2347	20.9956	4.97746	1.79087	1.52213	4.95091	122.485	62.267	114.059	44	57.8	32.7	17.8589	0.000607605	0.00822029	1	Up
A0A3Q7H3C5	NADP-dependent glyceraldehyde-3-phosphate dehydrogenase, org=Solanum lycopersicum	101262732	Solanum lycopersicum	DINKAILISDAMETGTVQINSAPAR	_DINK[GlyGly (K)]AILISDAMETGTVQINSAPAR_	427	(K430)	1.1.1.1.-.-.-.1	145.9	207.769	99.9827	170.816	4.6075	3.21651	7.63637	1.35619	169.725	108.486	107.478	29	63	27.7	37.1341	0.000643425	0.00848636	1	Up
A0A3Q7FIC7	Late embryogenesis abundant protein LEA-2 subgroup domain-containing protein, org=Solanum lycopersicum	104645573	Solanum lycopersicum	ADQQKIHPVPEPEQVAPPPKPSAPLVPR	_[Acetyl (Protein N-term)]ADQQK[GlyGly (K)]IHPVPEPEQVAPPPKPSAPLVPR_	2	(K6)	1.1.1.1.1.1.1.1	2635.82	2278.97	1668.57	2149.19	280.287	166.668	144.945	373.941	1401.11	1305.46	1227.38	18.3	44.1	6.64	9.0414	0.000661009	0.00860614	1	Up
L7Q568	Glycine rich RNA binding protein 1a, org=Solanum lycopersicum	GRP1	Solanum lycopersicum	SMKDAISGMNGQELDGR	_SMK[GlyGly (K)]DAISGMNGQELDGR_	60	(K62)	1.1.-.1.-.-.1.-	194.393	358.391	201.12	275.586	1.95148	3.26148	7.29035	1.05768	242.505	555.168	314.891	29.8	81.2	44.1	75.9156	0.000661542	0.00860814	0.75	Up
A0A3Q7FN52	VHS domain-containing protein, org=Solanum lycopersicum	101256571	Solanum lycopersicum	YLPVYEETYKSLR	_YLPVYEETYK[GlyGly (K)]SLR_	165	(K174)	2.2.2.2.2.2.2.2	7074.98	8094.02	7605.45	6632.06	4438.77	3664.57	3985.76	4922.36	6267.13	6364.38	6703.37	8.64	12.9	3.55	1.72863	0.000687194	0.00876152	1	Up
A0A3Q7EZE4	Uncharacterized protein, org=Solanum lycopersicum	104647762	Solanum lycopersicum	QADNDIKDMISSLTKR	_QADNDIKDMISSLTK[GlyGly (K)]R_	14	(K28)	2.2.2.2.1.2.-.2	642.267	1336.92	2099.46	1619.24	79.6376	129.687	150.073	252.949	802.938	345.621	300.483	42.8	47.6	57.6	9.30499	0.000696806	0.00881128	1	Up
A0A3Q7ENE0	ribose-5-phosphate isomerase, org=Solanum lycopersicum	101264255	Solanum lycopersicum	LQELFKEEGVDAK	_LQELFK[GlyGly (K)]EEGVDAK_	212	(K217)	1.-.1.1.-.-.-.-	82.1659	34.2583	18.114	36.0686	1.48072	2.44098	3.62869	3.68286	21.9852	20.2196	3.24645	64.6	37.5	68.3	15.1876	0.000702058	0.00883479	0.75	Up
A0A3Q7F0H8	Uncharacterized protein, org=Solanum lycopersicum	101256549	Solanum lycopersicum	YAGNVIIYGTDKQGK	_YAGNVIIYGTDK[GlyGly (K)]QGK_	191	(K202)	1.1.1.-.-.-.-.-	28.0117	11.6948	49.8375	40.9639	3.52798	1.24253	1.51073	1.91949	10.5016	26.336	21.7753	50.8	49.9	41.7	15.9142	0.000711168	0.00890573	0.75	Up
A0A3Q7EVZ0	Proteasome subunit alpha type, org=Solanum lycopersicum	544128	Solanum lycopersicum	NYKETSGQETVK	_NYK[GlyGly (K)]ETSGQETVK_	177	(K179)	2.2.2.2.1.2.2.2	395.797	453.218	356.519	377.192	185.167	210.478	168.825	242.99	288.469	218.16	308.68	10.5	16	17.5	1.96013	0.000718585	0.0089549	1	Up
A0A3Q7G4W7	inositol-3-phosphate synthase, org=Solanum lycopersicum	544226	Solanum lycopersicum	YEFKTDVHVPK	_YEFK[GlyGly (K)]TDVHVPK_	51	(K54)	1.1.1.1.-.-.-.1	22.2657	16.6075	57.7586	32.4689	2.75468	2.46544	2.20147	4.94899	72.0141	57.237	30.4943	56.4	40.7	39.5	10.4361	0.00072237	0.00897385	1	Up
A0A3Q7INI5	Uncharacterized protein, org=Solanum lycopersicum		Solanum lycopersicum	ITPSEAKPEEVEKVVDAPVTSEIEK	_ITPSEAKPEEVEK[GlyGly (K)]VVDAPVTSEIEK_	96	(K108)	1.1.1.-.-.-.-.1	135.916	77.7993	67.0028	144.998	7.16567	1.40725	4.28759	5.59466	226.824	52.4433	100.298	37.3	52.9	71.2	23.0676	0.000732266	0.00903377	0.75	Up
A0A3Q7IKM0	Uncharacterized protein, org=Solanum lycopersicum	101244100	Solanum lycopersicum	KVSNSNAADDFGTSVLTLAGENK	_K[GlyGly (K)]VSNSNAADDFGTSVLTLAGENK_	305	(K305)	1.1.1.1.1.1.1.1	638.72	986.465	1048.58	787.677	293.924	325.23	289.807	251.299	524.628	676.477	496.963	21.7	10.4	17.1	2.98333	0.000746885	0.00910733	1	Up
Q9FEW7	DnaJ like protein, org=Solanum lycopersicum	t19-8	Solanum lycopersicum	FKQISEAYDVLSDSQK	_FK[GlyGly (K)]QISEAYDVLSDSQK_	47	(K48)	1.1.1.1.1.1.1.1	467.802	540.739	437.794	395.308	121.237	198.72	112.871	152.542	351.215	301.323	377.599	13.3	26.6	11.3	3.14612	0.000763557	0.00921255	1	Up
A0A3Q7FW64	Uncharacterized protein, org=Solanum lycopersicum	101260626	Solanum lycopersicum	KTTVVPEIADESTLTKK	_KTTVVPEIADESTLTK[GlyGly (K)]K_	50	(K65)	1.1.1.1.-.-.-.-	32.3047	45.289	101.753	40.8259	8.11558	2.80941	7.31378	3.20514	39.6697	24.3567	19.4858	57.4	51.2	37.8	10.2674	0.000773838	0.00927971	1	Up
A0A3Q7H3Z8;Q9SYU8;Q9SYV0	SHSP domain-containing protein;17.7 kD class I small heat shock protein;17.6 kD class I small heat shock protein, org=Solanum lycopersicum	;HSP17.7;HSP17.6	Solanum lycopersicum	IDWKETPEAHVFK	_IDWK[GlyGly (K)]ETPEAHVFK_	49,191;49;49	(K52)(K194);(K52);(K52)	2.1.2.1.1.-.-.2	100.574	197.797	242.766	360.357	17.2156	11.875	22.7775	39.0733	90.882	130.981	173.785	47.8	51.8	31.4	9.91293	0.000786106	0.00932809	1	Up
A0A3Q7H275;Q43780	E2 ubiquitin-conjugating enzyme, org=Solanum lycopersicum	;LeUBC1	Solanum lycopersicum	STLEANGWDENMALEKLLSS	_STLEANGWDENMALEK[GlyGly (K)]LLSS_	211;175	(K226);(K190)	1.1.1.1.-.-.-.-	46.3677	166.418	174.548	224.084	2.22156	1.69168	2.14972	2.70315	5.73994	1.34356	4.30577	49.3	18.9	59.1	69.7479	0.000795282	0.00938491	1	Up
Q9FEW7	DnaJ like protein, org=Solanum lycopersicum	t19-8	Solanum lycopersicum	GNEQPGVIPADLVFIIDEKPHK	_GNEQPGVIPADLVFIIDEK[GlyGly (K)]PHK_	226	(K244)	1.1.1.1.-.-.1.-	94.4324	33.8349	60.4766	95.3727	1.70257	5.78517	1.80874	6.44769	79.5619	119.862	76.9175	41.7	64.3	26.1	18.0458	0.000802369	0.00942017	1	Up
A0A3Q7GX28	DNA/RNA-binding protein Alba-like domain-containing protein, org=Solanum lycopersicum	101260443	Solanum lycopersicum	MEGITEGVNKMSVSETQKK	_[Acetyl (Protein N-term)]MEGITEGVNK[GlyGly (K)]MSVSETQKK_	1	(K10)	1.1.1.1.-.1.-.1	538.185	573.684	735.612	573.046	209.333	164.983	226.385	292.662	472.335	135.581	119.803	14.6	23.7	82.1	2.70945	0.000823864	0.00957256	1	Up
Q38JD4	Temperature-induced lipocalin, org=Solanum lycopersicum	TIL	Solanum lycopersicum	VMEVVKNLDLK	_VMEVVK[GlyGly (K)]NLDLK_	5	(K10)	1.1.1.1.-.-.1.1	141.124	140.7	199.345	179.495	35.2132	52.0207	23.7973	42.9371	93.8572	45.9369	61.8701	17.7	31.1	36.3	4.2909	0.000828616	0.00958755	1	Up
A0A3Q7FT74	Vesicle transport v-SNARE N-terminal domain-containing protein, org=Solanum lycopersicum	101266321	Solanum lycopersicum	KMDLEAR	_K[GlyGly (K)]MDLEAR_	54	(K54)	1.1.1.1.-.-.-.1	117.753	215.207	137.46	113.713	3.7911	6.24881	1.66522	1.09801	45.2925	3.22788	4.16053	32.4	73.1	137	45.6242	0.000834628	0.00962103	1	Up
A0A3Q7F9D4	Titin-like, org=Solanum lycopersicum		Solanum lycopersicum	TPKEIIVEEEKPETEALLEK	_TPK[GlyGly (K)]EIIVEEEKPETEALLEK_	2109	(K2111)	1.1.1.1.-.-.-.1	66.1913	73.4481	28.0574	41.4416	4.10036	5.7897	1.50742	5.56376	67.5903	142.127	47.0987	40.5	46.5	58.4	12.3304	0.000845858	0.0097111	1	Up
A0A3Q7GBE4	Uncharacterized protein, org=Solanum lycopersicum	104647199	Solanum lycopersicum	TARPLEINIPETKEVK	_TARPLEINIPETK[GlyGly (K)]EVK_	330	(K342)	1.1.1.1.1.1.1.1	158.689	255.182	596.05	306.395	46.2288	25.0717	31.5913	21.1632	123.436	152.365	113.686	57.2	35.5	15.5	10.6108	0.000854925	0.00976379	1	Up
A0A3Q7EHC5	Myb-like domain-containing protein, org=Solanum lycopersicum		Solanum lycopersicum	EILTLLNLQKQVQYK	_EILTLLNLQK[GlyGly (K)]QVQYK_	355	(K364)	1.1.1.1.-.-.-.1	82.8698	107.855	79.9518	78.0435	7.95228	2.60323	7.0296	4.08219	43.9576	82.5454	58.196	16	46.1	31.7	16.0943	0.00085858	0.00979271	1	Up
A0A3Q7G4L6	Uncharacterized protein, org=Solanum lycopersicum		Solanum lycopersicum	KMGYVAIPTK	_K[GlyGly (K)]MGYVAIPTK_	204	(K204)	1.1.1.1.-.-.-.1	193.697	113.317	117.445	194.284	7.67369	5.65698	1.58102	2.09178	1.44285	1.41496	2.04741	29.4	68.6	21.9	36.3892	0.00086436	0.0098198	1	Up
A0A3Q7I6K7	Uncharacterized protein, org=Solanum lycopersicum	101256605	Solanum lycopersicum	DSEAQTLNEKLK	_DSEAQTLNEK[GlyGly (K)]LK_	1016	(K1025)	1.1.1.1.1.1.1.1	327.149	318.097	330.914	259.898	145.41	87.8496	119.975	130.521	149.86	138.972	125.615	10.7	20.2	8.79	2.55513	0.000875348	0.00987596	1	Up
A0A3Q7HGJ9	Phosphoglycerate kinase, org=Solanum lycopersicum		Solanum lycopersicum	VDLNVPLDDNFKITDDTR	_VDLNVPLDDNFK[GlyGly (K)]ITDDTR_	506	(K517)	1.1.1.1.1.1.1.1	1135.83	1125.58	879.238	1091.47	630.061	580.589	578.629	742.48	880.195	924.2	1149.5	11.4	12.1	14.7	1.67161	0.000882059	0.00991782	1	Up
Q3I5C4	Cytosolic ascorbate peroxidase 1, org=Solanum lycopersicum	APX1	Solanum lycopersicum	KQMGLSDQDIVALSGAHTLGR	_K[GlyGly (K)]QMGLSDQDIVALSGAHTLGR_	147	(K147)	1.1.1.1.1.1.-.1	464.768	357.008	460.735	421.624	89.2242	138.144	162.258	142.391	239.535	159.058	141.062	11.7	23.3	29.1	3.20316	0.000896297	0.0100175	1	Up
A0A3Q7E8A8	MD-2-related lipid-recognition domain-containing protein, org=Solanum lycopersicum	101249001	Solanum lycopersicum	VSQIDITPYPIKGGR	_VSQIDITPYPIK[GlyGly (K)]GGR_	43	(K54)	1.1.1.1.-.1.1.1	361.906	211.207	310.772	325.483	62.7019	77.4969	47.8404	110.282	192.386	212.104	161.288	21.3	35.8	13.6	4.05392	0.00091681	0.0101386	1	Up
A0A3Q7FS68	UBX domain-containing protein, org=Solanum lycopersicum		Solanum lycopersicum	ESTNATAGKNTQMTQIAIR	_ESTNATAGK[GlyGly (K)]NTQMTQIAIR_	339	(K347)	1.1.1.1.-.-.-.-	15.6472	28.2202	36.5697	35.8073	1.6648	5.85608	2.37668	3.80304	12.7035	2.01922	1.97221	33.4	54	111	8.48462	0.000922148	0.0101616	1	Up
A0A3Q7GM10;G3CKB7;P23419	chalcone synthase;chalcone synthase;Chalcone synthase 2, org=Solanum lycopersicum	778295;CHS2;CHS2	Solanum lycopersicum	DVPGLISKNIEK	_DVPGLISK[GlyGly (K)]NIEK_	270;270;270	(K277);(K277);(K277)	-.-.1.1.1.1.-.1	927.844	863.359	1804.77	501.582	99.955	189.729	90.9563	89.5241	248.145	291.227	436.757	54	41.1	30.4	8.71515	0.000923351	0.0101671	0.75	Up
A0A3Q7H0E4	Translation elongation factor EFTu/EF1A C-terminal domain-containing protein, org=Solanum lycopersicum		Solanum lycopersicum	EGDNLLIMPNKAAVK	_EGDNLLIMPNK[GlyGly (K)]AAVK_	109	(K119)	1.1.1.1.-.1.-.-	96.924	113.846	200.83	158.609	6.43351	1.31559	1.39195	4.59469	163.368	45.5874	23.2537	32.8	73.3	97.3	41.5128	0.000927055	0.0101899	1	Up
A0A3Q7G5U8	U1-type domain-containing protein, org=Solanum lycopersicum	101258649	Solanum lycopersicum	TLLQPVGQKR	_TLLQPVGQK[GlyGly (K)]R_	4	(K12)	1.1.1.1.-.-.-.1	70.3933	26.3683	80.5125	59.6599	1.97807	1.35655	4.4886	6.62774	70.1347	36.6014	32.7353	39.7	67.1	44.2	16.3957	0.000965336	0.0103471	1	Up
A0A3Q7GX88	Protein disulfide-isomerase, org=Solanum lycopersicum		Solanum lycopersicum	HKFIVVEFYAPWCGHCK	_HK[GlyGly (K)]FIVVEFYAPWC[Carbamidomethyl (C)]GHC[Carbamidomethyl (C)]K_	50	(K51,C62,C65)	1.1.1.1.-.1.-.-	802.444	664.865	132.007	460.387	2.57725	19.2136	1.23811	4.84185	144.123	196.818	196.406	56.6	119	16.9	73.9017	0.000968751	0.0103494	1	Up
Q9LLJ0	glutamine synthetase (Fragment), org=Solanum lycopersicum		Solanum lycopersicum	GNNILVMCDAYTPAGEPIPTNKR	_GNNILVMC[Carbamidomethyl (C)]DAYTPAGEPIPTNK[GlyGly (K)]R_	24	(C31,K45)	1.1.1.1.-.-.-.1	70.5063	50.4218	40.2023	44.0553	2.30014	3.75169	7.41169	6.44898	17.942	2.05747	1.9737	26.3	47.5	126	10.3044	0.000979696	0.0104051	1	Up
A0A3Q7GRY0	glutathione transferase, org=Solanum lycopersicum		Solanum lycopersicum	KEPFISLNPFGQVPAFEDGDLK	_K[GlyGly (K)]EPFISLNPFGQVPAFEDGDLK_	42,238	(K42)(K238)	1.1.1.1.1.1.-.1	840.827	1017.05	741.309	750.694	117.973	156.354	177.433	269.248	577.428	611.245	578.052	15.3	35.6	3.29	4.6461	0.0010157	0.0106208	1	Up
A0A3Q7IXE6	Patellin-3, org=Solanum lycopersicum	101255264	Solanum lycopersicum	EESAAEEPTTDAAPATTEPVKEEPPVPAAVVEEK	_EESAAEEPTTDAAPATTEPVK[GlyGly (K)]EEPPVPAAVVEEK_	128	(K148)	1.1.1.1.1.1.1.1	535.627	517.432	455.129	445.699	110.497	150.351	101.791	178.748	318.687	357.871	251.275	9.16	26.5	17.4	3.60904	0.00101997	0.0106501	1	Up
A0A3Q7FS97	Lactoylglutathione lyase, org=Solanum lycopersicum		Solanum lycopersicum	SAKVVNLAIQELGGK	_SAK[GlyGly (K)]VVNLAIQELGGK_	237	(K239)	1.1.1.1.1.1.1.1	887.863	1142.07	965.192	881.641	549.801	574.406	394.902	504.099	966.316	804.345	832.698	12.5	15.7	9.97	1.91615	0.00103403	0.0107191	1	Up
Q9FEW7	DnaJ like protein, org=Solanum lycopersicum	t19-8	Solanum lycopersicum	QISEAYDVLSDSQKK	_QISEAYDVLSDSQK[GlyGly (K)]K_	49	(K62)	1.1.1.1.-.1.-.1	417.038	309.923	335.162	302.885	145.703	80.5047	75.966	96.5441	287.507	289.55	161.961	15.4	32	29.7	3.42349	0.00106791	0.0109026	1	Up
A0A3Q7G344	VHS domain-containing protein, org=Solanum lycopersicum	101253775	Solanum lycopersicum	KTIDVKSEPMR	_KTIDVK[GlyGly (K)]SEPMR_	315	(K320)	1.1.1.1.-.1.-.1	486.351	603.993	320.814	421.621	158.697	120.758	195.636	172.65	215.719	80.4488	91.7158	25.9	19.4	58.1	2.82949	0.00107477	0.0109318	1	Up
A0A3Q7GPF1	Cytochrome b5 heme-binding domain-containing protein, org=Solanum lycopersicum	101257772	Solanum lycopersicum	VYDVTKFLDDHPGGDEVLLAATGK	_VYDVTK[GlyGly (K)]FLDDHPGGDEVLLAATGK_	30	(K35)	1.-.1.1.1.-.-.-	102.792	118.31	134.146	76.0662	7.47764	4.33176	1.90254	1.64498	84.6793	89.1135	86.9538	22.9	70.6	2.55	28.086	0.00107758	0.0109322	0.75	Up
A0A3Q7FYP5	oligopeptidase A, org=Solanum lycopersicum	101254150	Solanum lycopersicum	LSQKFDENVLDSTKK	_LSQK[GlyGly (K)]FDENVLDSTKK_	274	(K277)	-.1.1.1.-.-.-.-	53.8584	40.3217	130.342	23.0455	2.79915	1.34709	6.73435	1.68863	31.2782	62.9337	15.4866	76.5	78.7	66.1	19.6963	0.0010814	0.010952	0.75	Up
A0A3Q7EDU1	Pyruvate kinase, org=Solanum lycopersicum		Solanum lycopersicum	SVFMVEKLLR	_SVFMVEK[GlyGly (K)]LLR_	64	(K70)	1.1.1.1.-.-.-.1	106.478	135.226	89.3333	84.8812	2.76123	3.03217	7.04641	1.24878	46.9472	56.7978	48.3508	21.9	70.3	10.5	29.5217	0.00118039	0.0114007	1	Up
K4DHV2	E2 ubiquitin-conjugating enzyme, org=Solanum lycopersicum	101266615	Solanum lycopersicum	IQLPAEYPFKPPSFMLLTPNGR	_IQLPAEYPFK[GlyGly (K)]PPSFMLLTPNGR_	64	(K73)	1.1.1.1.-.-.-.-	54.1941	97.1743	64.5633	67.049	8.20644	1.7603	3.95315	2.91178	2.78142	1.43118	1.48997	26.1	66.8	40.1	16.8124	0.00119453	0.0114627	1	Up
A0A3Q7I303	PPPDE domain-containing protein, org=Solanum lycopersicum	101257806	Solanum lycopersicum	TPANAVVKDPLGDAR	_TPANAVVK[GlyGly (K)]DPLGDAR_	217	(K224)	1.1.1.1.-.-.-.1	180.236	185.874	278.158	188.636	7.94009	3.88701	2.24631	1.17396	131.449	171.324	129.087	22.5	77.9	16.5	54.626	0.00122309	0.011624	1	Up
A0A3Q7GQ29	Ribosomal protein L19, org=Solanum lycopersicum	101261236	Solanum lycopersicum	VLMENIHKTK	_VLMENIHK[GlyGly (K)]TK_	137	(K144)	1.1.1.1.-.-.-.1	92.2652	64.1241	90.8258	66.9541	2.77737	5.58024	1.33594	1.27847	87.1418	70.6874	75.0677	19.2	73.4	11	28.6336	0.00122861	0.0116423	1	Up
A0A3Q7J3Y8	DUF985 domain-containing protein, org=Solanum lycopersicum	101251550	Solanum lycopersicum	DYNISSDMQVTKAPTR	_DYNISSDMQVTK[GlyGly (K)]APTR_	132	(K143)	1.1.1.1.-.-.-.1	110.906	38.6108	50.4778	126.267	5.25281	4.97284	3.74295	6.26038	67.6211	5.43005	1.35091	53.3	20.5	150	16.1284	0.00125192	0.0117572	1	Up
A0A3Q7E704;G5EM36;Q4W3B5	Cyclic nucleotide-binding domain-containing protein;Na+/H+ antiporter;Putative plasmalemma Na+/H+ antiporter, org=Solanum lycopersicum	778208;SlSOS1;sos1	Solanum lycopersicum	SFPGISAAKTSHSQSYPEVR	_SFPGISAAK[GlyGly (K)]TSHSQSYPEVR_	1051;1051;1051	(K1059);(K1059);(K1059)	2.1.2.2.1.2.2.2	375.599	436.821	510.36	504.175	124.414	231.07	167.903	156.959	134.102	351.146	154.555	13.9	26.3	56.2	2.68533	0.00125762	0.0117882	1	Up
A0A3Q7IMM2	Glycosyltransferase, org=Solanum lycopersicum	101260093	Solanum lycopersicum	VYNIWDGVKQGNDTPIGR	_VYNIWDGVK[GlyGly (K)]QGNDTPIGR_	63	(K71)	-.1.1.1.-.-.-.-	88.536	45.9536	156.959	48.4617	7.27762	3.56786	1.16798	5.60445	18.6952	2.51423	2.97563	61	59.9	114	19.2935	0.00127749	0.0118563	0.75	Up
A0A3Q7I6B9	Cysteine synthase, org=Solanum lycopersicum	101244415	Solanum lycopersicum	AFGAELVLTDPAKGMK	_AFGAELVLTDPAK[GlyGly (K)]GMK_	114	(K126)	1.1.1.1.-.-.-.-	51.3074	55.528	63.13	40.924	5.17561	1.77845	3.56778	1.36977	4.73626	6.90193	4.04941	17.6	58.9	28.5	17.7343	0.00129059	0.0119134	1	Up
K4CWC4	PR10 protein, org=Solanum lycopersicum		Solanum lycopersicum	LFKGLVLDFDSLVPK	_LFK[GlyGly (K)]GLVLDFDSLVPK_	19	(K21)	1.1.1.1.-.-.-.1	679.728	602.25	197.575	302.242	3.32189	2.77913	4.73326	28.3223	197.394	201.158	160.483	52.1	126	12.1	45.5044	0.00129193	0.0119181	1	Up
A0A3Q7HWQ1	Long-chain-fatty-acid--CoA ligase, org=Solanum lycopersicum		Solanum lycopersicum	FYKDVIDNMYK	_FYK[GlyGly (K)]DVIDNMYK_	1038	(K1040)	2.2.2.2.-.1.-.2	1258.7	1574.72	2022.04	1596.78	347.25	294.458	566.113	570.159	793.411	537.665	281.376	19.4	32.5	47.6	3.62898	0.0012975	0.0119359	1	Up
A0A3Q7HS72;Q8RXB8	N-acetyltransferase domain-containing protein;N-hydroxycinnamoyl-CoA:tyramine N-hydroxycinnamoyl transferase THT1-3, org=Solanum lycopersicum	101266245;THT1-3	Solanum lycopersicum	NTTDEGFKPVLTTFDLKFPVVEGEVEEFR	_NTTDEGFKPVLTTFDLK[GlyGly (K)]FPVVEGEVEEFR_	95;95	(K111);(K111)	1.1.1.1.1.1.1.1	390.335	428.86	453.632	479.488	202.235	122.936	185.358	173.16	359.795	406.44	262.786	8.66	20	21.4	2.56303	0.00131608	0.0119955	1	Up
K4CVP2	caffeoyl-CoA O-methyltransferase, org=Solanum lycopersicum	101255734	Solanum lycopersicum	AEKSGHGSILR	_[Acetyl (Protein N-term)]AEK[GlyGly (K)]SGHGSILR_	2	(K4)	-.1.1.1.-.-.-.-	296.682	45.9217	619.139	310.586	1.35987	3.03243	1.78016	1.09318	108.817	137.58	138.253	73.8	47.3	13.1	175.116	0.00133799	0.0120965	0.75	Up
A0A3Q7J166	Cupin type-1 domain-containing protein, org=Solanum lycopersicum		Solanum lycopersicum	VLEAHLKAGNLFIVPR	_VLEAHLK[GlyGly (K)]AGNLFIVPR_	268	(K274)	1.1.1.1.1.1.1.1	364.312	536.678	439.21	462.522	283.74	203.652	219.056	180.941	309.831	423.21	538.671	15.8	19.9	27	2.03149	0.00134931	0.0121435	1	Up
A0A3Q7FDL3	Band 7 domain-containing protein, org=Solanum lycopersicum	101248644	Solanum lycopersicum	NGLMEAASAKDAE	_NGLMEAASAK[GlyGly (K)]DAE_	278	(K287)	1.1.1.1.-.-.-.-	58.814	89.1372	109.792	50.6589	2.6517	1.35079	7.67946	4.91387	29.8187	11.4881	30.5285	35.5	66.9	45.1	18.5831	0.00139365	0.0123113	1	Up
A0A3Q7FN52	VHS domain-containing protein, org=Solanum lycopersicum	101256571	Solanum lycopersicum	ITAGMSSMSFKMK	_ITAGMSSM[Oxidation (M)]SFK[GlyGly (K)]M[Oxidation (M)]K_	28	(M35,K38,M39)	1.1.1.1.-.-.-.-	41.3168	87.2514	19.5433	57.8658	6.27095	6.15283	2.33399	4.18091	48.6626	40.7624	45.4504	55.4	39.4	8.84	10.876	0.00141775	0.0124261	1	Up
A0A3Q7GRY0	glutathione transferase, org=Solanum lycopersicum		Solanum lycopersicum	AITQYIAHTYADKGNQLLPNDPKK	_AITQYIAHTYADK[GlyGly (K)]GNQLLPNDPKK_	69,265	(K81)(K277)	2.2.2.2.-.2.2.2	959.908	956.697	811.432	617.782	369.318	267.264	192.506	340.404	485.837	703.751	532.291	19.3	27.1	20	2.86092	0.0014638	0.0126097	1	Up
K4BYA6	Protein SIEVE ELEMENT OCCLUSION B-like, org=Solanum lycopersicum	101249174	Solanum lycopersicum	DFDVKPLVHIIEDIVHR	_DFDVK[GlyGly (K)]PLVHIIEDIVHR_	125	(K129)	1.1.1.1.-.-.-.1	51.7229	73.8555	43.7887	154.237	4.47082	3.05845	1.53486	0.484078	67.9662	68.5901	48.2138	62.4	73.1	18.8	33.8916	0.00147213	0.0126476	1	Up
A0A3Q7EJA4	Uncharacterized protein, org=Solanum lycopersicum	101245584	Solanum lycopersicum	GSDVIIVLVGNKTDLVEKR	_GSDVIIVLVGNKTDLVEK[GlyGly (K)]R_	112	(K129)	2.2.2.2.2.2.2.2	1860.81	1611.5	1505.84	1399.84	1038.88	1111.77	878.94	1054.77	1353.07	1312.04	1261.49	12.4	9.77	3.5	1.56156	0.0015094	0.012795	1	Up
A0A3Q7GYW4	Inhibitor I9 domain-containing protein, org=Solanum lycopersicum	101251389	Solanum lycopersicum	VHIVYTEQPKDQEPEEYHIK	_VHIVYTEQPK[GlyGly (K)]DQEPEEYHIK_	40	(K49)	1.1.1.1.1.1.-.1	96.086	60.8715	87.5105	79.1051	29.5507	47.8409	33.1045	37.6139	88.8518	49.6286	46.8941	18.6	21.4	38	2.18468	0.00154046	0.0129085	1	Up
A0A3Q7I3U9	Enoyl reductase (ER) domain-containing protein, org=Solanum lycopersicum	101243822	Solanum lycopersicum	FPFIPTTDVAGEVVEVGSNVKSFK	_FPFIPTTDVAGEVVEVGSNVK[GlyGly (K)]SFK_	65	(K85)	1.1.1.1.1.1.-.1	484.69	840.734	433.9	381.455	139.17	119.502	136.174	55.607	326.447	146.065	264.455	38.9	34.6	37.3	4.7525	0.00155795	0.0129576	1	Up
Q9FPM6	9-divinyl ether synthase, org=Solanum lycopersicum	DES	Solanum lycopersicum	FVGEAGASLHTQLAKEIR	_FVGEAGASLHTQLAK[GlyGly (K)]EIR_	297	(K311)	1.-.1.1.-.-.-.-	50.6014	42.8954	62.8983	73.5206	3.33963	1.87453	1.32832	6.41843	3.67493	3.84328	5.87071	23.5	70.4	27.4	17.7392	0.00159591	0.0131231	0.75	Up
A0A3Q7EHH5	Peptidase S9 prolyl oligopeptidase catalytic domain-containing protein, org=Solanum lycopersicum		Solanum lycopersicum	IQSNEQKNVIQAR	_IQSNEQK[GlyGly (K)]NVIQAR_	307	(K313)	1.1.1.1.1.1.1.1	160.235	273.031	139.99	150.558	74.8724	35.399	59.9575	47.0997	151.345	127.463	108.608	34.2	31.2	16.6	3.3305	0.00162858	0.013238	1	Up
Q38JD4	Temperature-induced lipocalin, org=Solanum lycopersicum	TIL	Solanum lycopersicum	AKEEGYDVSK	_AK[GlyGly (K)]EEGYDVSK_	144	(K145)	2.2.2.2.2.2.1.2	763.563	1146.89	979.186	842.938	284.175	388.652	273.423	485.371	638.255	514.403	776.669	18	27.8	20.4	2.60724	0.00165145	0.0133154	1	Up
A0A3Q7HX95	Fructose-bisphosphate aldolase, org=Solanum lycopersicum	101266063	Solanum lycopersicum	CQKYYEAGAR	_C[Carbamidomethyl (C)]QK[GlyGly (K)]YYEAGAR_	130	(C130,K132)	1.1.1.1.1.1.1.1	360.022	369.345	312.73	300.675	97.5673	156.435	103.066	149.188	269.645	206.104	244.609	10.1	24.1	13.3	2.65236	0.00168097	0.0134072	1	Up
A0A3Q7HI94	Nucleoside diphosphate kinase, org=Solanum lycopersicum		Solanum lycopersicum	TFIAIKPDGVQR	_TFIAIK[GlyGly (K)]PDGVQR_	164	(K169)	-.1.1.1.-.1.-.-	56.563	67.5038	31.9925	20.9616	3.31757	3.34574	7.0417	1.20961	8.17834	3.59582	11.7475	48.6	65	52.1	11.8689	0.00170414	0.0134856	0.75	Up
A0A3Q7J0Z4	Elongation factor 1-alpha, org=Solanum lycopersicum	101264700	Solanum lycopersicum	MIPTKPMVVETFSEYPPLGR	_MIPTK[GlyGly (K)]PMVVETFSEYPPLGR_	392	(K396)	1.1.1.1.-.1.1.1	476.244	629.267	412.361	473.046	148.198	229.069	149.644	245.824	246.883	232.826	291.763	18.6	26.7	12	2.57646	0.00170845	0.0135	1	Up
A0A3Q7I3U9	Enoyl reductase (ER) domain-containing protein, org=Solanum lycopersicum	101243822	Solanum lycopersicum	NIDFVKSLGADEILDYKTPEGAALK	_NIDFVK[GlyGly (K)]SLGADEILDYKTPEGAALK_	191	(K196)	2.2.2.2.1.2.2.2	2290.93	2764.95	1637.47	1923.84	250.134	723.165	414.864	384.536	1255.77	1154.2	1414.62	22.6	45.1	10.3	4.86106	0.00172216	0.01354	1	Up
A0A3Q7FW64	Uncharacterized protein, org=Solanum lycopersicum	101260626	Solanum lycopersicum	KTTVVPEIADESTLTK	_K[GlyGly (K)]TTVVPEIADESTLTK_	50	(K50)	1.1.1.1.1.-.1.1	122.064	188.467	341.091	223.1	27.5198	50.227	14.6301	41.043	165.741	100.252	189.148	42	46.7	30.4	6.55616	0.00174935	0.0136395	1	Up
A0A3Q7ELN1	Uncharacterized protein, org=Solanum lycopersicum	101260869	Solanum lycopersicum	SYTTTSNVFGGKSQTVGKK	_SYTTTSNVFGGK[GlyGly (K)]SQTVGKK_	231	(K242)	1.1.1.1.-.1.1.1	265.727	422.06	582.023	352.569	147.476	84.2455	117.231	59.8499	171.161	186.468	174.698	33	37.4	4.52	3.96861	0.0017737	0.0137359	1	Up
P37218	Histone H1, org=Solanum lycopersicum		Solanum lycopersicum	ATEEPVIVNEVVEEQAAPETVKDEANPPAK	_[Acetyl (Protein N-term)]ATEEPVIVNEVVEEQAAPETVK[GlyGly (K)]DEANPPAK_	2	(K23)	1.1.1.1.1.1.1.1	1358.97	1450.74	1034.95	1115.96	341.575	494.558	329.647	597.238	946.742	843.885	1021.15	15.9	29.2	9.5	2.81371	0.00177395	0.0137359	1	Up
A0A3Q7I5R6	Co-chaperone protein p23, org=Solanum lycopersicum	101249490	Solanum lycopersicum	LELQDQVNVEESKISTGVR	_LELQDQVNVEESK[GlyGly (K)]ISTGVR_	55	(K67)	1.1.1.1.1.1.1.1	330.843	311.396	329.212	257.64	194.016	204.564	225.831	172.19	281.566	299.127	329.777	11.1	11.2	8.04	1.54292	0.00180083	0.0138392	1	Up
A0A3Q7HV43	STI1 domain-containing protein, org=Solanum lycopersicum		Solanum lycopersicum	DFEAAIEVFQKALTEHR	_DFEAAIEVFQK[GlyGly (K)]ALTEHR_	345	(K355)	1.1.-.1.-.-.-.-	20.7394	71.2212	14.63	37.2718	2.49999	2.3519	1.44821	5.56177	42.8935	66.3002	5.1195	70.6	60.4	81	12.1281	0.00180614	0.0138412	0.75	Up
A0A3Q7J322	Major facilitator superfamily (MFS) profile domain-containing protein, org=Solanum lycopersicum		Solanum lycopersicum	VLNVEIEAEKEK	_VLNVEIEAEK[GlyGly (K)]EK_	745	(K754)	1.1.1.1.-.-.-.1	101.384	40.5724	492.335	303.643	1.41774	1.47064	1.55283	12.9226	67.4246	144.66	67.661	87.6	132	47.7	54.0165	0.00184801	0.013951	1	Up
A0A060PVS3;Q9STA8	Sugar transporter 2;Hexose transporter, org=Solanum lycopersicum	STP2;ht2	Solanum lycopersicum	GYLEEGKEVLR	_GYLEEGK[GlyGly (K)]EVLR_	234;234	(K240);(K240)	2.2.2.2.1.1.1.1	843.899	555.478	1727.82	1176.47	173.508	191.901	284.999	99.2374	334.556	410.351	705.031	46.8	40.8	40.5	5.74095	0.00185144	0.0139672	1	Up
A0A3Q7FRX8	glycerol kinase, org=Solanum lycopersicum	101259139	Solanum lycopersicum	LKQATIFKPVLEEELR	_LK[GlyGly (K)]QATIFKPVLEEELR_	485	(K486)	2.2.2.2.2.1.1.-	152.541	237.776	220.097	210.575	73.8242	47.6947	29.5934	56.0462	66.5549	67.9342	121.55	18	35.5	36.7	3.9631	0.00186973	0.013998	1	Up
A0A3Q7GSV6	TNase-like domain-containing protein, org=Solanum lycopersicum	101265342	Solanum lycopersicum	GIDAPESAMPYGKEAKEELTK	_GIDAPESAM[Oxidation (M)]PYGKEAK[GlyGly (K)]EELTK_	221	(M229,K236)	1.1.1.1.1.1.1.1	589.372	368.097	350.293	370.846	214.76	157.311	200.179	146.615	270.049	303.125	218.366	27	18.3	16.2	2.33508	0.0019489	0.0142281	1	Up
A0A3Q7HNF7	mannosyl-glycoprotein endo-beta-N-acetylglucosaminidase, org=Solanum lycopersicum	101261626	Solanum lycopersicum	HIANKLLSSKNSAQMYAER	_HIANK[GlyGly (K)]LLSSK[GlyGly (K)]NSAQM[Oxidation (M)]YAER_	181	(K185,K190,M195)	1.1.1.1.-.-.-.1	215.672	128.131	125.522	74.7498	7.01932	6.99751	1.46487	1.14678	1.67356	1.43072	2.40915	43	79.3	27.7	32.7194	0.00196413	0.014274	1	Up
A0A3Q7FRA5	Glyceraldehyde-3-phosphate dehydrogenase, org=Solanum lycopersicum		Solanum lycopersicum	EATYDEIKAAIKEESEGK	_EATYDEIK[GlyGly (K)]AAIKEESEGK_	270	(K277)	2.2.2.2.2.1.-.2	563.005	682.035	528.222	568.8	247.08	159.44	235.308	284.674	310.505	254.381	491.233	11.4	22.7	35.2	2.52785	0.00197833	0.0143175	1	Up
A0A3Q7IRF8	Uncharacterized protein, org=Solanum lycopersicum		Solanum lycopersicum	HAAAKVFSHPDVAAEETWYGIEQEYTLLQR	_HAAAK[GlyGly (K)]VFSHPDVAAEETWYGIEQEYTLLQR_	88	(K92)	2.2.2.2.1.2.2.2	748.681	554.384	443.854	609.763	153.791	194.63	230.954	306.365	364.919	184.194	188.09	21.5	29.3	42	2.66069	0.00198006	0.0143211	1	Up
A0A3Q7FUI5	Uncharacterized protein, org=Solanum lycopersicum		Solanum lycopersicum	IFLKTMDINFVGRPK	_IFLK[GlyGly (K)]TMDINFVGRPK_	87	(K90)	1.1.2.2.-.1.-.-	456.135	516.762	1366.75	1151.48	3.35982	45.5428	6.88114	3.53191	216.352	153.798	56.4304	52.2	139	56.7	58.8566	0.00198047	0.0143211	1	Up
A0A3Q7GBE4	Uncharacterized protein, org=Solanum lycopersicum	104647199	Solanum lycopersicum	LNADESTDATTDAEGTSKGK	_LNADESTDATTDAEGTSK[GlyGly (K)]GK_	468	(K485)	1.1.1.1.1.1.1.1	115.453	134.527	295.75	216.849	30.7465	47.4192	13.8982	35.7005	111.426	113.27	153.31	43.4	43.6	18.8	5.96863	0.00203625	0.0145066	1	Up
A0A3Q7IBU5	Ubiquitin-like domain-containing protein, org=Solanum lycopersicum	101258282	Solanum lycopersicum	QIFVKTLTGK	_QIFVK[GlyGly (K)]TLTGK_	2,78,154,230,306,382	(K6)(K82)(K158)(K234)(K310)(K386)	2.2.2.2.2.2.2.2	957.328	960.811	1102.69	938.61	613.069	641.969	458.774	507.822	648.816	894.872	835.879	7.66	15.6	16.2	1.78222	0.00205681	0.0145705	1	Up
K4D303	E2 ubiquitin-conjugating enzyme, org=Solanum lycopersicum	101254146	Solanum lycopersicum	MKLILTHDFPHSPPK	_MK[GlyGly (K)]LILTHDFPHSPPK_	61	(K62)	1.1.1.-.-.-.-.-	42.7815	44.4088	35.4473	45.7591	2.75672	6.74198	4.32862	1.95227	2.03146	56.1027	5.98594	10.9	53.5	141	10.6718	0.0020636	0.0145955	0.75	Up
A0A3Q7I0M3	VHS domain-containing protein, org=Solanum lycopersicum		Solanum lycopersicum	MKEILQGPTPESK	_MK[GlyGly (K)]EILQGPTPESK_	32	(K33)	1.1.1.1.-.1.-.1	186.764	140.553	115.997	120.131	42.3242	41.2084	78.0573	49.8629	89.8115	27.9508	35.8918	23	32.6	65.7	2.66464	0.00211093	0.0147154	1	Up
A0A3Q7G327	V-type proton ATPase subunit G, org=Solanum lycopersicum	101258944	Solanum lycopersicum	QAKEEAEKEIAEFR	_QAKEEAEK[GlyGly (K)]EIAEFR_	38	(K45)	1.1.1.1.-.-.-.-	10.7487	30.6315	31.9621	28.594	6.71793	3.39712	2.49447	4.45652	5.11352	14.3606	4.74224	38.9	42.7	67.5	5.97305	0.00212563	0.0147517	1	Up
A0A3Q7HQI3	PITH domain-containing protein, org=Solanum lycopersicum	101264042	Solanum lycopersicum	VSALNEAVTGSVKSVFKPWEQR	_VSALNEAVTGSVK[GlyGly (K)]SVFKPWEQR_	29	(K41)	1.1.1.1.-.1.1.1	638.588	423.475	454.529	396.41	224.912	277.605	188.328	237.219	363.082	268.139	360.557	22.9	15.9	16.4	2.06128	0.00212612	0.0147517	1	Up
A0A3Q7FI77	Uncharacterized protein, org=Solanum lycopersicum	101265008	Solanum lycopersicum	ILKDEQTLESYGLEADHTVHLVR	_ILK[GlyGly (K)]DEQTLESYGLEADHTVHLVR_	78	(K80)	2.2.2.2.2.2.2.2	4444.78	5040.96	4229.99	4291.48	2582.8	2821.93	2193.38	3117.49	3728.62	3895.75	3975.63	8.23	14.6	3.26	1.68047	0.00215358	0.0148231	1	Up
A0A3Q7I801	Bet v I/Major latex protein domain-containing protein, org=Solanum lycopersicum	101246666	Solanum lycopersicum	LMPQVKNIEAEGDGSIKK	_LMPQVK[GlyGly (K)]NIEAEGDGSIKK_	34	(K39)	1.1.1.1.-.-.-.-	41.7137	48.3164	41.6507	24.6998	7.53084	2.27972	5.63858	2.16944	16.7972	1.27336	2.49959	25.8	59.8	126	8.87589	0.00221831	0.0149779	1	Up
A0A3Q7FN52	VHS domain-containing protein, org=Solanum lycopersicum	101256571	Solanum lycopersicum	ITAGMSSMSFKMK	_ITAGMSSMSFK[GlyGly (K)]MK_	28	(K38)	1.1.1.1.-.1.-.1	419.729	299.486	129.935	291.373	42.3716	53.2263	41.9404	31.3218	3.06892	1.62611	4.58228	41.7	21.2	47.8	6.75425	0.00223017	0.015017	1	Up
A0A3Q7GLU0	Phosphoglycerate mutase family protein, org=Solanum lycopersicum	101243998	Solanum lycopersicum	SIQSGEKQPFTAGEFVYEK	_SIQSGEK[GlyGly (K)]QPFTAGEFVYEK_	228	(K234)	1.1.1.1.1.1.1.1	822.611	748.336	611.388	548.57	427.701	269.679	266.968	333.699	506.039	475.088	541.09	18.3	23.2	6.51	2.10386	0.00223865	0.0150477	1	Up
P30264	Catalase isozyme 1, org=Solanum lycopersicum	CAT1	Solanum lycopersicum	LTVKPTM	_LTVK[GlyGly (K)]PTM_	486	(K489)	1.-.1.1.-.-.-.-	13.0862	38.9544	10.4592	11.8695	3.50747	1.66498	1.15886	2.69841	33.8632	2.37677	4.80773	73.2	46.6	128	8.23605	0.00224673	0.0150648	0.75	Up
A0A3Q7FRW6	Band 7 domain-containing protein, org=Solanum lycopersicum	101245344	Solanum lycopersicum	SSAVFIPHGPGAVKEVAQQIR	_SSAVFIPHGPGAVK[GlyGly (K)]EVAQQIR_	255	(K268)	2.2.2.2.2.2.2.2	17715.6	15653.9	20768.1	15066.5	11435.9	10153.5	11630.3	8783.44	13288	14406.7	13709.8	14.9	12.6	4.09	1.64759	0.00225842	0.015113	1	Up
A0A3Q7I801	Bet v I/Major latex protein domain-containing protein, org=Solanum lycopersicum	101246666	Solanum lycopersicum	LFKALVVDSDNLIPK	_LFK[GlyGly (K)]ALVVDSDNLIPK_	19	(K21)	1.1.1.1.-.-.1.-	2083.11	1394.26	280.136	468.29	4.31092	1.47447	45.6608	2.93017	360.653	333.992	587.899	79.5	157	32.6	77.7138	0.00232936	0.0152843	1	Up
A0A3Q7IKM0	Uncharacterized protein, org=Solanum lycopersicum	101244100	Solanum lycopersicum	KKVSNSNAADDFGTSVLTLAGENK	_K[GlyGly (K)]KVSNSNAADDFGTSVLTLAGENK_	304	(K304)	1.1.1.1.1.1.1.1	445.735	841.35	838.789	851.346	205.919	296.515	266.29	212.806	420.156	390.852	470.279	26.8	17.7	9.4	3.03324	0.00238735	0.0154305	1	Up
Q6QLU0	Protein phosphatase 2C, org=Solanum lycopersicum	543923	Solanum lycopersicum	AADLGKGGSTAVTAILINGQK	_AADLGK[GlyGly (K)]GGSTAVTAILINGQK_	119	(K124)	1.1.1.1.-.-.-.1	56.3145	16.0004	44.1587	46.9064	8.06543	3.39685	2.18152	6.95817	23.753	44.924	21.0723	42.5	54.5	43.7	7.93031	0.00243653	0.0155544	1	Up
A0A3Q7I9H4	Bet v I/Major latex protein domain-containing protein, org=Solanum lycopersicum		Solanum lycopersicum	IHVIDDKNLETK	_IHVIDDK[GlyGly (K)]NLETK_	72	(K78)	2.2.2.2.-.-.-.-	146.991	129.108	26.4708	118.991	5.61775	8.66406	5.6573	3.2151	67.0965	67.1759	76.6395	51.1	38.5	7.8	18.2067	0.00248225	0.0156478	1	Up
Q6QLU0	Protein phosphatase 2C, org=Solanum lycopersicum	543923	Solanum lycopersicum	EIIEGKGGFVSNFPGDVPR	_EIIEGK[GlyGly (K)]GGFVSNFPGDVPR_	172	(K177)	1.1.1.1.-.1.-.1	304.762	379.257	378.37	203.789	91.5009	102.08	146.267	141.054	212.215	284.22	184.522	26.2	22.9	22.7	2.63292	0.00249879	0.0157022	1	Up
A0A3Q7EZE4	Uncharacterized protein, org=Solanum lycopersicum	104647762	Solanum lycopersicum	QADNDIKDMISSLTK	_QADNDIK[GlyGly (K)]DMISSLTK_	14	(K20)	1.1.1.1.1.1.1.1	256.868	803.674	1147.64	810.411	37.8564	41.5353	11.3893	99.4145	414.016	170.666	225.907	48.9	78	47.2	15.871	0.00250396	0.015712	1	Up
A0A3Q7FN52	VHS domain-containing protein, org=Solanum lycopersicum	101256571	Solanum lycopersicum	NKALVLIEAWGESSSELR	_NK[GlyGly (K)]ALVLIEAWGESSSELR_	147	(K148)	1.1.1.1.1.1.1.1	1693.18	2198.77	1671.85	1776.74	1059.5	1068.32	847.78	1281.18	1150.36	1354.57	1373.3	13.4	16.6	9.57	1.72444	0.00253676	0.0158028	1	Up
A0A3Q7I9H4	Bet v I/Major latex protein domain-containing protein, org=Solanum lycopersicum		Solanum lycopersicum	ALVLDFDNLVPKLLSQHVK	_ALVLDFDNLVPK[GlyGly (K)]LLSQHVK_	22	(K33)	2.2.2.2.2.1.-.-	5999.74	9409.28	1228.14	1809.84	132.324	124.494	90.1762	58.0123	1893.89	1562.09	1792.5	83.3	33.7	9.72	45.5474	0.00261087	0.015958	1	Up
A0A3Q7J2T1	Aconitate hydratase, org=Solanum lycopersicum	101248455	Solanum lycopersicum	LSVFDAAMKYK	_LSVFDAAMK[GlyGly (K)]YK_	838	(K846)	1.1.1.1.-.1.1.1	285.531	336.627	272.129	212.997	94.8543	46.589	41.0966	84.3689	100.804	88.4125	53.8177	18.4	40.3	30.1	4.14855	0.00261378	0.015971	1	Up
A0A3Q7I8D7	26S proteasome non-ATPase regulatory subunit 1 homolog, org=Solanum lycopersicum	101261856	Solanum lycopersicum	VVPAQEKFIK	_VVPAQEK[GlyGly (K)]FIK_	921	(K927)	1.1.1.1.-.1.1.1	226.055	253.705	157.594	173.433	69.061	101.939	115.284	77.5539	119.587	103.457	178.992	22.1	23.5	29.7	2.22843	0.00262457	0.0160036	1	Up
A0A3Q7I9H4	Bet v I/Major latex protein domain-containing protein, org=Solanum lycopersicum		Solanum lycopersicum	YSLIEGDVLGDKLESIAYDVK	_YSLIEGDVLGDK[GlyGly (K)]LESIAYDVK_	201	(K212)	1.1.1.1.1.1.1.1	449.326	454.429	154.655	227.407	53.1642	33.8504	35.9768	43.9303	236.868	180.768	224.926	47.8	21	13.8	7.70312	0.00263752	0.0160458	1	Up
K4CWC4	PR10 protein, org=Solanum lycopersicum		Solanum lycopersicum	GLVLDFDSLVPKLLSHDVK	_GLVLDFDSLVPK[GlyGly (K)]LLSHDVK_	22	(K33)	2.2.2.2.2.2.1.2	22942.1	20144.6	5891.46	10121	927.075	1169.96	966.212	798.585	7418.09	6679.85	7455.42	54.7	16	6.09	15.3034	0.00267446	0.0161657	1	Up
A0A3Q7IZW2	Proteasome subunit beta type-4, org=Solanum lycopersicum		Solanum lycopersicum	NKFNPLWNSLVLGGVK	_NK[GlyGly (K)]FNPLWNSLVLGGVK_	185	(K186)	1.1.1.1.1.1.1.1	136.456	141.202	172.894	101.305	62.887	39.5987	25.5727	43.6231	138.318	48.0225	145.284	21.2	35.9	49.1	3.21443	0.00275019	0.0163111	1	Up
A0A3Q7IXT2	Protein kinase domain-containing protein, org=Solanum lycopersicum	543567	Solanum lycopersicum	ENEAQIALKEGSVLEEK	_ENEAQIALK[GlyGly (K)]EGSVLEEK_	466	(K474)	1.1.1.1.1.1.1.1	416.507	358.729	484.73	475.606	277.301	256.132	304.665	258.502	489.661	353.367	178.945	13.5	8.19	45.7	1.58269	0.00277062	0.0163662	1	Up
A0A3Q7EUT1	ATPase F1/V1/A1 complex alpha/beta subunit N-terminal domain-containing protein, org=Solanum lycopersicum		Solanum lycopersicum	TVSGVAGPLVILDKVK	_TVSGVAGPLVILDK[GlyGly (K)]VK_	23	(K36)	1.1.1.1.1.1.1.1	1136.66	1476.72	1161.88	1499.61	798.341	791.46	722.937	876.322	989.377	1017.94	1103.09	14.9	7.87	5.71	1.65405	0.00278028	0.0163815	1	Up
A0A3Q7GRY0	glutathione transferase, org=Solanum lycopersicum		Solanum lycopersicum	AITQYIAHTYADKGNQLLPNDPK	_AITQYIAHTYADK[GlyGly (K)]GNQLLPNDPK_	69,265	(K81)(K277)	2.2.2.2.2.1.1.2	840.299	715.479	831.283	741.772	115.957	104.534	123.773	256.651	556.408	569.58	409.274	8.04	47.5	17.4	5.20678	0.00283302	0.0165259	1	Up
A0A3Q7IKM0	Uncharacterized protein, org=Solanum lycopersicum	101244100	Solanum lycopersicum	IPSQVDQKTVVVQETTR	_IPSQVDQK[GlyGly (K)]TVVVQETTR_	249	(K256)	1.1.1.1.1.1.1.1	6028.85	7747.45	16456.1	8025.79	1708.19	2013.82	1639.44	1461.5	5151.75	5497.48	4942.45	48.9	13.5	5.39	5.60727	0.00286625	0.0166155	1	Up
A0A3Q7FRA5	Glyceraldehyde-3-phosphate dehydrogenase, org=Solanum lycopersicum		Solanum lycopersicum	TVDGPSAKDWR	_TVDGPSAK[GlyGly (K)]DWR_	205	(K212)	1.1.1.1.1.1.1.1	583.098	934.449	579.022	675.98	228.009	246.145	116.74	263.613	341.054	323.986	228.387	24.1	31	20.4	3.24462	0.00291648	0.0167303	1	Up
A0A3Q7FM01	Non-specific serine/threonine protein kinase, org=Solanum lycopersicum		Solanum lycopersicum	FLVPDQVGNQLQLKGTR	_FLVPDQVGNQLQLK[GlyGly (K)]GTR_	731	(K744)	1.1.1.1.1.1.1.-	458.933	486.005	530.755	360.034	70.6795	149.44	127.686	61.4559	488.673	344.499	61.3924	15.7	42	72.9	4.48546	0.00295532	0.0168045	1	Up
A0A3Q7FHJ9	Cytochrome b5 heme-binding domain-containing protein, org=Solanum lycopersicum		Solanum lycopersicum	DFEEQKPLPPPVQLGEISGEELKQYDGSDSK	_DFEEQKPLPPPVQLGEISGEELK[GlyGly (K)]QYDGSDSK_	67	(K89)	1.1.1.1.-.1.-.1	257.194	250.407	289.741	281.337	155.572	205.235	163.053	148.474	291.595	285.813	167.561	6.99	15.2	28.2	1.60438	0.00297484	0.0168505	1	Up
A0A3Q7IFV9	PPM-type phosphatase domain-containing protein, org=Solanum lycopersicum	101244329	Solanum lycopersicum	GGFVTKMPGDVAR	_GGFVTK[GlyGly (K)]MPGDVAR_	176	(K181)	1.1.1.1.-.1.-.1	702.583	673.123	823.636	885.072	223.7	267.39	432.147	311.398	413.874	252.273	150.791	13	29.1	48.7	2.49824	0.003027	0.0169721	1	Up
A0A3Q7GB48	Thioredoxin domain-containing protein, org=Solanum lycopersicum	101248480	Solanum lycopersicum	VVGANKDGLLQTIEK	_VVGANK[GlyGly (K)]DGLLQTIEK_	99	(K104)	1.1.1.1.1.1.1.1	405.836	539.393	819.318	476.834	137.068	252.933	212.15	235.026	506.985	513.418	582.266	32.3	24.3	7.81	2.67731	0.00308737	0.0171079	1	Up
A0A3Q7IGQ1	RRM domain-containing protein, org=Solanum lycopersicum		Solanum lycopersicum	TLGEAFSQYGNVVDSKIINDR	_TLGEAFSQYGNVVDSK[GlyGly (K)]IINDR_	22	(K37)	1.1.1.1.-.1.-.1	96.2115	93.886	103.989	168.412	48.6103	56.8301	28.1134	34.2349	56.2969	56.1596	64.4312	30.7	31.3	8.03	2.75644	0.00309253	0.017119	1	Up
A0A3Q7J3M9	MBD domain-containing protein, org=Solanum lycopersicum	101259218	Solanum lycopersicum	DVNNVEEALAEKAAEEK	_DVNNVEEALAEK[GlyGly (K)]AAEEK_	361	(K372)	1.1.1.1.1.-.-.1	213.287	283.35	217.234	138.337	49.661	41.6901	101.274	67.6326	124.653	114.532	55.2593	27.8	40.7	38.2	3.27448	0.00310181	0.0171351	1	Up
A0A3Q7GYN8	Patellin-3, org=Solanum lycopersicum	101263525	Solanum lycopersicum	IQFMEKSIR	_IQFMEK[GlyGly (K)]SIR_	347	(K352)	1.1.1.1.-.1.1.1	352.767	366.243	684.004	621.954	147.768	122.045	100.849	238.849	251.229	179.47	97.7005	33.9	39.9	43.6	3.32228	0.00311953	0.0171509	1	Up
A0A3Q7HGJ9	Phosphoglycerate kinase, org=Solanum lycopersicum		Solanum lycopersicum	TIIWNGPMGVFEFDKFAAGTEAIAKK	_TIIWNGPM[Oxidation (M)]GVFEFDKFAAGTEAIAK[GlyGly (K)]K_	799	(M806,K823)	1.1.1.1.1.1.1.1	650.89	922.807	460.872	669.925	264.058	268.782	221.407	337.118	561.455	379.613	500.793	28	17.5	19.3	2.47808	0.00315029	0.017218	1	Up
A0A3Q7J5F0	Uncharacterized protein, org=Solanum lycopersicum		Solanum lycopersicum	VIKFLDVQSQIK	_VIK[GlyGly (K)]FLDVQSQIK_	100	(K102)	1.1.1.1.-.-.-.-	25.0627	38.8359	44.512	29.3885	6.43918	3.0564	5.97003	1.64985	53.7094	41.898	94.134	25.6	53.9	43.3	8.05116	0.0031898	0.0173316	1	Up
A0A3Q7JE01	Enoyl reductase (ER) domain-containing protein, org=Solanum lycopersicum	101248372	Solanum lycopersicum	MQGFLAVDYFPLYKK	_MQGFLAVDYFPLYK[GlyGly (K)]K_	279	(K292)	1.1.1.1.-.1.-.1	232.014	307.265	278.398	308.028	97.1872	59.4279	112.585	120.479	251.604	167.439	149.045	12.7	27.8	28.9	2.8888	0.00320873	0.0173829	1	Up
A0A3Q7FS97	Lactoylglutathione lyase, org=Solanum lycopersicum		Solanum lycopersicum	VVNLAIQELGGKITR	_VVNLAIQELGGK[GlyGly (K)]ITR_	240	(K251)	1.1.1.1.1.1.1.1	584.786	762.443	511.252	752.914	204.486	378.344	210.668	290.148	445.564	458.533	537.184	19.1	30.1	10.3	2.40982	0.00322399	0.0173897	1	Up
A0A3Q7HUQ3	Glyceraldehyde-3-phosphate dehydrogenase, org=Solanum lycopersicum	101255800	Solanum lycopersicum	LKGILGYTEDDVVSTDFLGDNR	_LK[GlyGly (K)]GILGYTEDDVVSTDFLGDNR_	272	(K273)	1.1.1.1.-.-.1.1	300.016	427.409	196.282	310.289	149.759	111.339	78.7821	109.846	351.039	198.643	320.626	30.6	25.8	27.8	2.74388	0.0032278	0.0174059	1	Up
A0A290WKX1	ATP synthase subunit alpha, org=Solanum lycopersicum	atp1	Solanum lycopersicum	TAIAIDTILNQKQLNSR	_TAIAIDTILNQK[GlyGly (K)]QLNSR_	178	(K189)	1.-.1.1.-.1.-.-	17.4402	71.8636	126.563	32.7847	4.87389	5.47671	3.22733	1.40207	6.81987	5.70877	6.69328	78.3	48.8	9.49	16.5989	0.00329738	0.0175554	0.75	Up
A0A3Q7FRA5	Glyceraldehyde-3-phosphate dehydrogenase, org=Solanum lycopersicum		Solanum lycopersicum	LEKEATYDEIK	_LEK[GlyGly (K)]EATYDEIK_	267	(K269)	2.2.2.2.2.2.1.2	1456.5	1808.87	1205.8	1410.52	735.887	580.723	437.205	807.346	1168.03	1103.93	947.756	17	25.8	10.6	2.29649	0.00331595	0.0175942	1	Up
A0A3Q7FUI5	Uncharacterized protein, org=Solanum lycopersicum		Solanum lycopersicum	FLEKSIDVK	_FLEK[GlyGly (K)]SIDVK_	419,902	(K422)(K905)	1.1.1.1.-.1.-.1	142.079	143.803	516.92	329.752	18.4869	16.9548	48.7773	53.8744	45.337	85.6339	160.047	63.2	56.6	60	8.20136	0.00333202	0.0176218	1	Up
A0A3Q7IBU5	Ubiquitin-like domain-containing protein, org=Solanum lycopersicum	101258282	Solanum lycopersicum	MQIFVKTLTGK	_[Acetyl (Protein N-term)]MQIFVK[GlyGly (K)]TLTGK_	1,77,153,229,305,381	(K6)(K82)(K158)(K234)(K310)(K386)	1.1.1.1.1.1.1.1	395.567	487.365	321.378	396.092	69.9868	148.677	93.5449	155.444	245.869	225.253	52.6436	17	35.8	60.8	3.42221	0.0033409	0.0176343	1	Up
A0A3Q7F5X6	Thioredoxin reductase, org=Solanum lycopersicum		Solanum lycopersicum	FGTQIYTETVTKVDFSK	_FGTQIYTETVTK[GlyGly (K)]VDFSK_	84	(K95)	1.1.1.1.1.-.1.-	112.459	133.099	91.1308	124.454	76.8442	58.241	52.6316	44.7012	45.3567	104.489	122.707	15.8	23.5	44.5	1.98411	0.00334575	0.0176515	1	Up
A0A3Q7IJ63	Proteasome subunit alpha type, org=Solanum lycopersicum	101256141	Solanum lycopersicum	AKSEATSFESVYGEPIPVKELAER	_AKSEATSFESVYGEPIPVK[GlyGly (K)]ELAER_	92	(K110)	1.1.1.1.1.1.1.1	211.688	361.977	379.418	306.774	134.511	133.049	111.766	158.133	283.167	296.647	282.921	24	14.1	2.73	2.3441	0.00337942	0.0177231	1	Up
A0A3Q7G4L6	Uncharacterized protein, org=Solanum lycopersicum		Solanum lycopersicum	MGYVAIPTKVVDDDLK	_MGYVAIPTK[GlyGly (K)]VVDDDLK_	205	(K213)	1.1.1.1.-.1.1.1	311.2	490.19	478.033	616.768	246.901	134.361	206.673	142.886	140.025	215.114	100.69	26.5	29.3	38.3	2.59461	0.00339152	0.0177343	1	Up
P21568	Peptidyl-prolyl cis-trans isomerase, org=Solanum lycopersicum	CYP	Solanum lycopersicum	ANPKVFFDLTIGGAPAGR	_[Acetyl (Protein N-term)]ANPK[GlyGly (K)]VFFDLTIGGAPAGR_	2	(K5)	1.1.1.1.1.1.1.1	1859.21	2480.19	2067.56	1946.24	1145.94	1461.01	1412.57	1035.36	1480.27	1514.74	1758.19	13.2	16.3	9.56	1.6525	0.00339897	0.0177486	1	Up
A0A3Q7I9H4	Bet v I/Major latex protein domain-containing protein, org=Solanum lycopersicum		Solanum lycopersicum	GDHVVSEEEHNVGKGK	_GDHVVSEEEHNVGK[GlyGly (K)]GK_	242	(K255)	1.1.1.1.-.-.-.1	11.8354	42.4224	19.6513	7.23464	2.27091	1.31527	2.43009	0.484081	10.1343	6.6013	11.2978	77	55.8	26.2	12.483	0.00342385	0.0178112	1	Up
A0A3Q7I9H4	Bet v I/Major latex protein domain-containing protein, org=Solanum lycopersicum		Solanum lycopersicum	TTTEYHTKGDHVVSEEEHNVGK	_TTTEYHTK[GlyGly (K)]GDHVVSEEEHNVGK_	234	(K241)	2.1.2.2.-.-.-.1	106.985	49.0373	88.8172	45.0454	3.86398	5.73075	4.63391	20.13	3.25154	77.2428	29.9148	41.9	90	102	8.43705	0.00347663	0.0178844	1	Up
A0A3Q7I3U9	Enoyl reductase (ER) domain-containing protein, org=Solanum lycopersicum	101243822	Solanum lycopersicum	SLGADEILDYKTPEGAALK	_SLGADEILDYK[GlyGly (K)]TPEGAALK_	197	(K207)	1.1.1.1.1.-.-.1	367.68	287.657	411.378	168.727	44.9887	75.0954	78.2006	126.002	283.438	181.054	163.904	34.5	41.3	30.9	3.80972	0.0034781	0.0178844	1	Up
A0A3Q7HEM1	Proton pump-interactor 1, org=Solanum lycopersicum	101256399	Solanum lycopersicum	IIDDQIDAINKQIGILDEELK	_IIDDQIDAINK[GlyGly (K)]QIGILDEELK_	268	(K278)	1.1.1.1.1.1.-.1	131.581	115.722	89.3036	143.144	45.7813	24.9009	31.8228	56.6647	65.0144	69.8664	70.3125	19.4	35.7	4.3	3.01408	0.00349653	0.017905	1	Up
A0A3Q7IJF8;A0A3Q7IK80	Uncharacterized protein, org=Solanum lycopersicum	101261765;	Solanum lycopersicum	EVLKENDQNLANR	_EVLK[GlyGly (K)]ENDQNLANR_	83;31	(K86);(K34)	-.1.1.1.-.-.-.-	46.9421	41.4458	31.867	32.3585	7.70312	2.01449	1.67082	3.30674	4.19281	5.19856	42.2121	19.2	75.6	126	10.3853	0.00352695	0.017964	0.75	Up
A0A3Q7ES41	Uncharacterized protein, org=Solanum lycopersicum	101266983	Solanum lycopersicum	SVNEVEVKPKPK	_SVNEVEVKPK[GlyGly (K)]PK_	322	(K331)	1.1.1.1.1.1.1.1	380.398	472.142	478.775	364.306	270.78	290.045	208.359	199.216	275.279	399.209	363.768	14.1	18.6	18.4	1.75095	0.00357144	0.0180499	1	Up
A0A3Q7H5A6	Proteasome subunit beta, org=Solanum lycopersicum	101256394	Solanum lycopersicum	TITINKDGVKR	_TITINKDGVK[GlyGly (K)]R_	191	(K200)	1.1.1.1.1.1.1.1	599.055	298.716	274.611	336.72	95.8111	128.223	115.621	156.736	262.929	194.105	259.385	39.8	20.6	16.2	3.04014	0.00358055	0.0180675	1	Up
A0A3Q7FXM4	BRO1 domain-containing protein, org=Solanum lycopersicum	101245450	Solanum lycopersicum	MFSSLVPDNSTKALSR	_MFSSLVPDNSTK[GlyGly (K)]ALSR_	372	(K383)	-.1.1.1.-.-.-.1	96.3365	108.222	116.354	97.4391	1.41986	6.18814	7.14337	6.74329	4.71523	5.04167	2.67195	9.08	49.6	31	19.463	0.00367246	0.0182799	0.75	Up
A0A3Q7I801	Bet v I/Major latex protein domain-containing protein, org=Solanum lycopersicum	101246666	Solanum lycopersicum	ALVVDSDNLIPKLMPQVK	_ALVVDSDNLIPK[GlyGly (K)]LM[Oxidation (M)]PQVK_	22	(K33,M35)	1.1.1.1.1.1.-.1	7844.5	6052.84	1896.75	1658.19	213.954	154.643	204.249	149.464	2264.07	3524.32	4051.1	70.5	18.4	28	24.1618	0.00368948	0.0183027	1	Up
A0A3Q7I6K7	Uncharacterized protein, org=Solanum lycopersicum	101256605	Solanum lycopersicum	EQDEFSGKVSEVQANLEK	_EQDEFSGK[GlyGly (K)]VSEVQANLEK_	727	(K734)	1.1.1.1.1.1.-.1	133.938	168.576	266.577	113.081	47.4269	48.6041	71.281	26.936	136.771	127.868	173.356	39.9	37.3	16.5	3.51186	0.0037296	0.0183945	1	Up
A0A3Q7H7H6	DNA-directed RNA polymerase RpoA/D/Rpb3-type domain-containing protein, org=Solanum lycopersicum		Solanum lycopersicum	ASQLVLNAIEVLKQK	_ASQLVLNAIEVLK[GlyGly (K)]QK_	321	(K333)	1.-.1.1.-.1.-.1	40.0118	94.2001	115.114	75.8549	17.4096	28.2345	18.6938	14.5226	63.1759	36.1502	24.4885	39.2	30.1	48.1	4.1235	0.00374777	0.0184361	0.75	Up
P17786	Elongation factor 1-alpha, org=Solanum lycopersicum		Solanum lycopersicum	LPLQDVYKIGGIGTVPVGR	_LPLQDVYK[GlyGly (K)]IGGIGTVPVGR_	236	(K243)	1.1.1.1.1.1.1.1	852.976	839.62	499.283	613.732	273.964	306.038	395.546	294.513	570.847	642.079	528.509	24.8	16.9	9.89	2.20904	0.00375492	0.0184443	1	Up
A0A3Q7G4G7	Vacuolar protein sorting-associated protein 28 homolog, org=Solanum lycopersicum	101255562	Solanum lycopersicum	LSKMGAADELTEQQAR	_LSK[GlyGly (K)]MGAADELTEQQAR_	172	(K174)	-.1.1.1.-.-.-.1	66.3972	54.8687	49.892	45.4482	6.91507	5.21942	4.97143	16.4904	1.6411	2.2928	2.02313	16.7	65	16.5	6.44732	0.00378836	0.018483	0.75	Up
A0A3Q7GZX3	Large ribosomal subunit protein uL6 alpha-beta domain-containing protein, org=Solanum lycopersicum	101251592	Solanum lycopersicum	GKIVEEE	_GK[GlyGly (K)]IVEEE_	188	(K189)	1.1.1.1.1.1.1.1	577.724	897.697	545.234	434.194	252.983	223.984	141.031	287.852	535.423	624.994	321.166	32.4	27.7	31.6	2.71	0.00379051	0.0184846	1	Up
A0A3Q7FLI5	Mitochondrial outer membrane protein porin of 34 kDa, org=Solanum lycopersicum	101264394	Solanum lycopersicum	INNFGKASALLQHEWRPK	_INNFGK[GlyGly (K)]ASALLQHEWRPK_	231	(K236)	3.3.3.3.2.2.2.3	3940.72	4068.15	3335.16	2839.52	1773.52	2292.17	2347.92	2185.5	2940.01	2609.22	2148.33	16.1	12.1	15.5	1.64942	0.00379113	0.0184846	1	Up
A0A3Q7F0H8	Uncharacterized protein, org=Solanum lycopersicum	101256549	Solanum lycopersicum	QGKIAGHWYGYVTPDEVPILLDEHIGEGK	_QGK[GlyGly (K)]IAGHWYGYVTPDEVPILLDEHIGEGK_	203	(K205)	-.1.1.1.-.-.-.-	43.5291	28.6984	71.2048	13.7085	2.38113	5.3349	3.65549	6.15731	1.23202	4.75032	2.22235	62.4	38.6	66.3	8.9647	0.00380462	0.0185106	0.75	Up
A0A3Q7EA80	Uncharacterized protein, org=Solanum lycopersicum	101250327	Solanum lycopersicum	VNSYGKASALIQHEWRPK	_VNSYGK[GlyGly (K)]ASALIQHEWRPK_	231	(K236)	2.2.2.2.2.2.2.2	1190.2	815.182	991.27	850.401	408	250.988	324.772	524.622	632.629	674.085	600.912	17.7	31.1	5.77	2.55045	0.00380677	0.0185106	1	Up
A0A3Q7IA99	NAD(P)H dehydrogenase (quinone), org=Solanum lycopersicum	101245803	Solanum lycopersicum	LWQVPETLSEEVLAKMSAPPK	_LWQVPETLSEEVLAK[GlyGly (K)]MSAPPK_	37	(K51)	1.1.1.1.1.1.-.1	919.174	1096.63	827.714	641.927	141.951	186.859	249.965	391.914	379.212	315.454	196.105	21.7	44.9	31.3	3.59069	0.00391087	0.0187148	1	Up
A0A3Q7HVR7	UBX domain-containing protein, org=Solanum lycopersicum	101244402	Solanum lycopersicum	AMHEGSKAIPESEGYKPAEENEHGK	_AMHEGSK[GlyGly (K)]AIPESEGYKPAEENEHGK_	280	(K286)	3.3.3.3.-.1.1.3	730.243	831.612	549.144	494.395	162.487	90.9982	81.897	241.327	208.234	27.6789	95.9953	24.1	51.4	82.4	4.51769	0.00393192	0.0187672	1	Up
A0A3Q7IXE6	Patellin-3, org=Solanum lycopersicum	101255264	Solanum lycopersicum	AEETKKPASDETTPPTTVADVPVPEK	_AEETKK[GlyGly (K)]PASDETTPPTTVADVPVPEK_	2	(K7)	1.1.1.1.1.1.1.1	390.81	489.059	411.708	434.124	209.72	165.57	153.231	262.68	236.167	314.553	245.492	9.8	25.1	16.1	2.18112	0.00395489	0.018814	1	Up
Q8GZD8	Neutral leucine aminopeptidase preprotein, org=Solanum lycopersicum	LapN	Solanum lycopersicum	FQNPLLQKLDSK	_FQNPLLQK[GlyGly (K)]LDSK_	107	(K114)	1.1.1.1.1.1.1.1	571.835	1016.24	783.076	820.697	135.913	314.516	115.875	238.178	559.309	527.431	515.905	22.8	46.1	4.21	3.96759	0.00396375	0.0188336	1	Up
A0A3Q7HF80	Single-stranded DNA binding protein Ssb-like OB fold domain-containing protein, org=Solanum lycopersicum	101250522	Solanum lycopersicum	VVDSNAVKATGGANR	_VVDSNAVK[GlyGly (K)]ATGGANR_	43	(K50)	-.1.1.1.-.-.1.1	69.6224	43.9373	44.5003	34.3348	9.06742	20.7701	19.4473	11.9316	33.8926	27.067	9.8899	31.4	37.2	52.4	3.14286	0.00402078	0.0189599	0.75	Up
A0A3Q7IL99	HIT domain-containing protein, org=Solanum lycopersicum		Solanum lycopersicum	EIPADIVFEDDKVLAFR	_EIPADIVFEDDK[GlyGly (K)]VLAFR_	52	(K63)	1.1.1.1.1.1.-.1	264.553	313.344	248.594	340.765	163.04	102.816	74.8422	98.2345	119.181	198.655	221.788	14.6	34.3	29.9	2.6593	0.00409231	0.0191216	1	Up
A0A3Q7FN98	Alanine--tRNA ligase, org=Solanum lycopersicum		Solanum lycopersicum	AFALMSEEGIAKGIR	_AFALMSEEGIAK[GlyGly (K)]GIR_	621	(K632)	1.1.1.1.-.-.-.1	92.5228	213.333	194.897	196.897	4.79004	2.8993	4.63008	28.1063	114.002	92.0139	76.6232	31.7	119	19.9	17.2576	0.00415858	0.0192685	1	Up
K4BKG3	E2 ubiquitin-conjugating enzyme, org=Solanum lycopersicum	101247803	Solanum lycopersicum	LTLQFNEDYPNKPPTVR	_LTLQFNEDYPNK[GlyGly (K)]PPTVR_	55	(K66)	1.1.1.1.1.1.1.1	2474.3	2717.64	1995.49	1657.09	1015.67	1045.39	894.883	1481.31	1748.07	1888.81	1713.2	21.5	23.1	5.21	1.99324	0.00429624	0.0194754	1	Up
A0A3Q7I303	PPPDE domain-containing protein, org=Solanum lycopersicum	101257806	Solanum lycopersicum	NKVQEEITR	_NK[GlyGly (K)]VQEEITR_	232	(K233)	1.1.1.1.-.1.1.1	420.098	518.591	456.008	442.829	147.892	134.799	259.615	167.518	363.818	214.297	236.96	9.18	31.8	29.7	2.58871	0.00433272	0.0195446	1	Up
A0A3Q7HGF9	26S proteasome non-ATPase regulatory subunit 1 homolog, org=Solanum lycopersicum	101259750	Solanum lycopersicum	KNEPEPSFEILTNPAR	_K[GlyGly (K)]NEPEPSFEILTNPAR_	895	(K895)	1.1.1.1.1.1.1.1	1041.75	1235.62	897.479	890.925	759.092	582.493	585.835	656.814	852.905	724.661	772.676	15.9	12.8	8.27	1.5733	0.0043679	0.0196316	1	Up
A0A3Q7G344	VHS domain-containing protein, org=Solanum lycopersicum	101253775	Solanum lycopersicum	TIDVKSEPMR	_TIDVK[GlyGly (K)]SEPMR_	316	(K320)	1.1.1.1.-.1.-.1	582.166	773.221	436.722	507.638	236.21	101.319	114.322	218.743	359.194	257.723	99.8609	25.2	41.5	54.7	3.42942	0.00438203	0.0196497	1	Up
A0A3Q7GSV6	TNase-like domain-containing protein, org=Solanum lycopersicum	101265342	Solanum lycopersicum	GIDAPESAMPYGKEAKEELTK	_GIDAPESAMPYGK[GlyGly (K)]EAKEELTK_	221	(K233)	1.1.1.1.-.1.-.1	793.923	883.205	443.67	700.694	94.1764	65.0587	165.711	236.763	279.496	409.453	127.197	26.9	54.8	51.9	5.02306	0.00444658	0.0197794	1	Up
A0A3Q7IKI2	EF-hand domain-containing protein, org=Solanum lycopersicum		Solanum lycopersicum	DTFEFFDANHDGKITAEELFNVFR	_DTFEFFDANHDGK[GlyGly (K)]ITAEELFNVFR_	142	(K154)	1.-.1.1.-.-.-.-	71.3286	44.8445	66.1478	54.804	4.27928	7.682	1.34466	1.37221	63.553	54.1058	36.8666	20	82	26.3	16.155	0.00448735	0.0198364	0.75	Up
A0A3Q7HJJ7	Proteasome subunit alpha type, org=Solanum lycopersicum	101266742	Solanum lycopersicum	EAETIALSILKQVMEEK	_EAETIALSILK[GlyGly (K)]QVMEEK_	191	(K201)	1.1.1.1.-.1.-.1	243.146	243.177	198.37	351.28	95.7954	50.5984	76.6432	127.147	179.333	67.4052	82.9695	25.1	36.8	55.2	2.95837	0.00454475	0.0199509	1	Up
A0A3Q7HNF7	mannosyl-glycoprotein endo-beta-N-acetylglucosaminidase, org=Solanum lycopersicum	101261626	Solanum lycopersicum	HIANKLLSSK	_HIANK[GlyGly (K)]LLSSK_	181	(K185)	1.1.1.1.1.1.1.1	2421.56	2735.91	1673.93	2185.48	441.517	1108.9	794.639	732.952	1519.45	1206.32	940.87	19.9	35.6	23.7	2.92946	0.00454979	0.0199589	1	Up
A0A3Q7GBE4	Uncharacterized protein, org=Solanum lycopersicum	104647199	Solanum lycopersicum	TISAEQDVPLNKEVK	_TISAEQDVPLNK[GlyGly (K)]EVK_	395	(K406)	1.1.1.1.1.1.1.1	399.893	466.813	1300.23	684.519	95.2967	93.381	124.705	101.801	356.67	269.389	406.266	57.5	13.9	20.1	6.86794	0.00455064	0.0199604	1	Up
A0A3Q7I9H4	Bet v I/Major latex protein domain-containing protein, org=Solanum lycopersicum		Solanum lycopersicum	QMNFVEGGPIKYLK	_QMNFVEGGPIK[GlyGly (K)]YLK_	56,173	(K66)(K183)	1.1.1.1.-.-.-.-	182.733	321.817	27.8781	86.5988	7.01879	5.71047	4.55338	2.25663	17.6678	1.22111	6.33658	82.9	41.4	100	31.6811	0.00456792	0.0199812	1	Up
A0A3Q7FK75	Cytochrome b5 heme-binding domain-containing protein, org=Solanum lycopersicum		Solanum lycopersicum	YYIGEIDMSTVPLKR	_YYIGEIDMSTVPLK[GlyGly (K)]R_	75	(K88)	1.1.1.1.-.1.-.1	327.914	460.609	344.605	412.598	110.024	70.0694	154.955	158.191	220.031	81.7499	107.125	15.9	33.9	54	3.13382	0.00458954	0.0200054	1	Up
Q84XW6	V-type proton ATPase catalytic subunit A, org=Solanum lycopersicum		Solanum lycopersicum	KIGEGDLLTGGDLYATVFENSLMEHR	_K[GlyGly (K)]IGEGDLLTGGDLYATVFENSLMEHR_	142	(K142)	1.1.1.1.-.1.1.1	204.954	389.329	270.9	462.514	106.556	82.815	102.216	118.101	138.646	135.487	48.343	34.9	14.3	47.7	3.24074	0.00460093	0.0200195	1	Up
A0A3Q7IXE6	Patellin-3, org=Solanum lycopersicum	101255264	Solanum lycopersicum	AEETKKPASDETTPPTTVADVPVPEK	_[Acetyl (Protein N-term)]AEETKK[GlyGly (K)]PASDETTPPTTVADVPVPEK_	2	(K7)	1.1.1.1.1.1.1.1	3541.72	2658.7	2779.43	3345.84	1139.07	1274.43	710.306	1528.22	1540.89	2034.41	2013.92	13.9	29.4	15	2.64954	0.00463636	0.0200958	1	Up
A0A3Q7G847	Membrane-anchored ubiquitin-fold protein, org=Solanum lycopersicum	101244769	Solanum lycopersicum	ALKELIEIK	_[Acetyl (Protein N-term)]ALK[GlyGly (K)]ELIEIK_	2	(K4)	1.1.1.1.1.1.1.1	1025.48	1500.52	1158.63	1291.21	580.787	531.235	404.952	788.641	1021.8	764.16	1205.22	16.3	27.7	22.2	2.15814	0.00466832	0.0201442	1	Up
A0A3Q7FN52	VHS domain-containing protein, org=Solanum lycopersicum	101256571	Solanum lycopersicum	SDNNLLDKVSAFGER	_[Acetyl (Protein N-term)]SDNNLLDK[GlyGly (K)]VSAFGER_	2	(K9)	2.2.2.2.2.2.2.2	7528.87	8380.75	5574.67	5155.72	2869.77	3877.16	2284.32	3688.2	4790.51	4741.14	5557.65	23.2	23.3	9.1	2.09443	0.00468033	0.0201586	1	Up
A0A3Q7FIC7	Late embryogenesis abundant protein LEA-2 subgroup domain-containing protein, org=Solanum lycopersicum	104645573	Solanum lycopersicum	ADQQKIHPVPEPEQVAPPPKPSAPLVPR	_[Acetyl (Protein N-term)]ADQQK[GlyGly (K)]IHPVPEPEQVAPPPK[GlyGly (K)]PSAPLVPR_	2	(K6,K21)	1.1.1.1.-.-.-.1	115.403	104.032	62.4228	70.2945	6.92749	3.24999	2.76003	17.398	12.9856	67.9592	34.1369	29.1	89.7	72.3	11.6086	0.00468078	0.0201586	1	Up
A0A3Q7HVR7	UBX domain-containing protein, org=Solanum lycopersicum	101244402	Solanum lycopersicum	EIPIEVKDGDGQSGHSR	_EIPIEVK[GlyGly (K)]DGDGQSGHSR_	122	(K128)	2.2.2.2.2.2.2.2	2702.33	3590.05	2758.31	2086.18	1126.17	1237.81	807.228	1669.19	2186.54	2108.8	1919.72	22.2	29.4	6.62	2.30082	0.00475099	0.0202697	1	Up
A0A3Q7FN52	VHS domain-containing protein, org=Solanum lycopersicum	101256571	Solanum lycopersicum	IQYLGLVLLETIAKNCEK	_IQYLGLVLLETIAK[GlyGly (K)]NC[Carbamidomethyl (C)]EK_	101	(K114,C116)	1.1.1.1.-.1.-.1	188.212	272.981	130.859	185.337	78.771	87.4255	63.5136	75.8091	123.913	75.1286	112.519	30.2	13	24.6	2.54448	0.00477234	0.0203084	1	Up
A0A3Q7F894	AAA+ ATPase domain-containing protein, org=Solanum lycopersicum		Solanum lycopersicum	VKAMEVDEKPTEDYNDIGGLEK	_VK[GlyGly (K)]AMEVDEKPTEDYNDIGGLEK_	191	(K192)	2.1.2.2.-.1.1.2	703.897	756.942	722.454	818.663	192.669	229.907	189.884	380.754	490.29	350.891	197.977	6.73	36.3	42.2	3.02247	0.00478224	0.02033	1	Up
A0A3Q7GM10;G3CKB7;P23419	chalcone synthase;chalcone synthase;Chalcone synthase 2, org=Solanum lycopersicum	778295;CHS2;CHS2	Solanum lycopersicum	EVGLTFHLLKDVPGLISK	_EVGLTFHLLK[GlyGly (K)]DVPGLISK_	260;260;260	(K269);(K269);(K269)	-.-.2.2.1.1.2.1	392.925	305.797	322.297	261.842	37.8254	27.4917	74.4304	15.1098	90.8346	38.7917	45.0821	17	66	48.8	8.28415	0.00479715	0.0203478	1	Up
Q9AXQ3	Eukaryotic translation initiation factor 5A-4, org=Solanum lycopersicum		Solanum lycopersicum	LPTDDTLLNQVKGGFEEGK	_LPTDDTLLNQVK[GlyGly (K)]GGFEEGK_	117	(K128)	1.1.1.1.1.1.-.1	299.925	309.603	205.641	227.289	55.4823	107.527	64.0933	123.45	242.979	216.812	151.293	19.9	37.7	23.2	2.97376	0.00480218	0.0203592	1	Up
A0A3Q7EJA4	Uncharacterized protein, org=Solanum lycopersicum	101245584	Solanum lycopersicum	TDLVEKR	_TDLVEK[GlyGly (K)]R_	124	(K129)	1.1.1.1.1.1.1.1	149.402	220.59	81.7444	69.5892	40.1474	18.4141	20.5552	29.915	90.364	102.436	87.8676	53.5	36.5	8.33	4.78141	0.0048613	0.0204268	1	Up
A0A3Q7HX95	Fructose-bisphosphate aldolase, org=Solanum lycopersicum	101266063	Solanum lycopersicum	GKYADELIK	_GK[GlyGly (K)]YADELIK_	6	(K7)	2.2.2.2.-.2.2.2	1087.17	1503.3	832.144	1355.78	613.015	523.583	332.06	597.125	1020.78	836.353	1023.17	24.8	25	11.2	2.31311	0.00488342	0.0204668	1	Up
E7EC27	Aquaporin, org=Solanum lycopersicum	100529106	Solanum lycopersicum	TKEVTDFSAK	_TK[GlyGly (K)]EVTDFSAK_	2	(K3)	1.1.1.1.-.-.-.-	37.815	23.5299	40.4634	23.1168	1.57929	6.16911	1.71334	5.70113	5.32036	20.7831	27.6305	29.4	65.5	63.8	8.23888	0.00493214	0.0205505	1	Up
A0A3Q7H3Q2	UBA domain-containing protein, org=Solanum lycopersicum	101255805	Solanum lycopersicum	SGHGGGPETINLICAGKLLK	_SGHGGGPETINLIC[Carbamidomethyl (C)]AGK[GlyGly (K)]LLK_	36	(C49,K52)	1.-.1.1.-.1.1.1	48.6188	71.0491	44.3559	45.0462	31.7408	18.1897	15.5067	14.6644	25.751	38.3461	28.1485	24.2	39.7	21.8	2.61006	0.00496361	0.0205914	0.75	Up
A0A3Q7G5J3	rhamnogalacturonan endolyase, org=Solanum lycopersicum		Solanum lycopersicum	TAAEFFVPEPNPKFVNK	_TAAEFFVPEPNPK[GlyGly (K)]FVNK_	487	(K499)	1.1.1.1.1.1.1.1	501.098	730.031	945.719	901.779	373.1	398.864	273.189	297.649	502.388	618.379	596.314	26.2	17.8	10.8	2.29269	0.00496614	0.0205965	1	Up
A0A3Q7FRV3	Thioredoxin, org=Solanum lycopersicum	101265882	Solanum lycopersicum	AMPTFLLLKGGVPVDK	_AMPTFLLLK[GlyGly (K)]GGVPVDK_	85	(K93)	1.1.1.1.-.1.-.1	354.819	337.287	361.996	379.34	184.791	102.946	165.611	148.953	225.909	74.5965	164.488	4.86	23.2	49.1	2.37995	0.00500526	0.0206542	1	Up
A0A3Q7G5P1;A0A3Q7G7F0	S5 DRBM domain-containing protein, org=Solanum lycopersicum	101254082;101258363	Solanum lycopersicum	EFQIIDTLIGPSLKDEVMK	_EFQIIDTLIGPSLK[GlyGly (K)]DEVMK_	75;75	(K88);(K88)	-.1.1.1.-.1.-.1	88.4804	74.3155	56.8574	49.5656	35.3845	32.9851	29.2658	18.6138	7.21172	4.06054	3.25102	26	25.5	43.2	2.31588	0.00502563	0.0206987	0.75	Up
A0A3Q7IM48	protein-serine/threonine phosphatase, org=Solanum lycopersicum		Solanum lycopersicum	GDIEKHAGPQFDYLEK	_GDIEK[GlyGly (K)]HAGPQFDYLEK_	511	(K515)	2.2.2.2.1.-.-.2	384.622	250.755	182.622	260.332	70.0634	110.734	111.004	140.155	135.318	170.699	125.659	31.2	26.7	16.5	2.49639	0.00502758	0.0207029	1	Up
A0A3Q7HUQ3	Glyceraldehyde-3-phosphate dehydrogenase, org=Solanum lycopersicum	101255800	Solanum lycopersicum	KVVISAPSKDAPMFVVGVNEK	_KVVISAPSK[GlyGly (K)]DAPMFVVGVNEK_	120	(K128)	1.1.1.1.-.1.1.1	784.669	1165.72	610.772	870.669	155.904	211.194	58.0688	202.72	347.71	63.8128	139.303	27	44.8	80.1	5.46569	0.00515279	0.0209377	1	Up
A0A3Q7EBE5	60S acidic ribosomal protein P1, org=Solanum lycopersicum		Solanum lycopersicum	ISTLVKTANVTVEPYWPLLFAK	_ISTLVK[GlyGly (K)]TANVTVEPYWPLLFAK_	27	(K32)	1.1.1.1.1.-.-.1	333.763	278.398	131.418	202.645	24.7578	32.0452	77.2142	71.9244	74.9886	112.176	45.8473	37.3	52.3	42.8	4.59463	0.00523747	0.0210892	1	Up
A0A3Q7JYR8	ENTH domain-containing protein, org=Solanum lycopersicum	101253169	Solanum lycopersicum	SQSLVVLVNDKER	_SQSLVVLVNDK[GlyGly (K)]ER_	133	(K143)	1.1.1.1.-.-.-.-	28.6023	42.145	29.8079	22.4778	3.46188	6.66108	5.57933	1.43598	2.52029	20.9855	5.66035	26.8	54.1	102	7.17884	0.00527188	0.0211429	1	Up
A0A3Q7H4U8	60S acidic ribosomal protein P3, org=Solanum lycopersicum		Solanum lycopersicum	GVFTFVCKGSGDEWSAK	_GVFTFVC[Carbamidomethyl (C)]K[GlyGly (K)]GSGDEWSAK_	2	(C8,K9)	1.1.1.1.-.1.-.1	88.7542	85.1502	57.1843	112.72	30.6136	50.3789	39.0476	25.7827	80.4067	100.464	60.6078	26.5	29.6	24.8	2.35771	0.00539877	0.021358	1	Up
A0A3Q7FRX8	glycerol kinase, org=Solanum lycopersicum	101259139	Solanum lycopersicum	LKQATIFKPVLEEELR	_LKQATIFK[GlyGly (K)]PVLEEELR_	485	(K492)	1.1.1.1.1.1.1.-	75.8653	181.686	180.309	113.201	54.0819	46.1512	27.8721	40.8583	65.3117	48.3964	119.742	37.9	26.1	47.9	3.26142	0.00545048	0.0214574	1	Up
A0A3Q7FN48	CS domain-containing protein, org=Solanum lycopersicum	101255475	Solanum lycopersicum	SMGLPTSDETQKQEILK	_SMGLPTSDETQK[GlyGly (K)]QEILK_	269	(K280)	1.1.1.1.-.-.-.1	122.808	138.682	185.033	116.515	1.56271	7.26278	3.45912	15.6838	16.5628	23.9783	17.0742	22	89.5	21.6	20.1312	0.00548333	0.0215163	1	Up
Q8GZD8	Neutral leucine aminopeptidase preprotein, org=Solanum lycopersicum	LapN	Solanum lycopersicum	SLDILGLGTGPEIEKK	_SLDILGLGTGPEIEK[GlyGly (K)]K_	233	(K247)	2.2.2.2.2.2.2.2	2008.83	2181.48	2503.12	2179.9	1125.85	1673.4	1091.07	1239	2081.98	2069.03	2211.21	9.31	20.9	3.71	1.72992	0.00550347	0.0215602	1	Up
A0A3Q7FSQ8	Ras-related protein RHN1, org=Solanum lycopersicum	101265393	Solanum lycopersicum	TAANVNDIFYEIAKR	_TAANVNDIFYEIAK[GlyGly (K)]R_	156	(K169)	1.1.1.1.1.1.1.1	1135.75	971.769	598.035	806.136	140.516	325.787	160.007	358.741	577.886	559.348	548.71	26.2	45.5	2.63	3.56498	0.00551077	0.021572	1	Up
A0A3Q7HJ28	Large ribosomal subunit protein uL6 alpha-beta domain-containing protein, org=Solanum lycopersicum		Solanum lycopersicum	TILSSETMDIPDGITIKVK	_TILSSETMDIPDGITIK[GlyGly (K)]VK_	3	(K19)	1.1.1.1.-.1.-.1	90.8239	114.923	120.276	246.003	35.6098	40.6665	32.1953	11.3954	79.227	56.4057	34.8691	48.8	42.9	39	4.77217	0.00560698	0.0217259	1	Up
A0A3Q7ES41	Uncharacterized protein, org=Solanum lycopersicum	101266983	Solanum lycopersicum	SVNEVEVKPKPK	_SVNEVEVK[GlyGly (K)]PKPK_	322	(K329)	1.1.1.1.1.1.1.1	410.715	423.648	423.11	380.32	233.32	281.922	192.765	185.681	293.907	397.316	338.094	4.96	19.8	15.1	1.83262	0.0056698	0.0218282	1	Up
A0A3Q7GN04;Q9AXQ4	Eukaryotic translation initiation factor 5A;Eukaryotic translation initiation factor 5A-3, org=Solanum lycopersicum	101250392;	Solanum lycopersicum	LPTDENLLSLIKDGFAEGK	_LPTDENLLSLIK[GlyGly (K)]DGFAEGK_	117;117	(K128);(K128)	1.1.1.1.1.1.1.1	195.826	346.008	216.483	287.606	111.73	127.9	108.147	160.949	294.819	210.858	215.432	26.3	18.9	19.6	2.05597	0.00567319	0.0218305	1	Up
A6N6K8	Phenylacetaldehyde reductase, org=Solanum lycopersicum	PAR2	Solanum lycopersicum	KLGIEFIPLAESVK	_K[GlyGly (K)]LGIEFIPLAESVK_	295	(K295)	1.1.1.1.1.1.1.1	349.36	403.749	395.338	297.909	244.364	149.431	148.186	127.884	270.291	167.774	329.317	13.5	31.2	32	2.15918	0.00567918	0.0218323	1	Up
A0A3Q7GBE4	Uncharacterized protein, org=Solanum lycopersicum	104647199	Solanum lycopersicum	TISAEQDVPLNKEVKDNISK	_TISAEQDVPLNKEVK[GlyGly (K)]DNISK_	395	(K409)	-.1.1.1.-.1.-.1	567.051	257.468	501.417	300.145	99.0341	155.905	175.876	73.2036	137.501	173.44	155.053	37.1	38.1	11.6	3.22623	0.00569092	0.0218593	0.75	Up
A0A3Q7FIC7	Late embryogenesis abundant protein LEA-2 subgroup domain-containing protein, org=Solanum lycopersicum	104645573	Solanum lycopersicum	IHPVPEPEQVAPPPKPSAPLVPR	_IHPVPEPEQVAPPPK[GlyGly (K)]PSAPLVPR_	7	(K21)	2.2.2.2.1.1.1.2	1859.6	1419.93	1183.7	1197.83	138.603	58.6739	149.087	343.554	619.462	674.161	497.26	22.3	70.1	15.2	8.2054	0.00569562	0.0218639	1	Up
A0A3Q7GRA7	Glutaredoxin domain-containing protein, org=Solanum lycopersicum	544298	Solanum lycopersicum	EGKLLPLLTEAGAIAK	_EGK[GlyGly (K)]LLPLLTEAGAIAK_	89	(K91)	1.1.1.1.1.1.1.1	740.328	817.667	821.057	741.731	296.145	373.957	313.724	500.079	731.287	629.592	701.158	5.8	24.9	7.6	2.10309	0.00569668	0.021866	1	Up
Q7XZS6	Glutathione peroxidase, org=Solanum lycopersicum		Solanum lycopersicum	VLLIVNVASKCGLTDSNYK	_VLLIVNVASK[GlyGly (K)]C[Carbamidomethyl (C)]GLTDSNYK_	31	(K40,C41)	1.1.1.1.-.-.1.1	167.757	226.189	224.302	130.56	85.0554	75.5347	103.335	86.9679	143.187	158.905	111.629	24.8	13.2	17.5	2.13401	0.0057498	0.0219562	1	Up
A0A3Q7H5E5;A0A3Q7I6B1	Sm-like protein LSM2, org=Solanum lycopersicum	101250608;104649355	Solanum lycopersicum	GTLHSVDQYLNIKLENTR	_GTLHSVDQYLNIK[GlyGly (K)]LENTR_	27;27	(K39);(K39)	2.2.2.2.2.2.2.2	1219.1	1370.05	1276.43	1058.13	567.923	437.217	253.055	479.837	981.918	926.22	1053.04	10.6	30.5	6.44	2.83292	0.00585209	0.0221294	1	Up
Q42891	Lactoylglutathione lyase, org=Solanum lycopersicum	GLX1	Solanum lycopersicum	IIKDAAGSAS	_IIK[GlyGly (K)]DAAGSAS_	176	(K178)	1.1.1.1.1.1.1.1	58.0021	65.1834	41.4151	28.9056	12.488	25.2784	14.9606	17.3126	76.1984	54.548	7.08293	33.8	31.6	76.9	2.76281	0.00591289	0.0222346	1	Up
A0A3Q7HWR5	HMA domain-containing protein, org=Solanum lycopersicum		Solanum lycopersicum	LTVKGNVDPAWLR	_LTVK[GlyGly (K)]GNVDPAWLR_	80	(K83)	1.1.1.1.-.-.1.-	23.5626	68.8967	131.681	80.1226	5.90852	5.64318	15.1361	1.63202	10.6833	25.3948	10.6191	58.4	80.7	54.7	10.7438	0.00594427	0.0222752	1	Up
A0A3Q7FR78	Uncharacterized protein, org=Solanum lycopersicum	101251462	Solanum lycopersicum	GMKPTQQAMTKR	_GMKPTQQAMTK[GlyGly (K)]R_	15	(K25)	1.1.1.1.-.1.-.1	80.7976	104.146	28.9401	94.458	24.004	9.80834	4.16411	9.03182	32.8796	1.94221	20.8829	43.5	72.7	84	6.5593	0.00594705	0.0222818	1	Up
A0A3Q7I6B9	Cysteine synthase, org=Solanum lycopersicum	101244415	Solanum lycopersicum	AGEKTGIAK	_[Acetyl (Protein N-term)]AGEK[GlyGly (K)]TGIAK_	2	(K5)	1.1.1.1.1.1.1.1	912.979	907.309	655.211	842.17	588.251	490.654	567.7	402.175	662.484	800.422	633.117	14.5	16.5	12.8	1.61934	0.0060694	0.0224794	1	Up
A0A3Q7I8B8	Small EDRK-rich factor-like N-terminal domain-containing protein, org=Solanum lycopersicum		Solanum lycopersicum	KGADDGLTPEQR	_K[GlyGly (K)]GADDGLTPEQR_	27	(K27)	1.1.1.1.1.1.1.1	325.311	434.536	318.114	312.683	235.554	160.994	136.271	203.195	279.105	235.337	278.31	16.7	24	9.48	1.88942	0.00609087	0.022514	1	Up
A0A3Q7E7T6	60S acidic ribosomal protein P1, org=Solanum lycopersicum		Solanum lycopersicum	ISTLVKAANVTVEPYWPLLFAK	_ISTLVK[GlyGly (K)]AANVTVEPYWPLLFAK_	27	(K32)	1.1.1.1.1.1.-.1	362.76	486.304	319.352	440.929	129.557	182.372	208.532	252.13	239.518	261.987	220.513	18.7	26.5	8.63	2.08305	0.00609388	0.0225167	1	Up
Q84XW6	V-type proton ATPase catalytic subunit A, org=Solanum lycopersicum		Solanum lycopersicum	THKPLSVELGPGILGNIFDGIQRPLK	_THK[GlyGly (K)]PLSVELGPGILGNIFDGIQRPLK_	85	(K87)	2.2.2.2.2.2.2.2	738.367	808.523	682.143	859.85	400.859	526.556	326.332	304.612	576.155	528.046	736.506	10.1	25.7	17.8	1.98214	0.0061425	0.0225699	1	Up
K1C10_HUMAN	Keratin, type I cytoskeletal 10, org=Homo sapiens	KRT10	Homo sapiens	TIDDLKNQILNLTTDNANILLQIDNAR	_TIDDLK[GlyGly (K)]NQILNLTTDNANILLQIDNAR_	202	(K207)	1.1.1.1.-.-.-.-	42.0929	91.2729	8.91106	59.9097	1.44321	1.82676	1.25926	2.50928	121.428	208.229	111.889	68.1	31.4	36.1	28.7258	0.00620132	0.0226535	1	Up
A0A3Q7I6K7	Uncharacterized protein, org=Solanum lycopersicum	101256605	Solanum lycopersicum	SLEEVHLESSNAITTANQKK	_SLEEVHLESSNAITTANQK[GlyGly (K)]K_	460	(K478)	2.2.2.2.2.2.2.2	363.163	307.935	490.614	292.957	164.905	87.5243	92.9086	187.303	303.098	217.966	236.76	24.7	37.9	17.7	2.73105	0.00623684	0.0227028	1	Up
Q7YK44	Superoxide dismutase, org=Solanum lycopersicum	sodb	Solanum lycopersicum	AAAATQFGSGWAWLAYKPEDKK	_AAAATQFGSGWAWLAYKPEDK[GlyGly (K)]K_	164	(K184)	1.1.1.1.1.1.-.1	63.5004	72.3882	65.2883	41.4285	14.1769	32.6254	15.4498	25.3346	23.9154	34.5238	0.53328	22.1	39.8	88.5	2.76989	0.00632118	0.0228055	1	Up
A0A3Q7HGX8	Actin, org=Solanum lycopersicum		Solanum lycopersicum	ELTALAPSSMKIK	_ELTALAPSSMK[GlyGly (K)]IK_	318	(K328)	1.1.1.1.-.1.1.1	552.461	563.553	772.354	845.076	392.022	309.436	244.108	429.635	412.083	323.899	87.6058	21.6	24.2	61.1	1.98767	0.00632739	0.0228099	1	Up
A0A3Q7I3U9	Enoyl reductase (ER) domain-containing protein, org=Solanum lycopersicum	101243822	Solanum lycopersicum	LKTVIDSKFPLSK	_LKTVIDSK[GlyGly (K)]FPLSK_	296	(K303)	2.2.2.2.1.2.1.2	469.054	466.429	485.507	326.705	85.9258	19.3824	73.1805	64.4949	277.206	206.481	242.343	16.9	47.7	14.6	7.19265	0.00632751	0.0228099	1	Up
A0A3Q7FRA5	Glyceraldehyde-3-phosphate dehydrogenase, org=Solanum lycopersicum		Solanum lycopersicum	LKGILGYTEDDVVSTDFVGDNR	_LK[GlyGly (K)]GILGYTEDDVVSTDFVGDNR_	288	(K289)	1.1.1.1.1.1.-.1	122.001	113.097	105.755	178.105	84.1434	64.2205	49.3708	44.2589	96.2478	114.88	181.437	25.4	29.6	34.2	2.14451	0.00637239	0.0228881	1	Up
A0A3Q7FRL5	CTLH domain-containing protein, org=Solanum lycopersicum	101250003	Solanum lycopersicum	SVGVVQFDTTKNR	_SVGVVQFDTTK[GlyGly (K)]NR_	599	(K609)	1.1.1.1.-.-.-.-	58.9975	22.0911	121.813	49.9378	5.28358	7.82289	5.25884	6.34165	10.1164	21.1993	11.3523	66.6	19.6	42.7	10.2335	0.00637802	0.0229008	1	Up
A0A3Q7HXF8	Peptide transporter, org=Solanum lycopersicum	101260946	Solanum lycopersicum	AAVQTELDHVKGNIDSWR	_AAVQTELDHVK[GlyGly (K)]GNIDSWR_	383	(K393)	1.1.2.2.2.2.2.1	257.018	350.886	430.598	348.617	185.456	215.12	215.28	138.778	348.145	198.828	160.429	20.5	19.1	42.1	1.83814	0.00639788	0.0229324	1	Up
A0A3Q7IB13	Proteasome alpha-type subunits domain-containing protein, org=Solanum lycopersicum		Solanum lycopersicum	LYKEPIPVTQLVR	_LYK[GlyGly (K)]EPIPVTQLVR_	100	(K102)	1.1.1.1.1.1.1.1	466.509	502.407	498.232	431.488	198.902	238.032	215.521	332.298	416.764	323.955	262.422	6.94	24.2	23.2	1.92803	0.00646824	0.0230165	1	Up
A0A3Q7GYN8	Patellin-3, org=Solanum lycopersicum	101263525	Solanum lycopersicum	ELVGESNSFKEESNKVEELPNPEQK	_ELVGESNSFK[GlyGly (K)]EESNKVEELPNPEQK_	58	(K67)	1.1.1.1.1.1.1.1	1361.33	1391.93	1282.66	1188.92	338.779	447.628	320.209	688.11	832.694	1108.7	890.639	6.95	37.7	15.4	2.91122	0.00651352	0.023085	1	Up
A0A3Q7HEC9	DJ-1/PfpI domain-containing protein, org=Solanum lycopersicum		Solanum lycopersicum	QSYDLIVLPGGLGGAETFAKSEK	_QSYDLIVLPGGLGGAETFAK[GlyGly (K)]SEK_	363	(K382)	-.1.1.1.-.1.-.-	74.3126	147.035	94.1547	15.6873	3.23976	7.02037	3.90803	2.97537	131.197	58.6845	84.8215	65.5	43.5	40.1	19.3186	0.00658071	0.0231894	0.75	Up
A0A3Q7ESG4	EF-hand domain-containing protein, org=Solanum lycopersicum		Solanum lycopersicum	ISVQEVYELQKGLGQR	_ISVQEVYELQK[GlyGly (K)]GLGQR_	133	(K143)	1.1.-.1.-.-.-.-	75.2413	11.2152	38.0491	80.7075	3.18047	1.5127	7.54321	4.78617	32.3471	57.4341	57.4059	63.9	60.3	29.5	12.0554	0.00668577	0.0233433	0.75	Up
A0A3Q7EZP5	AB hydrolase-1 domain-containing protein, org=Solanum lycopersicum	101260990	Solanum lycopersicum	YLTDEGYGSVKK	_YLTDEGYGSVK[GlyGly (K)]K_	195	(K205)	1.-.1.1.1.-.1.-	36.3953	18.7948	27.4127	32.2323	0.711067	4.55504	4.07166	1.50865	19.2118	16.3627	0.533286	26.3	69.6	83.6	10.5874	0.00669675	0.0233601	0.75	Up
A0A3Q7ILD3	5-methyltetrahydropteroyltriglutamate--homocysteine S-methyltransferase, org=Solanum lycopersicum	101264078	Solanum lycopersicum	ELKFALESFWDGK	_ELK[GlyGly (K)]FALESFWDGK_	16	(K18)	-.1.1.1.-.-.-.1	63.9209	83.4531	48.5867	73.3959	2.66312	1.50314	3.34007	13.6866	34.6406	29.0656	27.1494	22	107	12.9	12.7097	0.00671414	0.0233855	0.75	Up
A0A3Q7IIJ5	GOLD domain-containing protein, org=Solanum lycopersicum	101255446	Solanum lycopersicum	AFLSSYYDKYPFSPLSQDVSR	_AFLSSYYDK[GlyGly (K)]YPFSPLSQDVSR_	13	(K21)	1.1.1.1.1.1.1.1	482.752	345.068	540.824	485.677	286.445	323.166	268.522	219.596	505.297	353.616	412.689	18	15.7	18	1.68924	0.00675622	0.0234464	1	Up
A0A3Q7H1A3	Band 7 domain-containing protein, org=Solanum lycopersicum		Solanum lycopersicum	EIGASSKSSAVFLPHGPGAVR	_EIGASSK[GlyGly (K)]SSAVFLPHGPGAVR_	314	(K320)	2.2.2.2.2.1.2.2	2216.05	1687.54	3213.54	1868.91	1318.99	1018.79	1086.5	807.138	1222.67	1669.64	1012.73	30.3	19.9	25.8	2.12365	0.00681706	0.0235334	1	Up
A0A3Q7HX95	Fructose-bisphosphate aldolase, org=Solanum lycopersicum	101266063	Solanum lycopersicum	YADELIKNATYIGTPGK	_YADELIK[GlyGly (K)]NATYIGTPGK_	8	(K14)	1.1.1.1.-.1.-.1	581.367	636.336	481.978	497.665	347.571	278.093	184.727	198.74	345.984	284.211	245.964	13.2	30	17.3	2.17746	0.00695583	0.0237548	1	Up
A0A3Q7FHJ9	Cytochrome b5 heme-binding domain-containing protein, org=Solanum lycopersicum		Solanum lycopersicum	ALAKMSFEEK	_ALAK[GlyGly (K)]MSFEEK_	135	(K138)	2.2.2.2.-.1.1.2	1772.32	2652.83	2811.57	2660.14	527.081	300.827	195.603	820.125	1137.37	588.396	409.778	19.1	60	53.3	5.36812	0.0069701	0.0237889	1	Up
A0A3Q7HU53	UMP-CMP kinase, org=Solanum lycopersicum	101259471	Solanum lycopersicum	DEENVKAFEDLTK	_DEENVK[GlyGly (K)]AFEDLTK_	105	(K110)	2.2.2.2.1.1.2.2	914.669	1105.47	1621.36	1199.94	762.625	454.271	688.944	589.24	919.801	1244.81	1009.04	24.7	21.4	15.9	1.9404	0.00700256	0.0238354	1	Up
A0A3Q7IXE6	Patellin-3, org=Solanum lycopersicum	101255264	Solanum lycopersicum	TPVTESASFKEESNKVDELPNPEQK	_TPVTESASFK[GlyGly (K)]EESNKVDELPNPEQK_	58	(K67)	1.1.1.1.1.1.1.1	3515.03	2974.88	3252.54	3118.17	1568.56	1315.29	1077.97	2007.03	2065.91	2694.12	2248	7.15	26.6	13.8	2.15462	0.00700441	0.0238354	1	Up
A0A3Q7IS22	WAT1-related protein, org=Solanum lycopersicum	101247182	Solanum lycopersicum	STIVDDNINEKK	_STIVDDNINEK[GlyGly (K)]K_	351	(K361)	1.1.1.1.-.1.-.1	108.087	298.4	164.405	439.682	50.1256	31.4163	31.9875	49.6741	160.53	174.802	163.416	58.6	25.8	4.54	6.19212	0.00702513	0.0238647	1	Up
A0A3Q7HB64	Uncharacterized protein, org=Solanum lycopersicum		Solanum lycopersicum	ETKFLSDIDDQEGLR	_ETK[GlyGly (K)]FLSDIDDQEGLR_	32	(K34)	1.1.1.1.1.-.-.-	326.264	183.156	684.887	465.419	40.2431	1.78288	6.1657	1.47059	177.243	255.441	82.1711	51.5	150	50.6	33.4203	0.00703378	0.0238836	1	Up
A0A3Q7HVM2	Sodium/calcium exchanger membrane region domain-containing protein, org=Solanum lycopersicum		Solanum lycopersicum	ASSSPAAETWLLENGNIKPLSKEMR	_[Acetyl (Protein N-term)]ASSSPAAETWLLENGNIKPLSK[GlyGly (K)]EMR_	2	(K23)	1.1.1.1.1.-.1.1	347.85	582.882	804.201	997.794	58.9454	108.047	137.87	271.522	533.053	250.716	102.879	41.1	63.1	74	4.74115	0.00710915	0.0239984	1	Up
A0A3Q7HN01	Lipoxygenase, org=Solanum lycopersicum	101263535	Solanum lycopersicum	IVEVISGKSENVK	_IVEVISGK[GlyGly (K)]SENVK_	6	(K13)	1.1.1.1.-.-.-.-	33.6784	15.1315	109.003	14.3369	1.3071	4.36001	1.82721	4.47402	4.15986	6.56977	25.5809	104	55.5	96.9	14.3838	0.00711386	0.0240069	1	Up
P26300	Enolase, org=Solanum lycopersicum	PGH1	Solanum lycopersicum	DGGSDYLGKGVSK	_DGGSDYLGK[GlyGly (K)]GVSK_	53	(K61)	2.2.2.2.1.2.2.2	762.576	1081.86	810.341	916.125	445.652	594.55	559.597	663.296	600.31	655.395	607.482	15.8	16.1	4.82	1.57788	0.00712355	0.0240196	1	Up
A0A3Q7FZI2	14-3-3 domain-containing protein, org=Solanum lycopersicum	543565	Solanum lycopersicum	GNEDHVASIKK	_GNEDHVASIK[GlyGly (K)]K_	77	(K86)	1.1.1.1.-.-.-.1	11.1292	14.158	6.18157	7.33877	1.59204	2.86684	1.38146	0.484081	38.8803	13.2278	4.00858	37.6	62.1	96.6	6.13614	0.00729006	0.0242749	1	Up
A0A3Q7GPL4	Gnk2-homologous domain-containing protein, org=Solanum lycopersicum		Solanum lycopersicum	DNGIAIDAKGSNLPAGGR	_DNGIAIDAK[GlyGly (K)]GSNLPAGGR_	770	(K778)	-.1.1.1.-.-.1.1	120.19	86.2699	215.567	145.779	48.0823	66.8437	28.0635	53.1593	77.6439	96.0267	121.263	38.6	32.8	22.3	2.89477	0.00733977	0.0243268	0.75	Up
A0A3Q7ER45	PPM-type phosphatase domain-containing protein, org=Solanum lycopersicum	101254846	Solanum lycopersicum	ESKDDISCIVVR	_ESK[GlyGly (K)]DDISC[Carbamidomethyl (C)]IVVR_	269	(K271,C276)	1.1.1.1.-.1.1.1	368.9	200.791	329.608	239.477	102.498	190.517	98.104	102.114	154.864	179.339	171.995	27.4	36.4	7.44	2.3088	0.00735464	0.0243416	1	Up
A0A3Q7H2V6	U6 snRNA-associated Sm-like protein LSm8, org=Solanum lycopersicum	101267415	Solanum lycopersicum	GDNISVVGELDEDLDSNLDMSKLR	_GDNISVVGELDEDLDSNLDMSK[GlyGly (K)]LR_	66	(K87)	1.1.1.1.-.-.-.1	51.373	150.253	29.6644	95.5553	1.98498	2.51921	2.31205	21.0924	47.8843	2.52596	1.15787	65.2	135	155	11.7113	0.00748185	0.0244871	1	Up
A0A3Q7HWQ1	Long-chain-fatty-acid--CoA ligase, org=Solanum lycopersicum		Solanum lycopersicum	DVIDNMYKSTK	_DVIDNMYK[GlyGly (K)]STK_	1041	(K1048)	2.2.2.2.-.-.1.2	285.075	309.688	385.236	346.192	42.2242	33.7526	27.7114	118.432	130.283	110.255	62.179	13.2	76.3	34.7	5.9706	0.0076185	0.0247183	1	Up
A0A3Q7I412	peptidylprolyl isomerase, org=Solanum lycopersicum	101264364	Solanum lycopersicum	FTLGQGQVIKGWDQGIK	_FTLGQGQVIK[GlyGly (K)]GWDQGIK_	85	(K94)	1.1.1.1.1.1.1.1	623.166	992.911	574.673	688.73	219.445	284.985	180.088	439.015	637.627	293.584	372.037	26.1	40.6	41.5	2.56288	0.00761963	0.0247183	1	Up
A0A3Q7FXU4	Large ribosomal subunit protein uL6 N-terminal domain-containing protein, org=Solanum lycopersicum	101262004	Solanum lycopersicum	AVDASLIKAIEAVPDLK	_AVDASLIK[GlyGly (K)]AIEAVPDLK_	193	(K200)	1.1.1.1.1.1.-.1	142.716	238.906	117.101	246.448	61.3189	42.1172	37.2358	100.202	124.118	94.4891	104.384	35.4	47.5	14	3.09362	0.00770752	0.0248303	1	Up
A0A3Q7GIA3	non-specific serine/threonine protein kinase, org=Solanum lycopersicum		Solanum lycopersicum	VLKDESTLLENNVSEDGFLVVMLSK	_VLK[GlyGly (K)]DESTLLENNVSEDGFLVVMLSK_	766	(K768)	1.1.1.1.1.-.1.1	41.9355	75.7131	57.5457	62.2238	31.5473	20.8518	38.5569	23.2193	29.1195	12.084	42.4379	23.5	28.4	54.6	2.07942	0.0077357	0.0248792	1	Up
A0A3Q7H1L0	peptidylprolyl isomerase, org=Solanum lycopersicum		Solanum lycopersicum	VQLTVKPQYGFGEK	_VQLTVK[GlyGly (K)]PQYGFGEK_	242	(K247)	1.1.1.1.1.1.1.1	175.215	213.158	234.774	225.744	138.171	103.346	113.887	161.916	159.51	177.419	171.893	12.4	20.2	5.41	1.64094	0.00779513	0.0249474	1	Up
A0A3Q7HPT6	La protein 1, org=Solanum lycopersicum	101259467	Solanum lycopersicum	ASELAKPEEVIEQIDVR	_ASELAK[GlyGly (K)]PEEVIEQIDVR_	99	(K104)	1.1.1.1.-.1.1.1	259.692	266.137	213.326	193.845	142.018	134.555	176.875	107.994	189.805	183.5	244.686	15.1	20.2	16.3	1.66179	0.00781839	0.0249707	1	Up
A0A3Q7HQI3	PITH domain-containing protein, org=Solanum lycopersicum	101264042	Solanum lycopersicum	SIAIVGGADGTSPSKMR	_SIAIVGGADGTSPSK[GlyGly (K)]MR_	81	(K95)	1.1.1.1.-.1.-.1	352.582	445.5	470.36	516.445	124.095	55.487	147.572	161.78	173.049	168.606	45.2569	15.5	38.6	56.2	3.65057	0.00781989	0.0249707	1	Up
A0A3Q7GDG7	Glyceraldehyde-3-phosphate dehydrogenase, org=Solanum lycopersicum	101258368	Solanum lycopersicum	FGIVEGLMTTVHAMTATQKTVDGPSMK	_FGIVEGLMTTVHAMTATQK[GlyGly (K)]TVDGPSMK_	172	(K190)	-.1.1.1.1.1.-.-	97.6807	116.186	70.3184	129.788	29.9865	66.2371	28.6926	38.077	22.4814	4.73458	6.23072	24.9	42.9	88.3	2.53981	0.00787986	0.0250871	0.75	Up
A0A3Q7IRY4	Cysteine-rich receptor-like protein kinase 3, org=Solanum lycopersicum	101247387	Solanum lycopersicum	LVDETLDPNEYNEQEVKK	_LVDETLDPNEYNEQEVK[GlyGly (K)]K_	551	(K567)	1.-.1.1.-.-.-.-	7.2456	11.5693	19.7342	18.7891	2.10174	4.121	1.30305	5.06516	1.51988	4.50938	1.45797	41.6	55.4	69.9	4.55392	0.00798474	0.0252478	0.75	Up
Q9FEW7	DnaJ like protein, org=Solanum lycopersicum	t19-8	Solanum lycopersicum	FKQISEAYDVLSDSQKK	_FK[GlyGly (K)]QISEAYDVLSDSQKK_	47	(K48)	2.2.2.2.-.2.-.2	695.075	499.358	416.935	523.35	342.833	199.614	322.488	275.225	231.069	273.965	373.543	21.9	22.3	25	1.8723	0.00804194	0.0253532	1	Up
A0A3Q7F9D4	Titin-like, org=Solanum lycopersicum		Solanum lycopersicum	ILEKSEEPAVEK	_ILEK[GlyGly (K)]SEEPAVEK_	10,961,638	(K1099)(K1641)	-.1.1.1.-.-.-.-	15.4704	11.7123	11.9316	34.3143	1.95795	4.42982	7.42325	3.09284	51.1315	38.1186	35.1076	58.7	55.8	20.5	4.3439	0.00805196	0.0253641	0.75	Up
A0A3Q7E9M8	ADP-ribosylation factor, org=Solanum lycopersicum		Solanum lycopersicum	QDLPNAMNAAEITDKLGLHSLR	_QDLPNAMNAAEITDK[GlyGly (K)]LGLHSLR_	128	(K142)	1.1.1.1.-.1.-.1	216.517	288.676	195.042	354.252	102.379	127.275	164.224	132.518	337.253	168.414	121.723	27.5	19.3	54.2	2.00322	0.00807566	0.0253833	1	Up
A0A3Q7IWI2	K Homology domain-containing protein, org=Solanum lycopersicum	101264287	Solanum lycopersicum	LIKDVIAEADAGGSPALVAR	_LIK[GlyGly (K)]DVIAEADAGGSPALVAR_	275	(K277)	1.1.1.1.-.-.-.1	88.0107	80.1502	70.2062	45.1039	3.28633	5.33724	4.22657	22.5984	56.4737	128.746	79.0836	26.3	104	42	7.9967	0.00809032	0.0254029	1	Up
A0A3Q7IXE6	Patellin-3, org=Solanum lycopersicum	101255264	Solanum lycopersicum	VTEKVTADEEDGSKAVEEIK	_VTEKVTADEEDGSK[GlyGly (K)]AVEEIK_	197	(K210)	1.1.1.1.1.1.1.1	22.83	15.285	29.2034	30.1881	5.56557	6.33588	2.0846	8.49778	22.3048	13.4293	0.533286	28.2	47.4	90.6	4.33674	0.00812961	0.0254658	1	Up
A0A3Q7ETU6	Uncharacterized protein, org=Solanum lycopersicum	101248524	Solanum lycopersicum	DFLDISNPKAILETTLR	_DFLDISNPK[GlyGly (K)]AILETTLR_	121	(K129)	1.1.1.1.1.1.1.1	1121.78	1995.82	1425.14	2056.73	814.324	870.103	575.776	902.8	1329.32	1333.82	1145.94	27.4	18.7	8.44	2.08646	0.00829166	0.0257184	1	Up
A0A3Q7F6F6	Proteasome subunit alpha type, org=Solanum lycopersicum	101257034	Solanum lycopersicum	TMDSTSLTSEKLELAEVFLSNGKVK	_TMDSTSLTSEKLELAEVFLSNGK[GlyGly (K)]VK_	199	(K221)	1.1.1.1.-.1.-.-	80.967	204.771	109.091	131.961	6.73706	38.0393	3.96069	6.4322	54.0879	35.837	21.2148	40.2	118	44.5	9.5486	0.0083708	0.0258213	1	Up
A0A3Q7FZ63	Actin, org=Solanum lycopersicum	101260631	Solanum lycopersicum	DLTDSLMKILTER	_DLTDSLMK[GlyGly (K)]ILTER_	186	(K193)	1.1.1.1.-.1.-.1	305.712	333.45	295.04	280.541	80.0491	173.479	87.0376	77.0545	183.982	122.62	171.531	7.36	44.3	20.4	2.90873	0.00844419	0.0259187	1	Up
A0A3Q7I9H4	Bet v I/Major latex protein domain-containing protein, org=Solanum lycopersicum		Solanum lycopersicum	LLSQHVKNNETIEGDGGVGSIK	_LLSQHVK[GlyGly (K)]NNETIEGDGGVGSIK_	34	(K40)	1.1.1.1.-.1.-.-	222.411	266.838	126.857	77.2481	4.88105	42.6899	4.78183	2.93617	54.8016	30.7687	134.239	50	139	73.9	12.5406	0.00849131	0.0259938	1	Up
A0A3Q7GGW3	Uncharacterized protein, org=Solanum lycopersicum		Solanum lycopersicum	VEILKPIHR	_VEILK[GlyGly (K)]PIHR_	12	(K16)	1.1.1.1.-.-.-.-	32.5206	33.2916	5.84047	40.1828	1.66884	1.52337	4.67219	2.80259	13.7974	14.7536	20.3459	54.2	54.5	21.7	10.4843	0.00856172	0.0261085	1	Up
A0A3Q7FF22	GBF-interacting protein 1 N-terminal domain-containing protein, org=Solanum lycopersicum	101266097	Solanum lycopersicum	GGSESTKPAPAYR	_GGSESTK[GlyGly (K)]PAPAYR_	110	(K116)	1.1.1.1.1.1.1.1	128.656	138.38	108.901	69.1174	54.6799	40.0069	46.623	60.3256	116.527	71.0238	19.2353	27.6	17.7	70.6	2.20722	0.00859151	0.0261521	1	Up
A0A3Q7ISV4	Large ribosomal subunit protein uL6 N-terminal domain-containing protein, org=Solanum lycopersicum	101252946	Solanum lycopersicum	AVDAALIKAIEAVPELK	_AVDAALIK[GlyGly (K)]AIEAVPELK_	193	(K200)	1.1.1.1.1.1.1.1	253.273	411.41	347.202	420.457	178.489	157.424	184.459	258.214	295.2	363.025	453.27	21.5	22.6	21.4	1.83967	0.00860131	0.0261638	1	Up
E3VWN6;P05116	aminocyclopropanecarboxylate oxidase;1-aminocyclopropane-1-carboxylate oxidase 1, org=Solanum lycopersicum	ACO1	Solanum lycopersicum	TLVEKEAEESTQVYPK	_TLVEK[GlyGly (K)]EAEESTQVYPK_	264;264	(K268);(K268)	1.1.1.1.-.1.1.-	113.878	53.0238	112.128	175.829	37.9171	21.9927	38.057	26.7446	61.2681	35.0922	16.3125	44.1	26	60.1	3.64729	0.00866083	0.0262391	1	Up
A0A3Q7GNQ9	ADF-H domain-containing protein, org=Solanum lycopersicum	101251888	Solanum lycopersicum	IFFIAWCPDTSKVR	_IFFIAWC[Carbamidomethyl (C)]PDTSK[GlyGly (K)]VR_	83	(C89,K94)	1.1.1.1.-.1.-.1	177.848	154.694	193.652	271.632	104.017	113.641	91.5682	116.153	122.063	73.897	100.147	25.4	10.5	24.4	1.87556	0.00872381	0.0263248	1	Up
A0A3Q7HVM2	Sodium/calcium exchanger membrane region domain-containing protein, org=Solanum lycopersicum		Solanum lycopersicum	ASSSPAAETWLLENGNIKPLSKEMR	_[Acetyl (Protein N-term)]ASSSPAAETWLLENGNIK[GlyGly (K)]PLSKEM[Oxidation (M)]R_	2	(K19,M25)	1.1.1.1.1.1.1.1	905.747	985.488	1631.14	1736.83	446.948	593.874	757.74	454.875	1441.45	909.686	876.232	32.7	25.9	29.5	2.33386	0.00873227	0.0263404	1	Up
A0A3Q7GX28	DNA/RNA-binding protein Alba-like domain-containing protein, org=Solanum lycopersicum	101260443	Solanum lycopersicum	MEGITEGVNKMSVSETQKK	_[Acetyl (Protein N-term)]MEGITEGVNKMSVSETQK[GlyGly (K)]K_	1	(K18)	1.1.1.1.-.1.-.1	535.292	596.192	735.634	570.568	361.983	164.951	225.232	292.674	472.311	135.525	296.481	14.4	32.6	55.9	2.33307	0.0087647	0.0264134	1	Up
K2C1_HUMAN	Keratin, type II cytoskeletal 1, org=Homo sapiens	KRT1	Homo sapiens	DVDGAYMTKVDLQAK	_DVDGAYMTK[GlyGly (K)]VDLQAK_	290	(K298)	1.1.1.1.-.-.-.1	17.0931	13.6653	54.8438	42.1806	2.87943	2.52187	3.56455	11.8078	11.9762	3.70368	2.40904	62.2	85.3	86.1	6.15121	0.00877854	0.0264423	1	Up
A0A3Q7GN48	Protein kinase domain-containing protein, org=Solanum lycopersicum	101268186	Solanum lycopersicum	DITDNFGTKALIGEGSYGR	_DITDNFGTK[GlyGly (K)]ALIGEGSYGR_	63	(K71)	1.1.1.1.1.1.1.1	471.87	600.903	559.689	430.899	184.62	258.039	357.09	195.186	396.631	308.492	351.069	15.1	31.8	12.5	2.07387	0.0087827	0.0264442	1	Up
A0A3Q7IKM0	Uncharacterized protein, org=Solanum lycopersicum	101244100	Solanum lycopersicum	VSNSNAADDFGTSVLTLAGENKGAIMELSPSRK	_VSNSNAADDFGTSVLTLAGENK[GlyGly (K)]GAIMELSPSRK_	306	(K327)	1.1.1.1.-.-.-.-	13.076	7.88285	34.1423	39.8109	1.28199	3.16833	4.13725	4.13309	3.76703	13.7583	2.2029	65.8	42.3	95.3	7.46125	0.00880225	0.0264662	1	Up
A0A3Q7I6K7	Uncharacterized protein, org=Solanum lycopersicum	101256605	Solanum lycopersicum	SLNVKIAENQKVEEALVNTASELSK	_SLNVK[GlyGly (K)]IAENQKVEEALVNTASELSK_	268	(K272)	2.2.2.2.2.2.2.2	2239.13	2495.56	1978.74	1921.62	1032.99	1324.69	648.074	1061.1	1601.53	1636.17	1698.08	12.2	27.4	2.97	2.12327	0.00889768	0.0266356	1	Up
A0A3Q7I642	Imidazoleglycerol-phosphate dehydratase, org=Solanum lycopersicum	101253226	Solanum lycopersicum	GGSVPSSKGVLSR	_GGSVPSSK[GlyGly (K)]GVLSR_	275	(K282)	1.1.1.1.1.1.1.1	1272.26	1840.33	1033.01	1152.77	586.167	762.308	640.338	850.787	1165.62	1057.12	1009.3	27	16.8	7.43	1.86589	0.00899168	0.0267791	1	Up
A0A3Q7HVM2	Sodium/calcium exchanger membrane region domain-containing protein, org=Solanum lycopersicum		Solanum lycopersicum	ASSSPAAETWLLENGNIKPLSK	_[Acetyl (Protein N-term)]ASSSPAAETWLLENGNIK[GlyGly (K)]PLSK_	2	(K19)	1.1.1.1.1.1.1.1	2592.71	2750.21	5506.15	5753.19	1019.32	1504.91	1262.02	1274.21	3644.88	2703.46	1989.78	41.3	15.7	29.9	3.28078	0.00906905	0.0269072	1	Up
Q8GZD8	Neutral leucine aminopeptidase preprotein, org=Solanum lycopersicum	LapN	Solanum lycopersicum	LDSKLSGLLSEASSEEDFSGK	_LDSK[GlyGly (K)]LSGLLSEASSEEDFSGK_	115	(K118)	1.1.1.1.1.1.1.1	734.863	842.138	767.119	784.097	120.302	246.846	77.2873	228.414	476.576	677.003	582.009	5.75	49	17.3	4.64921	0.00907713	0.0269152	1	Up
A0A3Q7EGU6	Purple acid phosphatase, org=Solanum lycopersicum		Solanum lycopersicum	HSKAVVNKPSAPVITR	_HSKAVVNK[GlyGly (K)]PSAPVITR_	481	(K488)	1.1.1.1.-.1.-.1	77.8094	91.2113	51.9577	51.6907	35.5662	31.1864	24.178	41.3468	18.9368	16.811	27.4755	28.8	21.9	26.8	2.06134	0.0090883	0.0269289	1	Up
A0A3Q7H3Q2	UBA domain-containing protein, org=Solanum lycopersicum	101255805	Solanum lycopersicum	LKAAAISLSAR	_LK[GlyGly (K)]AAAISLSAR_	104	(K105)	1.1.1.1.1.1.1.-	691.052	354.658	870.52	724.479	269.605	346.194	173.989	154.643	107.867	477.003	409.159	33	37.7	59.3	2.79608	0.00913724	0.0269965	1	Up
O81536	Annexin, org=Solanum lycopersicum	AN34	Solanum lycopersicum	WTKSNFVLVEIACTR	_WTK[GlyGly (K)]SNFVLVEIAC[Carbamidomethyl (C)]TR_	99	(K101,C111)	1.1.1.1.-.1.-.1	118.413	101.41	117.3	134.197	88.8393	55.3606	77.8284	63.1939	61.9635	79.279	138.085	11.4	21	42.9	1.65246	0.0093261	0.0273015	1	Up
A0A3Q7FCR4	Polyadenylate-binding protein, org=Solanum lycopersicum	101258105	Solanum lycopersicum	VTGMLLEMDQTEVLHLLESPEALKAK	_VTGM[Oxidation (M)]LLEMDQTEVLHLLESPEALK[GlyGly (K)]AK_	584	(M587,K607)	1.1.1.1.-.-.1.1	166.484	172.532	174.818	252.794	101.296	41.4858	49.0705	85.2267	3.65562	2.6905	6.82324	21.3	41.3	49.3	2.76682	0.009345	0.0273221	1	Up
A0A3Q7GBE4	Uncharacterized protein, org=Solanum lycopersicum	104647199	Solanum lycopersicum	EVVQETTDKNYR	_EVVQETTDK[GlyGly (K)]NYR_	346	(K354)	1.1.1.1.-.1.-.1	99.6505	148.655	160.412	50.1611	6.85209	37.034	6.09297	3.38588	46.626	38.7361	59.3168	44	119	21.5	8.59889	0.00948667	0.0275257	1	Up
A0A3Q7F6N7	26S proteasome regulatory subunit RPN10, org=Solanum lycopersicum	101263071	Solanum lycopersicum	KNSVALDVVNFGEDDEGK	_K[GlyGly (K)]NSVALDVVNFGEDDEGK_	134	(K134)	1.1.1.1.1.1.1.1	707.623	703.787	635.79	492.311	397.133	485.977	353.86	433.976	514.948	554.167	598.766	15.8	13.4	7.54	1.5198	0.00955178	0.0275958	1	Up
P37218	Histone H1, org=Solanum lycopersicum		Solanum lycopersicum	TGSSQHAITKFIEEK	_TGSSQHAITK[GlyGly (K)]FIEEK_	74	(K83)	2.2.2.2.-.-.-.2	301.075	296.06	191.398	276.948	11.5019	7.7284	7.8792	67.0635	162.978	143.747	226.772	19.2	123	24.4	11.3141	0.00955266	0.0275958	1	Up
A0A3Q7GRA7	Glutaredoxin domain-containing protein, org=Solanum lycopersicum	544298	Solanum lycopersicum	DLLSKLGATFK	_DLLSK[GlyGly (K)]LGATFK_	31	(K35)	2.2.2.2.2.2.2.2	1388.42	1764.12	1020.59	1164.55	472.894	650.216	378.417	845.783	912.169	859.974	1142.04	24.3	35.1	15.4	2.27395	0.0095559	0.027597	1	Up
A0A3Q7I2E5	RING-type domain-containing protein, org=Solanum lycopersicum	101249008	Solanum lycopersicum	KEEDDTFLKPK	_KEEDDTFLK[GlyGly (K)]PK_	743	(K751)	1.1.-.1.-.-.-.-	11.9836	14.0346	16.999	20.7	1.73811	4.22928	5.71903	5.48166	1.79452	28.9472	1.10737	23.8	42.5	150	3.71137	0.00967778	0.0277735	0.75	Up
P17786	Elongation factor 1-alpha, org=Solanum lycopersicum		Solanum lycopersicum	MIPTKPMVVETFAEYPPLGR	_MIPTK[GlyGly (K)]PMVVETFAEYPPLGR_	392	(K396)	1.1.1.1.-.-.-.1	222.133	545.872	368.756	579.903	2.91238	3.01262	1.90277	60.005	169.113	58.3679	121.077	38.7	169	47.8	25.3073	0.00980216	0.0279739	1	Up
A0A3Q7FDL3	Band 7 domain-containing protein, org=Solanum lycopersicum	101248644	Solanum lycopersicum	ENILNFSHKVEGTSAK	_ENILNFSHK[GlyGly (K)]VEGTSAK_	218	(K226)	2.2.2.2.1.2.1.1	129.961	112.199	184.468	156.545	72.4608	59.1013	53.2801	105.013	154.821	130.961	106.807	21.7	31.9	18.3	2.01195	0.00981357	0.0279896	1	Up
A0A3Q7IN41	Ubiquitin-like domain-containing protein, org=Solanum lycopersicum		Solanum lycopersicum	VLVMEEEMVEEKIPEEVR	_VLVMEEEMVEEK[GlyGly (K)]IPEEVR_	104	(K115)	1.1.1.1.-.-.-.1	165.038	144.521	78.4224	73.5861	1.76782	3.64101	4.03076	27.8607	1.12713	1.52782	4.44219	40.1	133	76.5	12.3744	0.00985679	0.0280537	1	Up
A0A3Q7IXE6	Patellin-3, org=Solanum lycopersicum	101255264	Solanum lycopersicum	AEETKKPASDETTPPTTVADVPVPEK	_[Acetyl (Protein N-term)]AEETK[GlyGly (K)]KPASDETTPPTTVADVPVPEK_	2	(K6)	1.1.1.1.1.1.1.1	1491.42	1208.04	1144.89	1387.54	443.437	308.45	205.207	619.796	791.312	883.443	915.544	12.2	45.5	7.47	3.31785	0.0101157	0.0284275	1	Up
P37218	Histone H1, org=Solanum lycopersicum		Solanum lycopersicum	ATEEPVIVNEVVEEQAAPETVKDEANPPAKSGK	_[Acetyl (Protein N-term)]ATEEPVIVNEVVEEQAAPETVKDEANPPAK[GlyGly (K)]SGK_	2	(K31)	1.1.1.1.1.1.1.1	3734.02	4228.41	2208.85	2729.13	1367.71	1365.94	749.015	1834.41	2637.9	2311.84	2871.23	28.6	33.5	10.8	2.42623	0.010211	0.0285294	1	Up
A0A3Q7HQE3	Aldehyde dehydrogenase, org=Solanum lycopersicum	101262822	Solanum lycopersicum	MDAEAIVKELR	_[Acetyl (Protein N-term)]MDAEAIVK[GlyGly (K)]ELR_	1	(K8)	1.1.1.1.-.1.-.1	124.367	407.547	535.753	509.8	43.6747	68.3906	59.2049	54.5724	239.678	48.5535	41.9253	47.8	18.2	102	6.98481	0.010292	0.0286239	1	Up
P17786	Elongation factor 1-alpha, org=Solanum lycopersicum		Solanum lycopersicum	QTVAVGVVKNVDK	_QTVAVGVVK[GlyGly (K)]NVDK_	419	(K427)	1.1.1.1.-.1.1.1	116.991	175.42	175.583	123.927	88.6873	64.504	42.6211	82.2681	153.867	87.0662	84.2505	21.6	29.7	36.4	2.12859	0.0103369	0.0286908	1	Up
K4CGU0	Fen-interacting protein 3, org=Solanum lycopersicum	101266538	Solanum lycopersicum	LELFLPEEYPMAAPKVR	_LELFLPEEYPMAAPK[GlyGly (K)]VR_	56	(K70)	1.1.1.1.-.1.-.1	2459.83	3155.34	1640.76	1875.13	528.77	286.189	730.269	1068.36	1245.23	518.419	355.821	29.6	50.6	67	3.49368	0.0103743	0.0287395	1	Up
A0A3Q7GCI1	Single-stranded DNA binding protein Ssb-like OB fold domain-containing protein, org=Solanum lycopersicum		Solanum lycopersicum	VVNTKMVVPR	_VVNTK[GlyGly (K)]MVVPR_	30	(K34)	1.1.1.1.-.-.-.1	64.1354	97.8986	49.1564	78.9997	8.0767	1.51317	2.17111	14.0474	122.863	79.8485	128.921	28.7	90.8	24.2	11.244	0.010507	0.0289307	1	Up
A0A3Q7ESN2	Alpha/beta hydrolase fold-3 domain-containing protein, org=Solanum lycopersicum		Solanum lycopersicum	EGAMNYYEGLKK	_EGAMNYYEGLK[GlyGly (K)]K_	250	(K260)	1.1.1.1.1.1.-.1	190.016	117.828	244.731	272.29	116.512	37.7253	39.1921	30.2674	68.3003	52.6895	35.7092	33	72.6	31.2	3.68742	0.0105694	0.0290235	1	Up
O81536	Annexin, org=Solanum lycopersicum	AN34	Solanum lycopersicum	ATIKGLVYPEHYFVEVLR	_ATIK[GlyGly (K)]GLVYPEHYFVEVLR_	232	(K235)	1.2.2.2.1.1.1.2	557.339	710.027	418.622	754.21	96.1649	286.527	189.197	249.734	470.567	565.44	437.376	25.1	40.5	13.5	2.96997	0.0106333	0.0291241	1	Up
A0A3Q7IXE6	Patellin-3, org=Solanum lycopersicum	101255264	Solanum lycopersicum	KEFNIDELLEEDLSGLGLEK	_K[GlyGly (K)]EFNIDELLEEDLSGLGLEK_	291	(K291)	1.1.1.1.1.1.1.1	308.066	278.859	298.8	257.671	128.777	128.854	103.939	203.283	154.507	386.012	202.375	7.83	30.5	49.4	2.02423	0.0107511	0.0293141	1	Up
A0A3Q7EZE4	Uncharacterized protein, org=Solanum lycopersicum	104647762	Solanum lycopersicum	VHKASGGDSGQNLQGDDEDDHGTR	_VHK[GlyGly (K)]ASGGDSGQNLQGDDEDDHGTR_	36	(K38)	3.3.3.3.2.3.2.3	929.161	1980.51	2855.91	1983.55	491.376	590.55	479.807	474.189	1526.12	1377.43	1382.17	40.7	10.8	5.92	3.8062	0.0107621	0.0293253	1	Up
A0A3Q7EJA4	Uncharacterized protein, org=Solanum lycopersicum	101245584	Solanum lycopersicum	YKLVFLGDQSVGK	_YK[GlyGly (K)]LVFLGDQSVGK_	10	(K11)	1.1.1.1.-.-.1.1	93.0485	85.2762	69.1959	68.3286	30.9953	36.3437	52.204	22.7078	60.9271	91.8968	100.632	15.5	35	24.7	2.22037	0.0108202	0.0294006	1	Up
A0A3Q7JD46	NADP-dependent oxidoreductase domain-containing protein, org=Solanum lycopersicum	101265522	Solanum lycopersicum	IFWGGSGPNDKGLSR	_IFWGGSGPNDK[GlyGly (K)]GLSR_	85	(K95)	1.1.1.1.-.1.-.1	192.054	236.608	243.519	191.612	106.581	112.342	52.7522	56.2386	72.4746	89.4893	82.3467	13	38.9	10.5	2.63421	0.0109837	0.0296334	1	Up
A0A3Q7ES75	Prefoldin subunit 5, org=Solanum lycopersicum	101244107	Solanum lycopersicum	TLEIEKMSVEQLK	_TLEIEK[GlyGly (K)]MSVEQLK_	5	(K10)	1.1.1.1.-.1.-.-	257.197	232.694	90.5264	119.381	4.36412	43.5493	3.45549	2.28209	1.69512	2.06854	3.79096	47	150	44.4	13.0435	0.0110957	0.0298008	1	Up
A0A3Q7FSS8	ABC transporter B family member 25, org=Solanum lycopersicum	101258351	Solanum lycopersicum	LSTVKSANTVAVISDGQIVESGTHDDLLNK	_LSTVK[GlyGly (K)]SANTVAVISDGQIVESGTHDDLLNK_	590	(K594)	1.1.1.1.1.1.-.1	165.662	167.703	365.691	320.739	149.453	64.9479	59.7568	48.1216	202.61	273.984	151.777	40.6	57.7	29.3	3.16432	0.0111034	0.0298155	1	Up
A0A3Q7HBR5	KH type-2 domain-containing protein, org=Solanum lycopersicum	101257282	Solanum lycopersicum	GKQGPTTPLPDLVTIHPPKEEEEYLR	_GKQGPTTPLPDLVTIHPPK[GlyGly (K)]EEEEYLR_	199	(K217)	2.2.2.2.2.2.2.2	599.989	603.946	394.863	504.217	364.617	294.302	298.319	357.286	440.433	357.583	397.623	18.8	11.4	10.4	1.59983	0.0112889	0.0300954	1	Up
A0A3Q7FW64	Uncharacterized protein, org=Solanum lycopersicum	101260626	Solanum lycopersicum	TTVVPEIADESTLTKK	_TTVVPEIADESTLTK[GlyGly (K)]K_	51	(K65)	1.-.1.1.1.1.1.1	117.259	86.2947	98.8791	54.025	24.5835	52.1148	24.5974	14.87	46.9311	56.8395	21.1602	29.9	55.3	44.2	3.06852	0.0113278	0.0301494	1	Up
Q9FPM6	9-divinyl ether synthase, org=Solanum lycopersicum	DES	Solanum lycopersicum	EYYGGYRPVAFIDTKDPNHAALK	_EYYGGYRPVAFIDTK[GlyGly (K)]DPNHAALK_	104	(K118)	1.1.1.1.-.-.-.-	101.265	24.6279	126.41	8.24078	3.30719	1.31373	1.54334	1.27249	34.7182	4.08498	64.7885	88.4	52.3	87.9	35.0347	0.0114158	0.0302771	1	Up
A0A3Q7FN52	VHS domain-containing protein, org=Solanum lycopersicum	101256571	Solanum lycopersicum	MKELFQGPNQADK	_MK[GlyGly (K)]ELFQGPNQADK_	39	(K40)	1.1.1.1.-.1.-.1	392.614	391.865	513.473	343.757	251.936	291.391	262.385	270.626	231.081	259.543	90.4817	17.6	6.21	46.7	1.52527	0.0114275	0.0302872	1	Up
A0A3Q7HX95	Fructose-bisphosphate aldolase, org=Solanum lycopersicum	101266063	Solanum lycopersicum	ALQQSTLKAWGGKEENVQK	_ALQQSTLKAWGGK[GlyGly (K)]EENVQK_	299	(K311)	1.1.1.1.-.-.-.1	27.563	15.2198	35.8939	40.0152	1.3867	7.45634	2.2685	7.86	0.526531	2.39392	0.533286	36.9	71.5	93.5	6.25632	0.0114567	0.0303291	1	Up
A0A3Q7F1B5	Uncharacterized protein, org=Solanum lycopersicum	101247094	Solanum lycopersicum	TASNVNDVFSEIAKR	_TASNVNDVFSEIAK[GlyGly (K)]R_	156	(K169)	1.1.1.1.1.1.1.1	595.503	499.674	524.994	614.912	303.406	131.125	174.991	264.755	474.424	440.883	362.525	9.88	36.3	13.5	2.5565	0.0115111	0.0303995	1	Up
A0A3Q7ERI5	Isochorismatase-like domain-containing protein, org=Solanum lycopersicum	101265590	Solanum lycopersicum	EVSFNNLNKP	_EVSFNNLNK[GlyGly (K)]P_	236	(K244)	1.1.1.1.1.1.1.1	261.981	257.609	444.268	359.188	173.634	154.269	165.557	210.58	219.134	193.216	164.457	26.9	13.8	14.2	1.87922	0.0115145	0.0303995	1	Up
A0A3Q7FDU8;A0A3Q7FDV2	caffeoyl-CoA O-methyltransferase, org=Solanum lycopersicum	101265690;	Solanum lycopersicum	DFVLELNKALAADPR	_DFVLELNK[GlyGly (K)]ALAADPR_	209;271	(K216);(K278)	2.2.2.2.2.2.2.2	1236.9	2004.23	1263.57	1960.56	458.016	907.043	559.039	949.928	1233.32	1002.91	1219.15	26.2	34.3	11.2	2.24955	0.0115268	0.0304236	1	Up
A0A3Q7JQE3	Translation elongation factor EF1B beta/delta subunit guanine nucleotide exchange domain-containing protein, org=Solanum lycopersicum	101268350	Solanum lycopersicum	WYQAVSAKLASSFPGK	_WYQAVSAK[GlyGly (K)]LASSFPGK_	58	(K65)	2.2.1.2.2.1.2.2	2568.35	2793.64	1674.1	2044.77	1020.08	1616.34	1180.87	1388.09	1887.85	1762.01	2025.16	22.3	19.9	6.96	1.74451	0.0115851	0.0305136	1	Up
A0A3Q7EZE4	Uncharacterized protein, org=Solanum lycopersicum	104647762	Solanum lycopersicum	QADNDIKDMISSLTK	_QADNDIK[GlyGly (K)]DM[Oxidation (M)]ISSLTK_	14	(K20,M22)	1.1.1.1.-.-.-.1	142.205	151.385	287.423	140.463	3.87147	6.34518	2.33847	41.713	201.528	134.965	109.455	39.7	139	32	13.2947	0.011608	0.0305374	1	Up
A0A3Q7IXE6	Patellin-3, org=Solanum lycopersicum	101255264	Solanum lycopersicum	VTEKVTADEEDGSK	_VTEK[GlyGly (K)]VTADEEDGSK_	197	(K200)	2.2.2.2.2.1.2.2	1135.74	1357.29	1160.23	1149.83	492.164	664.793	506.482	870.308	1043.77	846.904	936.765	8.73	27.8	10.5	1.89565	0.0117098	0.030681	1	Up
A0A3Q7HVM2	Sodium/calcium exchanger membrane region domain-containing protein, org=Solanum lycopersicum		Solanum lycopersicum	ASSSPAAETWLLENGNIKPLSKEMR	_[Acetyl (Protein N-term)]ASSSPAAETWLLENGNIKPLSK[GlyGly (K)]EM[Oxidation (M)]R_	2	(K23,M25)	1.1.1.1.1.1.1.1	1104.2	1254.89	2054.04	2253.71	577.663	831.557	920.697	569.702	1849.12	1207.68	1152.87	34.3	24.6	27.6	2.29921	0.011722	0.0306946	1	Up
P22180	Plasma membrane ATPase 1, org=Solanum lycopersicum	LHA1	Solanum lycopersicum	TALTYLDGEGKMHR	_TALTYLDGEGK[GlyGly (K)]MHR_	411	(K421)	1.2.2.2.-.-.1.2	182.958	124.939	248.844	218.254	127.834	66.2415	95.6964	83.3633	33.7026	43.7206	47.8994	27.5	27.9	17.5	2.07698	0.0117435	0.0307324	1	Up
A0A3Q7H1L0	peptidylprolyl isomerase, org=Solanum lycopersicum		Solanum lycopersicum	EGEGYERPNEGAVVKLK	_EGEGYERPNEGAVVK[GlyGly (K)]LK_	300	(K314)	2.2.2.1.1.1.1.1	279.774	410.464	386.349	304.277	56.2269	152.534	51.3533	127.752	177.742	278.632	300.296	18.3	52.5	25.9	3.56015	0.0118459	0.0308984	1	Up
A0A3Q7HG83	Bulb-type lectin domain-containing protein, org=Solanum lycopersicum		Solanum lycopersicum	SKPLNVFDDDITPR	_SK[GlyGly (K)]PLNVFDDDITPR_	68	(K69)	-.1.1.1.-.-.1.-	51.1955	52.8848	60.1988	60.9162	3.37972	3.89097	19.105	2.86345	4.53607	1.19885	2.5688	8.84	108	60.6	7.70186	0.0118544	0.0309149	0.75	Up
A0A3Q7HLY0	Guanosine nucleotide diphosphate dissociation inhibitor, org=Solanum lycopersicum	101261051	Solanum lycopersicum	THEGMDLTKVTTR	_THEGMDLTK[GlyGly (K)]VTTR_	156	(K164)	1.2.1.2.-.-.-.2	89.7014	174.915	94.0419	156.952	11.8018	12.5846	6.35803	51.5713	68.218	111.95	104.337	33.7	101	24.6	6.26381	0.0119258	0.0310251	1	Up
B1Q3F1	Glutamate decarboxylase, org=Solanum lycopersicum	LeGAD2	Solanum lycopersicum	FKMPENSIPK	_FK[GlyGly (K)]MPENSIPK_	30	(K31)	1.1.1.1.-.1.-.1	159.491	244.421	160.801	167.652	23.8177	43.716	35.0498	6.9965	4.78195	57.6841	3.72595	22.4	57.9	140	6.68338	0.0120035	0.0311345	1	Up
Q38JD4	Temperature-induced lipocalin, org=Solanum lycopersicum	TIL	Solanum lycopersicum	VMEVVKNLDLKR	_VMEVVK[GlyGly (K)]NLDLKR_	5	(K10)	2.2.2.2.-.1.1.2	394.18	389.022	640.787	601.437	78.1479	81.7885	20.9543	145.013	301.939	283.321	72.7677	26.4	62.2	58	6.21479	0.012079	0.0312577	1	Up
A0A3Q7ELN1	Uncharacterized protein, org=Solanum lycopersicum	101260869	Solanum lycopersicum	LHPETKPLFR	_LHPETK[GlyGly (K)]PLFR_	165	(K170)	1.1.1.1.-.-.-.-	6.52703	106.493	45.2479	34.735	3.06107	5.59387	1.24275	1.33823	35.2453	21.3072	15.424	87.3	72.5	42.4	17.1773	0.0121245	0.0313115	1	Up
A0A3Q7H585;O65820	H15 domain-containing protein;Histone H1, org=Solanum lycopersicum	;H1	Solanum lycopersicum	QKNLPSNFR	_QK[GlyGly (K)]NLPSNFR_	90;90	(K91);(K91)	1.1.1.1.1.1.1.1	786.783	896.611	659.523	825.039	278.116	471.521	474.917	493.534	585.856	594.61	602.692	12.5	23.6	1.42	1.84388	0.0121444	0.0313451	1	Up
A0A3Q7GQ65;A0A3Q7J1B1	Protein kinase domain-containing protein, org=Solanum lycopersicum		Solanum lycopersicum	VFSQLVKSEGR	_VFSQLVK[GlyGly (K)]SEGR_	821;824	(K827);(K830)	1.1.1.1.-.-.-.-	5.95233	34.7608	21.1847	29.5213	5.42578	3.36852	1.41082	3.58085	1.73991	4.79435	5.892	55	47.6	51.9	6.63132	0.0122067	0.0314288	1	Up
A0A3Q7HYJ0	Nodulin-like domain-containing protein, org=Solanum lycopersicum	101257997	Solanum lycopersicum	QKLALSEFEEK	_QK[GlyGly (K)]LALSEFEEK_	328	(K329)	1.1.1.1.-.1.-.-	49.4148	88.1196	184.332	146.574	6.53128	28.0083	3.52384	1.3277	76.7919	50.7608	49.6058	51.3	125	26	11.892	0.0122194	0.031442	1	Up
A0A3Q7HM93	Mechanosensitive ion channel protein, org=Solanum lycopersicum		Solanum lycopersicum	YVEKTPQYWHPNHSVVVK	_YVEK[GlyGly (K)]TPQYWHPNHSVVVK_	695	(K698)	1.1.1.1.-.-.1.-	68.3136	37.5548	153.334	72.6993	7.43321	1.58342	22.6984	3.74233	2.75121	1.48235	1.47778	59.6	108	38.5	9.36061	0.0122452	0.031486	1	Up
A0A3Q7GM10;G3CKB7;P23419	chalcone synthase;chalcone synthase;Chalcone synthase 2, org=Solanum lycopersicum	778295;CHS2;CHS2	Solanum lycopersicum	LSLKPEKLR	_LSLK[GlyGly (K)]PEKLR_	317;317;317	(K320);(K320);(K320)	-.-.1.1.1.1.1.1	276.463	430.088	535.696	170.251	36.9914	67.2297	89.1555	10.9573	137.753	89.8315	151.447	45.8	67	25.6	6.9127	0.0123819	0.0317046	1	Up
A0A3Q7HGJ9	Phosphoglycerate kinase, org=Solanum lycopersicum		Solanum lycopersicum	FYKEEEKNDPEFAK	_FYKEEEK[GlyGly (K)]NDPEFAK_	605	(K611)	2.2.2.2.2.2.2.2	506.831	584.469	338.554	426.766	217.541	353.042	206.309	250.844	443.705	267.559	340.158	22.8	26	25.3	1.80652	0.0124734	0.0318378	1	Up
A0A3Q7IXE6	Patellin-3, org=Solanum lycopersicum	101255264	Solanum lycopersicum	KPASDETTPPTTVADVPVPEK	_K[GlyGly (K)]PASDETTPPTTVADVPVPEK_	7	(K7)	1.1.1.1.1.1.-.1	488.46	461.498	403.136	371.795	91.7107	102.695	173.27	239.255	172.27	302.156	239.817	12.4	45.2	27.3	2.84199	0.0125394	0.031928	1	Up
A0A3Q7FC69	NTF2 domain-containing protein, org=Solanum lycopersicum	101266683	Solanum lycopersicum	MDPDSVAKAFVDHYYSTFDSNR	_[Acetyl (Protein N-term)]MDPDSVAK[GlyGly (K)]AFVDHYYSTFDSNR_	1	(K8)	1.1.1.1.-.1.-.1	1167.63	1894.27	792.693	1520.21	491.061	216.783	363.294	718.305	679.903	400.304	147.689	35.1	47.5	65	3.00362	0.0127093	0.032142	1	Up
A0A3Q7FHJ9	Cytochrome b5 heme-binding domain-containing protein, org=Solanum lycopersicum		Solanum lycopersicum	ALAKMSFEEK	_ALAK[GlyGly (K)]M[Oxidation (M)]SFEEK_	135	(K138,M139)	2.2.2.2.1.2.2.2	1948.94	3279.98	2652.72	2391.74	625.648	1571.61	574.827	1018.84	2092.68	2142.14	2354.98	21.7	48.6	6.35	2.70999	0.0128928	0.0324134	1	Up
A0A3Q7H1L0	peptidylprolyl isomerase, org=Solanum lycopersicum		Solanum lycopersicum	LVGKLLDGTVFTK	_LVGK[GlyGly (K)]LLDGTVFTK_	317	(K320)	1.1.1.1.-.-.-.-	52.4788	62.1261	12.5432	10.9869	2.89954	6.72482	4.50494	1.29227	46.5285	24.0135	14.3268	77	60.2	58.4	8.95726	0.0130169	0.0325975	1	Up
A0A3Q7I801	Bet v I/Major latex protein domain-containing protein, org=Solanum lycopersicum	101246666	Solanum lycopersicum	IHVVDDKNLVTK	_IHVVDDK[GlyGly (K)]NLVTK_	67	(K73)	1.1.1.1.-.-.-.1	118.22	102.821	15.6154	53.2607	7.08199	5.92545	4.47033	12.6964	40.3633	23.1388	31.3899	64.8	47.7	27.2	9.6081	0.0130368	0.032623	1	Up
A0A3Q7FN52	VHS domain-containing protein, org=Solanum lycopersicum	101256571	Solanum lycopersicum	KPTVVLSEPEPAMIPVAVEPEESPR	_K[GlyGly (K)]PTVVLSEPEPAMIPVAVEPEESPR_	310	(K310)	1.1.1.1.-.1.-.1	1874.19	1950.91	832.454	1048.73	402.559	323.276	529.266	809.199	721.596	496.183	320.782	39.9	41.3	39.2	2.76427	0.0130978	0.0327175	1	Up
A0A3Q7GRY0	glutathione transferase, org=Solanum lycopersicum		Solanum lycopersicum	YLGGESFTLADLHHAPSLHYLSGSKVK	_YLGGESFTLADLHHAPSLHYLSGSK[GlyGly (K)]VK_	156	(K180)	3.3.3.3.2.3.2.3	1971.47	1839.82	1345.84	1435.37	258.797	548.263	348.818	883.189	881.563	1343.35	1350.64	18.5	54.3	22.5	3.23309	0.0131219	0.0327401	1	Up
A0A3Q7FRW6	Band 7 domain-containing protein, org=Solanum lycopersicum	101245344	Solanum lycopersicum	EIGASSKSSAVFIPHGPGAVK	_EIGASSK[GlyGly (K)]SSAVFIPHGPGAVK_	248	(K254)	2.2.2.2.2.2.2.2	2173.36	1391.25	3328.69	1703.13	727.245	758.497	839.94	800.327	1200.08	1124.91	937.719	39.5	6.29	12.4	2.74997	0.0132256	0.0328861	1	Up
A0A3Q7EJA4	Uncharacterized protein, org=Solanum lycopersicum	101245584	Solanum lycopersicum	QSFLNTSKWIEEVR	_QSFLNTSK[GlyGly (K)]WIEEVR_	95	(K102)	1.1.1.1.1.1.1.1	1703.54	2332.95	1605.39	1570.27	365.441	789.578	514.835	1020.3	1165.56	1079.06	1060.33	19.8	43.2	5.1	2.68094	0.0132417	0.0328903	1	Up
A0A3Q7GBE4	Uncharacterized protein, org=Solanum lycopersicum	104647199	Solanum lycopersicum	EQPDIVFQSKQAYTEK	_EQPDIVFQSK[GlyGly (K)]QAYTEK_	358	(K367)	1.1.1.1.1.1.1.1	574.773	630.039	1902.69	719.842	319.042	171.141	244.696	252.289	502.434	656.479	464.247	66.2	24.5	18.8	3.8771	0.0133237	0.032997	1	Up
A0A3Q7HTY1	Peptidase M20 dimerisation domain-containing protein, org=Solanum lycopersicum	101267549	Solanum lycopersicum	QILGDLNKDSFVTLLGK	_QILGDLNK[GlyGly (K)]DSFVTLLGK_	9	(K16)	1.1.1.1.1.1.1.1	106.493	145.665	132.147	135.724	15.5637	63.0366	31.5663	31.8182	54.7677	90.1797	69.3873	12.8	56	24.9	3.66256	0.0133912	0.0330846	1	Up
A0A3Q7EZQ9	Uncharacterized protein, org=Solanum lycopersicum		Solanum lycopersicum	VAEEYKGFGDVASGLTIFVEQLK	_VAEEYK[GlyGly (K)]GFGDVASGLTIFVEQLK_	75	(K80)	1.1.1.1.1.1.1.1	270.784	272.428	270.685	325.756	115.565	51.4677	75.0049	144.958	134.397	187.334	178.755	9.56	43	17	2.94488	0.0134733	0.0331953	1	Up
G8Z278	Hop-interacting protein THI111, org=Solanum lycopersicum	101055529	Solanum lycopersicum	VAKLVELGFGR	_VAK[GlyGly (K)]LVELGFGR_	373	(K375)	1.1.1.1.-.1.1.1	286.11	377.684	306.419	219.271	136.157	138.331	57.9518	140.217	216.991	195.042	223.379	21.9	34	7.02	2.51659	0.013486	0.0332135	1	Up
A0A3Q7EFL5	Vesicle-associated membrane protein 724, org=Solanum lycopersicum	101252023	Solanum lycopersicum	GEDLTILSGKTENLR	_GEDLTILSGK[GlyGly (K)]TENLR_	156	(K165)	1.1.1.1.-.1.-.-	80.2479	96.7244	288.722	120.09	3.62476	33.9459	1.18899	1.7282	110.474	72.0494	183.131	65.7	157	46.3	14.4681	0.0135688	0.03332	1	Up
A0A3Q7GRY0	glutathione transferase, org=Solanum lycopersicum		Solanum lycopersicum	LKESKYLGGESFTLADLHHAPSLHYLSGSK	_LKESK[GlyGly (K)]YLGGESFTLADLHHAPSLHYLSGSK_	151	(K155)	3.3.3.3.2.2.2.3	2843.92	2546.14	1671.85	2651.09	365.932	698.199	722.205	1369.23	1381.37	1828.06	1944.74	21.4	53.2	17.3	3.07805	0.0137438	0.0335395	1	Up
A0A3Q7IA95	Uncharacterized protein, org=Solanum lycopersicum		Solanum lycopersicum	SALEGLKSTVNEK	_SALEGLK[GlyGly (K)]STVNEK_	130	(K136)	1.1.1.1.-.1.-.1	82.5395	90.4066	91.1651	76.2204	32.9141	63.9217	34.709	37.9643	27.2759	64.1193	92.4942	8.32	34.3	53.3	2.00775	0.0138133	0.0336338	1	Up
Q9FT22	glutathione transferase, org=Solanum lycopersicum		Solanum lycopersicum	AGVKLLGISLSPFSR	_[Acetyl (Protein N-term)]AGVK[GlyGly (K)]LLGISLSPFSR_	2	(K5)	1.1.1.1.-.-.-.1	318.279	299.337	83.1777	269.581	5.46649	2.57681	2.21162	61.2966	155.589	147.98	121.709	44.6	162	12.5	13.5619	0.0138327	0.0336567	1	Up
P26300	Enolase, org=Solanum lycopersicum	PGH1	Solanum lycopersicum	VVIGMDVAASEFYGKDK	_VVIGMDVAASEFYGK[GlyGly (K)]DK_	245	(K259)	1.1.1.1.1.1.-.1	438.253	711.249	358.513	761.413	62.9375	156.915	194.135	245.954	372.514	224.365	81.7712	35.1	46.8	64.3	3.43883	0.0139012	0.0337161	1	Up
A0A3Q7FUU1	H15 domain-containing protein, org=Solanum lycopersicum	101245534	Solanum lycopersicum	LVVAYEDLKGKLDNMQSR	_LVVAYEDLK[GlyGly (K)]GKLDNMQSR_	459	(K467)	2.2.2.2.-.1.1.2	1867.61	1720.97	1837.59	2016.37	511.341	554.052	234.435	831.729	937	665.852	505.7	6.53	45.9	31	3.4916	0.0140148	0.0338918	1	Up
A0A3Q7HFM7	t-SNARE coiled-coil homology domain-containing protein, org=Solanum lycopersicum		Solanum lycopersicum	EYNEGLKLADDITNMISER	_EYNEGLK[GlyGly (K)]LADDITNMISER_	11	(K17)	1.1.1.1.1.-.-.-	131.648	173.795	79.452	118.019	36.2028	4.64786	2.26738	2.66293	125.357	37.1317	66.522	31	144	58.8	10.9852	0.0142395	0.034166	1	Up
A0A3Q7GDG7	Glyceraldehyde-3-phosphate dehydrogenase, org=Solanum lycopersicum	101258368	Solanum lycopersicum	LKGILGYTEDDVVSTDFVGDSR	_LK[GlyGly (K)]GILGYTEDDVVSTDFVGDSR_	274	(K275)	1.1.1.1.1.1.1.1	539.463	857.034	629.015	671.825	478.81	448.772	288.458	408.129	535.353	567.769	603.345	19.8	20.6	5.98	1.66075	0.0142638	0.0341889	1	Up
A0A3Q7INL4	Uncharacterized protein, org=Solanum lycopersicum	101247772	Solanum lycopersicum	NTTIPTKK	_NTTIPTK[GlyGly (K)]K_	423	(K429)	1.1.1.1.1.1.-.1	69.1841	79.3422	117.103	73.068	42.9883	45.8125	49.0188	61.8489	31.5359	127.759	133.318	26	16.7	58.7	1.6963	0.0143111	0.0342567	1	Up
A0A3Q7GDG7	Glyceraldehyde-3-phosphate dehydrogenase, org=Solanum lycopersicum	101258368	Solanum lycopersicum	AAIKEESEGKLK	_AAIKEESEGK[GlyGly (K)]LK_	264	(K273)	2.2.2.2.2.2.2.2	10143.7	12554.2	7308.44	8840.96	5444.01	5905.18	5155.73	6307.83	8364.95	7750.39	6863.8	22.9	8.9	9.85	1.70287	0.0143374	0.0343009	1	Up
A0A3Q7FR78	Uncharacterized protein, org=Solanum lycopersicum	101251462	Solanum lycopersicum	GMKPTQQAMTK	_GMK[GlyGly (K)]PTQQAMTK_	15	(K17)	1.2.1.2.-.1.-.1	107.664	318.451	81.2312	289.89	50.4734	23.5036	47.0688	34.952	72.5412	52.9439	21.8656	61.3	31.5	52	5.11056	0.0145137	0.0345331	1	Up
A0A3Q7HUP2	Uncharacterized protein, org=Solanum lycopersicum	101265739	Solanum lycopersicum	FILDLLKNAESNAEVK	_FILDLLK[GlyGly (K)]NAESNAEVK_	91	(K97)	1.1.1.1.1.1.1.1	222.662	193.602	206.491	135.612	86.8473	73.4868	96.1072	147.561	169.886	140.367	102.039	20	32.1	24.8	1.87713	0.0146217	0.0346688	1	Up
A0A3Q7HBV3	Germin-like protein, org=Solanum lycopersicum	101254918	Solanum lycopersicum	VTADDFVFSGLAATGKIIPLIK	_VTADDFVFSGLAATGK[GlyGly (K)]IIPLIK_	46	(K61)	1.1.1.1.1.1.1.1	328.924	234.583	193.058	291.317	115.815	173.3	111.145	180.809	234.591	214.326	199.82	22.9	25.4	8.08	1.80337	0.0146919	0.0347665	1	Up
A0A3Q7HTA6;A0A3Q7JDM3	Ubiquitin-fold modifier 1, org=Solanum lycopersicum	;101263096	Solanum lycopersicum	FAAEEFKVPPQTSAIITNDGVGINPQQSAGNVFLKHGSELR	_FAAEEFKVPPQTSAIITNDGVGINPQQSAGNVFLK[GlyGly (K)]HGSELR_	69;45	(K103);(K79)	1.1.1.1.-.1.1.1	360.331	403.531	198.612	234.822	172.649	124.338	147.789	115.333	155.052	180.465	194.169	32.8	18.3	11.2	2.13761	0.0147995	0.0349197	1	Up
A0A3Q7IA80	C2H2-type domain-containing protein, org=Solanum lycopersicum		Solanum lycopersicum	LLEAEDQATENVPNKAELQHNER	_LLEAEDQATENVPNK[GlyGly (K)]AELQHNER_	291	(K305)	1.1.1.1.1.-.1.1	95.637	72.9882	48.8002	120.603	22.3658	26.9365	21.4207	56.2099	69.9547	61.5115	43.9759	36.4	52	22.7	2.66304	0.0149028	0.03508	1	Up
A0A3Q7IQP8	Uncharacterized protein, org=Solanum lycopersicum		Solanum lycopersicum	KILNDAQLPK	_K[GlyGly (K)]ILNDAQLPK_	348	(K348)	2.2.2.2.2.2.2.2	2114.71	2059.37	4259.07	2402.96	1367.16	1071.62	1695.76	907.153	1625.92	1841.06	1693.97	38.5	27.5	6.39	2.1493	0.015219	0.0355669	1	Up
A0A3Q7EUT1	ATPase F1/V1/A1 complex alpha/beta subunit N-terminal domain-containing protein, org=Solanum lycopersicum		Solanum lycopersicum	TVSGVAGPLVILDKVKGPK	_TVSGVAGPLVILDKVK[GlyGly (K)]GPK_	23	(K38)	1.1.1.1.1.1.1.1	530.864	540.298	513.94	699.401	179.065	353.88	256.31	358.532	495.939	583.345	580.988	15.1	30	9	1.99036	0.0152212	0.0355683	1	Up
A0A3Q7HGH4	Defective in cullin neddylation protein, org=Solanum lycopersicum		Solanum lycopersicum	MNKLGIGR	_[Acetyl (Protein N-term)]MNK[GlyGly (K)]LGIGR_	1	(K3)	1.1.1.1.-.1.-.1	637.564	714.017	587.968	608.384	190.493	111.641	177.657	368.02	234.348	196.938	203.384	8.67	51.7	9.45	3.0053	0.0152436	0.0356055	1	Up
A0A3Q7F0D3	Tubulin-specific chaperone A, org=Solanum lycopersicum		Solanum lycopersicum	ELHSYEKEVER	_ELHSYEK[GlyGly (K)]EVER_	20	(K26)	1.1.-.1.-.-.-.1	31.271	15.7869	17.1574	17.5717	3.32526	7.86264	3.75624	11.0048	6.09975	3.3997	4.12599	35.5	56.1	30.8	3.15185	0.0153548	0.0357712	0.75	Up
A0A097PLA9;A0A3Q7IIW4	Nitrilase/cyanide hydratase and apolipoprotein N-acyltransferase family protein (Fragment);CN hydrolase domain-containing protein, org=Solanum lycopersicum		Solanum lycopersicum	AAIEEAAEKGAK	_AAIEEAAEK[GlyGly (K)]GAK_	47;48	(K55);(K56)	1.1.1.1.1.1.1.1	99.8099	112.665	77.0869	154.636	48.5587	74.3225	49.9984	63.0631	123.721	35.2668	26.7834	29.3	20.6	86.7	1.88265	0.0154213	0.0358589	1	Up
A0A3Q7EZK3	leucine--tRNA ligase, org=Solanum lycopersicum	101260692	Solanum lycopersicum	NSELIKR	_NSELIK[GlyGly (K)]R_	1031	(K1036)	1.1.1.-.-.1.-.-	38.4243	40.5261	45.1857	40.4411	2.41987	13.718	5.33746	1.73522	23.9522	53.4174	48.0052	6.96	94.8	37.5	7.09061	0.0154566	0.0358933	0.75	Up
A0A3Q7FSS8	ABC transporter B family member 25, org=Solanum lycopersicum	101258351	Solanum lycopersicum	ASSEDIEKAAK	_ASSEDIEK[GlyGly (K)]AAK_	496	(K503)	2.2.2.2.1.1.2.1	248.584	438.344	673.026	492.64	241.474	98.3135	218.044	136.005	343.673	356.772	319.609	37.7	38.9	5.54	2.67007	0.0157374	0.0362923	1	Up
A0A3Q7IIS5	Vacuolar proton pump subunit B, org=Solanum lycopersicum		Solanum lycopersicum	IFNGSGKPIDNGPPILPEAYR	_IFNGSGK[GlyGly (K)]PIDNGPPILPEAYR_	106	(K112)	1.1.1.1.1.1.1.1	1070.86	1130.04	1103.5	1253.06	664.316	750.16	576.559	933.384	777.71	929.731	980.768	6.98	20.8	11.8	1.55842	0.0157986	0.0363757	1	Up
A0A3Q7GJK2	Dienelactone hydrolase domain-containing protein, org=Solanum lycopersicum		Solanum lycopersicum	NHAEKISQFDSGFK	_NHAEK[GlyGly (K)]ISQFDSGFK_	89	(K93)	1.-.1.1.-.-.-.1	53.7592	101.221	19.2769	233.997	1.92108	4.21472	2.0985	27.2658	6.26134	1.69056	4.94651	92.2	139	54.7	11.5001	0.0158637	0.0364655	0.75	Up
A0A3Q7HJJ7	Proteasome subunit alpha type, org=Solanum lycopersicum	101266742	Solanum lycopersicum	AIGSGSEGADSSLQEQFNKDLTLK	_AIGSGSEGADSSLQEQFNK[GlyGly (K)]DLTLK_	167	(K185)	1.1.1.1.1.1.1.1	363.263	544.902	294.685	631.577	201.808	168.505	210.007	233.292	392.294	371.092	518.124	34.1	13.2	18.6	2.25467	0.0159852	0.0366272	1	Up
A0A3Q7FBW7	Steroid nuclear receptor, ligand-binding, org=Solanum lycopersicum	101255644	Solanum lycopersicum	NGKSDQEAQLVDTDR	_NGK[GlyGly (K)]SDQEAQLVDTDR_	568	(K570)	1.1.1.1.-.-.-.1	10.7198	23.088	16.818	26.1169	4.14072	3.66671	1.61957	9.60073	13.296	2.61845	2.11935	35.7	71.7	105	4.0332	0.0160666	0.0367347	1	Up
A0A3Q7FN52	VHS domain-containing protein, org=Solanum lycopersicum	101256571	Solanum lycopersicum	QQSPKDDLISF	_QQSPK[GlyGly (K)]DDLISF_	386	(K390)	1.1.1.1.-.-.1.1	57.4642	39.8372	51.4571	26.8607	14.8903	22.6509	25.5747	21.403	26.6529	11.9171	17.9142	30.8	21.4	39.4	2.07787	0.0162256	0.0369587	1	Up
A0A3Q7EZE4	Uncharacterized protein, org=Solanum lycopersicum	104647762	Solanum lycopersicum	GEMDEKAGIEGVSPGENEALK	_GEMDEK[GlyGly (K)]AGIEGVSPGENEALK_	74	(K79)	1.1.1.1.-.1.1.1	1746.65	2002.8	5704.94	3838.63	685.202	560.358	178.624	1240.37	1453.15	931.61	538.204	55.4	65.9	47.1	4.98883	0.0164028	0.0372351	1	Up
Q7Y240	Glutaredoxin-dependent peroxiredoxin, org=Solanum lycopersicum	TPx1	Solanum lycopersicum	VIIFAVPGAFTPTCSMKHVPGFIEK	_VIIFAVPGAFTPTC[Carbamidomethyl (C)]SM[Oxidation (M)]K[GlyGly (K)]HVPGFIEK_	38	(C51,M53,K54)	1.1.1.1.1.1.1.1	2087.94	2158.99	1359.86	1790.13	984.952	1484.48	1050.38	1127.22	1845.39	1683.24	2071.24	19.6	19.2	10.4	1.59175	0.0164198	0.037259	1	Up
A0A3Q7I6R5	Protein kinase domain-containing protein, org=Solanum lycopersicum		Solanum lycopersicum	EAINDEGKVLWAK	_EAINDEGK[GlyGly (K)]VLWAK_	531	(K538)	1.1.1.1.1.1.-.1	342.749	236.414	462.972	287.741	129.283	32.4934	73.2012	19.0295	28.9449	76.1677	83.434	29.2	78	47.1	5.23558	0.0164718	0.0373198	1	Up
A0A3Q7J265	Histone H2A, org=Solanum lycopersicum	101262690	Solanum lycopersicum	LLGDVTIANGGVMPNIHNLLLPKK	_LLGDVTIANGGVMPNIHNLLLPK[GlyGly (K)]K_	98	(K120)	2.2.2.2.1.2.1.2	16327.1	20338.3	11268.9	19108.3	1169.81	4300.7	1892.35	6778.5	10380.3	5745.63	4396.61	24	71.9	45.9	4.74089	0.0164724	0.0373198	1	Up
A0A3Q7I8D7	26S proteasome non-ATPase regulatory subunit 1 homolog, org=Solanum lycopersicum	101261856	Solanum lycopersicum	STDKDGDSMQVDAPAEKK	_STDKDGDSMQVDAPAEK[GlyGly (K)]K_	888	(K904)	2.2.2.2.1.2.2.2	281.697	328.205	311.368	328.985	33.7856	46.3539	10.2013	89.374	103.098	86.4315	114.52	7.08	73.9	13.9	6.95688	0.0164731	0.0373198	1	Up
A0A3Q7IJG1	Sm domain-containing protein, org=Solanum lycopersicum		Solanum lycopersicum	TPADFLKSIR	_TPADFLK[GlyGly (K)]SIR_	13	(K19)	1.1.1.1.1.1.1.1	1509.22	1596.88	1461.25	1688.33	955.798	1186.18	715.377	1052.6	1395.2	1067.21	1441.36	6.4	20.3	15.7	1.59994	0.0164987	0.0373545	1	Up
A0A3Q7FCR4	Polyadenylate-binding protein, org=Solanum lycopersicum	101258105	Solanum lycopersicum	VTGMLLEMDQTEVLHLLESPEALKAK	_VTGMLLEMDQTEVLHLLESPEALK[GlyGly (K)]AK_	584	(K607)	1.1.1.1.-.-.-.1	131.191	185.444	87.2017	190.949	3.55762	2.32682	4.53382	47.9948	42.2553	4.94436	4.12407	33	153	127	10.1824	0.0166228	0.0375321	1	Up
A0A3Q7HWR5	HMA domain-containing protein, org=Solanum lycopersicum		Solanum lycopersicum	TVVLVSPQPKK	_TVVLVSPQPK[GlyGly (K)]K_	102	(K111)	1.1.1.1.1.1.1.1	53.9152	31.6597	43.2528	30.0414	11.8087	22.323	22.4364	22.6586	50.814	51.2986	36.1085	28.1	26.9	18.7	2.00525	0.0166779	0.0376073	1	Up
A0A3Q7IXE6	Patellin-3, org=Solanum lycopersicum	101255264	Solanum lycopersicum	KETTPVVEEK	_K[GlyGly (K)]ETTPVVEEK_	162	(K162)	2.2.2.2.2.2.1.2	1000.53	1161.56	682.644	644.308	498.235	537.725	278.685	455.092	839.624	610.473	681.234	28.7	25.8	16.5	1.97151	0.0168057	0.0377888	1	Up
A0A3Q7GRA7	Glutaredoxin domain-containing protein, org=Solanum lycopersicum	544298	Solanum lycopersicum	AVELDSEKDGSEIQAALAEWTGQR	_AVELDSEK[GlyGly (K)]DGSEIQAALAEWTGQR_	42	(K49)	1.1.1.1.-.1.1.1	279.675	469.579	226.355	202.59	101.056	135.417	126.903	139.985	271.686	195.577	183.729	41.1	13.8	22	2.34067	0.0168221	0.0378156	1	Up
A0A3Q7HPT6	La protein 1, org=Solanum lycopersicum	101259467	Solanum lycopersicum	SGPNSKNNSNSELDYPK	_SGPNSK[GlyGly (K)]NNSNSELDYPK_	211	(K216)	1.1.1.1.-.-.1.1	85.6617	168.276	118.351	108.043	77.8124	36.2187	48.4391	69.0591	83.7106	108.772	63.4776	29.1	32.8	26.6	2.07461	0.0169084	0.0379139	1	Up
A0A3Q7GDG7	Glyceraldehyde-3-phosphate dehydrogenase, org=Solanum lycopersicum	101258368	Solanum lycopersicum	AAIKEESEGKLK	_AAIK[GlyGly (K)]EESEGKLK_	264	(K267)	1.1.1.1.1.1.1.1	6272.62	7541.56	4327.28	5293.92	3398.29	3490.41	3063.34	3618.36	5088.63	1466.26	3924.88	23.5	7	52.9	1.72695	0.0169203	0.0379298	1	Up
A0A3Q7GVQ1	Uncharacterized protein, org=Solanum lycopersicum	101257574	Solanum lycopersicum	ETHGASDIDANTPVDEVKGPNVFER	_ETHGASDIDANTPVDEVK[GlyGly (K)]GPNVFER_	47	(K64)	1.1.1.1.1.1.1.1	447.735	348.694	273.658	226.957	136.277	82.3357	124.137	224.037	223.564	356.127	288.324	29.7	42	22.9	2.28841	0.0169666	0.0379665	1	Up
Q8GZD8	Neutral leucine aminopeptidase preprotein, org=Solanum lycopersicum	LapN	Solanum lycopersicum	ELVNAPANVLTPAVLAEEAKK	_ELVNAPANVLTPAVLAEEAK[GlyGly (K)]K_	264	(K283)	1.1.1.1.1.1.1.1	159.514	160.085	183.011	193.926	35.1053	15.9959	72.9218	50.1622	101.06	111.908	105.435	9.84	55.3	5.14	3.99882	0.0169667	0.0379665	1	Up
A0A3Q7HSC9	Tudor domain-containing protein, org=Solanum lycopersicum	101268581	Solanum lycopersicum	ESEEEVVDVAPPSQGQSLPEEIALKK	_ESEEEVVDVAPPSQGQSLPEEIALK[GlyGly (K)]K_	467	(K491)	1.1.1.1.1.1.1.1	454.562	406.401	756.417	515.376	231.175	401.036	287.179	248.137	526.692	392.273	497.399	29.1	26.2	15	1.82673	0.0171691	0.0382194	1	Up
A0A3Q7GA27	Proteasome subunit alpha type, org=Solanum lycopersicum		Solanum lycopersicum	SKTHVILASVNK	_SK[GlyGly (K)]THVILASVNK_	40	(K41)	1.1.1.1.1.1.1.1	148.382	149.045	69.0847	82.7829	48.1004	49.4038	59.4741	33.9551	145.827	107.981	110.834	37.7	22	17.3	2.35315	0.0172496	0.038334	1	Up
A0A3Q7FW96	Pyruvate kinase, org=Solanum lycopersicum	101250010	Solanum lycopersicum	KNVNLPGVVVDLPTLTEK	_K[GlyGly (K)]NVNLPGVVVDLPTLTEK_	176	(K176)	1.1.1.1.-.-.1.-	135.762	310.218	99.3758	78.0707	5.96501	4.44377	57.3629	2.85955	58.0774	38.8284	73.3148	67.8	150	30.5	8.82649	0.0173159	0.038423	1	Up
A0A3Q7HHB4	Ubiquitin carboxyl-terminal hydrolase, org=Solanum lycopersicum		Solanum lycopersicum	MFKSVIAASHPEFSTMR	_MFK[GlyGly (K)]SVIAASHPEFSTMR_	388	(K390)	1.1.1.1.-.-.-.1	254.178	223.291	347.46	284.621	5.45559	2.11802	6.25463	69.3136	2.2133	3.53723	6.20135	19.1	156	51	13.3453	0.0174991	0.0386756	1	Up
A0A3Q7G5G1	14-3-3 domain-containing protein, org=Solanum lycopersicum	101255667	Solanum lycopersicum	VAKVDVEELTVEER	_VAK[GlyGly (K)]VDVEELTVEER_	31	(K33)	-.1.1.1.-.1.-.-	59.3364	42.4286	128.823	84.7742	7.89298	32.7755	3.32981	2.98104	63.0258	124.594	97.8746	47.7	121	32.4	6.71279	0.0176914	0.0389368	0.75	Up
A0A3Q7JER0	Nascent polypeptide-associated complex subunit alpha-like UBA domain-containing protein, org=Solanum lycopersicum	101268083	Solanum lycopersicum	ALDKLTDHVEDR	_ALDK[GlyGly (K)]LTDHVEDR_	23	(K26)	2.2.2.2.1.-.-.2	224.805	214.688	71.8238	151.195	28.0019	55.6653	35.9702	86.092	165.594	88.0747	77.9341	42.6	50.3	43.4	3.22031	0.0177697	0.0390208	1	Up
A0A3Q7FI13	Uncharacterized protein, org=Solanum lycopersicum		Solanum lycopersicum	KNIISSS	_K[GlyGly (K)]NIISSS_	52	(K52)	1.1.1.1.1.-.-.1	394.933	910.686	340.924	809.889	41.2209	94.5896	73.5828	316.179	399.648	420.6	427.487	46.9	95.2	3.49	4.67382	0.0178285	0.0390734	1	Up
A0A3Q7EQP0	60S acidic ribosomal protein P1, org=Solanum lycopersicum		Solanum lycopersicum	ISAIVKAANVTVEPYWPLLFAK	_ISAIVK[GlyGly (K)]AANVTVEPYWPLLFAK_	27	(K32)	1.1.1.1.-.1.1.1	386.484	428.861	295.611	336.527	159.687	133.56	117.618	277.67	261.887	124.72	305.62	16.1	42.1	40.9	2.10227	0.01791	0.0391826	1	Up
A0A3Q7G087	phosphoglucomutase (alpha-D-glucose-1,6-bisphosphate-dependent), org=Solanum lycopersicum	101267885	Solanum lycopersicum	YNMENGGPAPEGITNKIYENTTIIK	_YNMENGGPAPEGITNK[GlyGly (K)]IYENTTIIK_	138	(K153)	1.1.1.1.1.1.-.-	70.6513	74.6408	140.382	136.901	0.71106	17.9589	1.96501	9.16781	81.9755	14.8421	20.6	36.1	106	95.1	14.179	0.0179851	0.039286	1	Up
A0A3Q7I6K7	Uncharacterized protein, org=Solanum lycopersicum	101256605	Solanum lycopersicum	LKSQETQLSESQEELAK	_LK[GlyGly (K)]SQETQLSESQEELAK_	381	(K382)	1.1.1.1.-.1.-.1	28.9637	22.0162	19.4477	26.5743	1.48059	2.11488	8.97956	5.83336	16.1108	20.2126	13.6122	17.8	75.9	20	5.26944	0.0180923	0.039431	1	Up
K4B3F9	Polyol/monosaccharide transporter 4, org=Solanum lycopersicum	PMT4	Solanum lycopersicum	MEEDKQNQVAR	_[Acetyl (Protein N-term)]MEEDK[GlyGly (K)]QNQVAR_	1	(K5)	1.1.1.1.-.1.1.1	70.2801	25.1313	94.554	141.107	15.2205	14.1899	7.91337	31.2585	24.514	0.548928	12.3934	58.4	58	96	4.82738	0.0185032	0.0399456	1	Up
P38546;P38547	GTP-binding nuclear protein Ran1;GTP-binding nuclear protein Ran2, org=Solanum lycopersicum	RAN1;RAN2	Solanum lycopersicum	FYCWDTAGQEKFGGLR	_FYC[Carbamidomethyl (C)]WDTAGQEK[GlyGly (K)]FGGLR_	64;64	(C66,K74);(C66,K74)	1.1.1.1.-.-.-.1	68.1533	64.6782	57.9655	39.9431	5.11973	2.27291	4.99041	24.8395	48.563	21.0864	6.57017	21.8	112	83.9	6.19894	0.0185282	0.0399854	1	Up
A0A3Q7HE22	Benzyl alcohol O-benzoyltransferase, org=Solanum lycopersicum		Solanum lycopersicum	AAYGGPAKGGVGAIPGVASFYIPFK	_AAYGGPAK[GlyGly (K)]GGVGAIPGVASFYIPFK_	220	(K227)	1.1.1.1.-.-.-.1	82.6698	129.445	158.289	199.919	3.60761	2.11244	5.65578	48.5371	121.107	92.0892	190.9	34.6	150	37.7	9.51918	0.018538	0.0400045	1	Up
A0A3Q7I6R5	Protein kinase domain-containing protein, org=Solanum lycopersicum		Solanum lycopersicum	EKYSDIER	_EK[GlyGly (K)]YSDIER_	291	(K292)	1.1.1.1.1.-.1.1	57.074	64.6043	111.708	70.442	40.4897	37.2037	51.242	35.2075	91.6159	94.1542	72.9093	32.2	17.4	13.5	1.851	0.0185403	0.0400076	1	Up
A0A3Q7F3F2	40S ribosomal protein S25, org=Solanum lycopersicum	101261290	Solanum lycopersicum	VNNMVLFDKGTYDK	_VNNMVLFDK[GlyGly (K)]GTYDK_	37	(K45)	1.1.1.1.-.-.-.1	47.7548	38.4329	6.85758	60.2056	2.75549	2.69841	3.85784	8.97	35.928	2.33159	2.75239	59.5	65.2	141	8.38273	0.0186214	0.0401195	1	Up
A0A3Q7GDG7	Glyceraldehyde-3-phosphate dehydrogenase, org=Solanum lycopersicum	101258368	Solanum lycopersicum	TVDGPSMKDWR	_TVDGPSM[Oxidation (M)]K[GlyGly (K)]DWR_	191	(M197,K198)	1.1.1.1.1.1.1.1	259.053	571.903	309.348	373.625	98.7269	132.361	93.3902	268.989	219.774	302.438	143.127	36.3	55.4	35.9	2.55099	0.0186235	0.0401195	1	Up
P22180	Plasma membrane ATPase 1, org=Solanum lycopersicum	LHA1	Solanum lycopersicum	IENQDAIDTAIVGMLADPKEAR	_IENQDAIDTAIVGMLADPK[GlyGly (K)]EAR_	372	(K390)	1.1.1.1.1.1.1.1	77.9139	95.2812	62.8197	97.5072	36.5144	38.218	67.8032	31.2081	32.6519	3.73045	7.18835	19.5	38	109	1.91962	0.0186643	0.0401736	1	Up
A0A3Q7IKU9	NAC-A/B domain-containing protein, org=Solanum lycopersicum		Solanum lycopersicum	DIELVMTQAGVSRPKAVK	_DIELVMTQAGVSRPK[GlyGly (K)]AVK_	160	(K174)	2.2.2.2.-.1.-.2	559.122	328.526	518.445	768.777	278.981	209.854	221.648	335.338	384.9	217.947	271.674	33.2	22.1	29.2	2.07958	0.0187677	0.0403128	1	Up
A0A3Q7H4P9	protein-disulfide reductase, org=Solanum lycopersicum		Solanum lycopersicum	AKLEAQTLESILVTR	_AK[GlyGly (K)]LEAQTLESILVTR_	324	(K325)	1.1.1.1.1.1.1.1	303.745	234.423	418.729	333.966	113.124	160.931	37.7564	86.3759	189.643	295.392	138.423	23.7	51.7	38.5	3.24185	0.0190534	0.040704	1	Up
A0A3Q7HEM1	Proton pump-interactor 1, org=Solanum lycopersicum	101256399	Solanum lycopersicum	DKTYEHILELR	_DK[GlyGly (K)]TYEHILELR_	295	(K296)	2.2.2.2.1.2.2.2	231.265	410.531	191.014	372.886	120.154	110.123	87.5219	209.969	317.868	213.061	88.7417	35.4	40.8	55.5	2.28452	0.0191955	0.0408813	1	Up
A0A3Q7FZA2	Fe2OG dioxygenase domain-containing protein, org=Solanum lycopersicum	101265426	Solanum lycopersicum	GLVDKGLTTIPSFFIHSEESNPEPK	_GLVDK[GlyGly (K)]GLTTIPSFFIHSEESNPEPK_	33	(K37)	1.-.1.1.-.-.1.1	90.7278	85.2244	150.611	93.0654	16.5689	51.5812	46.0465	16.6495	107.14	95.6366	192.764	29.2	57.3	40.2	3.20704	0.0192125	0.0409134	0.75	Up
A0A3Q7I643	Histone H2A, org=Solanum lycopersicum		Solanum lycopersicum	SLINKTTKE	_SLINK[GlyGly (K)]TTK[GlyGly (K)]E_	131	(K135,K138)	2.2.2.2.2.2.1.2	620.72	355.999	279.65	376.458	184.23	196.805	222.151	171.617	528.721	481.471	361.754	36.2	11.1	18.8	2.10741	0.0193181	0.041068	1	Up
A0A3Q7F298	Double-stranded DNA-binding protein, org=Solanum lycopersicum	101265990	Solanum lycopersicum	LIELLEQINTQTTKQTK	_LIELLEQINTQTTK[GlyGly (K)]QTK_	98	(K111)	1.1.1.1.1.1.-.1	489.257	218.002	247.303	256.82	74.9528	150.521	106.653	185.172	191.191	270.581	407.778	41.4	37.5	37.8	2.34175	0.019451	0.0412641	1	Up
A0A3Q7EXP9	Ras-related protein RHN1, org=Solanum lycopersicum	101261973	Solanum lycopersicum	TAVNVNDIFYEIAKR	_TAVNVNDIFYEIAK[GlyGly (K)]R_	156	(K169)	1.1.1.1.1.1.1.1	535.461	634.164	392.545	656.633	267.151	98.7901	106.909	285.997	392.806	335.351	471.808	21.7	53.1	17.1	2.92391	0.0195197	0.0413574	1	Up
P32518	Deoxyuridine 5'-triphosphate nucleotidohydrolase, org=Solanum lycopersicum		Solanum lycopersicum	VQKLDHPENGNVPFFR	_VQK[GlyGly (K)]LDHPENGNVPFFR_	18	(K20)	2.2.2.2.2.1.1.2	349.25	445.775	799.21	597.456	147.135	167.631	252.308	366.18	478.229	600.585	388.01	35.8	42.7	21.8	2.34844	0.0195708	0.0414295	1	Up
A0A3Q7H130	Transcription initiation factor TFIID subunit 15b, org=Solanum lycopersicum		Solanum lycopersicum	NTGGGYGSSPAEAPVKVK	_NTGGGYGSSPAEAPVK[GlyGly (K)]VK_	310	(K325)	1.1.1.1.-.-.-.-	11.3801	27.9059	24.7144	17.9734	5.13705	6.16633	6.32334	1.19631	1.27121	2.61676	2.19958	35.9	51	33.9	4.35497	0.0198221	0.0417528	1	Up
A0A3Q7HX86	Uncharacterized protein, org=Solanum lycopersicum		Solanum lycopersicum	LMELVGESEKMR	_LMELVGESEK[GlyGly (K)]MR_	130	(K139)	1.1.1.1.-.-.-.1	100.472	78.431	142.647	115.718	5.07871	2.86977	2.54009	41.2223	97.53	33.8987	45.0054	24.7	146	57.8	8.45602	0.0198335	0.0417687	1	Up
A0A3Q7HZV3	Uncharacterized protein, org=Solanum lycopersicum	101247151	Solanum lycopersicum	QATKDAGVIAGLNVMR	_QATK[GlyGly (K)]DAGVIAGLNVMR_	160	(K163)	1.1.1.1.-.1.-.1	119.246	138.941	244.919	243.026	57.7563	45.387	97.4544	109.808	53.5905	24.0538	27.1796	35.8	39.8	46.4	2.40373	0.0199066	0.0418579	1	Up
A0A3Q7ILN9	UBC core domain-containing protein, org=Solanum lycopersicum		Solanum lycopersicum	KLVQPPEGTYF	_K[GlyGly (K)]LVQPPEGTYF_	250	(K250)	1.1.1.1.1.1.1.1	1905.43	1887.48	1783.28	1439.16	1052.86	1346.09	711.656	1097.07	1358.85	1256.55	1442.94	12.3	24.8	6.9	1.66728	0.020053	0.0420219	1	Up
A0A3Q7F6F2	Small ribosomal subunit protein uS10 domain-containing protein, org=Solanum lycopersicum		Solanum lycopersicum	AAYAAMKPTKPGLEEPAEMVHK	_[Acetyl (Protein N-term)]AAYAAMK[GlyGly (K)]PTK[GlyGly (K)]PGLEEPAEMVHK_	2	(K8,K11)	1.1.1.1.-.-.1.1	644.672	705.976	588.664	673.934	280.75	247.388	125.499	367.679	374.928	182.827	237.644	7.63	39.3	37.3	2.55871	0.0200557	0.042025	1	Up
A0A3Q7I303	PPPDE domain-containing protein, org=Solanum lycopersicum	101257806	Solanum lycopersicum	ASEAAALATKK	_ASEAAALATK[GlyGly (K)]K_	253	(K262)	2.2.2.2.1.1.1.1	54.8051	34.7658	47.1253	30.8375	25.6691	14.1449	7.76626	18.256	14.996	30.197	33.7966	26.4	45.6	37.9	2.5447	0.0203351	0.0424254	1	Up
A0A3Q7EWB6	HP domain-containing protein, org=Solanum lycopersicum	101259383	Solanum lycopersicum	EVIIPPSIKGSPEEPK	_EVIIPPSIK[GlyGly (K)]GSPEEPK_	847	(K855)	-.1.1.1.1.1.1.1	447.995	446.124	487.139	415.61	203.251	213.579	149.745	338.174	430.297	424.749	358.879	6.53	35.2	9.82	1.98604	0.0205929	0.0427669	1	Up
A0A3Q7FN98	Alanine--tRNA ligase, org=Solanum lycopersicum		Solanum lycopersicum	GSIVLPEKLR	_GSIVLPEK[GlyGly (K)]LR_	511	(K518)	1.1.1.1.1.1.1.1	1073.96	649.317	904.413	633.893	630.21	455.602	445.613	368.683	772.621	662.609	449.625	26	23.3	26.1	1.71653	0.0206926	0.0428738	1	Up
A0A3Q7HVR7	UBX domain-containing protein, org=Solanum lycopersicum	101244402	Solanum lycopersicum	AVSLSLKAAEQEK	_AVSLSLK[GlyGly (K)]AAEQEK_	267	(K273)	2.2.2.2.2.2.2.2	3554.92	2491	3428.34	2904.4	2390.41	1389.14	1878.36	2173.77	1877.41	2483.94	2174.14	15.9	22.1	13.9	1.58059	0.0207154	0.0429047	1	Up
A0A3Q7INL4	Uncharacterized protein, org=Solanum lycopersicum	101247772	Solanum lycopersicum	IASKLSADDR	_IASK[GlyGly (K)]LSADDR_	564	(K567)	1.1.1.1.1.1.1.1	395.591	279.268	294.346	302.666	112.268	242.269	99.6797	149.71	272.462	264.647	154.191	16.6	42.7	28.7	2.106	0.020743	0.0429457	1	Up
A0A3Q7IS22	WAT1-related protein, org=Solanum lycopersicum	101247182	Solanum lycopersicum	INDITSKDQELPVVDIK	_INDITSK[GlyGly (K)]DQELPVVDIK_	332	(K338)	1.-.1.1.-.1.1.-	81.6689	104.404	130.195	203.202	24.8462	86.5545	18.2773	28.3481	89.3787	157.234	92.1828	40.6	80.1	34	3.28724	0.0207817	0.0430017	0.75	Up
A0A3Q7FDC1	Uncharacterized protein, org=Solanum lycopersicum		Solanum lycopersicum	AIAELIPNEVPNIEKK	_AIAELIPNEVPNIEK[GlyGly (K)]K_	190	(K204)	1.1.1.1.1.1.1.1	1083.43	1920.2	771.777	1170.44	194.286	258.182	273.31	848.853	1932.89	1194.23	1425.92	39.4	77.6	24.9	3.14096	0.0208418	0.0430816	1	Up
A0A3Q7J3M9	MBD domain-containing protein, org=Solanum lycopersicum	101259218	Solanum lycopersicum	DVQVQEVEILPTEEAQVEKDVK	_DVQVQEVEILPTEEAQVEK[GlyGly (K)]DVK_	291	(K309)	1.1.1.1.-.-.1.1	181.031	113.706	144.508	161.289	54.7621	39.9031	34.3232	107.704	73.3241	55.595	108.301	19	56.6	33.9	2.53719	0.0209778	0.0432429	1	Up
A0A3Q7J3M9	MBD domain-containing protein, org=Solanum lycopersicum	101259218	Solanum lycopersicum	INEEEKDVQVQEVEKVPTEEAHIEK	_INEEEKDVQVQEVEK[GlyGly (K)]VPTEEAHIEK_	234	(K248)	2.2.2.2.1.-.1.2	542.796	346.17	421.518	420.724	182.001	164.913	183.876	360.362	410.433	518.45	283.921	18.8	41.3	29	1.94266	0.0209914	0.0432648	1	Up
A0A3Q7EHK7	NEDD8-activating enzyme E1 catalytic subunit, org=Solanum lycopersicum	101252115	Solanum lycopersicum	SNLDLPLFELMGKTPR	_SNLDLPLFELMGK[GlyGly (K)]TPR_	392	(K404)	1.1.1.1.-.-.-.1	25.0092	50.9099	57.3868	29.6997	3.38302	1.38801	4.54471	18.2619	30.3244	30.8416	32.6886	38.8	112	3.97	5.91079	0.0210157	0.0432939	1	Up
A0A3Q7H3U6	Sodium/calcium exchanger membrane region domain-containing protein, org=Solanum lycopersicum	101250521	Solanum lycopersicum	KVGYVLELPLDLPR	_K[GlyGly (K)]VGYVLELPLDLPR_	312	(K312)	1.1.1.1.-.1.1.1	186.59	187.117	377.737	275.515	104.577	147.771	132.651	56.7764	305.229	94.7041	255.452	35.4	36.2	50.4	2.32461	0.0212574	0.0435864	1	Up
A0A3Q7I8V2	26S proteasome non-ATPase regulatory subunit 2 homolog, org=Solanum lycopersicum		Solanum lycopersicum	AQDADPGLQKVALESMR	_AQDADPGLQK[GlyGly (K)]VALESMR_	60	(K69)	1.1.1.1.-.-.1.-	254.2	241.03	147.841	262.372	2.14865	1.86686	65.7995	1.47654	188.925	100.728	113.941	23.4	179	35.4	12.7005	0.0213895	0.0437584	1	Up
A0A3Q7HDF7	UBX domain-containing protein, org=Solanum lycopersicum	101245776	Solanum lycopersicum	SGMLVQDPSKANDVNSIFDQAR	_SGMLVQDPSK[GlyGly (K)]ANDVNSIFDQAR_	147	(K156)	1.1.1.1.-.1.1.1	769.127	1020.13	772.044	863.532	175.561	298.497	86.6906	393.762	436.269	178.407	136.95	13.8	56.6	64.7	3.58805	0.0214727	0.043867	1	Up
A0A3Q7IKJ5	Inosine-5'-monophosphate dehydrogenase, org=Solanum lycopersicum	101266279	Solanum lycopersicum	LKIAQGVVGSVADK	_LK[GlyGly (K)]IAQGVVGSVADK_	420	(K421)	1.1.1.-.-.1.1.1	25.2988	53.018	109.907	47.1783	19.1563	23.895	10.0722	14.1561	14.781	12.2851	5.49838	61.3	35.7	44.3	3.49886	0.0215751	0.0440061	0.75	Up
A0A3Q7GDG7	Glyceraldehyde-3-phosphate dehydrogenase, org=Solanum lycopersicum	101258368	Solanum lycopersicum	EASYEDIKAAIKEESEGK	_EASYEDIKAAIK[GlyGly (K)]EESEGK_	256	(K267)	1.1.1.1.1.-.1.1	119.109	291.673	194.245	269.221	73.5232	87.0035	51.4752	144.283	149.457	121.103	149.501	35.8	44.5	11.7	2.45379	0.0216279	0.0440746	1	Up
A0A3Q7I6K7	Uncharacterized protein, org=Solanum lycopersicum	101256605	Solanum lycopersicum	LQEYEEKIAHLDSELVK	_LQEYEEK[GlyGly (K)]IAHLDSELVK_	563,756	(K569)(K762)	2.2.2.2.1.2.1.2	290.406	568.341	318.032	313.286	119.145	77.8959	186.446	229.008	186.096	304.367	249.859	35.2	44.1	24	2.43278	0.0217561	0.0442469	1	Up
A0A3Q7FS03	Uncharacterized protein, org=Solanum lycopersicum	101255185	Solanum lycopersicum	EVAEAFLGTTVKNAVVTVPAYFNDSQR	_EVAEAFLGTTVK[GlyGly (K)]NAVVTVPAYFNDSQR_	132	(K143)	1.1.1.1.1.1.1.1	120.124	177.75	136.633	124.187	59.6677	75.6172	108.22	95.8563	137.598	140.065	158.308	18.9	25.3	7.78	1.64631	0.021901	0.0444296	1	Up
A0A3Q7INL4	Uncharacterized protein, org=Solanum lycopersicum	101247772	Solanum lycopersicum	KEQVFSTYSDNQPGVLIQVYEGER	_K[GlyGly (K)]EQVFSTYSDNQPGVLIQVYEGER_	430	(K430)	1.1.1.1.1.1.-.1	121.426	152.83	91.4465	120.015	17.5504	42.5935	54.3307	59.5747	107.109	105.458	84.4088	20.7	43	12.8	2.79069	0.0221322	0.0447176	1	Up
A0A3Q7FDP7	Uncharacterized protein, org=Solanum lycopersicum		Solanum lycopersicum	SEMYQSKLAGTTTSYDR	_SEMYQSK[GlyGly (K)]LAGTTTSYDR_	63	(K69)	1.1.1.1.-.1.-.1	160.665	153.171	319.224	210.074	131.927	54.9521	86.4338	113.277	143.397	82.095	145.85	36.3	34.6	29.2	2.18095	0.0221414	0.0447302	1	Up
A0A3Q7GBE4	Uncharacterized protein, org=Solanum lycopersicum	104647199	Solanum lycopersicum	DNISKLINR	_DNISK[GlyGly (K)]LINR_	410	(K414)	1.1.1.1.1.1.1.1	330.466	259.71	1045.24	598.86	211.766	135.858	87.4448	174.777	439.668	320.695	287.475	63.7	34.9	22.9	3.66366	0.0221415	0.0447302	1	Up
A0A3Q7HPT6	La protein 1, org=Solanum lycopersicum	101259467	Solanum lycopersicum	SVFQKFGTVK	_SVFQK[GlyGly (K)]FGTVK_	361	(K365)	1.1.1.1.1.1.1.1	452.944	402.259	534.618	382.057	263.748	259.083	133.49	274.497	279.297	357.905	182.868	15.3	28.6	32.1	1.90357	0.0221704	0.0447689	1	Up
A0A3Q7I7T0	NADP-dependent oxidoreductase domain-containing protein, org=Solanum lycopersicum		Solanum lycopersicum	IKNLNANIQSVAVK	_IK[GlyGly (K)]NLNANIQSVAVK_	294	(K295)	1.1.1.1.1.1.1.1	406.903	365.934	692.413	646.52	249.847	248.321	260.396	333.481	311.279	372.634	327.453	31.3	14.9	9.43	1.93377	0.0222032	0.0448155	1	Up
A0A3Q7FUI5	Uncharacterized protein, org=Solanum lycopersicum		Solanum lycopersicum	WVQEKDIPNLPYIEAIAK	_WVQEK[GlyGly (K)]DIPNLPYIEAIAK_	343,826	(K347)(K830)	1.1.1.1.-.1.-.-	63.0344	28.8245	148.795	165.716	1.43478	35.4454	4.34061	1.13349	4.47532	1.60689	3.25056	65.1	157	46.3	9.59454	0.0222651	0.0448911	1	Up
A0A3Q7I6A1	Proteasome subunit beta, org=Solanum lycopersicum	101249580	Solanum lycopersicum	LVVAPPNFVIKIVDKEGAR	_LVVAPPNFVIK[GlyGly (K)]IVDKEGAR_	170	(K180)	1.1.1.1.1.1.1.1	2400.97	4292.61	2768.42	3634.78	1223.17	2368.86	1226.01	2007.14	2164.32	2303.9	3197.68	26.1	33.7	21.9	1.91889	0.0223957	0.0450601	1	Up
A0A3Q7HWQ1	Long-chain-fatty-acid--CoA ligase, org=Solanum lycopersicum		Solanum lycopersicum	FYKDVIDNMYKSTK	_FYKDVIDNMYK[GlyGly (K)]STK_	1038	(K1048)	2.2.2.2.1.2.1.2	878.988	758.013	887.266	831.7	257.177	494.63	301.494	555.333	428.214	541.507	237.364	7.07	36.1	38.2	2.08622	0.0225008	0.0451923	1	Up
A0A3Q7FTB8	Shikimate O-hydroxycinnamoyltransferase, org=Solanum lycopersicum	101256271	Solanum lycopersicum	LFEKFLYDI	_LFEK[GlyGly (K)]FLYDI_	427	(K430)	-.1.1.1.-.1.-.1	160.157	99.0044	185.633	58.67	49.7182	50.7494	34.4936	34.0699	57.7294	31.7344	106.998	45.8	21.8	58.4	2.97853	0.0225112	0.0452029	0.75	Up
A0A3Q7I8A0	Glutathione reductase, org=Solanum lycopersicum		Solanum lycopersicum	LLSNAGVKLFEGEGR	_LLSNAGVK[GlyGly (K)]LFEGEGR_	130	(K137)	1.1.1.1.-.1.1.1	141.438	92.5076	201.619	170.39	70.4116	50.5494	93.2046	29.203	40.8634	121.746	94.5385	30.6	45	48	2.48987	0.0225918	0.0453208	1	Up
A0A3Q7IXE6	Patellin-3, org=Solanum lycopersicum	101255264	Solanum lycopersicum	HTVEFPVTEKSNLVWEAR	_HTVEFPVTEK[GlyGly (K)]SNLVWEAR_	498	(K507)	2.2.2.2.2.2.2.2	10151.5	9965.76	11777.7	11583.5	4428.4	7911.6	5357.07	7643.31	9552.02	7697.33	5826.48	8.67	27	24.2	1.71578	0.0227495	0.0455116	1	Up
A0A3Q7ILG0	EF-hand domain-containing protein, org=Solanum lycopersicum	544131	Solanum lycopersicum	EAFSLFDKDGDGCITTKELGTVMR	_EAFSLFDKDGDGC[Carbamidomethyl (C)]ITTK[GlyGly (K)]ELGTVM[Oxidation (M)]R_	15	(C27,K31,M37)	1.1.1.1.1.1.-.1	333.149	368.678	257.039	254.275	167.711	88.3948	162.333	205.713	272.053	215.1	308.925	18.8	31.4	17.8	1.94366	0.0228177	0.0455769	1	Up
K4BEI9	SGT1-1, org=Solanum lycopersicum		Solanum lycopersicum	LNYFTEAVVDANKAIELDPTMSK	_LNYFTEAVVDANK[GlyGly (K)]AIELDPTMSK_	49	(K61)	2.2.2.2.1.1.-.1	2940.39	4962.56	2156.08	3866.42	110.045	493.522	582.466	1261.46	1777.45	896.295	558.844	34.8	78.3	58.4	5.68968	0.0233566	0.046274	1	Up
A0A3Q7GJM0;B6C9K3	Phosphoinositide phospholipase C, org=Solanum lycopersicum		Solanum lycopersicum	IGIAGVDADIVMKK	_IGIAGVDADIVMK[GlyGly (K)]K_	487;487	(K499);(K499)	2.2.2.1.1.1.-.2	3268.95	3269.93	2676.66	1118.51	77.8448	239.712	298.666	1167.39	1226.01	662.025	371.066	39.3	110	57.7	5.79389	0.0233991	0.0463245	1	Up
A0A3Q7EJA4	Uncharacterized protein, org=Solanum lycopersicum	101245584	Solanum lycopersicum	AGFNIKPLFR	_AGFNIK[GlyGly (K)]PLFR_	155	(K160)	2.2.2.2.2.2.2.2	15727.5	16661.9	10015.5	12051.3	5087.91	5065.48	4944.93	11379.8	10040.1	10010.3	10057.8	22.9	48	0.239	2.05665	0.0235669	0.0465418	1	Up
A0A3Q7J100	EF-hand domain-containing protein, org=Solanum lycopersicum		Solanum lycopersicum	GKDLSNDQISSMK	_GK[GlyGly (K)]DLSNDQISSMK_	2	(K3)	1.1.1.1.-.1.-.1	178.889	391.246	180.479	262.938	52.9775	20.4482	60.0241	136.761	220.306	81.2151	102.178	39.4	72.9	55.7	3.75098	0.0235862	0.04657	1	Up
A0A3Q7GX02	DNA/RNA-binding protein Alba-like domain-containing protein, org=Solanum lycopersicum	101263420	Solanum lycopersicum	MEGITDGVNKMSVSETQKK	_[Acetyl (Protein N-term)]MEGITDGVNK[GlyGly (K)]MSVSETQKK_	1	(K10)	1.1.1.1.-.-.-.1	295.791	254.548	35.3809	267.201	1.61193	1.59986	3.6489	75.6624	75.4239	40.9808	54.0667	56.2	178	30.6	10.3355	0.0236545	0.0466564	1	Up
A0A3Q7HNF7	mannosyl-glycoprotein endo-beta-N-acetylglucosaminidase, org=Solanum lycopersicum	101261626	Solanum lycopersicum	LLSSKNSAQMYAER	_LLSSK[GlyGly (K)]NSAQMYAER_	186	(K190)	1.1.1.1.1.1.1.1	2092.78	1757.03	1269.44	1708.19	160.807	713.34	146.306	574.482	783.221	589.574	347.509	19.8	72.4	38.1	4.2807	0.0237381	0.0467685	1	Up
A0A3Q7H6T3	J domain-containing protein, org=Solanum lycopersicum	101250502	Solanum lycopersicum	YSQEKQSVEELLK	_YSQEK[GlyGly (K)]QSVEELLK_	329	(K333)	1.1.1.1.-.-.-.1	76.831	27.0627	63.0062	88.9204	2.85529	1.27787	1.43614	29.0785	63.3979	47.0933	66.1936	41.9	157	17.5	7.38346	0.0242232	0.0473624	1	Up
A0A3Q7E8I1	Isocitrate dehydrogenase [NADP], org=Solanum lycopersicum	101268602	Solanum lycopersicum	DLALIIHGSKLSR	_DLALIIHGSK[GlyGly (K)]LSR_	377	(K386)	3.3.3.3.3.3.3.3	23275.4	23000.1	15080.7	20685.1	8908.65	12288.8	9459.71	17111.9	15533.8	17250.5	16506.4	18.5	31.4	5.24	1.71745	0.0244572	0.0476661	1	Up
A0A3Q7GIJ1;A0A3Q7HQR2	Uncharacterized protein, org=Solanum lycopersicum		Solanum lycopersicum	ATNIDDVDKTMDEINEQTENMK	_ATNIDDVDK[GlyGly (K)]TMDEINEQTENMK_	156;116	(K164);(K124)	1.1.-.1.-.-.-.1	26.9982	66.1294	15.8888	29.2147	7.92084	4.70353	1.53443	13.6632	14.661	1.80424	1.20131	63.2	74.4	129	4.96842	0.0247014	0.0479789	0.75	Up
A0A3Q7H1L0	peptidylprolyl isomerase, org=Solanum lycopersicum		Solanum lycopersicum	ILKEGEGYERPNEGAVVK	_ILK[GlyGly (K)]EGEGYERPNEGAVVK_	297	(K299)	2.2.2.2.1.2.1.2	238.232	382.525	138.912	172.608	82.0538	156.072	63.1539	81.1054	239.911	226.925	134.785	46.3	43.1	28.6	2.43806	0.0247342	0.0480234	1	Up
A0A3Q7FN94	Cysteine proteinase inhibitor, org=Solanum lycopersicum	543631	Solanum lycopersicum	QVEQSSGLKSVPVHDPVVEEAAEHAIK	_QVEQSSGLK[GlyGly (K)]SVPVHDPVVEEAAEHAIK_	142	(K150)	2.2.2.2.1.2.2.2	934.388	976.124	811.364	848.058	312.151	203.895	185.593	613.631	499.436	821.363	733.752	8.51	60.2	24.3	2.71422	0.0248403	0.048147	1	Up
A0A3Q7FH53	Short-chain dehydrogenase TIC 32, chloroplastic, org=Solanum lycopersicum		Solanum lycopersicum	EIPAAKVDVMELDLSSFDSVK	_EIPAAK[GlyGly (K)]VDVMELDLSSFDSVK_	598	(K603)	1.1.1.1.-.1.1.1	339.994	496.061	585.422	412.594	259.091	221.411	301.328	361.452	601.852	280.935	216.984	23.1	21	56.3	1.60422	0.024943	0.048271	1	Up
A0A3Q7HJ28	Large ribosomal subunit protein uL6 alpha-beta domain-containing protein, org=Solanum lycopersicum		Solanum lycopersicum	KVDMLDGVTVVR	_K[GlyGly (K)]VDMLDGVTVVR_	128	(K128)	1.1.1.1.1.1.1.1	703.351	953.45	679.637	769.149	48.0921	233.092	183.868	274.482	498.018	198.923	76.4524	16	53.2	84.1	4.19938	0.0249444	0.048271	1	Up
A0A3Q7ITD1	monodehydroascorbate reductase (NADH), org=Solanum lycopersicum	101264360	Solanum lycopersicum	IVGAFLESGSPEENKAIAK	_IVGAFLESGSPEENK[GlyGly (K)]AIAK_	391	(K405)	1.1.1.1.1.1.1.1	217.432	140.163	182.136	138.177	31.2454	80.2825	16.1058	64.216	104.69	89.295	80.6309	22.3	61.4	13.3	3.53354	0.0251964	0.0485888	1	Up
A0A3Q7EZP5	AB hydrolase-1 domain-containing protein, org=Solanum lycopersicum	101260990	Solanum lycopersicum	KLCDTLLEIADKYN	_K[GlyGly (K)]LC[Carbamidomethyl (C)]DTLLEIADKYN_	252	(K252,C254)	1.1.1.1.1.1.1.1	279.637	253.855	258.4	374.322	205.457	139.505	174.193	237.792	276.084	229.971	268.295	19.3	22.3	9.56	1.54068	0.025261	0.0486727	1	Up
A0A3Q7F6F6	Proteasome subunit alpha type, org=Solanum lycopersicum	101257034	Solanum lycopersicum	VLGKTMDSTSLTSEKLELAEVFLSNGK	_VLGK[GlyGly (K)]TMDSTSLTSEKLELAEVFLSNGK_	195	(K198)	1.1.1.1.-.1.-.1	304.676	504.048	282.505	399.756	257.37	166.696	226.315	242.455	207.51	144.401	41.2318	27.2	17.8	64.1	1.66994	0.0253589	0.048778	1	Up
A0A3Q7IBU5	Ubiquitin-like domain-containing protein, org=Solanum lycopersicum	101258282	Solanum lycopersicum	MQIFVKTLTGK	_MQIFVK[GlyGly (K)]TLTGK_	1,77,153,229,305,381	(K6)(K82)(K158)(K234)(K310)(K386)	2.2.2.2.2.2.2.2	113698	182401	126448	120174	10253.1	44047.5	23102	61473	79656.8	53527.3	36536.4	23.3	65.2	38.4	3.90797	0.025362	0.0487796	1	Up
A0A3Q7GYN8	Patellin-3, org=Solanum lycopersicum	101263525	Solanum lycopersicum	AAVPAEAPEAEPVTEAAAPATPDPVIETESEPVAEKK	_AAVPAEAPEAEPVTEAAAPATPDPVIETESEPVAEK[GlyGly (K)]K_	117	(K152)	1.1.1.1.1.1.1.1	1278.86	1071.83	1009.35	1050.88	670.713	515.517	637.413	956.113	725.898	975.139	1036.13	10.9	26.8	18	1.5868	0.0254499	0.0489013	1	Up
A0A3Q7GBE4	Uncharacterized protein, org=Solanum lycopersicum	104647199	Solanum lycopersicum	TISAEQDVPLNKEVKDNISK	_TISAEQDVPLNK[GlyGly (K)]EVKDNISK_	395	(K406)	1.1.1.1.-.-.-.1	11.4038	47.4249	155.424	82.9479	1.92824	3.3679	3.4858	25.7201	6.36367	13.6087	29.1032	82.7	132	71	8.614	0.0256412	0.0491519	1	Up
A0A3Q7FQQ0	Bidirectional sugar transporter SWEET, org=Solanum lycopersicum		Solanum lycopersicum	TEVIVKDENMNANKK	_TEVIVKDENMNANK[GlyGly (K)]K_	258	(K271)	1.1.1.1.1.-.1.1	561.278	926.457	141.77	538.772	8.94088	29.1144	187.329	62.9414	221.423	151.179	176.479	59.1	111	19.4	7.52024	0.0256633	0.0491754	1	Up
Q9SE08	Cysteine proteinase inhibitor (Fragment), org=Solanum lycopersicum	STC	Solanum lycopersicum	VWVKPWQNFKQVEDFK	_VWVKPWQNFK[GlyGly (K)]QVEDFK_	71	(K80)	1.1.1.1.1.1.1.1	286.167	322.23	108.309	214.637	55.0562	119.437	106.44	81.0207	162.332	126.071	26.6932	40.5	31.5	66.9	2.5731	0.0261251	0.0498212	1	Up
A0A3Q7I3U9	Enoyl reductase (ER) domain-containing protein, org=Solanum lycopersicum	101243822	Solanum lycopersicum	HVEVPVPTPNKDEVLVKVEATSINPLDSK	_HVEVPVPTPNKDEVLVK[GlyGly (K)]VEATSINPLDSK_	23	(K39)	1.1.1.1.-.1.-.1	320.681	63.2833	87.0543	108.226	19.3446	14.8931	46.6275	53.5502	79.8572	20.3594	34.2971	82	57.5	69.4	4.30935	0.0261433	0.0498376	1	Up
A0A3Q7IIS5	Vacuolar proton pump subunit B, org=Solanum lycopersicum		Solanum lycopersicum	GPKYQEIVNIR	_GPK[GlyGly (K)]YQEIVNIR_	40	(K42)	1.1.1.1.1.1.1.1	3172.54	2064.59	2616.35	3270.08	1754.05	1711.58	1106.75	2116.48	2024.23	2403.96	2175.09	20.1	25	8.69	1.663	0.026144	0.0498376	1	Up
K4CGU0	Fen-interacting protein 3, org=Solanum lycopersicum	101266538	Solanum lycopersicum	ICLDILKDKWSPALQIR	_IC[Carbamidomethyl (C)]LDILK[GlyGly (K)]DKWSPALQIR_	88	(C89,K94)	2.2.2.2.2.2.2.2	99616.3	113262	59632.5	71288.2	24814.4	34728.6	33901	68559.8	67305.8	53368.1	57375.3	28.8	47.5	12.1	2.12216	0.0261641	0.049865	1	Up
A0A3Q7GYN8	Patellin-3, org=Solanum lycopersicum	101263525	Solanum lycopersicum	DAAPVTGESKVEDEKEK	_DAAPVTGESK[GlyGly (K)]VEDEKEK_	41	(K50)	1.1.1.1.-.-.1.1	145.768	194.77	106.624	146.21	30.2938	21.861	5.99162	59.9522	61.8096	50.2309	112.047	24.3	76.7	44	5.02437	0.0262767	0.0500074	1	Up
A0A3Q7FRA5	Glyceraldehyde-3-phosphate dehydrogenase, org=Solanum lycopersicum		Solanum lycopersicum	FGIVEGLMTTVHSITATQKTVDGPSAK	_FGIVEGLMTTVHSITATQK[GlyGly (K)]TVDGPSAK_	186	(K204)	1.1.1.1.-.1.1.1	320.422	548.851	362.99	652.934	349.017	201.689	238.351	188.194	254.821	211.769	202.795	33.2	29.9	12.5	1.92908	0.0263014	0.0500318	1	Up
A0A3Q7H8E2	Uncharacterized protein, org=Solanum lycopersicum		Solanum lycopersicum	GADVNLKNDGGR	_GADVNLK[GlyGly (K)]NDGGR_	105	(K111)	1.1.1.1.1.-.1.1	154.981	214.18	90.6807	122.399	83.949	82.7621	72.6535	43.4982	116.057	92.54	77.4097	36.2	26.6	20.4	2.05839	0.0263151	0.0500434	1	Up
A0A3Q7J1A7	UBC core domain-containing protein, org=Solanum lycopersicum		Solanum lycopersicum	TGEICLDILKNAWSPAWTLQSVCR	_TGEIC[Carbamidomethyl (C)]LDILK[GlyGly (K)]NAWSPAWTLQSVC[Carbamidomethyl (C)]R_	1268	(C1272,K1277,C1290)	1.1.1.1.1.1.-.1	306.049	314.757	284.295	266.145	35.8079	167.649	65.2113	97.0149	291.389	34.8269	117.469	7.48	61.9	88.5	3.2029	0.0264521	0.0502018	1	Up
A0A3Q7EDB7	Transcription factor Pur-alpha 1, org=Solanum lycopersicum		Solanum lycopersicum	TIDLPAADEVSDVGVSKVIR	_TIDLPAADEVSDVGVSK[GlyGly (K)]VIR_	87	(K103)	1.1.1.1.1.1.1.1	631.113	719.19	831.024	703.328	423.889	366.872	212.686	492.733	814.586	500.352	690.095	11.5	31.9	23.7	1.92801	0.0267293	0.0505511	1	Up
A0A3Q7HGJ9	Phosphoglycerate kinase, org=Solanum lycopersicum		Solanum lycopersicum	VGLAEKMSHISTGGGASLELLEGK	_VGLAEK[GlyGly (K)]MSHISTGGGASLELLEGK_	849	(K854)	1.1.1.1.-.1.1.1	555.397	683.93	382.598	522.172	149.627	165.77	47.1358	261.022	401.071	298.734	197.858	23.1	56.2	34	3.43851	0.0267428	0.0505646	1	Up
A0A3Q7I7T0	NADP-dependent oxidoreductase domain-containing protein, org=Solanum lycopersicum		Solanum lycopersicum	YIGLSEASVDTIKR	_YIGLSEASVDTIK[GlyGly (K)]R_	163,475	(K175)(K487)	1.2.2.2.1.1.2.2	840.64	558.536	1260.01	809.809	588.007	442.123	417.047	394.216	553.313	761.028	608.876	33.5	19	16.8	1.8839	0.027009	0.0508946	1	Up
K4B774	UBC3, org=Solanum lycopersicum	101265795	Solanum lycopersicum	MTLQFSEDYPNKPPR	_MTLQFSEDYPNK[GlyGly (K)]PPR_	55	(K66)	1.1.1.1.-.1.-.1	1135.42	1228.49	915.62	945.871	338.989	199.101	503.909	659.027	528.924	298.769	288.777	14.2	46.9	36.5	2.48403	0.0271538	0.0510923	1	Up
A0A3Q7GPL4	Gnk2-homologous domain-containing protein, org=Solanum lycopersicum		Solanum lycopersicum	YWLDLPNKNVENR	_YWLDLPNK[GlyGly (K)]NVENR_	792	(K799)	1.1.1.1.-.1.-.-	35.623	171.25	352.679	233.881	3.5445	84.46	1.95427	3.92876	231.217	133.647	171.69	66.6	173	27.5	8.45089	0.0271747	0.051125	1	Up
A0A3Q7HKF5	Cytochrome b5 heme-binding domain-containing protein, org=Solanum lycopersicum		Solanum lycopersicum	MSKNEEDVSPSLDGLSEK	_MSK[GlyGly (K)]NEEDVSPSLDGLSEK_	59	(K61)	1.1.1.1.-.-.-.1	62.1991	35.5081	46.1232	29.6981	5.02915	2.69953	2.20807	24.7141	37.6697	1.41169	1.6974	32.9	124	153	5.00792	0.0273134	0.0513086	1	Up
A0A3Q7GUF4	t-SNARE coiled-coil homology domain-containing protein, org=Solanum lycopersicum	101264438	Solanum lycopersicum	LHIGQLVKDTSTK	_LHIGQLVK[GlyGly (K)]DTSTK_	68	(K75)	2.2.2.2.2.2.2.2	455.188	365.217	315.027	284.138	152.163	248.761	140.385	263.159	583.955	166.183	251.966	21.1	31.7	66.1	1.7646	0.0273228	0.0513174	1	Up
A0A3Q7IIS5	Vacuolar proton pump subunit B, org=Solanum lycopersicum		Solanum lycopersicum	VKGPKYQEIVNIR	_VKGPK[GlyGly (K)]YQEIVNIR_	38	(K42)	2.2.2.2.2.2.2.2	2016.85	1232.29	1735.62	2116.02	800.407	1093.13	590.223	1323.47	1030.29	1282.91	1143.63	22.3	33.9	11	1.86508	0.0275787	0.0516533	1	Up
A0A3Q7ED53	YTH domain-containing family protein, org=Solanum lycopersicum	101253713	Solanum lycopersicum	TLEIADTKK	_TLEIADTK[GlyGly (K)]K_	26	(K33)	1.1.1.1.-.1.-.-	41.0566	162.868	117.727	78.5306	3.56127	57.6825	5.50525	4.33849	51.2845	143.846	38.6576	52.3	150	73.7	5.62943	0.027699	0.0517942	1	Up
A0A3Q7EPH8	Uncharacterized protein, org=Solanum lycopersicum	101267652	Solanum lycopersicum	QKVDEPQVLEIEEVK	_QK[GlyGly (K)]VDEPQVLEIEEVK_	147	(K148)	1.1.1.1.-.1.-.1	185.688	298.484	185.094	189.81	142.107	66.3946	96.0434	145.76	123.331	291.711	145.93	26	33.9	48.9	1.90777	0.0277279	0.0518339	1	Up
A0A3Q7FWM7	AAA+ ATPase domain-containing protein, org=Solanum lycopersicum	101268371	Solanum lycopersicum	FVVGLGDKVSPTDIEEGMR	_FVVGLGDK[GlyGly (K)]VSPTDIEEGMR_	116	(K123)	1.1.1.1.-.1.-.-	170.193	208.373	147.946	236.322	4.56259	82.5361	4.73373	2.16994	161.87	82.9891	129.851	20.6	168	31.8	8.11506	0.0279136	0.0520681	1	Up
K4CGU0	Fen-interacting protein 3, org=Solanum lycopersicum	101266538	Solanum lycopersicum	ICLDILKDK	_IC[Carbamidomethyl (C)]LDILK[GlyGly (K)]DK_	88	(C89,K94)	2.2.2.2.2.2.2.2	15509	16109.4	9673.06	10361.6	3397.2	3206.38	3547.88	10525.9	8425.93	9742.27	8584.64	26.1	69.1	8.06	2.49804	0.0279567	0.0521217	1	Up
Q9XEX8	Remorin 1, org=Solanum lycopersicum	rem-1	Solanum lycopersicum	LSLIKAWEESEK	_LSLIK[GlyGly (K)]AWEESEK_	89	(K93)	2.2.2.2.2.2.2.2	30319.2	32561.1	23642.1	26582.8	12146.6	15912.9	12518.6	24458.1	24837.7	23520.3	23074.5	14	35.2	3.85	1.73911	0.0279659	0.0521322	1	Up
A0A3Q7GBE4	Uncharacterized protein, org=Solanum lycopersicum	104647199	Solanum lycopersicum	GYKLNADESTDATTDAEGTSK	_GYK[GlyGly (K)]LNADESTDATTDAEGTSK_	465	(K467)	1.1.1.1.-.-.1.1	14.4199	97.2777	75.0728	33.6945	6.95432	4.68383	18.2801	11.3902	34.8785	59.3548	24.135	68.6	58	45.7	5.33704	0.0281226	0.0523345	1	Up
A0A3Q7IM48	protein-serine/threonine phosphatase, org=Solanum lycopersicum		Solanum lycopersicum	EIYANFKGDIEK	_EIYANFK[GlyGly (K)]GDIEK_	504	(K510)	1.1.1.1.-.-.-.1	220.892	110.004	113.248	163.879	2.00774	2.49987	5.80123	66.4651	24.1666	128.131	51.1083	34.3	164	79.6	7.91965	0.0282181	0.0524499	1	Up
A0A3Q7GBE4	Uncharacterized protein, org=Solanum lycopersicum	104647199	Solanum lycopersicum	QAYTEKQASSDNDQIR	_QAYTEK[GlyGly (K)]QASSDNDQIR_	368	(K373)	1.1.1.1.1.1.-.1	45.0259	117.695	262.01	143.891	28.4607	42.3206	24.4935	29.3691	91.6085	125.65	49.7541	63.4	24.8	42.7	4.56198	0.0284333	0.0527353	1	Up
A0A3Q7GPL4	Gnk2-homologous domain-containing protein, org=Solanum lycopersicum		Solanum lycopersicum	NDGKYWLDLPNK	_NDGK[GlyGly (K)]YWLDLPNK_	788	(K791)	1.1.1.1.1.1.1.1	220.809	481.347	826.265	624.01	37.5033	167.686	161.478	192.983	346.273	191.887	226.007	47.3	49.8	31.8	3.84603	0.0284755	0.0527979	1	Up
A0A3Q7JK86	Eukaryotic translation initiation factor 3 subunit I, org=Solanum lycopersicum	101262979	Solanum lycopersicum	AVWGPLNKTIISAGEDAVIR	_AVWGPLNK[GlyGly (K)]TIISAGEDAVIR_	152	(K159)	1.1.1.1.1.1.1.1	1154.02	1398.97	1060.93	1078.33	481.209	727.162	441.78	926.427	1151.1	1048.56	850.938	13.3	35.2	15	1.82112	0.0287084	0.0530904	1	Up
A0A3Q7H2M9;Q9FT39	UBC core domain-containing protein;RUB1 conjugating enzyme (Fragment), org=Solanum lycopersicum	543810;RCE1	Solanum lycopersicum	LHKDISELNLPK	_LHK[GlyGly (K)]DISELNLPK_	34;5	(K36);(K7)	2.2.2.2.2.1.1.2	173.208	77.7534	128.235	166.37	71.2746	57.6181	60.2315	81.2508	100.936	91.1086	46.0607	32.1	16.1	36.9	2.01782	0.0287436	0.053139	1	Up
A0A3Q7ITD1	monodehydroascorbate reductase (NADH), org=Solanum lycopersicum	101264360	Solanum lycopersicum	EIDDADQLVEALKAK	_EIDDADQLVEALK[GlyGly (K)]AK_	147	(K159)	1.1.1.1.1.1.1.1	430.203	387.292	473.89	436.387	290.189	352.418	209.838	189.55	364.118	388.253	483.253	8.21	28.8	15.3	1.65814	0.0290734	0.0535669	1	Up
A0A3Q7IXE6	Patellin-3, org=Solanum lycopersicum	101255264	Solanum lycopersicum	VTADEEDGSKAVEEIK	_VTADEEDGSK[GlyGly (K)]AVEEIK_	201	(K210)	1.1.1.1.1.1.1.1	725.824	974.066	1088.84	798.632	496.211	515.914	239.084	573.588	596.965	607.448	873.874	18.4	32.5	22.7	1.9659	0.02914	0.0536542	1	Up
A0A3Q7IYL7	RIN4 pathogenic type III effector avirulence factor Avr cleavage site domain-containing protein, org=Solanum lycopersicum	101248708	Solanum lycopersicum	NLAPPPEVAPQSKPK	_NLAPPPEVAPQSK[GlyGly (K)]PK_	51	(K63)	1.1.1.1.1.1.1.1	381.338	311.436	336.245	275.945	219.527	230.595	112.893	121.41	176.821	249.42	300.27	13.6	36.6	25.6	1.90666	0.0291404	0.0536542	1	Up
A0A3Q7IZ03	Uncharacterized protein, org=Solanum lycopersicum		Solanum lycopersicum	ISSKLSADDKK	_ISSK[GlyGly (K)]LSADDKK_	564	(K567)	1.1.1.1.1.1.1.1	265.548	458.519	228.918	235.338	135.019	104.484	206.509	178.986	219.179	287.758	231.535	36.6	29	14.8	1.90132	0.0292252	0.0537626	1	Up
A0A3Q7FQ90	RRM domain-containing protein, org=Solanum lycopersicum		Solanum lycopersicum	NSAEGYVPIHALSESPKASK	_NSAEGYVPIHALSESPK[GlyGly (K)]ASK_	253	(K269)	2.2.2.2.-.1.-.2	221.8	211.059	151.405	116.812	84.138	57.652	92.4397	133.966	77.3754	110.231	82.7298	28.4	34.4	19.6	1.90408	0.0294797	0.0540598	1	Up
P17786	Elongation factor 1-alpha, org=Solanum lycopersicum		Solanum lycopersicum	QTVAVGVVKNVDKK	_QTVAVGVVK[GlyGly (K)]NVDKK_	419	(K427)	2.2.2.2.2.2.2.2	3923.82	5128.81	2599.88	2887.88	1822.31	1951.98	1930.4	2304.17	2776.13	2717.54	2901.65	31.5	10.4	3.36	1.81554	0.0294876	0.0540698	1	Up
A0A3Q7I6U8	BSD domain-containing protein, org=Solanum lycopersicum		Solanum lycopersicum	EIVPDQNLEKPNSR	_EIVPDQNLEK[GlyGly (K)]PNSR_	30	(K39)	-.1.1.1.-.1.-.1	155.895	154.014	97.4531	107.254	88.3594	98.3684	53.7439	65.6757	96.3219	86.4152	84.4455	23.8	26.7	7.15	1.68094	0.0295076	0.0540972	0.75	Up
A0A3Q7GB48	Thioredoxin domain-containing protein, org=Solanum lycopersicum	101248480	Solanum lycopersicum	KVAEEWNVEAMPTFVFIK	_K[GlyGly (K)]VAEEWNVEAMPTFVFIK_	74	(K74)	1.1.1.1.-.1.1.1	405.342	554.514	380.033	488.048	35.8288	26.1032	14.8889	248.318	280.477	159.574	80.3587	17.4	137	58.1	5.62202	0.0297469	0.0543988	1	Up
A0A3Q7GKS5	glutathione dehydrogenase (ascorbate), org=Solanum lycopersicum	778229	Solanum lycopersicum	WFLEVNPEGKVPVINFGDK	_WFLEVNPEGK[GlyGly (K)]VPVINFGDK_	50	(K59)	1.1.1.1.1.1.-.1	153.358	176.035	185.347	218.461	60.1093	113.637	64.0301	134.248	121.324	199.092	182.063	14.7	39.5	24.4	1.97084	0.0298392	0.0545132	1	Up
A0A3Q7FN52	VHS domain-containing protein, org=Solanum lycopersicum	101256571	Solanum lycopersicum	ITAGMSSMSFKMK	_ITAGM[Oxidation (M)]SSMSFK[GlyGly (K)]MK_	28	(M32,K38)	1.1.1.1.-.1.-.1	175.719	179.899	76.9605	76.8644	53.4599	16.7619	42.5345	62.5263	58.6034	18.1828	35.2625	45.8	45.2	54.3	2.9064	0.0300265	0.0547655	1	Up
A0A3Q7ES82;Q43526	UDP-glycosyltransferases domain-containing protein;Glycosyltransferase (Fragment), org=Solanum lycopersicum	;twi1	Solanum lycopersicum	ATIITTPLNESVFSKAIER	_ATIITTPLNESVFSK[GlyGly (K)]AIER_	34;30	(K48);(K44)	1.1.1.1.1.1.1.1	638.31	610.148	823.836	714.895	561.229	416.525	471.511	290.349	634.354	656.513	582.689	13.7	26.1	6.07	1.60219	0.0301212	0.0548945	1	Up
A0A3Q7JDS3	Uncharacterized protein, org=Solanum lycopersicum	101259226	Solanum lycopersicum	DKAALGDSSQSDDDDHGTR	_DK[GlyGly (K)]AALGDSSQSDDDDHGTR_	25	(K26)	2.2.2.2.1.1.1.1	46.8264	110.636	256.769	108.758	27.361	31.3853	24.1157	51.9178	116.872	35.7804	114.057	68.1	37.1	51.8	3.88032	0.0301234	0.0548962	1	Up
A0A3Q7EU34	NADP-dependent oxidoreductase domain-containing protein, org=Solanum lycopersicum	101248625	Solanum lycopersicum	TNQPAKFWGIDLYA	_TNQPAK[GlyGly (K)]FWGIDLYA_	296	(K301)	1.1.1.1.-.-.-.1	149.989	212.935	162.697	210.695	2.45292	1.57469	3.13812	81.1156	75.3629	99.1295	64.0988	17.6	178	22.5	8.34056	0.0301256	0.054898	1	Up
A0A3Q7H3Q2	UBA domain-containing protein, org=Solanum lycopersicum	101255805	Solanum lycopersicum	RNENDTQKALDDLTNPEANSSIQMHIESR	_RNENDTQK[GlyGly (K)]ALDDLTNPEANSSIQMHIESR_	386	(K393)	1.1.1.1.1.-.-.-	58.5596	139.461	212.772	143.62	63.5874	1.82897	1.37338	4.50516	4.01342	55.3944	1.33222	45.5	171	150	7.77634	0.0301776	0.0549677	1	Up
Q43511	H1 histone-like protein, org=Solanum lycopersicum		Solanum lycopersicum	HKDELPANFR	_HK[GlyGly (K)]DELPANFR_	87	(K88)	1.1.1.1.-.1.-.1	156.827	106.017	157.559	112.575	90.7328	82.02	45.482	35.6373	119.386	195.677	114.903	20.9	42.5	31.7	2.0994	0.0302981	0.0551177	1	Up
A0A3Q7FS97	Lactoylglutathione lyase, org=Solanum lycopersicum		Solanum lycopersicum	EPGPVKGGSSVIAFVK	_EPGPVK[GlyGly (K)]GGSSVIAFVK_	121	(K126)	1.1.1.1.1.1.1.1	218.056	135.603	117.588	199.14	60.6025	81.0707	36.0477	117.708	120.49	200.197	194.755	29	46.8	25.9	2.2692	0.0304665	0.0553249	1	Up
A0A3Q7IXE6	Patellin-3, org=Solanum lycopersicum	101255264	Solanum lycopersicum	KEVPPVVEEKK	_KEVPPVVEEK[GlyGly (K)]K_	172	(K181)	1.1.1.1.1.1.1.1	409.897	310.792	233.355	347.845	160.883	162.298	62.7542	185.972	273.417	216.322	192.368	22.7	38.3	18.3	2.2764	0.0304709	0.0553288	1	Up
A0A3Q7FDC1	Uncharacterized protein, org=Solanum lycopersicum		Solanum lycopersicum	NQIIEEGEEHKK	_NQIIEEGEEHK[GlyGly (K)]K_	132	(K142)	1.1.1.1.-.1.1.1	24.5943	9.32065	10.5426	17.2064	1.47138	0.588044	2.7954	7.75334	10.1607	14.4646	22.1254	45.6	101	38.9	4.8908	0.0305486	0.0554011	1	Up
K4CBT6	MBD domain-containing protein, org=Solanum lycopersicum		Solanum lycopersicum	NVGDAFMVKEVPIGK	_NVGDAFMVK[GlyGly (K)]EVPIGK_	306	(K314)	1.1.1.1.-.-.-.1	158.002	71.5581	91.3143	83.0096	4.80403	1.20023	1.37542	43.6532	27.6625	1.36517	3.00597	38.5	162	138	7.9142	0.0308502	0.0557658	1	Up
A0A3Q7J936	Translation machinery associated TMA7, org=Solanum lycopersicum		Solanum lycopersicum	EYDENDKAFLAKK	_EYDENDKAFLAK[GlyGly (K)]K_	21	(K32)	2.2.2.2.2.2.1.2	1109.79	1518.18	654.954	785.137	286.422	251.627	309.444	825.418	582.844	680.988	719.885	37.9	65.2	10.7	2.43172	0.0308603	0.0557775	1	Up
A0A3Q7IS05	Pesticidal crystal cry8Ba protein, org=Solanum lycopersicum		Solanum lycopersicum	SLPEEDTVKMLAGSAETHLFLPEGLGDDLIVDVR	_SLPEEDTVK[GlyGly (K)]MLAGSAETHLFLPEGLGDDLIVDVR_	414	(K422)	1.1.1.1.-.-.-.1	95.394	92.9407	28.6657	163.137	5.26175	4.89004	2.1033	52.022	2.5729	4.75363	4.84953	57.8	149	31.7	5.91404	0.0308824	0.0557961	1	Up
A0A3Q7GYN8	Patellin-3, org=Solanum lycopersicum	101263525	Solanum lycopersicum	DAAPVTGESKVEDEKEK	_DAAPVTGESKVEDEK[GlyGly (K)]EK_	41	(K55)	1.1.1.1.-.-.1.1	175.116	225.75	102.503	119.665	114.409	43.0751	77.4285	50.7775	80.1232	101.23	35.8962	36	45.1	46	2.18081	0.0309418	0.0558646	1	Up
A0A3Q7FX08	Membrane-anchored ubiquitin-fold protein, org=Solanum lycopersicum	101265189	Solanum lycopersicum	SAAQDQLEIKFR	_[Acetyl (Protein N-term)]SAAQDQLEIK[GlyGly (K)]FR_	2	(K11)	1.1.1.1.1.1.1.1	361.822	398.27	309.635	354.515	242.122	184.181	178.604	311.656	217.756	307.213	213.68	10.2	27.1	21.5	1.55389	0.0309525	0.0558769	1	Up
A0A3Q7GCG9	Ribulose-phosphate 3-epimerase, org=Solanum lycopersicum		Solanum lycopersicum	VKAIIAPSMLSSDFANLASEAER	_VK[GlyGly (K)]AIIAPSMLSSDFANLASEAER_	2	(K3)	1.1.1.1.-.-.-.1	65.103	75.3251	36.0898	42.978	1.52906	1.38958	1.79379	30.9348	61.9137	1.48875	1.7908	33.6	165	160	6.15744	0.0310226	0.055948	1	Up
A0A3Q7FN52	VHS domain-containing protein, org=Solanum lycopersicum	101256571	Solanum lycopersicum	ITAGMSSMSFKMK	_ITAGM[Oxidation (M)]SSMSFK[GlyGly (K)]M[Oxidation (M)]K_	28	(M32,K38,M39)	1.1.1.1.-.1.-.-	114.489	145.957	61.0711	89.5287	4.48444	48.2329	1.76375	1.29145	70.8586	49.316	89.6395	35.2	164	28.9	7.37003	0.0310605	0.0560001	1	Up
P54776	26S proteasome regulatory subunit 6A homolog, org=Solanum lycopersicum	TBP1	Solanum lycopersicum	KMNVNPDVNFEELAR	_K[GlyGly (K)]MNVNPDVNFEELAR_	356	(K356)	-.1.1.1.-.1.-.-	91.3734	119.641	79.4066	96.9712	2.79613	52.7867	2.43203	3.51365	40.9589	1.37193	2.79222	17.4	162	149	6.29614	0.0311104	0.056046	0.75	Up
P36181;Q53Z32	Heat shock cognate protein 80;Molecular chaperone Hsp90-2, org=Solanum lycopersicum	HSC80;	Solanum lycopersicum	DSSMAGYMSSKK	_DSSMAGYMSSK[GlyGly (K)]K_	592;592	(K602);(K602)	2.2.2.2.-.1.-.2	137.88	190.881	260.725	192.117	101.299	35.3147	55.4489	122.687	155.425	25.8493	31.6398	25.8	51.2	103	2.48326	0.0311152	0.056051	1	Up
A0A3Q7I9N5	Ubiquitin-like domain-containing protein, org=Solanum lycopersicum		Solanum lycopersicum	TLTGKEIEIDIEPTDTIDR	_TLTGK[GlyGly (K)]EIEIDIEPTDTIDR_	6	(K10)	1.1.1.1.1.1.1.1	10201.4	9561.93	7055.84	8405.99	4545.02	4958.68	4376.38	8088.01	7355.49	7677.86	7829.97	15.7	31.8	3.18	1.60347	0.0312253	0.0561881	1	Up
A0A3Q7H3P6	Uncharacterized protein, org=Solanum lycopersicum	100736433	Solanum lycopersicum	MKEIAEAFLGSTVK	_MK[GlyGly (K)]EIAEAFLGSTVK_	131	(K132)	1.1.1.1.-.-.-.1	26.7737	42.7303	71.7428	89.3859	6.12675	3.14358	6.21654	37.7535	1.52385	3.64945	23.1488	48.9	123	126	4.33192	0.0317154	0.056805	1	Up
A0A3Q7GWR6	MBD domain-containing protein, org=Solanum lycopersicum	101262625	Solanum lycopersicum	GSHDDEIVSVELPAPPSWKK	_GSHDDEIVSVELPAPPSWK[GlyGly (K)]K_	8	(K26)	2.2.2.2.-.1.1.2	930.809	824.071	784.038	859.312	407.166	515.409	193.224	463.239	799.839	465.87	260.177	7.33	35.8	53.5	2.15209	0.0317612	0.0568636	1	Up
A0A3Q7EPA9	serine--tRNA ligase, org=Solanum lycopersicum		Solanum lycopersicum	EIASLKISGEDASQK	_EIASLK[GlyGly (K)]ISGEDASQK_	1208	(K1213)	1.1.1.1.1.1.1.1	410.091	322.275	332.311	347.971	169.46	228.579	198.967	314.413	258.258	163.412	241.389	11.2	27.5	22.9	1.54995	0.0317929	0.0569085	1	Up
A0A3Q7HFM7	t-SNARE coiled-coil homology domain-containing protein, org=Solanum lycopersicum		Solanum lycopersicum	DSLLGPEIKPVDAMSR	_DSLLGPEIK[GlyGly (K)]PVDAMSR_	108	(K116)	1.1.1.1.-.1.1.1	611.967	704.925	465.274	499.393	188.978	135.689	212.816	465.079	409.073	216.54	168.555	19.2	58.5	48.1	2.27573	0.0322278	0.0574702	1	Up
Q5NE21	Carbonic anhydrase, org=Solanum lycopersicum	ca1	Solanum lycopersicum	MAEDSYEDAIAGLKK	_MAEDSYEDAIAGLK[GlyGly (K)]K_	13	(K26)	1.1.1.1.1.1.1.1	729.088	888.471	754.881	846.565	46.7436	250.977	68.0004	345.018	564.271	405.603	180.681	9.35	81.3	50.3	4.5291	0.0324324	0.0577311	1	Up
A0A3Q7HJJ7	Proteasome subunit alpha type, org=Solanum lycopersicum	101266742	Solanum lycopersicum	QVMEEKVTPNNVDIAR	_QVMEEK[GlyGly (K)]VTPNNVDIAR_	202	(K207)	1.1.1.1.1.1.1.1	1454.71	1309.64	1115.58	1515.42	324.01	389.621	538.051	1069.44	808.649	589.908	364.409	13.2	58.3	37.8	2.32445	0.0325081	0.0578424	1	Up
A0A3Q7IIS5	Vacuolar proton pump subunit B, org=Solanum lycopersicum		Solanum lycopersicum	YTTVQFTGEVLKTPVSLDMLGR	_YTTVQFTGEVLK[GlyGly (K)]TPVSLDMLGR_	84	(K95)	1.1.1.1.1.1.-.1	261.163	287.94	108.539	417.965	154.243	55.802	84.3026	86.6353	6.19535	2.61146	5.65089	47.2	43.8	40.1	2.82324	0.0332779	0.0587684	1	Up
A0A3Q7IIZ1	PHD finger protein ALFIN-LIKE, org=Solanum lycopersicum	101249220	Solanum lycopersicum	TVEEIFKDYSSR	_TVEEIFK[GlyGly (K)]DYSSR_	10	(K16)	1.1.1.1.1.1.-.-	69.1344	91.1139	71.7101	89.6016	47.1454	2.29608	3.31313	4.74098	5.97968	1.16895	10.1173	14.4	152	77.8	5.59277	0.0334774	0.0590251	1	Up
A0A3Q7FN52	VHS domain-containing protein, org=Solanum lycopersicum	101256571	Solanum lycopersicum	ITAGMSSMSFKMK	_ITAGMSSMSFK[GlyGly (K)]M[Oxidation (M)]K_	28	(K38,M39)	1.1.1.1.-.1.-.1	112.477	93.6357	119.394	173.535	105.104	53.8564	39.936	60.3125	26.8882	20.2654	32.3001	27.5	43.5	22.8	1.92525	0.0335121	0.0590456	1	Up
A0A3Q7FN52	VHS domain-containing protein, org=Solanum lycopersicum	101256571	Solanum lycopersicum	ENFTAENTKEVFDVAR	_ENFTAENTK[GlyGly (K)]EVFDVAR_	221	(K229)	1.1.1.1.1.1.-.1	233.362	332.305	278.892	475.27	147.149	170.706	133.721	273.931	240.431	312.884	313.667	31.8	35	14.6	1.81918	0.0336326	0.0591958	1	Up
A0A3Q7E7T6	60S acidic ribosomal protein P1, org=Solanum lycopersicum		Solanum lycopersicum	AANVTVEPYWPLLFAKLAEK	_AANVTVEPYWPLLFAK[GlyGly (K)]LAEK_	33	(K48)	1.1.1.1.-.1.-.1	324.644	260.324	173.14	271.434	145.633	155.317	154.284	168.764	155.229	132.963	155.993	24.4	6.12	8.83	1.64991	0.0336555	0.0592242	1	Up
A0A3Q7H1L0	peptidylprolyl isomerase, org=Solanum lycopersicum		Solanum lycopersicum	AAKFIEYDTNFSEEEKK	_AAK[GlyGly (K)]FIEYDTNFSEEEKK_	448	(K450)	2.2.2.2.2.2.2.2	1145.13	902.962	911.13	1006.23	289.752	405.182	314.706	829.725	460.993	622.137	736.847	11.4	54.7	22.8	2.15589	0.0337209	0.0593094	1	Up
A0A3Q7JPU4	DNA-directed RNA polymerase RBP11-like dimerisation domain-containing protein, org=Solanum lycopersicum	101244156	Solanum lycopersicum	SQFEGELAKHTR	_SQFEGELAK[GlyGly (K)]HTR_	103	(K111)	1.1.1.1.1.1.-.1	91.949	137.534	90.8806	91.7857	37.4923	82.6447	45.7654	66.2054	47.8095	122.733	117.892	22.3	35.1	43.6	1.77568	0.0338387	0.0594625	1	Up
A0A3Q7I909	NADP-dependent oxidoreductase domain-containing protein, org=Solanum lycopersicum		Solanum lycopersicum	FQGENLEHNKK	_FQGENLEHNK[GlyGly (K)]K_	366	(K375)	1.1.-.1.-.-.-.1	4.61356	44.4192	9.35465	20.1009	2.95917	5.47014	2.10816	0.484081	22.7793	28.6714	11.6856	90.5	75.5	41	7.12134	0.0341617	0.0598757	0.75	Up
A0A3Q7FP25	RRM domain-containing protein, org=Solanum lycopersicum		Solanum lycopersicum	LKEIEDEAGALR	_LK[GlyGly (K)]EIEDEAGALR_	56	(K57)	1.1.1.1.1.1.-.1	322.114	168.818	275.559	252.584	129.476	128.212	155.725	206.501	148.392	196.035	181.126	25.2	23.6	13.9	1.6439	0.0342081	0.0599329	1	Up
A0A3Q7FGC4;A0A3Q7IM27	Chaperone DnaJ C-terminal domain-containing protein, org=Solanum lycopersicum		Solanum lycopersicum	NLTIPINNVIQPNYEHIVPGEGMPLPKDPSK	_NLTIPINNVIQPNYEHIVPGEGMPLPK[GlyGly (K)]DPSK_	202;202	(K228);(K228)	1.1.1.-.-.-.-.1	135.915	208.71	112.152	224.219	3.69701	6.61149	1.58495	83.8184	7.07941	2.15806	2.3165	32.1	167	72.6	7.11506	0.0342804	0.0600307	0.75	Up
A0A3Q7EZE4	Uncharacterized protein, org=Solanum lycopersicum	104647762	Solanum lycopersicum	QKQADNDIKDMISSLTK	_QK[GlyGly (K)]QADNDIKDM[Oxidation (M)]ISSLTK_	12	(K13,M22)	1.1.1.1.1.1.1.1	225.061	214.063	716.468	364.795	113.049	178.452	110.157	122.349	293.215	639.942	453.351	61.7	24.5	37.5	2.90145	0.0345076	0.0603171	1	Up
P21568	Peptidyl-prolyl cis-trans isomerase, org=Solanum lycopersicum	CYP	Solanum lycopersicum	VVMELFADTTPKTAENFR	_VVMELFADTTPK[GlyGly (K)]TAENFR_	20	(K31)	1.1.1.1.1.1.1.1	4911.48	6379.15	6047.59	6387.69	233.972	1666.77	645.213	2414.47	3545.5	2022.32	1280.89	11.8	79.7	50.6	4.78304	0.0349019	0.0607797	1	Up
A0A3Q7HYR0	UspA domain-containing protein, org=Solanum lycopersicum	101264358	Solanum lycopersicum	NKLWAQSGSPLIPLVEFR	_NK[GlyGly (K)]LWAQSGSPLIPLVEFR_	50	(K51)	1.1.1.1.-.1.-.-	111.404	116.524	131.292	114.518	6.247	62.6193	2.42161	2.11229	58.0769	103.12	38.8632	7.45	161	49.5	6.45416	0.0349638	0.0608582	1	Up
A0A3Q7F5X6	Thioredoxin reductase, org=Solanum lycopersicum		Solanum lycopersicum	QLELDSDGYVVTKPGTTLTSVR	_QLELDSDGYVVTK[GlyGly (K)]PGTTLTSVR_	263	(K275)	1.1.1.1.1.1.1.1	308.342	414.703	309.408	349.754	52.086	144.554	88.1928	227.944	283.812	322.024	331.56	14.5	59.8	8.09	2.69553	0.0349993	0.0608909	1	Up
A0A3Q7JP52	Stress-response A/B barrel domain-containing protein, org=Solanum lycopersicum	101249327	Solanum lycopersicum	ELEKLVQEMDIVK	_ELEK[GlyGly (K)]LVQEMDIVK_	25	(K28)	1.1.1.1.-.1.-.1	139.642	216.419	150.702	190.581	130.163	75.53	128.045	114.858	103.155	51.9459	58.5514	20.4	22.6	39.1	1.5545	0.0350069	0.0608969	1	Up
A0A3Q7EPA5	Pyrrolidone-carboxylate peptidase, org=Solanum lycopersicum	101258789	Solanum lycopersicum	ETSLPVEEMTKVLAK	_ETSLPVEEMTK[GlyGly (K)]VLAK_	140	(K150)	1.1.1.1.-.1.1.1	491.155	468.033	801.542	614.068	369.901	464.393	292.26	401.667	413.462	252.575	512.235	25.7	18.7	33.4	1.55396	0.0350203	0.0609058	1	Up
A0A3Q7HVR7	UBX domain-containing protein, org=Solanum lycopersicum	101244402	Solanum lycopersicum	AIPESEGYKPAEENEHGK	_AIPESEGYK[GlyGly (K)]PAEENEHGK_	287	(K295)	1.1.1.1.1.1.1.1	230.674	326.214	225.283	193.689	82.6893	130.059	108.489	208.098	283.508	180.71	141.482	23.4	40.9	36.3	1.84356	0.0352137	0.0611371	1	Up
G8Z278	Hop-interacting protein THI111, org=Solanum lycopersicum	101055529	Solanum lycopersicum	AEASSSGAQATSGATGKTDPTK	_AEASSSGAQATSGATGK[GlyGly (K)]TDPTK_	331	(K347)	1.1.1.1.1.1.1.1	53.6388	21.6692	29.2881	56.3323	3.07947	0.588044	12.1483	8.2917	13.0767	8.58699	11.4947	43.1	86.1	20.6	6.67543	0.0354264	0.061411	1	Up
A0A3Q7G696	Uncharacterized protein, org=Solanum lycopersicum	101256581	Solanum lycopersicum	ELAAKIDAATTNR	_ELAAK[GlyGly (K)]IDAATTNR_	14	(K18)	1.1.1.1.1.1.1.1	318.609	247.541	280.692	290.716	151.404	120.128	120.335	254.229	275.718	285.217	249.045	10.3	39.3	6.95	1.76066	0.0354326	0.0614194	1	Up
A0A3Q7FFV8	AAA+ ATPase domain-containing protein, org=Solanum lycopersicum		Solanum lycopersicum	LLANNYLGIKDHK	_LLANNYLGIK[GlyGly (K)]DHK_	399	(K408)	2.2.2.2.1.2.1.1	65.0636	88.727	414.608	177.873	76.4495	35.1367	31.6275	17.6107	49.3863	88.1443	60.1727	85.5	63	30.4	4.64029	0.0354972	0.0614848	1	Up
A0A3Q7I9U4	Adenosylhomocysteinase, org=Solanum lycopersicum	544304	Solanum lycopersicum	VKDMSQADFGR	_VK[GlyGly (K)]DMSQADFGR_	16	(K17)	2.2.2.2.1.2.1.2	987.919	1636.33	1350.94	1378.91	278.988	585.3	300.158	1002.11	968.124	732.05	472.965	19.9	62.3	34.2	2.47125	0.0359305	0.0620235	1	Up
A0A3Q7ETU6	Uncharacterized protein, org=Solanum lycopersicum	101248524	Solanum lycopersicum	QSQGKLVFGSNANR	_QSQGK[GlyGly (K)]LVFGSNANR_	271	(K275)	1.1.1.1.1.1.1.1	164.14	226.985	238.691	144.633	89.7265	104.213	88.0873	173.671	129.249	115.31	132.83	23.9	35.5	7.36	1.69948	0.0359622	0.0620536	1	Up
A0A3Q7FUU1	H15 domain-containing protein, org=Solanum lycopersicum	101245534	Solanum lycopersicum	LVVAYEDLKGK	_LVVAYEDLK[GlyGly (K)]GK_	459	(K467)	2.2.2.2.1.2.2.2	2678	1831.49	2923.58	2281.56	1019.77	1374.73	794.818	2020.94	1678.65	1881.18	1520.83	19.7	41.1	10.7	1.86452	0.0360516	0.0621661	1	Up
A0A3Q7JC00	Mediator of RNA polymerase II transcription subunit 25, org=Solanum lycopersicum	MED25	Solanum lycopersicum	QYVGKADFLVFR	_QYVGK[GlyGly (K)]ADFLVFR_	596	(K600)	1.1.1.1.-.-.-.-	6.41334	41.5112	38.121	8.31754	5.07056	2.46576	1.4088	6.16605	41.579	42.0341	13.4826	79.7	58.6	50.5	6.24459	0.0362455	0.0624091	1	Up
A0A3Q7HW20;O24031	Glutathione peroxidase;Probable phospholipid hydroperoxide glutathione peroxidase, org=Solanum lycopersicum	;GPXle-1	Solanum lycopersicum	DVDLSIYKGK	_DVDLSIYK[GlyGly (K)]GK_	93;23	(K100);(K30)	2.2.2.2.1.2.1.2	1787.08	1210.44	1058.52	886.75	331.164	535.366	353.51	1024.75	838.209	1044.51	863.037	31.6	57.4	12.3	2.20189	0.0362852	0.0624627	1	Up
Q7Y240	Glutaredoxin-dependent peroxiredoxin, org=Solanum lycopersicum	TPx1	Solanum lycopersicum	VIIFAVPGAFTPTCSMKHVPGFIEK	_VIIFAVPGAFTPTC[Carbamidomethyl (C)]SMK[GlyGly (K)]HVPGFIEK_	38	(C51,K54)	1.1.1.1.1.1.1.1	607.842	832.767	547.927	609.545	40.6632	160.324	181.043	315.947	447.672	283.988	279.804	19.3	64.6	28.4	3.72231	0.0363273	0.0625154	1	Up
A0A3Q7EUT1	ATPase F1/V1/A1 complex alpha/beta subunit N-terminal domain-containing protein, org=Solanum lycopersicum		Solanum lycopersicum	TVSGVAGPLVILDKVKGPK	_TVSGVAGPLVILDK[GlyGly (K)]VKGPK_	23	(K36)	1.1.1.1.1.1.1.1	713.709	820.542	611.437	909.48	180.852	460.733	363.447	491.164	730.356	690.693	631.988	16.9	37.4	7.23	2.04196	0.0363463	0.0625432	1	Up
A0A3Q7IRZ0	Tudor domain-containing protein, org=Solanum lycopersicum	101266989	Solanum lycopersicum	TENDVDILKMVR	_TENDVDILK[GlyGly (K)]MVR_	1175	(K1183)	1.1.1.1.-.-.-.1	101.35	50.3868	82.3832	31.5441	4.57738	3.95667	2.76989	46.8109	36.5529	33.2024	23.4716	47.2	148	21.9	4.57135	0.0364111	0.0626275	1	Up
A0A3Q7JDH7	K Homology domain-containing protein, org=Solanum lycopersicum		Solanum lycopersicum	LLNSAEAKKPR	_LLNSAEAK[GlyGly (K)]KPR_	78	(K85)	1.1.1.1.1.1.1.1	226.693	130.212	169.328	111.52	100.788	59.2216	98.9501	103.089	227.281	110.813	175.61	31.9	23.1	34.1	1.76152	0.03644	0.0626603	1	Up
A0A3Q7ELN1	Uncharacterized protein, org=Solanum lycopersicum	101260869	Solanum lycopersicum	VSSTKFEKLPR	_VSSTK[GlyGly (K)]FEKLPR_	197	(K201)	1.1.1.1.-.-.-.1	90.3198	109.757	237.043	206.87	4.12848	1.87302	1.25502	86.0893	99.8045	50.7065	106.817	44.7	179	35.6	6.89897	0.0366413	0.0629068	1	Up
A0A3Q7HAA3	ATP-dependent 6-phosphofructokinase, org=Solanum lycopersicum	PFK	Solanum lycopersicum	STDPSGNKLLQDVGLWISER	_STDPSGNK[GlyGly (K)]LLQDVGLWISER_	354	(K361)	1.1.1.1.-.-.-.1	43.3589	73.9061	30.0333	21.8334	1.56324	2.56276	2.3431	29.3302	3.10137	39.7954	3.71201	54.1	152	135	4.72444	0.0367229	0.0630076	1	Up
A0A3Q7J0E0	Uridine 5'-monophosphate synthase, org=Solanum lycopersicum	101244927	Solanum lycopersicum	LKSGIFSPIYIDLR	_LK[GlyGly (K)]SGIFSPIYIDLR_	26	(K27)	-.1.1.1.-.-.1.-	41.14	58.3607	41.0592	28.4932	1.27541	3.40521	24.7446	5.07586	70.589	40.486	119.198	29	126	51.7	4.89994	0.0369893	0.0633346	0.75	Up
A0A3Q7INL4	Uncharacterized protein, org=Solanum lycopersicum	101247772	Solanum lycopersicum	NTIKDEKIASK	_NTIKDEK[GlyGly (K)]IASK_	557	(K563)	1.1.1.1.1.1.1.1	3138.51	4214.45	3031.7	2990.39	1763.3	2153.88	1801.22	3100.44	2988.01	2966.31	2737.57	17.5	28.2	4.79	1.51665	0.0371263	0.0634895	1	Up
A0A3Q7FN52	VHS domain-containing protein, org=Solanum lycopersicum	101256571	Solanum lycopersicum	YDDLKKPTVVLSEPEPAMIPVAVEPEESPR	_YDDLKK[GlyGly (K)]PTVVLSEPEPAMIPVAVEPEESPR_	305	(K310)	1.1.1.1.-.1.1.1	712.496	983.609	548.967	532.132	229.262	196.303	65.2514	408.731	340.507	301.166	55.762	30.1	62.9	66.4	3.08733	0.0371668	0.0635289	1	Up
A0A3Q7HQF1	60S ribosomal protein L7, org=Solanum lycopersicum		Solanum lycopersicum	SEEWALAKTQELVAAK	_SEEWALAK[GlyGly (K)]TQELVAAK_	22	(K29)	1.1.1.1.-.1.-.1	147.183	298.937	227.057	302.846	126.349	100.745	184.619	129.988	228.612	63.5725	25.8548	30.1	26.1	102	1.80178	0.0372823	0.0636539	1	Up
A0A3Q7GKS5	glutathione dehydrogenase (ascorbate), org=Solanum lycopersicum	778229	Solanum lycopersicum	VLLTLEEKK	_VLLTLEEK[GlyGly (K)]K_	26	(K33)	1.1.1.1.1.-.-.1	38.8934	59.382	88.4986	84.5843	20.2527	46.7835	22.9636	40.0947	70.2849	29.3341	21.6116	34.2	39.8	64.7	2.08586	0.037495	0.0639122	1	Up
A0A3Q7G146	Uncharacterized protein, org=Solanum lycopersicum		Solanum lycopersicum	LKDVTAELEAEQEK	_LK[GlyGly (K)]DVTAELEAEQEK_	54	(K55)	1.1.1.1.-.1.1.1	152.734	159.959	122.006	77.5471	33.6799	43.8819	20.7226	99.812	190.226	109.363	98.412	29.3	70.3	37.8	2.58584	0.0375625	0.0640045	1	Up
A0A3Q7ICQ3	RIN4 pathogenic type III effector avirulence factor Avr cleavage site domain-containing protein, org=Solanum lycopersicum	101249473	Solanum lycopersicum	FGEWDVNDPASAEGFTVIFNKAR	_FGEWDVNDPASAEGFTVIFNK[GlyGly (K)]AR_	11	(K31)	1.1.1.1.-.1.1.1	621.408	627.202	344.432	563.12	246.215	384.694	209.627	392.798	345.194	297.162	243.426	24.7	30.5	17.2	1.74824	0.0376318	0.0640951	1	Up
A0A3Q7IQV1	HMA domain-containing protein, org=Solanum lycopersicum	101247578	Solanum lycopersicum	MEGVESFDIDIKEQK	_MEGVESFDIDIK[GlyGly (K)]EQK_	27	(K38)	1.1.1.1.-.1.-.1	41.9833	93.9967	75.3369	105.549	50.5363	24.7497	19.2261	46.3404	57.081	36.4688	55.2659	35.1	44.1	23	2.24963	0.0379031	0.0644337	1	Up
A0A3Q7IN09	RRM domain-containing protein, org=Solanum lycopersicum	101262878	Solanum lycopersicum	DAEAAIKR	_DAEAAIK[GlyGly (K)]R_	137	(K143)	1.1.1.1.1.1.1.1	303.486	368.751	218.357	267.548	82.0031	104.791	87.3049	258.621	244.227	222.304	254.255	21.9	63.2	6.8	2.17402	0.0381632	0.0647573	1	Up
A0A3Q7HGJ9	Phosphoglycerate kinase, org=Solanum lycopersicum		Solanum lycopersicum	FYKEEEKNDPEFAK	_FYK[GlyGly (K)]EEEKNDPEFAK_	605	(K607)	1.1.1.1.1.1.1.1	354.062	436.7	268.29	372.996	156.166	284.02	80.3931	143.331	358.08	251.131	304.688	19.4	51.4	17.6	2.15699	0.038398	0.0650542	1	Up
A0A3Q7FAX1	cysteine dioxygenase, org=Solanum lycopersicum		Solanum lycopersicum	LTLQFSEDYPNKPPTVR	_LTLQFSEDYPNK[GlyGly (K)]PPTVR_	325	(K336)	2.2.2.2.2.2.2.2	12038.6	11872.7	8963.14	10584.3	6166.75	7066.13	5238.83	9968.37	9012.11	9478.66	9692.57	13.1	28.8	3.7	1.52808	0.0384445	0.065108	1	Up
A0A3Q7HYJ1	AAA+ ATPase domain-containing protein, org=Solanum lycopersicum	101267617	Solanum lycopersicum	IKDYLLMEEEFVANQER	_IK[GlyGly (K)]DYLLMEEEFVANQER_	72	(K73)	1.1.1.1.1.1.-.1	389.262	461.805	708.789	638.594	330.625	348.948	413.467	275.756	438.905	161.958	400.202	27.1	16.6	44.9	1.60612	0.0386336	0.0653444	1	Up
A0A3Q7EUH6	SKP1-like protein, org=Solanum lycopersicum		Solanum lycopersicum	TFNIKNDFTPEEEEEVR	_TFNIK[GlyGly (K)]NDFTPEEEEEVR_	270	(K274)	1.1.1.1.1.1.1.1	1485.16	1734.14	1627.5	1568.01	487.066	1026.43	470.78	1113.42	1327.14	1459.97	1411.29	6.53	44.3	4.8	2.07084	0.0391397	0.0659702	1	Up
A9LRT7	isopentenyl-diphosphate Delta-isomerase, org=Solanum lycopersicum	IPI	Solanum lycopersicum	YVNQEQLKELLR	_YVNQEQLK[GlyGly (K)]ELLR_	176	(K183)	1.1.1.1.1.1.1.1	154.505	217.677	238.129	194.924	44.6963	168.358	55.0208	78.2358	154.613	97.2956	239.519	17.8	65	43.7	2.32518	0.0392244	0.0660873	1	Up
A0A3Q7JE01	Enoyl reductase (ER) domain-containing protein, org=Solanum lycopersicum	101248372	Solanum lycopersicum	GEEISNKQILLK	_[Acetyl (Protein N-term)]GEEISNK[GlyGly (K)]QILLK_	2	(K8)	1.1.1.1.1.1.1.1	246.77	275.671	142.663	212.844	152.165	112.666	84.0921	161.067	223.837	214.99	225.116	26.1	28.1	2.49	1.7215	0.0392701	0.066144	1	Up
P26300	Enolase, org=Solanum lycopersicum	PGH1	Solanum lycopersicum	GVSKAVNNVNSIIGPALVGK	_GVSK[GlyGly (K)]AVNNVNSIIGPALVGK_	62	(K65)	1.1.1.1.-.-.1.-	128.342	129.164	104.62	135.733	4.71545	3.77262	75.3276	1.63201	94.9353	123.593	150.509	11	169	22.6	5.82648	0.039625	0.0665693	1	Up
A0A3Q7ESZ6	PB1 domain-containing protein, org=Solanum lycopersicum	101252825	Solanum lycopersicum	NTKFPLLISK	_NTK[GlyGly (K)]FPLLISK_	75	(K77)	1.1.1.1.1.1.1.1	169.548	259.319	249.017	214.3	116.679	126.699	108.751	210.076	287.269	147.15	197.822	18.2	33.4	33.7	1.58694	0.0403015	0.0673763	1	Up
Q43511	H1 histone-like protein, org=Solanum lycopersicum		Solanum lycopersicum	GGSSPYAVAKYMEDK	_GGSSPYAVAK[GlyGly (K)]YMEDK_	72	(K81)	1.-.1.1.-.-.1.1	95.6768	127.243	43.8289	118.789	58.2534	24.0341	34.2845	48.5188	11.4863	21.8789	20.4492	38.9	36.7	31.4	2.33531	0.0404901	0.0675956	0.75	Up
A0A3Q7HEM1	Proton pump-interactor 1, org=Solanum lycopersicum	101256399	Solanum lycopersicum	ANAKPVKEDHAPVDAAPIQK	_ANAK[GlyGly (K)]PVKEDHAPVDAAPIQK_	406	(K409)	1.1.1.1.-.1.1.1	74.5979	103.88	38.7085	98.8743	44.7958	28.3381	29.8872	42.4726	37.7272	56.7884	78.8132	37.7	23.3	35.6	2.17233	0.0405615	0.0676631	1	Up
A0A3Q7FYP5	oligopeptidase A, org=Solanum lycopersicum	101254150	Solanum lycopersicum	FDENVLDSTKK	_FDENVLDSTK[GlyGly (K)]K_	278	(K287)	1.1.1.1.1.1.1.1	322.354	358.462	477.921	284.857	205.139	73.0874	215.167	183.435	168.758	234.512	244.364	23.2	38.7	19	2.13288	0.0407532	0.0678996	1	Up
K4BAZ1	E2 ubiquitin-conjugating enzyme, org=Solanum lycopersicum	101245015	Solanum lycopersicum	LQKELAEWQVNPPAGFK	_LQK[GlyGly (K)]ELAEWQVNPPAGFK_	20	(K22)	1.1.1.1.-.-.1.1	521.428	635.341	428.848	407.216	228.878	250.095	118.31	380.16	216.336	320.262	210.179	20.9	44	24.8	2.03882	0.0407792	0.0679275	1	Up
P26300	Enolase, org=Solanum lycopersicum	PGH1	Solanum lycopersicum	SYDLNFKEESNDGSQKISGDQLK	_SYDLNFKEESNDGSQK[GlyGly (K)]ISGDQLK_	262	(K277)	1.1.1.1.1.1.-.1	119.212	74.666	111.514	135.277	34.0956	94.1868	54.4379	52.5604	32.7392	143.843	52.738	23.3	43	77.5	1.87295	0.0407955	0.0679442	1	Up
A0A3Q7H275;Q43780	E2 ubiquitin-conjugating enzyme, org=Solanum lycopersicum	;LeUBC1	Solanum lycopersicum	YWTETFAKTSTLAADDKIQK	_YWTETFAK[GlyGly (K)]TSTLAADDKIQK_	179;143	(K186);(K150)	2.2.2.2.1.1.1.2	488.156	723.117	865.51	637.399	136.514	340.574	163.554	497.887	513.211	406.934	357.655	23.3	59.2	18.7	2.38394	0.0409037	0.0680802	1	Up
A0A3Q7GSV6	TNase-like domain-containing protein, org=Solanum lycopersicum	101265342	Solanum lycopersicum	GIDAPESAMPYGKEAKEELTK	_GIDAPESAM[Oxidation (M)]PYGK[GlyGly (K)]EAKEELTK_	221	(M229,K233)	1.1.1.1.1.1.1.1	237.8	135.515	145.997	98.9969	102.026	89.1705	55.0389	85.2402	95.8562	209.379	83.6037	38.2	24	53.5	1.86532	0.0410773	0.0682909	1	Up
A0A3Q7IXE6	Patellin-3, org=Solanum lycopersicum	101255264	Solanum lycopersicum	KEVPPVVEEK	_K[GlyGly (K)]EVPPVVEEK_	172	(K172)	2.2.2.2.1.2.2.2	575.865	586.997	484.711	416.372	299.058	379.381	208.545	411.9	272.822	207.578	465.845	15.6	28	42.6	1.58901	0.0412602	0.0685141	1	Up
A0A3Q7HZV3	Uncharacterized protein, org=Solanum lycopersicum	101247151	Solanum lycopersicum	DAKMDKNSIHDVVLVGGSTR	_DAKMDK[GlyGly (K)]NSIHDVVLVGGSTR_	329	(K334)	2.2.2.2.1.2.1.2	1566.84	1645.8	1583.73	1766.52	265.169	560.669	281.979	1238.55	838.631	602.236	459.993	5.51	77.6	30.2	2.79704	0.0413099	0.068573	1	Up
A0A1S6KM66;A0A3Q7FDR3;B7U4A4;K4BEH0;K4C155;K4CIV6;K4CYF2;P35135	UBC38 (Fragment);UBC core domain-containing protein;UBC39;UBC30 (Fragment);UBC10 (Fragment);UBC9;UBC28;Ubiquitin-conjugating enzyme E2-17 kDa, org=Solanum lycopersicum	101265051;;UBC3;;;101257090;101260872;	Solanum lycopersicum	SWTQKYAMG	_SWTQK[GlyGly (K)]YAMG_	140;176;140;140;140;140;140;140	(K144);(K180);(K144);(K144);(K144);(K144);(K144);(K144)	1.1.1.1.-.1.1.1	617.331	598.154	827.806	590.504	412.917	208.772	155.752	451.006	412.417	277.218	74.2997	17.2	47.7	66.8	2.144	0.0413428	0.0686094	1	Up
A0A3Q7GKS5	glutathione dehydrogenase (ascorbate), org=Solanum lycopersicum	778229	Solanum lycopersicum	VPVINFGDKWIPDSDVIVGIIEEK	_VPVINFGDK[GlyGly (K)]WIPDSDVIVGIIEEK_	60	(K68)	1.1.1.1.1.1.1.1	320.721	466.681	366.67	475.012	106.789	275.531	189.725	271.6	332.966	266.538	197.306	18.6	37.9	25.5	1.931	0.0414042	0.068691	1	Up
A0A3Q7FWB5	alanine transaminase, org=Solanum lycopersicum		Solanum lycopersicum	GEIVNLAQKLQQDLK	_GEIVNLAQK[GlyGly (K)]LQQDLK_	116	(K124)	-.1.1.1.-.-.-.1	84.1778	91.1996	84.1691	48.727	2.54511	2.97841	3.17234	57.2898	33.7846	47.9681	91.7907	24.9	165	52.3	4.67182	0.0414528	0.0687553	0.75	Up
Q9XEX8	Remorin 1, org=Solanum lycopersicum	rem-1	Solanum lycopersicum	AELEAKKVEIVDPAPAQEPVEAPK	_[Acetyl (Protein N-term)]AELEAKK[GlyGly (K)]VEIVDPAPAQEPVEAPK_	2	(K8)	1.1.1.1.1.1.1.1	2001.07	1371.05	1435.75	1486.98	508.115	713.68	540.495	1421.8	1284.62	1419.78	1495.14	18.4	53.6	7.62	1.97697	0.0415117	0.0688268	1	Up
G8Z278	Hop-interacting protein THI111, org=Solanum lycopersicum	101055529	Solanum lycopersicum	ALLEVETQVPLQQQQLLYNGKEMR	_ALLEVETQVPLQQQQLLYNGK[GlyGly (K)]EMR_	28	(K48)	1.1.1.1.-.-.-.1	70.6944	105.389	150.629	118.083	2.19181	1.32847	2.25048	74.8418	67.0988	6.20323	1.73553	29.7	181	146	5.51769	0.0416843	0.0690266	1	Up
A0A3Q7FY40	UBX domain-containing protein, org=Solanum lycopersicum	101254474	Solanum lycopersicum	ETNEATSDVVKEENLIK	_ETNEATSDVVK[GlyGly (K)]EENLIK_	354	(K364)	1.1.1.1.1.1.1.1	494.5	324.115	385.975	529.814	265.969	247.121	199.34	387.562	436.844	527.64	337.437	22	29.1	21.9	1.57674	0.0418771	0.0692798	1	Up
A0A3Q7F9D4	Titin-like, org=Solanum lycopersicum		Solanum lycopersicum	TEEPTVEKTPK	_TEEPTVEK[GlyGly (K)]TPK_	2101	(K2108)	-.1.1.1.-.-.-.1	58.9928	65.4044	20.0559	67.2083	1.36973	2.69794	1.22537	37.7922	47.7195	39.459	32.6736	41.9	167	18.9	4.91263	0.0419117	0.0693241	0.75	Up
A0A3Q7IV51	glycine--tRNA ligase, org=Solanum lycopersicum	101257430	Solanum lycopersicum	VDVEKVASVVR	_VDVEK[GlyGly (K)]VASVVR_	702	(K706)	1.1.1.1.1.1.1.1	387.871	308.476	348.307	287.904	296.941	206.765	138.379	190.778	245.445	140.877	262.803	13.3	31.7	30.5	1.59997	0.0419528	0.0693736	1	Up
A0A3Q7G8S3	RNA helicase, org=Solanum lycopersicum		Solanum lycopersicum	ALEETLVDAVESYKQK	_ALEETLVDAVESYK[GlyGly (K)]QK_	783	(K796)	1.1.1.1.1.1.1.1	85.8697	94.9428	58.6034	100.811	35.1156	10.9446	50.5337	34.5327	88.7148	58.7701	54.8425	22	49.8	27.5	2.59464	0.0419603	0.0693832	1	Up
A0A3Q7EUE4	Leucine-rich repeat-containing N-terminal plant-type domain-containing protein, org=Solanum lycopersicum		Solanum lycopersicum	GKEVETGIADSTDEVK	_GK[GlyGly (K)]EVETGIADSTDEVK_	1057	(K1058)	1.1.1.1.1.1.-.1	49.7565	77.6777	71.9447	50.2386	22.5903	37.8416	53.4613	27.8867	37.8632	54.5162	55.3338	23.3	38.3	20	1.7606	0.0421703	0.0696381	1	Up
P17786	Elongation factor 1-alpha, org=Solanum lycopersicum		Solanum lycopersicum	QTVAVGVVKNVDKK	_QTVAVGVVKNVDK[GlyGly (K)]K_	419	(K431)	1.1.1.1.1.1.1.1	2378.74	3659.29	1829	1729.12	1233.32	1264.38	1254.9	1496.15	1809.63	1646.9	1804.66	37	9.4	5.28	1.82827	0.0422214	0.0696881	1	Up
A0A3Q7J3M9	MBD domain-containing protein, org=Solanum lycopersicum	101259218	Solanum lycopersicum	DVQVQEAEKVDPSAAEELK	_DVQVQEAEK[GlyGly (K)]VDPSAAEELK_	378	(K386)	1.1.1.1.-.-.-.1	123.974	76.9133	73.2706	70.4669	4.33914	6.93836	5.6356	67.3979	61.7453	87.7626	63.6377	29.4	147	20.4	4.08755	0.0425218	0.070062	1	Up
A0A3Q7I6K7	Uncharacterized protein, org=Solanum lycopersicum	101256605	Solanum lycopersicum	SAESFSAVKEELDQVLVK	_SAESFSAVK[GlyGly (K)]EELDQVLVK_	1043	(K1051)	1.1.1.1.1.-.-.-	44.3973	97.8633	79.8793	80.7072	56.0621	4.9085	3.43036	2.2118	51.0483	74.7554	55.1578	29.7	158	21	4.54638	0.0427309	0.0703149	1	Up
A0A3Q7I9U4	Adenosylhomocysteinase, org=Solanum lycopersicum	544304	Solanum lycopersicum	VKDMSQADFGRLEIELAEVEMPGLMASR	_VK[GlyGly (K)]DMSQADFGRLEIELAEVEMPGLMASR_	16	(K17)	1.1.1.1.-.1.1.1	906.094	1106.99	896.336	1674.11	279.971	407.012	76.1287	580.321	763.151	320.49	194.558	31.9	63.3	70.1	3.4118	0.0428306	0.0704192	1	Up
Q9STA6	Ubiquitin receptor RAD23, org=Solanum lycopersicum	rad23	Solanum lycopersicum	NIESVQGQDVYPAAQQMLIHQGKVLK	_NIESVQGQDVYPAAQQMLIHQGK[GlyGly (K)]VLK_	29	(K51)	1.1.1.1.-.1.1.1	1716.1	1661.12	1436.51	1845.87	691.046	461.534	270.893	1234.13	1022.43	902.431	745.065	10.3	62.7	15.6	2.50587	0.0429942	0.0705817	1	Up
A0A3Q7G8A7	Amino acid transporter transmembrane domain-containing protein, org=Solanum lycopersicum	101245454	Solanum lycopersicum	SPGPISGKR	_SPGPISGK[GlyGly (K)]R_	92	(K99)	1.1.1.1.-.1.-.-	15.5248	21.37	65.7003	33.6894	1.46331	21.5699	5.84055	2.63198	26.4507	30.1277	36.6926	65.8	118	16.7	4.32571	0.0431277	0.0707316	1	Up
A0A3Q7H4P9	protein-disulfide reductase, org=Solanum lycopersicum		Solanum lycopersicum	LNELKEQEETAKR	_LNELKEQEETAK[GlyGly (K)]R_	153	(K164)	1.1.1.1.-.1.-.-	64.8346	30.9737	72.3975	43.9261	1.75287	36.8926	1.50599	4.5788	56.7159	47.4899	61.8051	35.8	154	13.1	4.74247	0.043303	0.0709524	1	Up
A0A3Q7J2T1	Aconitate hydratase, org=Solanum lycopersicum	101248455	Solanum lycopersicum	IIDWENTSPKLAEIPFKPAR	_IIDWENTSPK[GlyGly (K)]LAEIPFKPAR_	150	(K159)	2.1.1.2.1.1.1.2	1079.44	980.086	783.87	1147.4	491.055	863.929	489.939	302.204	989.505	759.428	844.158	15.9	43.9	13.5	1.85867	0.0435202	0.0712092	1	Up
A0A3Q7EJA4	Uncharacterized protein, org=Solanum lycopersicum	101245584	Solanum lycopersicum	AGFNIKPLFRK	_AGFNIK[GlyGly (K)]PLFRK_	155	(K160)	1.1.1.1.1.1.1.1	353.351	193.157	271.907	222.109	158.691	103.73	99.9428	221.912	146.468	176.119	153.843	27	39.2	9.72	1.78088	0.0436769	0.071404	1	Up
A0A3Q7FQ98	Uncharacterized protein, org=Solanum lycopersicum		Solanum lycopersicum	ATEQPKPAAKEVK	_[Acetyl (Protein N-term)]ATEQPKPAAK[GlyGly (K)]EVK_	2	(K11)	1.1.1.1.1.1.1.1	409.089	471.767	427.696	429.489	236.406	379.239	196.387	305.006	490.496	381.817	292.365	6.1	28.8	25.6	1.55594	0.0437509	0.0714848	1	Up
A0A3Q7FK75	Cytochrome b5 heme-binding domain-containing protein, org=Solanum lycopersicum		Solanum lycopersicum	TKDCWLIISGK	_TK[GlyGly (K)]DC[Carbamidomethyl (C)]WLIISGK_	19	(K20,C22)	1.1.1.1.1.1.1.1	66.5805	64.7106	151.163	105.372	24.9473	44.5719	70.0414	44.5804	51.5404	38.0841	31.4841	42	40.2	25.3	2.10613	0.0437729	0.07151	1	Up
A0A3Q7FRA5	Glyceraldehyde-3-phosphate dehydrogenase, org=Solanum lycopersicum		Solanum lycopersicum	VIISAPSKDAPMFVVGVNEK	_VIISAPSK[GlyGly (K)]DAPMFVVGVNEK_	137	(K144)	1.1.1.1.1.-.-.-	57.0262	146.451	197.565	167.924	95.7711	5.91511	1.76549	2.2537	5.50129	6.63351	1.99381	42.6	175	51.4	5.38256	0.0439615	0.0717026	1	Up
L7Q568	Glycine rich RNA binding protein 1a, org=Solanum lycopersicum	GRP1	Solanum lycopersicum	TLSDAFSTYGEVVDSKIINDR	_TLSDAFSTYGEVVDSK[GlyGly (K)]IINDR_	22	(K37)	1.1.1.1.1.1.1.1	487.753	569.323	341.846	405.232	199.931	116.545	152.307	397.16	269.024	362.531	287.537	21.9	57.8	16.2	2.08345	0.0440382	0.0717798	1	Up
A0A3Q7FQ90	RRM domain-containing protein, org=Solanum lycopersicum		Solanum lycopersicum	AEDVVSSMLAKGFILGK	_AEDVVSSMLAK[GlyGly (K)]GFILGK_	116	(K126)	1.1.1.1.-.-.-.1	115.279	105.93	31.9766	73.9407	4.85201	1.78429	1.28544	54.8336	48.4312	62.3504	43.0467	46	167	19.4	5.21273	0.04416	0.0719262	1	Up
A0A3Q7FUI5	Uncharacterized protein, org=Solanum lycopersicum		Solanum lycopersicum	IFLKTMDINFVGRPK	_IFLK[GlyGly (K)]TM[Oxidation (M)]DINFVGRPK_	87	(K90,M92)	1.2.2.2.1.2.2.1	611.459	469.075	2008.63	1253.67	434.862	215.704	496.194	236.469	636.349	789.188	842.27	64.8	40.7	14.1	3.13963	0.044346	0.0721328	1	Up
P37218	Histone H1, org=Solanum lycopersicum		Solanum lycopersicum	DAIVTLKER	_DAIVTLK[GlyGly (K)]ER_	65	(K71)	2.2.2.2.-.1.1.2	375.763	496.866	330.065	318.922	80.6853	137.906	46.91	279.507	229.839	261.265	246.428	21.4	75.3	6.39	2.79191	0.0444151	0.0722101	1	Up
A0A3Q7HHB4	Ubiquitin carboxyl-terminal hydrolase, org=Solanum lycopersicum		Solanum lycopersicum	KNWDGTGGNDHAVNHYK	_K[GlyGly (K)]NWDGTGGNDHAVNHYK_	203	(K203)	1.1.-.1.-.1.1.1	18.4076	68.9716	19.0566	22.499	4.01041	0.588044	0.675908	16.4623	24.6562	6.14608	22.9044	76.2	138	57.1	5.93168	0.0445954	0.0724234	0.75	Up
A0A3Q7G327	V-type proton ATPase subunit G, org=Solanum lycopersicum	101258944	Solanum lycopersicum	EEAEKEIAEFR	_EEAEK[GlyGly (K)]EIAEFR_	41	(K45)	1.1.1.1.1.1.1.1	649.575	630.172	444.971	536.778	211.177	263.284	161.57	505.483	296.457	421.119	500.796	16.7	53.4	25.4	1.98114	0.0446936	0.0725358	1	Up
Q84XW6	V-type proton ATPase catalytic subunit A, org=Solanum lycopersicum		Solanum lycopersicum	KVSGPVVVADGMGGAAMYELVR	_K[GlyGly (K)]VSGPVVVADGM[Oxidation (M)]GGAAMYELVR_	26	(K26,M37)	1.1.1.1.1.1.1.1	80.9028	53.1652	35.3867	57.4639	30.138	11.377	18.3931	3.19597	25.1704	18.2506	20.9293	33	72.3	16.3	3.59594	0.0447277	0.072583	1	Up
Q8GZD8	Neutral leucine aminopeptidase preprotein, org=Solanum lycopersicum	LapN	Solanum lycopersicum	EIDLVEWKGDILTVGATEK	_EIDLVEWK[GlyGly (K)]GDILTVGATEK_	79	(K86)	1.1.1.1.-.1.1.1	92.0266	237.593	86.1514	81.0855	22.4745	27.2198	10.496	91.2761	47.9944	26.9708	62.9255	61	95.8	39.3	3.28031	0.0451037	0.0730545	1	Up
A0A3Q7J082	Cell division cycle protein 48 homolog, org=Solanum lycopersicum	101265798	Solanum lycopersicum	IVSQLLTLMDGLKSR	_IVSQLLTLMDGLK[GlyGly (K)]SR_	328	(K340)	1.1.2.2.1.2.1.2	679.482	806.787	708.323	943.433	197.354	474.617	254.686	589.333	834.895	508.828	450.281	15.2	48.6	34.7	2.06995	0.0455056	0.0735782	1	Up
Q38JE1	Temperature-induced lipocalin, org=Solanum lycopersicum	TIL'	Solanum lycopersicum	NLDVEKYMGR	_NLDVEK[GlyGly (K)]YMGR_	11	(K16)	2.2.1.2.-.1.1.1	484.346	345.79	508.937	476.804	113.18	185.516	53.8638	308.73	397.337	195.058	100.23	16.2	66.4	65.7	2.74596	0.0457991	0.073942	1	Up
A0A3Q7HWR5	HMA domain-containing protein, org=Solanum lycopersicum		Solanum lycopersicum	ELIPYLKDK	_ELIPYLK[GlyGly (K)]DK_	195	(K201)	1.1.1.1.1.1.1.1	322.325	339.958	302.664	336.611	186.365	79.3408	137.223	241.054	200.897	309.463	211.252	5.22	42.9	24.9	2.02111	0.0458075	0.0739474	1	Up
A0A3Q7J2B5	Histone H2A, org=Solanum lycopersicum	101256806	Solanum lycopersicum	LLGQVTIANGGVLPNIHQNLLPKK	_LLGQVTIANGGVLPNIHQNLLPK[GlyGly (K)]K_	104	(K126)	2.2.2.2.2.2.2.2	4174.93	3858.88	3267.19	4245.87	1561.57	2884.12	1927.56	3183.69	3615.99	3872.74	4449.08	11.5	32.2	10.7	1.62676	0.0462241	0.0744737	1	Up
A0A3Q7F6F2	Small ribosomal subunit protein uS10 domain-containing protein, org=Solanum lycopersicum		Solanum lycopersicum	PTKPGLEEPAEMVHK	_PTK[GlyGly (K)]PGLEEPAEMVHK_	9	(K11)	2.2.2.2.-.2.2.2	1906.31	2065.53	2102.81	2411.2	1409.21	774.924	958.531	1779.49	1740.06	825.343	736.139	9.95	36.8	50.5	1.72401	0.0462509	0.0744975	1	Up
A0A3Q7EET5	EF-hand domain-containing protein, org=Solanum lycopersicum		Solanum lycopersicum	SAFDVLDVDRDGKISR	_SAFDVLDVDRDGK[GlyGly (K)]ISR_	21	(K33)	2.2.2.2.2.2.2.2	3512.08	3478.96	5577.14	3274.63	2045.55	430.161	1746.53	1620.7	1975.71	2483.14	2369.37	27.3	48.6	11.7	2.71144	0.0463905	0.0746755	1	Up
A0A3Q7FMR7	RING-type E3 ubiquitin transferase, org=Solanum lycopersicum	100316887	Solanum lycopersicum	AEIASSEQGKNLTEK	_AEIASSEQGK[GlyGly (K)]NLTEK_	207	(K216)	-.1.1.1.1.-.-.-	58.451	39.6211	81.1255	10.4389	33.6129	2.3159	3.23822	2.4356	38.4824	13.3157	13.1402	63.1	149	67.4	4.55828	0.0463952	0.0746804	0.75	Up
A0A3Q7GKS5	glutathione dehydrogenase (ascorbate), org=Solanum lycopersicum	778229	Solanum lycopersicum	NYMKLLFER	_NYMK[GlyGly (K)]LLFER_	181	(K184)	2.2.2.2.-.1.1.2	847.092	1384.21	889.644	1120.38	355.936	204.146	78.0447	660.014	558.263	367.583	288.77	23.3	77.3	34.2	3.26723	0.0465496	0.0748543	1	Up
A0A3Q7EMP9	Translation elongation factor EF1B beta/delta subunit guanine nucleotide exchange domain-containing protein, org=Solanum lycopersicum		Solanum lycopersicum	SSVLMDVKPWDDETDMKK	_SSVLMDVKPWDDETDMK[GlyGly (K)]K_	144	(K160)	1.1.1.1.-.-.-.1	57.1125	149.495	90.5661	51.3718	1.39376	2.67472	4.31473	64.2313	37.7006	57.9743	50.215	51.7	169	21	4.79995	0.0468524	0.0752413	1	Up
A0A3Q7HX86	Uncharacterized protein, org=Solanum lycopersicum		Solanum lycopersicum	LMELVGESEKMR	_LMELVGESEK[GlyGly (K)]M[Oxidation (M)]R_	130	(K139,M140)	1.1.1.1.-.-.-.1	85.2336	43.0158	159.421	22.3348	1.34885	5.90678	2.62736	47.8685	68.9676	29.4235	53.4992	78.1	155	39.4	5.36792	0.0471398	0.075572	1	Up
A0A3Q7HGF9	26S proteasome non-ATPase regulatory subunit 1 homolog, org=Solanum lycopersicum	101259750	Solanum lycopersicum	VVPTQEKYIK	_VVPTQEK[GlyGly (K)]YIK_	911	(K917)	1.1.1.1.1.1.1.1	305.464	379.56	196.4	188.43	202.449	65.054	123.435	45.254	277.053	142.494	160.608	34.3	64.7	37.8	2.45272	0.047217	0.0756707	1	Up
A0A3Q7H9K1	phosphoglycerate mutase (2,3-diphosphoglycerate-independent), org=Solanum lycopersicum	101248497	Solanum lycopersicum	LVDLALASGKIYDGEGFK	_LVDLALASGK[GlyGly (K)]IYDGEGFK_	100	(K109)	1.1.1.1.-.1.-.1	130.762	44.3355	91.9532	35.5104	23.3194	16.4203	35.7554	32.8886	58.2478	178.101	4.99533	58.6	32.8	110	2.79157	0.0474153	0.0759021	1	Up
A0A3Q7HMR2;A0A3Q7IJ97	Elongation factor 2;Tr-type G domain-containing protein, org=Solanum lycopersicum		Solanum lycopersicum	GLKDQMTPLSEFEDKL	_GLK[GlyGly (K)]DQMTPLSEFEDKL_	828;828	(K830);(K830)	1.1.1.1.-.1.-.1	140.228	110.392	106.161	156.508	27.9089	4.76794	18.5402	73.4679	93.2405	13.8711	20.7312	18.8	95.5	103	4.11668	0.0474625	0.0759665	1	Up
A0A3Q7FUU1	H15 domain-containing protein, org=Solanum lycopersicum	101245534	Solanum lycopersicum	GKLDNMQSR	_GK[GlyGly (K)]LDNMQSR_	468	(K469)	2.2.2.2.2.2.2.2	6073.59	7552.05	6387.97	6210.1	518.907	2616.65	839.421	3799.18	4754.92	2919.64	1985.81	10.3	79.4	43.7	3.37319	0.0475592	0.0760822	1	Up
A0A3Q7HGF9	26S proteasome non-ATPase regulatory subunit 1 homolog, org=Solanum lycopersicum	101259750	Solanum lycopersicum	YIKFLEESR	_YIK[GlyGly (K)]FLEESR_	918	(K920)	1.2.2.2.1.1.1.1	707.216	729.828	899.874	803.02	627.385	516.931	330.669	248.703	595.584	502.23	477.355	11.1	40	11.9	1.82164	0.0475782	0.0761041	1	Up
A0A3Q7H318	HD domain-containing protein, org=Solanum lycopersicum		Solanum lycopersicum	LKPLADEKR	_LK[GlyGly (K)]PLADEKR_	980	(K981)	1.1.1.1.-.-.-.1	64.9123	81.1029	18.0742	34.3004	2.32299	5.07173	1.78482	37.0573	53.8687	44.4553	74.0404	57.7	148	26.3	4.29073	0.047797	0.0763819	1	Up
A0A3Q7G1J0	peptidylprolyl isomerase, org=Solanum lycopersicum	101257061	Solanum lycopersicum	GLDEGILSMKVGGLR	_GLDEGILSMK[GlyGly (K)]VGGLR_	175	(K184)	1.1.1.1.-.-.-.1	110.051	134.759	48.2023	111.056	7.47817	1.87112	1.79202	69.5732	62.4011	34.4498	38.7892	36.6	164	33.3	5.00615	0.0479992	0.0766174	1	Up
A0A3Q7I6A1	Proteasome subunit beta, org=Solanum lycopersicum	101249580	Solanum lycopersicum	LVVAPPNFVIKIVDK	_LVVAPPNFVIK[GlyGly (K)]IVDK_	170	(K180)	1.1.1.1.1.1.1.1	389.745	625.192	403.872	587.641	153.386	172.977	61.573	373.954	332.711	418.337	427.655	24.3	69.1	13.3	2.63352	0.048235	0.0768953	1	Up
K4CGU0	Fen-interacting protein 3, org=Solanum lycopersicum	101266538	Solanum lycopersicum	FLTKIYHPNIDK	_FLTK[GlyGly (K)]IYHPNIDK_	73	(K76)	2.2.2.2.2.2.2.2	14576.2	11073.6	8270.61	8133.3	3243.51	2515.52	2836.22	9960.02	6463.84	7229.47	5592.47	28.8	76.7	12.7	2.2664	0.0482493	0.0769097	1	Up
A0A3Q7FCR4	Polyadenylate-binding protein, org=Solanum lycopersicum	101258105	Solanum lycopersicum	VTGMLLEMDQTEVLHLLESPEALKAK	_VTGM[Oxidation (M)]LLEM[Oxidation (M)]DQTEVLHLLESPEALK[GlyGly (K)]AK_	584	(M587,M591,K607)	1.1.1.1.1.1.1.1	886.198	1056.28	598.285	739.668	482.794	581.074	425.422	693.524	561.359	699.427	1175.72	24	21.6	39.7	1.50285	0.0482741	0.0769406	1	Up
P36181;Q53Z32	Heat shock cognate protein 80;Molecular chaperone Hsp90-2, org=Solanum lycopersicum	HSC80;	Solanum lycopersicum	SGDEMTSLKDYVTR	_SGDEMTSLK[GlyGly (K)]DYVTR_	441;441	(K449);(K449)	1.1.1.1.1.1.1.1	407.576	371.778	613.155	371.697	107.915	178.824	58.6055	329.917	265.284	275.072	184.422	26.3	70	20.6	2.61263	0.0483216	0.0769911	1	Up
A0A3Q7ERI5	Isochorismatase-like domain-containing protein, org=Solanum lycopersicum	101265590	Solanum lycopersicum	TVDLLKNEIPIEEESVVITEDIK	_TVDLLK[GlyGly (K)]NEIPIEEESVVITEDIK_	5	(K10)	1.1.1.1.-.1.-.-	48.4004	53.6642	101.204	118.269	2.17534	64.9292	2.71575	1.38552	68.5756	55.9442	47.8201	43.1	177	18.2	4.51561	0.0483693	0.0770501	1	Up
A0A3Q7H5S4;A0A3Q7I5D6	40S ribosomal protein S24, org=Solanum lycopersicum	101253000;101258992	Solanum lycopersicum	ADKAVTIR	_[Acetyl (Protein N-term)]ADK[GlyGly (K)]AVTIR_	2;2	(K4);(K4)	1.1.1.1.1.1.1.1	2298.55	2591.23	1880.04	1963.55	1165.72	1622.58	1069.85	1959.08	1558.45	1642.96	2221.66	15	28.5	20	1.5013	0.0484184	0.0771002	1	Up
A0A3Q7FW96	Pyruvate kinase, org=Solanum lycopersicum	101250010	Solanum lycopersicum	AVVTATQMLESMIKSPRPTR	_AVVTATQMLESMIK[GlyGly (K)]SPRPTR_	293	(K306)	1.1.1.1.-.1.-.1	274.583	233.726	205.118	312.852	176.685	105.262	139.984	223.705	215.566	106.897	125.259	18.4	31.4	39	1.58956	0.0485405	0.077241	1	Up
K4B3H9	Glycine-rich RNA-binding protein, org=Solanum lycopersicum	RBP1	Solanum lycopersicum	GFGFVTFKDEQAMR	_GFGFVTFK[GlyGly (K)]DEQAMR_	48	(K55)	2.2.2.2.1.1.1.2	2182.06	2844.74	1416.18	2003.91	103.563	567.577	239.162	1331.31	1232.3	726.655	536.322	27.9	98.1	43.2	3.76822	0.0486093	0.0773212	1	Up
A0A3Q7INL4	Uncharacterized protein, org=Solanum lycopersicum	101247772	Solanum lycopersicum	MVNHFVQEFKR	_MVNHFVQEFK[GlyGly (K)]R_	243	(K252)	2.2.2.2.2.2.2.2	983.783	657.169	936.836	790.735	313.981	135.483	223.444	698.446	472.703	394.325	274.433	17.6	72.3	26.2	2.45635	0.0487811	0.0775204	1	Up
A0A3Q7I9B7	UBX domain-containing protein, org=Solanum lycopersicum		Solanum lycopersicum	HYVDKNQTSSIGYYDLAVPYPR	_HYVDK[GlyGly (K)]NQTSSIGYYDLAVPYPR_	345	(K349)	2.2.2.2.2.2.2.2	4622.38	5722.29	4136.66	4888.01	1880.32	2855.3	1828.05	4373.76	3820.47	3636.5	3865.81	13.7	43.5	3.22	1.77092	0.0488251	0.0775778	1	Up
A0A3Q7EMX2	Small ribosomal subunit protein uS10 domain-containing protein, org=Solanum lycopersicum		Solanum lycopersicum	AAYAAMKPTKPGLEEPAEMIHK	_[Acetyl (Protein N-term)]AAYAAMK[GlyGly (K)]PTK[GlyGly (K)]PGLEEPAEMIHK_	2	(K8,K11)	1.1.1.1.-.1.-.1	795.876	973.42	913.762	941.262	380.209	92.6986	230.01	572.176	439.137	267.353	100.262	8.54	64.5	63	2.84239	0.0496572	0.0785679	1	Up
A0A3Q7JDY1	Uncharacterized protein, org=Solanum lycopersicum	101250100	Solanum lycopersicum	AVFESLKTGNNAIK	_AVFESLK[GlyGly (K)]TGNNAIK_	97	(K103)	1.-.1.1.-.-.-.1	44.1064	43.1813	79.8097	12.1995	4.52167	1.42218	7.64341	25.4339	40.9578	4.5509	5.54595	61.7	110	122	4.59486	0.0497435	0.0786681	0.75	Up
A0A3Q7HGF9	26S proteasome non-ATPase regulatory subunit 1 homolog, org=Solanum lycopersicum	101259750	Solanum lycopersicum	STSKDGESMQVDTPAEK	_STSK[GlyGly (K)]DGESMQVDTPAEK_	878	(K881)	1.1.1.1.-.-.-.1	10.7573	56.8675	19.5595	27.7725	3.04865	5.88057	2.3987	20.3749	22.7276	4.16081	13.2672	69.6	106	69.4	3.62608	0.0498594	0.0788067	1	Up
A0A3Q7HGH4	Defective in cullin neddylation protein, org=Solanum lycopersicum		Solanum lycopersicum	EKLPFMR	_EK[GlyGly (K)]LPFMR_	132	(K133)	1.1.1.1.-.1.1.1	742.883	601.288	917.642	795.841	413.458	250.848	335.082	697.991	313.35	376.125	157.197	17.1	45.8	39.9	1.8014	0.049909	0.07885	1	Up
A0A3Q7F6F2	Small ribosomal subunit protein uS10 domain-containing protein, org=Solanum lycopersicum		Solanum lycopersicum	AAYAAMKPTKPGLEEPAEMVHK	_[Acetyl (Protein N-term)]AAYAAMKPTK[GlyGly (K)]PGLEEPAEMVHK_	2	(K11)	2.2.2.2.-.2.2.2	4256.27	4410.78	2091.85	4448.23	1289.12	950.946	404.339	2832.53	2520.69	1059.01	482.972	30.1	76.1	77.6	2.77658	0.0499144	0.0788547	1	Up
A0A3Q7GMH0	E1 ubiquitin-activating enzyme, org=Solanum lycopersicum		Solanum lycopersicum	QLIFTFPEDAVTSSGAPFWSAPKR	_QLIFTFPEDAVTSSGAPFWSAPK[GlyGly (K)]R_	759	(K781)	1.1.1.1.1.1.1.1	346.16	517.721	610.393	614.44	249.857	439.575	317.764	335.113	436.062	344.402	294.812	24	23.4	20	1.55606	0.0499188	0.0788587	1	Up
K4CGU0	Fen-interacting protein 3, org=Solanum lycopersicum	101266538	Solanum lycopersicum	DKWSPALQIR	_DK[GlyGly (K)]WSPALQIR_	95	(K96)	2.2.2.2.2.2.2.2	33867.5	32131.3	17772.3	18441.9	7622.78	6330.44	8749.65	23822.9	16452.2	15886	14078	33.8	70.4	8.01	2.19691	0.0499368	0.0788758	1	Up
Q5NE20	Carbonic anhydrase, org=Solanum lycopersicum	ca2	Solanum lycopersicum	ESYDQAIAALEKLLSEK	_ESYDQAIAALEK[GlyGly (K)]LLSEK_	68	(K79)	1.1.1.1.1.1.1.1	41.0308	53.4802	53.708	43.0498	571.585	487.28	530.86	610.872	306.489	329.106	292.712	14.1	9.66	5.94	-11.5053	5.16002e-07	0.000549544	1	Down
Q5NE20	Carbonic anhydrase, org=Solanum lycopersicum	ca2	Solanum lycopersicum	VDQITAELKSADGGK	_VDQITAELK[GlyGly (K)]SADGGK_	95	(K103)	2.2.2.2.2.2.2.2	1273.18	874.949	862.341	910.175	15146.4	10530.9	14675	10121.8	5036.24	6057.21	4953.21	20	21.1	11.5	-12.8739	2.21772e-06	0.000887169	1	Down
Q5NE20	Carbonic anhydrase, org=Solanum lycopersicum	ca2	Solanum lycopersicum	TLALKGGYYDFVK	_TLALK[GlyGly (K)]GGYYDFVK_	291	(K295)	1.2.1.2.2.2.2.2	801.517	899.762	737.533	569.829	8224.74	6651.18	11229.8	8385.29	4239.16	4519.12	4367.77	18.4	22.1	3.2	-11.464	3.11903e-06	0.00105932	1	Down
Q5NE20	Carbonic anhydrase, org=Solanum lycopersicum	ca2	Solanum lycopersicum	KTLALKGGYYDFVK	_KTLALK[GlyGly (K)]GGYYDFVK_	290	(K295)	-.2.1.1.2.2.2.2	92.2984	71.5506	50.44	54.0788	1945.03	1180.85	2431.03	2003.24	858.061	867.101	771.224	28.6	27.5	6.36	-28.1709	4.02216e-06	0.00114942	1	Down
A0A3Q7GB69	Glyceraldehyde-3-phosphate dehydrogenase, org=Solanum lycopersicum	101264004	Solanum lycopersicum	AVSLVLPQLKGK	_AVSLVLPQLK[GlyGly (K)]GK_	327	(K336)	-.-.-.-.1.1.1.-	3.86385	3.64276	2.17765	4.09074	123.449	108.402	163.843	74.7204	2.40694	67.7328	6.93631	25.1	31.4	142	-34.1498	4.05217e-06	0.00114942	0.75	Down
Q5NE21	Carbonic anhydrase, org=Solanum lycopersicum	ca1	Solanum lycopersicum	QLTAELEGADGKK	_QLTAELEGADGK[GlyGly (K)]K_	45	(K56)	1.2.1.1.2.2.2.2	262.788	271.96	170.903	204.232	3223.03	2317.93	2792.1	1918.8	1075.13	1225.92	1116.42	21.2	22.1	6.84	-11.2672	4.79597e-06	0.00120822	1	Down
A0A3Q7EAK6	Aldehyde dehydrogenase, org=Solanum lycopersicum	101267634	Solanum lycopersicum	IIPNYLDNKAIK	_IIPNYLDNK[GlyGly (K)]AIK_	172	(K180)	-.-.1.-.1.1.1.1	3.38454	1.58438	4.80527	1.90925	803.844	570.285	734.208	348.941	172.604	87.7391	216.466	50.7	32.9	41.2	-210.322	5.77125e-06	0.00128855	1	Down
A0A0C5CHE6;P27065	Ribulose bisphosphate carboxylase large chain, org=Solanum lycopersicum	rbcL	Solanum lycopersicum	EYKLTYYTPEYQTK	_EYK[GlyGly (K)]LTYYTPEYQTK_	19;19	(K21);(K21)	-.-.-.-.1.-.1.1	1.51654	1.61846	1.27031	1.06822	184.637	394.456	380.015	225.148	88.9858	102.562	85.3711	18.1	36	9.82	-216.36	6.56341e-06	0.00135895	0.75	Down
A0A3Q7I2P2	Alpha-1,4 glucan phosphorylase, org=Solanum lycopersicum	101244113	Solanum lycopersicum	QLITKAGQEEVPEDWLEK	_QLITK[GlyGly (K)]AGQEEVPEDWLEK_	167	(K171)	-.-.1.-.1.1.1.1	7.17727	3.83913	3.11174	2.99955	143.651	233.158	380.94	207.424	362.864	268.458	163.953	45.9	41.6	37.5	-56.3516	7.75917e-06	0.00143971	1	Down
A9QNE7	Abscisic acid 8'-hydroxylase CYP707A1, org=Solanum lycopersicum	CYP707A1	Solanum lycopersicum	KLVQAPLNPESIR	_K[GlyGly (K)]LVQAPLNPESIR_	135	(K135)	-.-.-.-.1.1.1.1	1.29267	3.21465	1.89207	2.78531	133.73	143.723	87.2788	68.1927	93.5076	130.983	81.0939	37.7	33.5	25.5	-47.1354	8.7404e-06	0.00144723	1	Down
Q5NE20	Carbonic anhydrase, org=Solanum lycopersicum	ca2	Solanum lycopersicum	TEKYDTNPALYGELAKGQSPK	_TEKYDTNPALYGELAK[GlyGly (K)]GQSPK_	126	(K141)	1.1.-.-.1.1.1.1	50.6879	26.5453	46.3431	37.1727	717.291	464.378	909.293	576.44	168.851	250.808	230.195	26.6	28.8	19.7	-16.5936	9.11126e-06	0.0014642	1	Down
A0A3Q7IZC8	Glycosyltransferase 2-like domain-containing protein, org=Solanum lycopersicum	101245618	Solanum lycopersicum	WASKGLNITYQIR	_WASK[GlyGly (K)]GLNITYQIR_	144	(K147)	-.-.-.-.1.1.1.1	3.2127	2.14532	1.2638	2.22628	558.406	319.358	1298.1	546.897	222.824	300.328	296.958	36	62.6	16	-307.722	1.15229e-05	0.00158147	1	Down
Q5NE21	Carbonic anhydrase, org=Solanum lycopersicum	ca1	Solanum lycopersicum	YEKNPELFGQLAK	_YEK[GlyGly (K)]NPELFGQLAK_	76	(K78)	1.1.-.-.1.1.1.1	23.499	29.5128	15.7852	36.4942	921.579	600.547	776.264	556.748	305.745	310.634	322.06	33.5	23.5	2.68	-27.1166	1.59394e-05	0.00177176	1	Down
A0A0M4FTG6;A0A3Q7FEW5	Synaptotagmin-1;Synaptotagmin-1-like, org=Solanum lycopersicum	;101264564	Solanum lycopersicum	YHLIDSKNGR	_YHLIDSK[GlyGly (K)]NGR_	519;519	(K525);(K525)	-.-.1.-.1.1.1.1	2.17559	3.1093	1.3721	1.17038	62.8137	178.367	94.1818	77.7541	87.1171	113.269	73.2621	45.1	50	22.3	-52.7784	1.59538e-05	0.00177176	1	Down
Q5NE21	Carbonic anhydrase, org=Solanum lycopersicum	ca1	Solanum lycopersicum	LLSEKNELEDTAAAKIR	_LLSEKNELEDTAAAK[GlyGly (K)]IR_	28	(K42)	1.1.1.1.2.2.2.2	154.656	86.7639	84.2559	131.303	2171.8	1339.41	2934.08	1692.32	617.871	877.235	646.825	30.2	33.9	19.9	-17.8074	1.59645e-05	0.00177176	1	Down
A0A3Q7I8M4	Protein kinase domain-containing protein, org=Solanum lycopersicum		Solanum lycopersicum	KAIDSTLDPDDETYESISK	_K[GlyGly (K)]AIDSTLDPDDETYESISK_	754	(K754)	-.-.-.-.1.1.1.1	1.64669	1.21351	0.774172	4.04763	797.083	625.925	805.117	277.413	193.236	124.353	102.884	76.1	39.4	33.7	-326.158	1.97376e-05	0.00194931	1	Down
Q5NE20	Carbonic anhydrase, org=Solanum lycopersicum	ca2	Solanum lycopersicum	SADGGKAFDPVEHMK	_SADGGK[GlyGly (K)]AFDPVEHM[Oxidation (M)]K_	104	(K109,M117)	2.2.2.2.2.2.2.2	233.333	258.367	207.626	179.174	7730.32	5061.51	8132.97	4294.51	2371.15	2352.9	2506.76	15.5	30.3	3.49	-28.7072	2.14096e-05	0.00202504	1	Down
Q5NE20	Carbonic anhydrase, org=Solanum lycopersicum	ca2	Solanum lycopersicum	YDTNPALYGELAKGQSPK	_YDTNPALYGELAK[GlyGly (K)]GQSPK_	129	(K141)	1.1.1.1.1.1.1.1	151.635	71.7888	102.459	72.1417	1964.66	1231.39	2257.5	1440.76	721.342	932.594	760.206	37.8	27.3	14	-17.3213	2.18124e-05	0.00204101	1	Down
A0A3Q7H6D6	ABC transporter domain-containing protein, org=Solanum lycopersicum	101259631	Solanum lycopersicum	AKGSYALGPYLLSK	_AK[GlyGly (K)]GSYALGPYLLSK_	472	(K473)	-.-.-.-.1.1.1.1	4.41629	4.60287	1.53076	3.00188	239.164	146.281	219.602	100.422	2.09878	2.23198	65.1345	42.2	36.6	157	-52.0573	2.64199e-05	0.00220806	1	Down
A0A3Q7IQR1	Omega-hydroxypalmitate O-feruloyl transferase, org=Solanum lycopersicum	101249696	Solanum lycopersicum	IVDLVSQGGKR	_IVDLVSQGGK[GlyGly (K)]R_	352	(K361)	1.1.1.1.1.1.1.1	27.724	31.6906	21.207	33.4052	365.486	212.578	317.221	207.591	146.636	152.646	99.4968	19	28.4	21.9	-9.67206	2.84328e-05	0.00227034	1	Down
Q5NE21	Carbonic anhydrase, org=Solanum lycopersicum	ca1	Solanum lycopersicum	YEKNPELFGQLAKGQSPK	_YEKNPELFGQLAK[GlyGly (K)]GQSPK_	76	(K88)	1.1.1.1.1.1.1.1	51.0145	62.5835	83.0578	44.6315	413.768	437.65	629.003	480.558	214.799	234.625	150.298	28	19.7	22.1	-8.12715	3.30551e-05	0.00231068	1	Down
Q5NE21	Carbonic anhydrase, org=Solanum lycopersicum	ca1	Solanum lycopersicum	LLSEKNELEDTAAAK	_LLSEK[GlyGly (K)]NELEDTAAAK_	28	(K32)	1.1.2.1.2.2.2.2	138.779	162.393	229.931	130.156	3033.36	2008.01	3129.67	1494.58	866.285	810.066	761.103	27.3	33	6.48	-14.617	3.63393e-05	0.00236557	1	Down
Q5NE21	Carbonic anhydrase, org=Solanum lycopersicum	ca1	Solanum lycopersicum	QLTAELEGADGKKSDPDEK	_QLTAELEGADGK[GlyGly (K)]KSDPDEK_	45	(K56)	2.2.2.2.2.2.2.2	439.749	420.991	259.474	284.813	5842.49	4687.49	6639.84	2919.55	2353.76	1905.52	2036.18	26.3	32.2	11	-14.2982	4.02392e-05	0.00246506	1	Down
P62980	Ubiquitin-ribosomal protein eS31 fusion protein, org=Solanum lycopersicum	UBI3	Solanum lycopersicum	LAVLQFYKVDDTGKVQR	_LAVLQFYKVDDTGK[GlyGly (K)]VQR_	100	(K113)	2.2.2.2.2.2.2.2	1903.77	1521.83	1437.73	2275.75	9347.19	12747.5	13899.2	8086.7	5399.15	5737.16	5686.99	21.6	24.9	3.25	-6.17455	4.34991e-05	0.0025528	1	Down
Q5NE21	Carbonic anhydrase, org=Solanum lycopersicum	ca1	Solanum lycopersicum	QLTAELEGADGKKSDPDEK	_QLTAELEGADGKK[GlyGly (K)]SDPDEK_	45	(K57)	2.2.2.2.2.2.2.2	439.735	430.032	259.508	286.571	5927.18	4727.94	6824.11	2914.99	2400.03	1979	2118.29	26.6	33.1	9.9	-14.4043	4.80144e-05	0.00264346	1	Down
A3EX92	non-specific serine/threonine protein kinase, org=Solanum lycopersicum	PHOT1	Solanum lycopersicum	DLKFPGSIQSSLHAK	_DLK[GlyGly (K)]FPGSIQSSLHAK_	929	(K931)	1.1.1.-.2.2.2.2	54.3333	20.36	38.5071	27.1597	765.95	416.094	874.83	498.207	230.75	264.988	179.597	42.3	34	19.1	-18.2037	5.22667e-05	0.00273594	1	Down
A0A0C5CHE6;P27065	Ribulose bisphosphate carboxylase large chain, org=Solanum lycopersicum	rbcL	Solanum lycopersicum	IPPAYVKTFQGPPHGIQVER	_IPPAYVK[GlyGly (K)]TFQGPPHGIQVER_	140;140	(K146);(K146)	-.-.1.1.1.1.1.1	92.3679	59.013	69.048	75.1295	427.824	280.829	410.343	282.959	191.543	124.594	231.799	18.9	22.7	29.6	-4.74341	5.74098e-05	0.00288066	1	Down
Q5NE20	Carbonic anhydrase, org=Solanum lycopersicum	ca2	Solanum lycopersicum	ESYDQAIAALEKLLSEKAELGPVAAAR	_ESYDQAIAALEK[GlyGly (K)]LLSEKAELGPVAAAR_	68	(K79)	1.1.1.-.1.1.1.1	12.1694	18.9818	15.974	32.5346	497.286	344.556	631.365	226.723	208.574	150.151	90.6183	44.5	41.6	39.4	-21.3399	5.91723e-05	0.00291526	1	Down
A0A3Q7FVM6	Receptor kinase, org=Solanum lycopersicum	101268851	Solanum lycopersicum	SVDVAAFKHPETELSAEK	_SVDVAAFK[GlyGly (K)]HPETELSAEK_	299	(K306)	2.2.2.2.2.2.2.2	559.969	418.186	552.579	710.304	2422.01	2247.08	2893.47	1817.21	1353.33	1606.44	1267.14	21.3	19	12.5	-4.18545	6.66328e-05	0.00302022	1	Down
A0A3Q7HNY7	3-ketoacyl-CoA synthase, org=Solanum lycopersicum		Solanum lycopersicum	ISKDLVEVGGDALK	_ISK[GlyGly (K)]DLVEVGGDALK_	359	(K361)	-.-.-.-.1.1.1.1	4.803	1.01599	1.8966	1.33516	226.037	158.539	256.281	62.4095	37.0951	43.4515	75.7213	76.6	48.9	39.8	-77.7026	7.99492e-05	0.00322848	1	Down
A0A3Q7GG75	alanine transaminase, org=Solanum lycopersicum	101265236	Solanum lycopersicum	KIIFTNVGNPHALGQKPLTFPR	_KIIFTNVGNPHALGQK[GlyGly (K)]PLTFPR_	39	(K54)	2.-.2.-.2.1.2.2	83.7111	92.8414	52.2652	59.0988	356.384	377.46	523.566	453.559	182.457	254.427	284.334	26.9	17.8	21.8	-5.94259	9.31039e-05	0.00345414	1	Down
A0A3Q7FPM6	Protein kinase domain-containing protein, org=Solanum lycopersicum	101255081	Solanum lycopersicum	PAGAVTGAAAEAGTSSSKDDITGGSGEGER	_PAGAVTGAAAEAGTSSSK[GlyGly (K)]DDITGGSGEGER_	303	(K320)	2.2.2.2.2.2.2.2	107.326	114.087	186.574	141.836	719.129	637.774	758.485	506.051	246.943	306.912	506.345	26.2	17	38.4	-4.76779	9.32505e-05	0.00345414	1	Down
K4DFV3	Plasmamembrane intrinsic protein 13, org=Solanum lycopersicum	101264708	Solanum lycopersicum	AENKEEDVNLGANKYR	_[Acetyl (Protein N-term)]AENKEEDVNLGANK[GlyGly (K)]YR_	2	(K15)	1.1.1.1.1.1.1.1	2163.74	2425.5	2096.09	2804.13	8864.79	10111.9	9580.99	6454.49	5079.03	5295.27	5696.78	13.5	18.5	5.85	-3.68958	9.5458e-05	0.00347757	1	Down
A0A3Q7GNM9	inositol-3-phosphate synthase, org=Solanum lycopersicum	543809	Solanum lycopersicum	EKVQQANYFGSLTQASTIR	_EK[GlyGly (K)]VQQANYFGSLTQASTIR_	94	(K95)	1.1.1.1.1.1.1.1	74.615	59.3748	44.6965	48.6974	286.014	181.401	207.388	260.185	111.544	165.816	151.549	23.5	20.5	19.7	-4.11194	9.84166e-05	0.00350157	1	Down
A0A3Q7IPZ1	UDP-glucose 4-epimerase, org=Solanum lycopersicum		Solanum lycopersicum	SVLEMVGAFEKASGK	_SVLEM[Oxidation (M)]VGAFEK[GlyGly (K)]ASGK_	313	(M317,K323)	-.-.-.-.1.1.1.-	3.5156	3.84218	1.33148	1.32671	58.6877	138.785	106.045	117.215	52.9362	70.0897	81.8017	54.4	32.2	21.3	-42.0062	9.9865e-05	0.00352307	0.75	Down
Q5NE21	Carbonic anhydrase, org=Solanum lycopersicum	ca1	Solanum lycopersicum	KLLSEKNELEDTAAAK	_K[GlyGly (K)]LLSEKNELEDTAAAK_	27	(K27)	2.2.2.2.2.2.2.2	103.872	104.402	95.9263	75.9699	1033.97	641.325	1148.52	668.091	313.036	213.855	417.159	14	29.4	32.3	-9.18512	0.000103825	0.00359222	1	Down
A0A3Q7HXK5	pyridoxal 5'-phosphate synthase (glutamine hydrolyzing), org=Solanum lycopersicum	101257782	Solanum lycopersicum	MSDPQLIKEIK	_M[Oxidation (M)]SDPQLIK[GlyGly (K)]EIK_	78	(M78,K85)	1.1.1.1.1.1.1.1	870.47	793.25	737.53	508.375	3788.31	2377.81	3069.52	2608.1	1216.26	1788	1621.61	21.4	21	19.1	-4.07054	0.000116218	0.00378176	1	Down
A0A3Q7I6V8	ABC-type xenobiotic transporter, org=Solanum lycopersicum	101249208	Solanum lycopersicum	VKDGTFGWDDDNSEETLK	_VK[GlyGly (K)]DGTFGWDDDNSEETLK_	651	(K652)	1.-.1.1.1.-.1.-	13.8838	14.7826	31.9458	20.7552	181.493	261.825	198.74	125.155	2.8515	4.80872	63.4243	40.9	29.3	145	-9.42901	0.000117543	0.00380218	0.75	Down
A0A3Q7FH53	Short-chain dehydrogenase TIC 32, chloroplastic, org=Solanum lycopersicum		Solanum lycopersicum	DAIVTEIPAAKVDTMELDLSSLASVKK	_DAIVTEIPAAKVDTM[Oxidation (M)]ELDLSSLASVK[GlyGly (K)]K_	71	(M85,K96)	1.1.1.1.1.1.1.1	102.358	153.381	186.984	127.016	676.906	643.698	790.616	484.259	361.123	336.961	393.854	25.5	19.5	7.84	-4.55556	0.00011878	0.00382632	1	Down
K4DFV3	Plasmamembrane intrinsic protein 13, org=Solanum lycopersicum	101264708	Solanum lycopersicum	AENKEEDVNLGANKYR	_[Acetyl (Protein N-term)]AENK[GlyGly (K)]EEDVNLGANK[GlyGly (K)]YR_	2	(K5,K15)	1.1.1.1.1.1.1.1	124.74	105.588	92.0536	148.46	366.956	515.419	373.417	347.857	195.056	188.343	146.788	20.8	19.2	14.8	-3.40592	0.000118996	0.00382648	1	Down
A0A3Q7GDR0	Uncharacterized protein, org=Solanum lycopersicum	101245163	Solanum lycopersicum	VFYEKTLK	_VFYEK[GlyGly (K)]TLK_	176	(K180)	1.1.1.1.1.1.1.1	80.9299	61.0284	83.6528	56.6595	231.251	211.691	267.087	192.244	139.162	129.646	178.99	19.4	14.2	17.5	-3.19648	0.000127423	0.00395275	1	Down
A0A3Q7EXK0	Glyceraldehyde-3-phosphate dehydrogenase, org=Solanum lycopersicum	101253541	Solanum lycopersicum	AAALNIVPTSTGAAKAVALVLPSLK	_AAALNIVPTSTGAAK[GlyGly (K)]AVALVLPSLK_	274	(K288)	-.-.-.-.1.1.1.1	2.71795	3.82626	0.922193	1.45298	211.168	146.152	280.089	154.087	221.889	63.2541	79.8969	58.5	31.3	71.6	-88.739	0.00012868	0.00396814	1	Down
A0A3Q7EQ90	STI1/HOP DP domain-containing protein, org=Solanum lycopersicum	101255143	Solanum lycopersicum	LGNALMQDPSMSGMLESLSNPAQKEQLEER	_LGNALM[Oxidation (M)]QDPSM[Oxidation (M)]SGM[Oxidation (M)]LESLSNPAQK[GlyGly (K)]EQLEER_	128	(M133,M138,M141,K151)	1.1.1.1.1.1.1.1	208.712	217.322	158.647	225.893	620.347	465.972	456.901	577.091	262.98	386.419	252.022	14.9	15.3	24.8	-2.61581	0.000130735	0.00398919	1	Down
A0A3Q7INW1	Protein kinase domain-containing protein, org=Solanum lycopersicum	101250851	Solanum lycopersicum	LAPEGKGSIETR	_LAPEGK[GlyGly (K)]GSIETR_	737	(K742)	-.-.-.-.1.1.1.1	6.42087	6.3758	2.32984	2.05497	165.755	260.577	151.132	98.2662	28.3649	39.9489	46.5715	56.6	40	24.1	-39.329	0.000138935	0.00409055	1	Down
A0A3Q7G4W7	inositol-3-phosphate synthase, org=Solanum lycopersicum	544226	Solanum lycopersicum	AEGEGKFHSFHPVATILSYLTK	_AEGEGK[GlyGly (K)]FHSFHPVATILSYLTK_	447	(K452)	2.-.1.2.2.2.-.2	232.532	200.541	113.982	238.702	1291.52	3737.56	2332.49	2340.6	1441.27	1090.18	1488.78	29.3	41.4	16.2	-12.3476	0.000144153	0.00417373	0.75	Down
A0A3Q7EQX6	FAD-binding FR-type domain-containing protein, org=Solanum lycopersicum	101246763	Solanum lycopersicum	GELSSQEPLLLKK	_GELSSQEPLLLK[GlyGly (K)]K_	2	(K13)	1.-.-.1.1.1.1.1	8.853	7.84101	18.3482	20.9739	321.021	338.947	198.077	128.148	31.3116	114.798	56.3782	47.4	40.9	63.5	-17.6055	0.000148992	0.00424618	1	Down
A0A3Q7IRF9	Enoyl reductase (ER) domain-containing protein, org=Solanum lycopersicum		Solanum lycopersicum	YPVVPGHEIVGVVTEVGNKVGK	_YPVVPGHEIVGVVTEVGNK[GlyGly (K)]VGK_	690	(K708)	1.1.1.1.1.1.1.1	110.049	89.3352	128.904	92.9461	283.278	374.158	254.877	262.68	449.921	185.334	464.44	17.2	18.7	42.9	-2.78941	0.000152405	0.00430142	1	Down
A0A3Q7FV86	Bet v I/Major latex protein domain-containing protein, org=Solanum lycopersicum	101264616	Solanum lycopersicum	HLIEAADPQQKLIK	_HLIEAADPQQK[GlyGly (K)]LIK_	71	(K81)	-.-.-.-.-.1.1.1	4.28763	1.79922	1.28513	2.05975	66.6531	80.4794	106.091	26.6878	40.1793	2.69071	1.27181	56.2	47.4	150	-29.6777	0.000154498	0.00431841	0.75	Down
A0A3Q7I0X4	Chlorophyll a-b binding protein, chloroplastic, org=Solanum lycopersicum	101249002	Solanum lycopersicum	LYPGGSFFDPLGLAADPEKK	_LYPGGSFFDPLGLAADPEK[GlyGly (K)]K_	210	(K228)	1.1.1.1.1.1.1.1	256.26	259.194	211.168	154.19	1343.38	1430.83	1654.58	1451.29	877.493	864.832	994.993	22.3	8.95	7.87	-6.67575	0.000175162	0.00455713	1	Down
Q9FVN0	Ammonium transporter 1 member 3, org=Solanum lycopersicum	AMT1-3	Solanum lycopersicum	FDAFGNPVKMR	_FDAFGNPVK[GlyGly (K)]M[Oxidation (M)]R_	196	(K204,M205)	1.1.1.1.1.1.1.1	126.802	110.785	229.935	245.519	2467.98	2971.8	3000.36	1119.34	713.505	1318.41	838.357	38.9	36.9	33.4	-13.4066	0.000177413	0.00458469	1	Down
H9BYP6	Sucrose-phosphate synthase, org=Solanum lycopersicum	101055573	Solanum lycopersicum	ANFNPTKYFVEEVVTGVDETDLHR	_ANFNPTK[GlyGly (K)]YFVEEVVTGVDETDLHR_	42	(K48)	-.-.-.1.1.1.1.1	2.17694	2.76334	2.39141	6.4346	125.743	47.8502	189.851	64.6929	34.7349	44.5281	82.7076	58.4	60.3	46.9	-31.1003	0.000188244	0.00470382	1	Down
A3EX92	non-specific serine/threonine protein kinase, org=Solanum lycopersicum	PHOT1	Solanum lycopersicum	AIQKILESGEPIGLK	_AIQK[GlyGly (K)]ILESGEPIGLK_	670	(K673)	1.1.1.1.1.1.1.1	64.6943	101.956	60.6168	78.8004	481.512	376.641	526.439	264.991	247.954	241.501	238.085	24.4	28.3	2.07	-5.3896	0.000188415	0.0047054	1	Down
A0A3Q7HXK5	pyridoxal 5'-phosphate synthase (glutamine hydrolyzing), org=Solanum lycopersicum	101257782	Solanum lycopersicum	KIQAPYDLVMQTK	_K[GlyGly (K)]IQAPYDLVM[Oxidation (M)]QTK_	205	(K205,M214)	1.1.1.1.1.1.1.1	636.068	312.606	371.147	459.285	2865.97	1527.17	2686.5	2682.46	823.327	1335.09	1708.17	31.7	25.2	34.5	-5.48708	0.00019842	0.00483076	1	Down
A0A3Q7EX00	Enoyl reductase (ER) domain-containing protein, org=Solanum lycopersicum	101245999	Solanum lycopersicum	HNLGADDFIISTNPKQMMEK	_HNLGADDFIISTNPK[GlyGly (K)]QM[Oxidation (M)]M[Oxidation (M)]EK_	225	(K239,M241,M242)	-.-.-.-.1.1.1.1	1.78751	5.06336	1.09017	6.66386	373.678	231.957	777.68	440.027	106.713	244.054	217.158	72.6	50.8	38.4	-124.845	0.000200993	0.00484946	1	Down
A0A3Q7FE06	V-type proton ATPase subunit a, org=Solanum lycopersicum	101265176	Solanum lycopersicum	ILKICEAFGANR	_ILK[GlyGly (K)]IC[Carbamidomethyl (C)]EAFGANR_	256	(K258,C260)	-.1.1.1.1.1.1.1	91.8383	80.6338	165.713	102.337	722.304	526.593	953.819	465.477	242.017	389.559	393.177	34.6	33	25.2	-6.0569	0.000205517	0.00489157	1	Down
A0A3Q7EQX6	FAD-binding FR-type domain-containing protein, org=Solanum lycopersicum	101246763	Solanum lycopersicum	ESQPSLEEGKTPK	_ESQPSLEEGK[GlyGly (K)]TPK_	536	(K545)	1.1.1.1.1.1.1.1	49.0511	69.1299	90.6856	124.44	579.148	684.23	997.247	452.003	447.409	253.279	322.651	38.7	34.4	28.8	-8.13854	0.000210426	0.00493783	1	Down
A0A3Q7H717;K4Q1Y8	H(+)-exporting diphosphatase, org=Solanum lycopersicum	543761;LeVP1	Solanum lycopersicum	QFNTIPGLMEGTAKPDYATCVK	_QFNTIPGLM[Oxidation (M)]EGTAK[GlyGly (K)]PDYATC[Carbamidomethyl (C)]VK_	610;610	(M618,K623,C629);(M618,K623,C629)	-.1.1.1.1.1.1.1	286.892	183.965	232.618	188.541	617.349	900.043	669.182	581.116	550.484	481.384	401.086	21.5	20.7	15.7	-3.10274	0.000210844	0.00493783	1	Down
A0A3Q7ETE3	Plastid division protein PDV2, org=Solanum lycopersicum	101261370	Solanum lycopersicum	EAALAEIGYSQEKLLQTLK	_EAALAEIGYSQEK[GlyGly (K)]LLQTLK_	85	(K97)	1.-.1.1.1.1.1.1	10.5839	5.7547	14.2832	14.1836	203.413	86.905	225.067	100.24	93.321	80.214	100.639	35.9	45.8	11.3	-13.74	0.000213879	0.0049637	1	Down
Q6E4P4	Carotenoid cleavage dioxygenase 1B, org=Solanum lycopersicum	CCD1B	Solanum lycopersicum	LQNPDLDAIKGTEKEEQR	_LQNPDLDAIKGTEK[GlyGly (K)]EEQR_	357	(K370)	1.1.1.1.1.1.1.1	69.185	52.3964	84.7663	89.9859	336.722	204.075	285.215	256.54	160.964	164.968	106.211	22.9	20.5	22.8	-3.65316	0.00021524	0.00496637	1	Down
A0A3Q7IPT1	SPX domain-containing protein, org=Solanum lycopersicum		Solanum lycopersicum	QYDNQIKAGSLDR	_QYDNQIK[GlyGly (K)]AGSLDR_	32	(K38)	-.-.-.-.1.1.1.-	2.93933	1.17428	1.4139	1.24637	36.1837	16.0082	56.9202	55.2487	1.08832	1.56431	6.05219	49.4	46.7	94.4	-24.2639	0.000219033	0.00499153	0.75	Down
K4D1F3	Plasmamembrane intrinsic protein 29, org=Solanum lycopersicum	100736527	Solanum lycopersicum	SKDVIEEGQAHHHGK	_[Acetyl (Protein N-term)]SK[GlyGly (K)]DVIEEGQAHHHGK_	2	(K3)	2.2.2.1.2.2.2.2	238.708	154.641	172.502	316.576	1732.49	2104.4	1806.92	900.705	904.954	876.057	758.474	33.3	31.5	9.17	-7.4165	0.000220119	0.00499153	1	Down
A0A3Q7FNL7	Small ribosomal subunit protein eS1, org=Solanum lycopersicum	101260518	Solanum lycopersicum	EIEKATSSIFPLQNVYIR	_EIEK[GlyGly (K)]ATSSIFPLQNVYIR_	196	(K199)	-.-.-.-.1.1.1.1	3.45658	1.26977	2.74501	1.46114	138.707	130.593	135.811	106.241	50.7033	6.76153	3.96172	46.8	11.6	128	-57.2462	0.000235318	0.00514188	1	Down
A0A3Q7FQU4	Protein kinase domain-containing protein, org=Solanum lycopersicum	101252371	Solanum lycopersicum	VIGIIGPIDQDLLVKGR	_VIGIIGPIDQDLLVK[GlyGly (K)]GR_	1070	(K1084)	-.-.1.-.1.1.1.1	5.59669	2.20974	1.00326	3.62257	493.541	307.935	423.039	251.004	239.958	144.947	109.29	63.5	29.7	41	-118.685	0.000247871	0.00525712	1	Down
A0A3Q7I0S2	Phospholipid/glycerol acyltransferase domain-containing protein, org=Solanum lycopersicum	101251501	Solanum lycopersicum	IVPVAINTKQSVFNGTTVR	_IVPVAINTK[GlyGly (K)]QSVFNGTTVR_	395	(K403)	-.-.-.-.1.-.1.1	5.85731	2.67487	3.12969	3.57051	118.23	116.64	271.094	59.4393	4.18782	47.8253	1.54544	37.1	64.2	146	-37.1185	0.00026691	0.00543086	0.75	Down
K4DFV3	Plasmamembrane intrinsic protein 13, org=Solanum lycopersicum	101264708	Solanum lycopersicum	AENKEEDVNLGANK	_[Acetyl (Protein N-term)]AENK[GlyGly (K)]EEDVNLGANK_	2	(K5)	1.2.2.2.2.2.2.2	472.663	455.61	481.649	480.471	2003.1	2149.4	1808.21	1501.5	1111.26	1073.8	1565.1	2.54	15	21.9	-3.94743	0.00030906	0.00581373	1	Down
A0A3Q7IQU4	Histone H2A/H2B/H3 domain-containing protein, org=Solanum lycopersicum		Solanum lycopersicum	YQKSTELLIR	_YQK[GlyGly (K)]STELLIR_	702	(K704)	1.1.1.1.1.1.1.1	132.262	145.853	142.136	161.689	218.296	230.491	268.398	220.301	116.343	116.242	202.65	8.41	9.94	34.4	-1.61097	0.000316785	0.0059005	1	Down
A3EX92	non-specific serine/threonine protein kinase, org=Solanum lycopersicum	PHOT1	Solanum lycopersicum	FLQGPETDPATVKK	_FLQGPETDPATVK[GlyGly (K)]K_	537	(K549)	1.1.1.1.1.1.1.1	494.34	483.342	365.871	437.273	1556.59	1560.81	1808.27	1056.26	837.281	738.28	1005.31	13.1	21.1	15.7	-3.35907	0.000324565	0.00595046	1	Down
P14278	Chlorophyll a-b binding protein 4, chloroplastic, org=Solanum lycopersicum	CAB4	Solanum lycopersicum	IYPGGAFDPLGLADDPEAFAELKVK	_IYPGGAFDPLGLADDPEAFAELK[GlyGly (K)]VK_	188	(K210)	-.1.-.1.1.1.-.1	23.6687	34.1139	20.7498	23.1938	69.8269	73.2264	119.611	80.3462	61.3019	40.3786	20.8196	23.3	26.8	49.6	-3.3719	0.000333058	0.00603105	0.75	Down
E7DN64	Delta-amyrin synthase, org=Solanum lycopersicum	TTS2	Solanum lycopersicum	FVGPITPLILKLR	_FVGPITPLILK[GlyGly (K)]LR_	275	(K285)	-.-.-.-.-.1.1.1	1.95895	3.61853	2.77988	6.72953	74.9488	91.7465	38.2864	29.1556	1.6551	1.64748	20.6507	55.3	50.7	137	-15.5193	0.00034282	0.00611791	0.75	Down
A0A3Q7HXK5	pyridoxal 5'-phosphate synthase (glutamine hydrolyzing), org=Solanum lycopersicum	101257782	Solanum lycopersicum	NMDDDEVFTFAKK	_NM[Oxidation (M)]DDDEVFTFAK[GlyGly (K)]K_	193	(M194,K204)	1.1.1.1.1.1.1.1	1711.24	1366.5	999.399	875.322	6298.1	3595.03	6822.01	6203.72	2576.85	3676.81	3909.32	30.5	25.3	21	-4.62777	0.000343778	0.00612066	1	Down
A0A3Q7FXR7	Bet v I/Major latex protein domain-containing protein, org=Solanum lycopersicum	101266019	Solanum lycopersicum	DLEGHLHKI	_DLEGHLHK[GlyGly (K)]I_	139	(K146)	2.1.2.2.1.2.2.2	905.159	893.56	584.916	777.257	1865.23	1780.44	2610.92	2467.06	1446.39	1398.56	1537.57	18.8	19.2	4.83	-2.75987	0.000354491	0.00619032	1	Down
A0A3Q7J8Z8	DUF642 domain-containing protein, org=Solanum lycopersicum	101250580	Solanum lycopersicum	AVKYVDADHFTVPEGKR	_AVK[GlyGly (K)]YVDADHFTVPEGKR_	248	(K250)	1.1.1.1.1.1.1.1	527.661	426.65	228.126	419.155	4579.97	4465.84	7305.93	2184.37	2127.59	2199.99	1474.83	31.2	45.2	20.7	-11.5736	0.000360304	0.00623687	1	Down
A0A3Q7G4W7	inositol-3-phosphate synthase, org=Solanum lycopersicum	544226	Solanum lycopersicum	NTLIGGDDFKSGQTK	_NTLIGGDDFK[GlyGly (K)]SGQTK_	299	(K308)	2.1.2.2.2.2.2.2	1227.69	927.768	1152.33	1316.19	3728.1	4239.71	3235.15	5858.38	2227.28	2431.3	2141.73	14.4	26.7	6.56	-3.68975	0.000362957	0.00626291	1	Down
A0A3Q7I9U4	Adenosylhomocysteinase, org=Solanum lycopersicum	544304	Solanum lycopersicum	LVGVSEETTTGVKR	_LVGVSEETTTGVK[GlyGly (K)]R_	199	(K211)	1.1.1.1.1.1.1.1	363.411	438.666	365.434	435.743	611.835	752.304	759.022	643.006	526.91	540.785	434.504	10.5	10.9	11.5	-1.72534	0.000371602	0.00632943	1	Down
A0A3Q7G4W7	inositol-3-phosphate synthase, org=Solanum lycopersicum	544226	Solanum lycopersicum	YVPYVGDSKR	_YVPYVGDSK[GlyGly (K)]R_	388	(K396)	1.1.2.1.2.2.2.2	320.944	338.354	520.443	368.935	1757.4	2018.58	1886.66	1880.98	974.649	833.299	1016.36	23.5	5.66	10.2	-4.87101	0.000373011	0.00634364	1	Down
A0A3Q7EQX6	FAD-binding FR-type domain-containing protein, org=Solanum lycopersicum	101246763	Solanum lycopersicum	KADILQQNEASLDSNFGEAR	_K[GlyGly (K)]ADILQQNEASLDSNFGEAR_	651	(K651)	1.1.1.1.1.1.1.1	107.35	88.9247	250.444	157.849	1349.72	1404.84	1685.47	794.66	642.956	709.92	705.004	47.9	28.5	5.44	-8.65855	0.000374847	0.00636	1	Down
Q5NE20	Carbonic anhydrase, org=Solanum lycopersicum	ca2	Solanum lycopersicum	LLSEKAELGPVAAAR	_LLSEK[GlyGly (K)]AELGPVAAAR_	80	(K84)	1.1.1.1.2.2.2.2	300.52	107.823	194.278	200.068	3904.03	2946.17	3823.46	3460.56	1404.34	1524.27	1456.15	39.3	12.4	4.12	-17.6086	0.000374878	0.00636	1	Down
E9NMH3;K4B428	Aquaporin;Plasmamembrane intrinsic protein 28, org=Solanum lycopersicum	;PIP2;8	Solanum lycopersicum	SKEVIEEGQVQQHGK	_[Acetyl (Protein N-term)]SK[GlyGly (K)]EVIEEGQVQQHGK_	2;2	(K3);(K3)	2.1.2.2.2.2.2.2	1574.67	1627.29	2037.5	1821.79	12390.1	13764.4	12946.8	7193.25	6170.72	5642.76	6915.13	11.9	25.7	10.2	-6.55614	0.000375045	0.00636	1	Down
A0A3Q7GJM0;B6C9K3	Phosphoinositide phospholipase C, org=Solanum lycopersicum		Solanum lycopersicum	AVVTHGKEIIR	_AVVTHGK[GlyGly (K)]EIIR_	357;357	(K363);(K363)	1.1.1.1.1.1.1.1	44.3102	56.2605	65.9735	55.4762	198.364	275.489	272.501	155.608	196.001	156.799	92.7456	16	26	35.1	-4.06252	0.000382011	0.00643113	1	Down
A0A3Q7IKH3	C2 domain-containing protein, org=Solanum lycopersicum		Solanum lycopersicum	VTAANKDEVLGR	_VTAANK[GlyGly (K)]DEVLGR_	273	(K278)	1.1.1.1.1.1.1.1	211.508	293.64	278.352	247.542	708.591	783.638	960.627	564.975	738.182	559.978	509.67	14.1	21.8	19.9	-2.92697	0.000400755	0.00660413	1	Down
A0A3Q7HXI6	LIMR family protein, org=Solanum lycopersicum	101253118	Solanum lycopersicum	KATDALHQEER	_K[GlyGly (K)]ATDALHQEER_	268	(K268)	1.1.1.1.1.1.1.1	123.01	89.1785	106.006	147.873	444.549	390.486	435.492	260.015	299.263	278.262	298.431	21.5	22.2	4.07	-3.28395	0.000403869	0.0066266	1	Down
A0A3Q7INW1	Protein kinase domain-containing protein, org=Solanum lycopersicum	101250851	Solanum lycopersicum	SEIAVLTKVR	_SEIAVLTK[GlyGly (K)]VR_	629	(K636)	1.1.1.2.2.2.2.2	87.4349	43.4832	23.8368	98.0057	803.458	3545.16	1677.96	918.26	660.702	935.499	578.324	55.9	73	25.8	-27.476	0.000446994	0.0070161	1	Down
A0A3Q7GZW2	NAD-dependent epimerase/dehydratase domain-containing protein, org=Solanum lycopersicum	101253094	Solanum lycopersicum	AFVQVLGNEKASK	_AFVQVLGNEK[GlyGly (K)]ASK_	256	(K265)	1.1.1.1.1.1.1.1	200.354	142.744	158.967	110.22	768.468	410.466	750.327	534.205	255.571	370.883	196.37	24.5	28.2	32.4	-4.0234	0.000450579	0.00702467	1	Down
V5YNW6	Plasmamembrane intrinsic protein 21, org=Solanum lycopersicum	PIP2;1	Solanum lycopersicum	AKDMEVGTEYAPK	_AK[GlyGly (K)]DM[Oxidation (M)]EVGTEYAPK_	2	(K3,M5)	1.1.1.1.1.1.1.1	339.16	448.376	720.952	654.832	3581.99	3134.05	3804.99	1731.95	1404.28	1596.27	1717.44	32.8	30.4	10	-5.66397	0.000453152	0.00703426	1	Down
A0A3Q7JFZ0	Protein kinase domain-containing protein, org=Solanum lycopersicum		Solanum lycopersicum	GGFGVVYKGELDDGTK	_GGFGVVYK[GlyGly (K)]GELDDGTK_	600	(K607)	-.-.-.-.1.1.1.-	2.52538	2.50201	0.829866	2.50945	160.828	30.1435	124.026	46.5644	6.99302	2.31234	57.6211	40.2	68.9	137	-43.2144	0.000479208	0.00723525	0.75	Down
Q9SPD5	Plasma membrane ATPase, org=Solanum lycopersicum	LHA2	Solanum lycopersicum	CTKEGLTGTAAQER	_C[Carbamidomethyl (C)]TK[GlyGly (K)]EGLTGTAAQER_	32	(C32,K34)	1.1.1.1.1.1.1.1	38.5321	56.4364	49.8351	57.8667	191.771	227.395	266.97	134.442	147.922	129.989	122.317	17.4	27.4	9.85	-4.04883	0.000480308	0.00724433	1	Down
A0A3Q7JD22	Protein kinase domain-containing protein, org=Solanum lycopersicum		Solanum lycopersicum	GISNVSPVVEGGNNQAAPVKFSR	_GISNVSPVVEGGNNQAAPVK[GlyGly (K)]FSR_	387	(K406)	1.1.1.1.1.1.1.1	255.049	114.51	228.364	302.012	985.68	2648.03	1687.15	1393.13	851.575	932.511	819.133	35.4	42.1	6.73	-7.46053	0.000510707	0.00749793	1	Down
A0A3Q7GWT1	Serine incorporator, org=Solanum lycopersicum	101264433	Solanum lycopersicum	SLLASEELESGKGSPEAR	_SLLASEELESGK[GlyGly (K)]GSPEAR_	320	(K331)	1.-.1.-.1.1.-.1	41.3312	27.3011	27.0781	26.112	219.334	175.241	131.238	98.6076	91.5872	79.4393	76.3588	23.9	33.7	9.76	-5.12567	0.000522575	0.00758787	0.75	Down
A0A3Q7HFE2	EF-hand domain-containing protein, org=Solanum lycopersicum	101244201	Solanum lycopersicum	KQCILLFEELNK	_K[GlyGly (K)]QC[Carbamidomethyl (C)]ILLFEELNK_	352	(K352,C354)	-.-.-.-.1.1.1.1	4.54645	2.17287	1.26682	3.72548	33.7393	72.8861	74.4413	21.2972	20.4891	80.4229	15.5788	50.6	53.6	93	-17.2789	0.000527308	0.00762612	1	Down
A0A3Q7IEV3	Dynamin-type G domain-containing protein, org=Solanum lycopersicum		Solanum lycopersicum	VNGGAFIGSDGLQFPHKLIPNAGMR	_VNGGAFIGSDGLQFPHK[GlyGly (K)]LIPNAGM[Oxidation (M)]R_	458	(K474,M481)	-.-.1.1.1.1.1.1	155.787	70.423	94.6775	76.815	1165.34	587.135	1156.6	462.857	330.805	376.25	503.864	39.2	44	22.2	-8.47851	0.000530166	0.00763958	1	Down
A0A3Q7H2S1;K4LP77	Uncharacterized protein;AGO4B, org=Solanum lycopersicum		Solanum lycopersicum	MQILSNALKINNYDAEPLLR	_M[Oxidation (M)]QILSNALK[GlyGly (K)]INNYDAEPLLR_	425;425	(M425,K433);(M425,K433)	1.-.1.-.1.1.1.1	71.5672	67.3268	53.7407	49.6504	237.688	323.703	373.453	184.295	82.309	182.231	203.975	17.4	30.3	41.5	-4.61909	0.00055761	0.00784468	1	Down
A0A3Q7JD76	Glyceraldehyde-3-phosphate dehydrogenase, org=Solanum lycopersicum	101249445	Solanum lycopersicum	KAADGPLNGILAVCDEPLVSVDFR	_K[GlyGly (K)]AADGPLNGILAVC[Carbamidomethyl (C)]DEPLVSVDFR_	350	(K350,C363)	-.-.-.-.1.1.1.1	2.60738	1.98846	1.45931	3.03314	528.416	141.285	288.94	79.6479	109.725	79.614	84.5334	30.4	76.9	17.7	-114.245	0.000593032	0.00813162	1	Down
Q41328	Pto-interacting protein 1, org=Solanum lycopersicum	PTI1	Solanum lycopersicum	GLEYLHEKAQPHIIHR	_GLEYLHEK[GlyGly (K)]AQPHIIHR_	182	(K189)	-.-.1.-.1.-.1.1	1.28724	3.20203	3.97883	1.29199	52.736	45.007	71.7407	69.3751	57.3051	44.5051	46.0831	56	21.7	14.2	-24.473	0.000596267	0.0081478	0.75	Down
A0A3Q7HYL6	Uncharacterized protein, org=Solanum lycopersicum		Solanum lycopersicum	TTQSLLSAVIHVNEKYLR	_TTQSLLSAVIHVNEK[GlyGly (K)]YLR_	1216	(K1230)	1.1.1.1.1.1.1.1	44.8125	70.8039	151.793	76.072	606.534	947.884	923.56	446.426	422.714	384.588	368.51	53.6	33.6	7.1	-8.51402	0.000609068	0.00822478	1	Down
A0A3Q7HXB8	Cytochrome P450, org=Solanum lycopersicum		Solanum lycopersicum	ALLMDLVVGGTDTTSNAVEFAMAEILNKPDILRK	_ALLMDLVVGGTDTTSNAVEFAMAEILNK[GlyGly (K)]PDILRK_	818	(K845)	-.1.1.1.-.1.1.-	101.54	40.3025	58.1062	54.0263	448.54	243.44	686.676	360.739	1.59063	2.72746	3.33997	41.7	43.2	34.8	-6.84869	0.000613934	0.00826488	0.75	Down
Q2QJT5	ASR4, org=Solanum lycopersicum	Asr4	Solanum lycopersicum	TSTYGDNTYGEKTSYGDDTYGK	_TSTYGDNTYGEK[GlyGly (K)]TSYGDDTYGK_	41	(K52)	1.1.1.1.1.1.1.1	24.1815	39.7174	38.4583	33.0706	89.2477	68.3519	101.804	109.186	49.8032	58.475	85.4089	20.9	19.4	28.8	-2.72166	0.000628611	0.0083567	1	Down
E9NMH3;K4B428	Aquaporin;Plasmamembrane intrinsic protein 28, org=Solanum lycopersicum	;PIP2;8	Solanum lycopersicum	SKEVIEEGQVQQHGKDYVDPPPAPLLDFAELK	_[Acetyl (Protein N-term)]SK[GlyGly (K)]EVIEEGQVQQHGKDYVDPPPAPLLDFAELK_	2;2	(K3);(K3)	1.1.1.1.1.1.1.1	56.2866	25.5705	33.0248	21.9576	134.615	277.694	239.602	153.045	154.066	103.303	134.481	45.1	34	19.6	-5.88249	0.000629369	0.00836422	1	Down
A0A3Q7JFZ0	Protein kinase domain-containing protein, org=Solanum lycopersicum		Solanum lycopersicum	MVKIAISDETK	_M[Oxidation (M)]VK[GlyGly (K)]IAISDETK_	540	(M540,K542)	-.1.-.1.1.1.1.1	55.2009	106.932	52.3396	37.5332	1439.6	521.801	1201.31	424.654	276.413	143.982	466.713	48.1	55.8	54.9	-14.2352	0.000639597	0.0084512	1	Down
A0A3Q7JE01	Enoyl reductase (ER) domain-containing protein, org=Solanum lycopersicum	101248372	Solanum lycopersicum	FVEMVTPHIKEGK	_FVEM[Oxidation (M)]VTPHIK[GlyGly (K)]EGK_	294	(M297,K303)	2.2.2.2.2.2.2.2	806.047	640.504	665.915	601.653	1510.84	1590.98	1682.99	1126.59	1008.35	1027.25	1240.34	13.1	16.5	11.8	-2.17802	0.000640258	0.00845739	1	Down
A0A3Q7ILD3	5-methyltetrahydropteroyltriglutamate--homocysteine S-methyltransferase, org=Solanum lycopersicum	101264078	Solanum lycopersicum	SDEKLLSVFR	_SDEK[GlyGly (K)]LLSVFR_	675	(K678)	2.2.2.2.2.2.2.2	1980.04	2575.82	2132.77	2645.56	3672.24	4261.83	4316.02	4893.21	3187.88	3457.26	3351.75	14	11.6	4.07	-1.83661	0.00065448	0.00856539	1	Down
A0A3Q7H093	EF-hand domain-containing protein, org=Solanum lycopersicum		Solanum lycopersicum	ELKEAFDLYDQDHNGR	_ELK[GlyGly (K)]EAFDLYDQDHNGR_	90	(K92)	2.2.2.2.2.2.2.2	643.034	766.233	528.87	803.552	1937.22	1316.99	1698.83	1397.82	1074.34	1112.86	941.575	18.2	18	8.62	-2.3164	0.000660462	0.00860294	1	Down
A0A3Q7IR84	Protein kinase domain-containing protein, org=Solanum lycopersicum	101254257	Solanum lycopersicum	SADVGAVSKQVEVEIPEER	_SADVGAVSK[GlyGly (K)]QVEVEIPEER_	278	(K286)	1.1.1.1.1.1.1.1	797.549	781.169	1452	1097.69	4245.89	3703.72	4285.49	2456.92	2227.09	2473.93	2352.56	30.6	23.2	5.25	-3.55876	0.000666669	0.00863363	1	Down
A0A3Q7I384	Geraniol 10-hydroxylase, org=Solanum lycopersicum		Solanum lycopersicum	LHGGIAPKDLDMEEK	_LHGGIAPK[GlyGly (K)]DLDM[Oxidation (M)]EEK_	375	(K382,M386)	-.-.-.1.2.2.2.2	11.1557	4.17835	2.76999	48.456	4219.08	563.89	4911.07	1271.25	587.748	836.145	788.717	129	78.2	17.9	-164.743	0.000694227	0.00879782	1	Down
A0A3Q7HDG3	Endoglucanase, org=Solanum lycopersicum		Solanum lycopersicum	DLTLDNKEK	_DLTLDNK[GlyGly (K)]EK_	1057	(K1063)	2.2.2.2.2.2.2.2	85.7702	140.967	178.27	146.976	754	646.962	721.928	355.007	356.233	344.733	411.126	27.9	29.4	9.57	-4.48908	0.000734901	0.00904704	1	Down
A0A3Q7I0X4	Chlorophyll a-b binding protein, chloroplastic, org=Solanum lycopersicum	101249002	Solanum lycopersicum	NAELDPEKR	_NAELDPEK[GlyGly (K)]R_	201	(K208)	1.1.1.1.2.2.2.2	87.8763	37.0908	62.5193	56.1532	484.326	420.466	493.468	398.782	193.093	343.07	187.23	34.4	10.4	36.6	-7.37582	0.000752315	0.00913505	1	Down
A0A3Q7GNM9	inositol-3-phosphate synthase, org=Solanum lycopersicum	543809	Solanum lycopersicum	AKVFEVDLQK	_AK[GlyGly (K)]VFEVDLQK_	156	(K157)	1.1.1.1.1.1.1.1	51.9733	93.421	105.874	57.1997	298.128	267.941	271.094	505.8	163.293	159.818	203.075	34.5	34	13.7	-4.35366	0.000768846	0.00924666	1	Down
A0A3Q7G1B9	Ubiquitin-specific protease family C19-related protein, org=Solanum lycopersicum	101263804	Solanum lycopersicum	SGQLEPAASFKK	_SGQLEPAASFK[GlyGly (K)]K_	135	(K145)	-.-.1.1.1.1.1.1	34.8522	13.7304	17.3535	24.7225	98.2501	112.836	206.381	91.7466	52.3132	34.7369	39.7408	41.1	42	21.4	-5.61682	0.000778075	0.00929767	1	Down
A0A3Q7IQ33	Uncharacterized protein, org=Solanum lycopersicum		Solanum lycopersicum	NDFGIIIGKEKDDSFK	_NDFGIIIGKEK[GlyGly (K)]DDSFK_	472	(K482)	1.1.1.1.1.1.1.1	177.728	207.336	300.933	270.216	878.223	714.47	856.606	495.407	439.054	431.579	577.967	23.6	23.9	17.1	-3.07955	0.000787793	0.00932809	1	Down
A0A3Q7FH53	Short-chain dehydrogenase TIC 32, chloroplastic, org=Solanum lycopersicum		Solanum lycopersicum	DAIVTEIPAAKVDTMELDLSSLASVKK	_DAIVTEIPAAK[GlyGly (K)]VDTM[Oxidation (M)]ELDLSSLASVKK_	71	(K81,M85)	1.1.1.1.1.1.1.1	60.1849	111.371	144.153	129.145	589.06	439.873	738.599	420.424	274.638	250.171	343.595	32.9	27.1	16.7	-4.91837	0.00080648	0.00944634	1	Down
A0A3Q7EMX2	Small ribosomal subunit protein uS10 domain-containing protein, org=Solanum lycopersicum		Solanum lycopersicum	AAYAAMKPTKPGLEEPAEMIHK	_[Acetyl (Protein N-term)]AAYAAM[Oxidation (M)]K[GlyGly (K)]PTK[GlyGly (K)]PGLEEPAEM[Oxidation (M)]IHK_	2	(M7,K8,K11,M20)	1.1.1.1.1.1.1.1	2091.57	1552.22	1753.88	1945.39	3230.74	3426.72	3657.04	3243.6	2187.87	3005.19	2853.96	12.8	5.89	16.2	-1.84638	0.000806548	0.00944634	1	Down
A0A3Q7ESS4	Protein kinase domain-containing protein, org=Solanum lycopersicum		Solanum lycopersicum	GGFGTVYKGELHDGTK	_GGFGTVYK[GlyGly (K)]GELHDGTK_	1037	(K1044)	-.-.-.-.1.1.-.1	1.53698	2.78967	1.29914	6.81511	96.1581	60.9374	78.369	36.1618	1.6063	5.25471	1.59881	82.1	37.7	74.8	-21.8333	0.000819124	0.00954237	0.75	Down
A0A0C5CHE6;P27065	Ribulose bisphosphate carboxylase large chain, org=Solanum lycopersicum	rbcL	Solanum lycopersicum	LTYYTPEYQTKDTDILAAFR	_LTYYTPEYQTK[GlyGly (K)]DTDILAAFR_	22;22	(K32);(K32)	1.1.1.1.1.1.1.1	369.023	276.706	266.196	260.397	1034.61	816.979	704.759	589.349	569.77	430.674	549.179	17.4	24.1	14.5	-2.6833	0.000848417	0.00972769	1	Down
A0A3Q7IPZ4	Histone H2B, org=Solanum lycopersicum		Solanum lycopersicum	TPVAEKAPAEK	_TPVAEK[GlyGly (K)]APAEK_	135	(K140)	1.1.1.1.1.1.1.1	155.082	126.974	136.332	120.497	195.097	206.822	216.635	229.13	172.691	159.836	231.533	11.2	6.82	20.3	-1.57303	0.00084933	0.00973559	1	Down
A0A3Q7FPH8	DC-UbP/UBTD2 N-terminal domain-containing protein, org=Solanum lycopersicum	101257726	Solanum lycopersicum	EEFWDTAPHYGGKK	_EEFWDTAPHYGGK[GlyGly (K)]K_	40	(K52)	2.3.3.3.3.3.3.3	3885.34	2868.45	5658.14	4645.99	17715.5	10929.9	21348.8	12551.7	8971.3	9689.31	7907.56	27.7	30.6	10.1	-3.66667	0.000869877	0.00984175	1	Down
A0A3Q7ENJ9;A7LI54;Q0GA16	non-specific serine/threonine protein kinase, org=Solanum lycopersicum	;PHOT2;	Solanum lycopersicum	EKALGSITEVVQTVK	_EK[GlyGly (K)]ALGSITEVVQTVK_	290;290;290	(K291);(K291);(K291)	1.1.-.-.1.1.-.1	30.5052	17.2832	23.6557	16.2728	70.4576	80.734	102.094	51.5257	18.5742	56.8032	36.4383	30	27.7	51.3	-3.47494	0.00087742	0.00988375	0.75	Down
A0A3Q7EU63	Plant heme peroxidase family profile domain-containing protein, org=Solanum lycopersicum	101264261	Solanum lycopersicum	AKPIVDTEYIK	_[Acetyl (Protein N-term)]AK[GlyGly (K)]PIVDTEYIK_	2	(K3)	1.1.1.1.1.1.1.1	2159.95	2361.47	1961.17	1429.6	5904.84	3713.76	5229.67	4612.64	2861.82	3016.68	3147.42	20.2	19.1	4.75	-2.45961	0.000902262	0.0100453	1	Down
Q9SPD5	Plasma membrane ATPase, org=Solanum lycopersicum	LHA2	Solanum lycopersicum	TENQDAIDTAIVGMLSDPKEAR	_TENQDAIDTAIVGM[Oxidation (M)]LSDPK[GlyGly (K)]EAR_	372	(M385,K390)	1.1.1.1.1.1.1.1	413.047	421.529	215.28	266.185	2235.59	1716.43	1800.42	889.383	795.071	1018.3	938.438	31.6	33.9	12.3	-5.04682	0.000916048	0.0101386	1	Down
A0A3Q7FQQ0	Bidirectional sugar transporter SWEET, org=Solanum lycopersicum		Solanum lycopersicum	LPEIQKTEVIVK	_LPEIQK[GlyGly (K)]TEVIVK_	252	(K257)	1.-.1.1.1.-.1.1	186.579	156.538	210.67	124.628	1193	983.505	1096.01	496.733	229.194	284.604	348.213	22	32.8	20.7	-5.55597	0.000920251	0.010158	0.75	Down
A0A3Q7JFZ0	Protein kinase domain-containing protein, org=Solanum lycopersicum		Solanum lycopersicum	MVKIAISDETK	_MVK[GlyGly (K)]IAISDETK_	540	(K542)	-.1.1.1.-.1.1.1	213.059	106.564	166.185	103.662	884.203	392.126	788.346	621.065	343.983	282.545	153.86	35.6	32.1	37.3	-4.55619	0.000936644	0.0102308	0.75	Down
Q5NE20	Carbonic anhydrase, org=Solanum lycopersicum	ca2	Solanum lycopersicum	TEKYDTNPALYGELAK	_TEK[GlyGly (K)]YDTNPALYGELAK_	126	(K128)	-.-.-.-.1.-.1.1	1.34423	6.43115	4.33954	2.08261	143.251	202.67	196.349	169.172	54.7261	52.2713	33.7047	64.9	15.3	24.5	-50.1102	0.000945616	0.010272	0.75	Down
A0A3Q7J1T9	Uncharacterized protein, org=Solanum lycopersicum	101253972	Solanum lycopersicum	VLVHNHAEKDGSNDGGLVDFR	_VLVHNHAEK[GlyGly (K)]DGSNDGGLVDFR_	2	(K10)	1.1.1.-.1.1.1.1	18.72	89.6217	43.2718	33.1406	672.875	398.822	881.656	342.421	252.179	281.039	315.79	66.4	43.7	11.3	-12.4261	0.000945903	0.010272	1	Down
Q6E4P4	Carotenoid cleavage dioxygenase 1B, org=Solanum lycopersicum	CCD1B	Solanum lycopersicum	ILEDGDLQTLGMLDYDKR	_ILEDGDLQTLGM[Oxidation (M)]LDYDK[GlyGly (K)]R_	200	(M211,K216)	1.1.1.1.1.1.1.1	68.6159	72.3266	79.9207	61.7116	738.576	657.972	864.612	350.335	286.542	416.586	343.855	10.7	33.5	18.7	-9.24179	0.000952686	0.0103076	1	Down
Q9XEX9	Remorin 2, org=Solanum lycopersicum	rem-2	Solanum lycopersicum	AEATAVAAQPQPESTTPPPMAKSDDSK	_[Acetyl (Protein N-term)]AEATAVAAQPQPESTTPPPM[Oxidation (M)]AK[GlyGly (K)]SDDSK_	2	(M21,K23)	1.1.1.1.1.1.1.1	234.661	147.158	177.296	152.614	712.608	516.658	549.162	364.383	367.877	471.953	576.423	22.5	26.7	22.1	-3.01071	0.000976727	0.0103901	1	Down
A0A0C5CHE6;P27065	Ribulose bisphosphate carboxylase large chain, org=Solanum lycopersicum	rbcL	Solanum lycopersicum	LGLSAKNYGR	_LGLSAK[GlyGly (K)]NYGR_	178;178	(K183);(K183)	1.1.1.1.1.1.1.1	191.105	161.961	142.528	170.851	1555.32	824.997	1620.36	831.294	611.301	561.971	499.386	12.1	36.4	10.1	-7.25038	0.00098353	0.0104289	1	Down
A0A3Q7G465	Gfo/Idh/MocA-like oxidoreductase N-terminal domain-containing protein, org=Solanum lycopersicum	101260931	Solanum lycopersicum	HVLLEKPVALNVK	_HVLLEK[GlyGly (K)]PVALNVK_	97	(K102)	1.1.1.1.1.1.1.1	186.633	138.555	129.955	194.751	385.557	378.548	302.423	508.128	266.573	277.715	115.774	20.3	21.6	41.1	-2.42294	0.000983931	0.0104289	1	Down
A0A3Q7JDE8	Ubiquitin-like domain-containing protein, org=Solanum lycopersicum	101248858	Solanum lycopersicum	LAVLQFYKVDDSGKVQR	_LAVLQFYKVDDSGK[GlyGly (K)]VQR_	100	(K113)	2.2.2.2.2.2.2.2	719.352	611.234	614.523	838.543	3710.61	4847.04	5059.98	2282.52	2156.16	2116.04	2064.68	15.5	32.1	2.17	-5.71198	0.00101118	0.0105938	1	Down
A0A3Q7EUP5	HMG box domain-containing protein, org=Solanum lycopersicum		Solanum lycopersicum	PGLTHTQYKDLIWK	_PGLTHTQYK[GlyGly (K)]DLIWK_	136	(K144)	-.1.-.1.1.1.1.-	1364.82	1359.61	874.37	982.296	4333.14	2267.49	3474.86	3349.08	1716.94	2390.17	1803.13	22.2	25.2	18.6	-2.93043	0.00101216	0.0105964	0.75	Down
V5YNW6	Plasmamembrane intrinsic protein 21, org=Solanum lycopersicum	PIP2;1	Solanum lycopersicum	AKDMEVGTEYAPK	_[Acetyl (Protein N-term)]AK[GlyGly (K)]DM[Oxidation (M)]EVGTEYAPK_	2	(K3,M5)	1.1.1.1.1.1.1.1	666.243	640.276	1115.36	783.061	6608.68	4386.91	6151.34	2526.26	2007.98	2412.93	3129.69	27.3	37.8	22.6	-6.13839	0.00107945	0.0109436	1	Down
A0A3Q7HE82	DC-UbP/UBTD2 N-terminal domain-containing protein, org=Solanum lycopersicum	101246736	Solanum lycopersicum	SQLMQLREEFWDTAPHYGGKK	_SQLM[Oxidation (M)]QLREEFWDTAPHYGGK[GlyGly (K)]K_	34	(M37,K53)	2.1.2.2.2.2.2.2	374.072	302.191	338.611	379.062	1464.51	1892.09	2222.4	1091.03	1000.78	957.947	989.627	10.3	29.6	2.26	-4.78504	0.00108107	0.010952	1	Down
E9NMH3;K4B428	Aquaporin;Plasmamembrane intrinsic protein 28, org=Solanum lycopersicum	;PIP2;8	Solanum lycopersicum	EVIEEGQVQQHGKDYVDPPPAPLLDFAELK	_EVIEEGQVQQHGK[GlyGly (K)]DYVDPPPAPLLDFAELK_	4;4	(K16);(K16)	1.1.1.1.1.1.1.1	61.2626	49.9289	88.8596	68.5618	223.343	422.136	304.877	183.288	208.519	142.103	255.319	24.4	37.2	28.2	-4.22036	0.00115783	0.0113092	1	Down
A0A3Q7FLL6	Uncharacterized protein, org=Solanum lycopersicum		Solanum lycopersicum	ASLDHGFQPISVVSASESKA	_ASLDHGFQPISVVSASESK[GlyGly (K)]A_	355	(K373)	-.-.-.-.1.1.1.1	2.26803	2.4145	1.3381	3.21067	138.471	37.9612	225.342	49.516	61.8921	55.3584	29.6817	33.3	77.5	34.8	-48.887	0.00119223	0.0114464	1	Down
P07370	Chlorophyll a-b binding protein 1B, chloroplastic, org=Solanum lycopersicum	CAB1B	Solanum lycopersicum	KAVAKSAPSSSPWYGPDR	_K[GlyGly (K)]AVAK[GlyGly (K)]SAPSSSPWYGPDR_	37	(K37,K41)	1.1.1.1.1.1.1.1	984.056	1765.4	644.815	1365.6	11636.8	7087.6	14110.5	4325.26	4334.45	3701.97	3296.36	40.6	47.4	13.8	-7.80696	0.00120321	0.0114959	1	Down
A0A3Q7H037	4-coumarate--CoA ligase, org=Solanum lycopersicum		Solanum lycopersicum	GYLNDPEATTGTIDKER	_GYLNDPEATTGTIDK[GlyGly (K)]ER_	416	(K430)	1.1.1.1.1.1.1.1	110.227	93.5078	80.5286	105.558	508.501	249.719	429.864	324.917	130.913	132.505	201.32	13.6	30.1	25.9	-3.88127	0.0012764	0.0118536	1	Down
A0A3Q7ILD3	5-methyltetrahydropteroyltriglutamate--homocysteine S-methyltransferase, org=Solanum lycopersicum	101264078	Solanum lycopersicum	KAEHAFYLNWAVHSFR	_K[GlyGly (K)]AEHAFYLNWAVHSFR_	617	(K617)	1.-.-.-.1.-.1.1	13.4525	4.24424	1.37538	3.20016	108.688	225.433	309.647	208.288	1.55328	1.8942	3.78687	96.8	38.7	49.9	-38.2562	0.00131132	0.011987	0.75	Down
A0A3Q7FZW8	Uncharacterized protein, org=Solanum lycopersicum		Solanum lycopersicum	IQEGVFDVSNESSGIKVGYGR	_IQEGVFDVSNESSGIK[GlyGly (K)]VGYGR_	122	(K137)	1.-.1.1.1.1.1.1	70.0378	66.8444	81.9874	66.6342	170.548	156.936	153.337	112.403	75.3003	149.497	219.66	10.1	16.9	48.7	-2.07782	0.00131467	0.01199	1	Down
A0A3Q7I987	Proton gradient regulation 5, org=Solanum lycopersicum	101262255	Solanum lycopersicum	NGEKLGFLA	_NGEK[GlyGly (K)]LGFLA_	111	(K114)	1.1.1.1.1.1.1.1	93.4448	44.6021	107.296	55.2731	257.087	294.54	561.872	306.863	131.126	243.115	255.501	39.9	39.3	32.6	-4.72484	0.00133007	0.0120529	1	Down
A3EX92	non-specific serine/threonine protein kinase, org=Solanum lycopersicum	PHOT1	Solanum lycopersicum	LIKETAGNVDEAVR	_LIK[GlyGly (K)]ETAGNVDEAVR_	623	(K625)	1.-.1.1.1.1.1.1	32.163	45.9502	47.4781	21.7744	177.211	274.537	425.683	132.997	95.7975	198.987	96.1583	33.1	51.3	45.6	-6.8566	0.0013949	0.0123199	1	Down
A0A0C5CHE6;P27065	Ribulose bisphosphate carboxylase large chain, org=Solanum lycopersicum	rbcL	Solanum lycopersicum	VLAKALR	_VLAK[GlyGly (K)]ALR_	313;313	(K316);(K316)	1.1.1.1.1.1.1.1	172.24	173.757	189.59	182.713	1018.24	753.733	928.138	547.622	326.15	413.299	410.895	4.52	25.6	12.9	-4.52142	0.00140293	0.0123631	1	Down
A0A3Q7EU63	Plant heme peroxidase family profile domain-containing protein, org=Solanum lycopersicum	101264261	Solanum lycopersicum	LSELGFTPSSGSKATVR	_LSELGFTPSSGSK[GlyGly (K)]ATVR_	239	(K251)	1.1.1.1.1.1.1.1	125.155	88.8374	156.749	73.3037	447.992	443.829	362.731	285.179	154.82	150.969	225.021	33.7	20.1	23.6	-3.46751	0.00141919	0.0124296	1	Down
Q08451;V5YN05	Probable aquaporin PIP-type pTOM75;Plasmamembrane intrinsic protein 15, org=Solanum lycopersicum	;PIP1;5	Solanum lycopersicum	AENKEEDVKLGANK	_[Acetyl (Protein N-term)]AENKEEDVK[GlyGly (K)]LGANK_	2;2	(K10);(K10)	1.1.1.1.1.1.1.1	1781.36	2609.58	2000.89	2201.22	3722.2	4550.15	3643.2	3537.82	3357.92	3188.59	3053.94	16.4	12	4.76	-1.79836	0.00142536	0.0124507	1	Down
A0A3Q7JIX8	Kinesin motor domain-containing protein, org=Solanum lycopersicum		Solanum lycopersicum	SPELQSIKVSPVER	_SPELQSIK[GlyGly (K)]VSPVER_	817	(K824)	1.1.1.1.1.1.1.1	118.064	106.314	193.388	134.419	655.521	342.317	727.697	409.218	322.448	297.096	201.904	28	35	23.2	-3.86601	0.00143379	0.0124714	1	Down
A0A3Q7FF28	Methyltransferase, org=Solanum lycopersicum	101247376	Solanum lycopersicum	AVQLTGGSIDKENVQDNYK	_AVQLTGGSIDK[GlyGly (K)]ENVQDNYK_	35	(K45)	1.1.1.1.1.1.1.1	16.5311	21.8046	38.6753	38.8392	322.178	142.447	488.443	150.906	128.778	58.5972	65.1211	39.8	59.4	46.1	-9.52932	0.00146502	0.0126125	1	Down
A0A3Q7IR84	Protein kinase domain-containing protein, org=Solanum lycopersicum	101254257	Solanum lycopersicum	SSNILLTKSYEAR	_SSNILLTK[GlyGly (K)]SYEAR_	482	(K489)	1.1.1.1.1.1.-.1	111.62	126.689	146.941	146.139	213.498	297.335	347.174	274.224	224.809	139.442	117.832	12.8	19.6	35.2	-2.1307	0.00146612	0.0126167	1	Down
A0A3Q7GET4	ribose-5-phosphate isomerase, org=Solanum lycopersicum	101260137	Solanum lycopersicum	KDMGDLKDASDAILR	_K[GlyGly (K)]DM[Oxidation (M)]GDLKDASDAILR_	223	(K223,M225)	2.2.2.2.2.2.2.2	364.214	221.593	282.611	153.555	1140.38	619.122	1277.13	904.3	371.831	747.509	642.586	35.1	29.3	33	-3.8562	0.00148278	0.0126921	1	Down
A0A3Q7FPH8	DC-UbP/UBTD2 N-terminal domain-containing protein, org=Solanum lycopersicum	101257726	Solanum lycopersicum	EEFWDTAPHYGGKKEIWDALR	_EEFWDTAPHYGGK[GlyGly (K)]KEIWDALR_	40	(K52)	-.-.-.1.1.1.1.1	6.98715	5.96349	2.82758	3.80015	98.4446	361.493	211.5	51.0031	145.419	70.269	90.1008	39.1	76.5	38.2	-36.8999	0.00148667	0.0127006	1	Down
A0A3Q7FH53	Short-chain dehydrogenase TIC 32, chloroplastic, org=Solanum lycopersicum		Solanum lycopersicum	DAIVTEIPAAKVDTMELDLSSLASVK	_DAIVTEIPAAK[GlyGly (K)]VDTM[Oxidation (M)]ELDLSSLASVK_	71	(K81,M85)	1.1.1.1.1.1.1.1	321.781	450.492	259.091	458.792	2118.64	983.28	1575.32	1034.56	841.277	844.717	1269.31	26.4	37.3	25	-3.83302	0.00149744	0.0127528	1	Down
A0A3Q7EUQ6	Glycerate dehydrogenase, org=Solanum lycopersicum	100191110	Solanum lycopersicum	VGLDVFEDEPYMKPGLADMKNAVVVPHIASASK	_VGLDVFEDEPYM[Oxidation (M)]KPGLADM[Oxidation (M)]K[GlyGly (K)]NAVVVPHIASASK_	294	(M305,M312,K313)	1.1.1.1.1.1.1.1	148.141	217.094	75.6655	108.957	943.923	630.539	872.438	913.741	361.406	576.776	587.233	44.2	17	25.1	-6.11183	0.0015126	0.012803	1	Down
A0A3Q7FCI2	Uncharacterized protein, org=Solanum lycopersicum		Solanum lycopersicum	LGFNKNEDEEDSYLLEK	_LGFNK[GlyGly (K)]NEDEEDSYLLEK_	58	(K62)	-.1.1.1.1.1.1.1	54.843	41.3149	100.939	48.0092	568.002	319.712	662.423	207.305	172.423	218.21	117.469	44.1	48.2	29.8	-7.17013	0.00152636	0.0128535	1	Down
A0A3Q7EU63	Plant heme peroxidase family profile domain-containing protein, org=Solanum lycopersicum	101264261	Solanum lycopersicum	HYVELYAKDEDAFFR	_HYVELYAK[GlyGly (K)]DEDAFFR_	216	(K223)	2.2.2.2.2.2.2.2	273.649	291.988	381.51	218.509	748.985	644.242	1000.79	562.048	350.444	610.116	572.807	23.2	25.8	27.5	-2.53597	0.00155186	0.0129333	1	Down
K4CYU9	Small ribosomal subunit protein uS15 N-terminal domain-containing protein, org=Solanum lycopersicum	101251264	Solanum lycopersicum	KGLTPSQIGVILR	_K[GlyGly (K)]GLTPSQIGVILR_	43	(K43)	1.1.1.1.1.1.1.1	129.331	144.051	160.815	117.982	390.573	267.08	385.836	256.855	172.127	132.231	137.166	13.4	22.5	14.8	-2.35493	0.00155448	0.0129453	1	Down
A0A3Q7FAA6	monodehydroascorbate reductase (NADH), org=Solanum lycopersicum	101253550	Solanum lycopersicum	GHVVGSFLEGGTKEEYEAIAK	_GHVVGSFLEGGTK[GlyGly (K)]EEYEAIAK_	381	(K393)	1.1.1.1.1.1.1.1	29.8693	24.5595	33.3875	25.1063	135.684	108.396	93.2911	64.4507	54.2351	48.6975	98.2285	14.8	29.6	40.5	-3.55839	0.00156161	0.0129774	1	Down
A0A3Q7FF18	Importin N-terminal domain-containing protein, org=Solanum lycopersicum	101246483	Solanum lycopersicum	QAAGLLLKNNLR	_QAAGLLLK[GlyGly (K)]NNLR_	67	(K74)	-.-.1.1.1.1.1.1	69.5384	61.4504	89.121	42.7793	262.127	156.55	226.594	154.124	95.0328	152.731	82.5538	29.2	26.7	34	-3.04081	0.00158168	0.0130744	1	Down
K4DFV3	Plasmamembrane intrinsic protein 13, org=Solanum lycopersicum	101264708	Solanum lycopersicum	ETQPLGTAAQTDKDYK	_ETQPLGTAAQTDK[GlyGly (K)]DYK_	18	(K30)	1.1.1.1.1.1.1.1	279.817	374.241	202.15	248.876	1368.91	986.461	1165.71	594.399	471.582	449.249	649.391	26.3	32	21	-3.72413	0.00158737	0.0130991	1	Down
A0A3Q7G4W7	inositol-3-phosphate synthase, org=Solanum lycopersicum	544226	Solanum lycopersicum	DKVQQANYFGSLTQASTIR	_DK[GlyGly (K)]VQQANYFGSLTQASTIR_	94	(K95)	1.1.1.1.1.1.1.1	412.598	194.515	159.718	193.986	1512.63	1904.02	1505.79	1655.99	950.229	934.083	1025.38	48.3	11.3	5.02	-6.84669	0.00160185	0.013131	1	Down
A0A3Q7ESS4	Protein kinase domain-containing protein, org=Solanum lycopersicum		Solanum lycopersicum	KAIDHTIDLDEDTLASVSK	_K[GlyGly (K)]AIDHTIDLDEDTLASVSK_	1260	(K1260)	2.2.2.2.2.2.2.2	311.085	218.931	344.988	264.073	1968.42	4613.25	2939.73	1383.14	923.62	1066.95	1018.15	19.3	51.8	7.27	-9.57313	0.00166792	0.0133691	1	Down
A0A3Q7F0U3	Long-chain-fatty-acid--CoA ligase, org=Solanum lycopersicum		Solanum lycopersicum	TYKEAYEETLQTGSALR	_TYK[GlyGly (K)]EAYEETLQTGSALR_	80	(K82)	1.1.1.1.1.1.1.1	106.21	113.43	99.1663	99.2195	568.119	533.479	575.396	301.504	135.922	279.816	205.251	6.51	26.3	34.8	-4.73296	0.00168051	0.0134072	1	Down
Q08451;V5YN05	Probable aquaporin PIP-type pTOM75;Plasmamembrane intrinsic protein 15, org=Solanum lycopersicum	;PIP1;5	Solanum lycopersicum	AENKEEDVKLGANK	_[Acetyl (Protein N-term)]AENK[GlyGly (K)]EEDVKLGANK_	2;2	(K5);(K5)	1.1.1.1.1.1.1.1	598.88	478.067	471.838	472.984	1668.89	1860.51	1875.91	1037.13	1152.32	883.674	1127.89	12.3	24.4	14.1	-3.18654	0.00168893	0.0134318	1	Down
A0A3Q7JE01	Enoyl reductase (ER) domain-containing protein, org=Solanum lycopersicum	101248372	Solanum lycopersicum	KTEGSYTDSFTPGSPIVGFGVAK	_K[GlyGly (K)]TEGSYTDSFTPGSPIVGFGVAK_	62	(K62)	1.1.1.1.1.1.1.1	179.68	170.88	136.162	181.741	273.719	324.333	245.468	252.683	149.417	152.298	273.083	12.7	13	36.8	-1.63988	0.0017214	0.0135389	1	Down
A0A3Q7IAT1	Plasma membrane-associated cation-binding protein 1, org=Solanum lycopersicum	101260974	Solanum lycopersicum	EEYSKEFEEK	_EEYSK[GlyGly (K)]EFEEK_	38	(K42)	2.2.2.2.2.2.1.2	956.158	978.075	925.547	785.308	2540.36	2231.31	2030.93	1541.56	1712.57	1764.62	1706.85	9.51	20.1	1.84	-2.28916	0.00175348	0.0136421	1	Down
P36181;Q53Z32	Heat shock cognate protein 80;Molecular chaperone Hsp90-2, org=Solanum lycopersicum	HSC80;	Solanum lycopersicum	RAPFDLFDTKK	_RAPFDLFDTK[GlyGly (K)]K_	317;317	(K326);(K326)	1.1.1.1.1.1.1.1	598.972	481.051	682.186	657.304	1189.47	1036.64	1060.16	885.371	816.45	798.769	1152.55	14.8	12	21.6	-1.72417	0.00179372	0.0138186	1	Down
A3EX92	non-specific serine/threonine protein kinase, org=Solanum lycopersicum	PHOT1	Solanum lycopersicum	QKTFSNILHK	_QK[GlyGly (K)]TFSNILHK_	919	(K920)	-.-.-.-.1.1.1.-	2.08799	4.27246	0.765229	3.53826	23.6489	17.997	87.3372	49.4258	27.1037	41.0432	28.5744	58.5	70.9	23.8	-16.7301	0.00179477	0.0138231	0.75	Down
A0A3Q7FZ63	Actin, org=Solanum lycopersicum	101260631	Solanum lycopersicum	TSSSVEKSYELPDGQVITIGAER	_TSSSVEK[GlyGly (K)]SYELPDGQVITIGAER_	234	(K240)	1.1.1.1.1.1.1.1	484.653	484.227	676.475	583.736	881.409	1193.37	891.151	994.142	584.303	767.555	913.283	16.6	14.6	21.8	-1.77654	0.00179623	0.0138257	1	Down
A0A3Q7IY09	Uncharacterized protein, org=Solanum lycopersicum		Solanum lycopersicum	LLFQAVKEER	_LLFQAVK[GlyGly (K)]EER_	103	(K109)	1.-.1.-.1.1.1.1	83.9124	83.5545	82.2123	99.535	230.23	145.844	211.101	180.51	51.8718	192.237	74.0388	9.38	19.2	71.2	-2.19832	0.0018206	0.0138737	1	Down
A0A3Q7FR52	Nucleobase-ascorbate transporter 6, org=Solanum lycopersicum	101253471	Solanum lycopersicum	AAKSDEPVPHPPK	_[Acetyl (Protein N-term)]AAK[GlyGly (K)]SDEPVPHPPK_	2	(K4)	1.1.1.1.1.1.1.1	425.696	493.764	482.462	555.685	1995.52	1585.86	2118.88	1103.22	932.998	1027.12	1017.54	10.9	27	5.22	-3.4754	0.00184187	0.0139335	1	Down
E9NMH3;K4B428	Aquaporin;Plasmamembrane intrinsic protein 28, org=Solanum lycopersicum	;PIP2;8	Solanum lycopersicum	SKEVIEEGQVQQHGKDYVDPPPAPLLDFAELK	_[Acetyl (Protein N-term)]SKEVIEEGQVQQHGK[GlyGly (K)]DYVDPPPAPLLDFAELK_	2;2	(K16);(K16)	-.1.1.1.1.1.1.1	78.2028	46.1285	46.7949	23.1616	227.195	303.854	365.216	187.883	160.58	130.015	284.161	46.5	29.2	42.6	-5.58011	0.00185043	0.013962	1	Down
A0A3Q7IST6	ABC transporter B family member 1, org=Solanum lycopersicum		Solanum lycopersicum	LSSQSQEALSKAGNTVEQTVVQIR	_LSSQSQEALSK[GlyGly (K)]AGNTVEQTVVQIR_	260	(K270)	1.1.1.1.1.1.1.1	90.7225	64.4927	186.05	86.2089	656.39	575.339	668.73	268.919	281.934	300.158	285.315	50.5	34.5	3.35	-5.07488	0.00188776	0.0140471	1	Down
Q5NE21	Carbonic anhydrase, org=Solanum lycopersicum	ca1	Solanum lycopersicum	NPELFGQLAKGQSPK	_NPELFGQLAK[GlyGly (K)]GQSPK_	79	(K88)	1.-.-.1.1.1.1.1	107.819	76.3945	88.3691	95.1935	425.074	216.691	344.302	242.92	173.304	115.393	185.655	14.3	31.2	23.7	-3.34167	0.00190771	0.0141085	1	Down
A0A3Q7GZW2	NAD-dependent epimerase/dehydratase domain-containing protein, org=Solanum lycopersicum	101253094	Solanum lycopersicum	AGRPIPIPNSGMQITQLGHVKDLAK	_AGRPIPIPNSGM[Oxidation (M)]QITQLGHVK[GlyGly (K)]DLAK_	231	(M242,K251)	1.1.1.1.1.1.1.1	202.933	170.709	77.2783	73.0192	1070.48	754.458	1003.19	610.439	337.762	420.846	544.764	50.3	25	24	-6.5629	0.0019294	0.0141848	1	Down
K4DFV3	Plasmamembrane intrinsic protein 13, org=Solanum lycopersicum	101264708	Solanum lycopersicum	AENKEEDVNLGANKYR	_[Acetyl (Protein N-term)]AENK[GlyGly (K)]EEDVNLGANKYR_	2	(K5)	1.1.1.1.1.1.1.1	439.565	447.138	552.536	589.792	4037.07	3989.04	4311.03	1685.46	1662.22	1761.12	2146.29	14.9	34.9	13.8	-6.91098	0.00194151	0.0142162	1	Down
A0A3Q7H2Y1	Clu domain-containing protein, org=Solanum lycopersicum		Solanum lycopersicum	LFSYKEVALAPPGTIVK	_LFSYK[GlyGly (K)]EVALAPPGTIVK_	1369	(K1373)	-.1.1.1.-.-.1.1	148.476	100.558	122.605	79.5656	354.959	263.694	243.027	266.688	202.507	141.163	89.3565	26.2	17.6	39.2	-2.5008	0.00194414	0.0142207	0.75	Down
A0A3Q7H126;A0A3Q7HHL0	Tubulin alpha chain, org=Solanum lycopersicum	101244864;101254013	Solanum lycopersicum	LSVDYGKK	_LSVDYGK[GlyGly (K)]K_	157;157	(K163);(K163)	1.-.1.-.1.1.1.1	8.59846	15.4757	29.3897	16.3811	90.8723	126.325	144.388	106.022	86.3537	124.328	96.0844	49.7	20	19.3	-6.69493	0.00195995	0.0142592	1	Down
A0A3Q7GX28	DNA/RNA-binding protein Alba-like domain-containing protein, org=Solanum lycopersicum	101260443	Solanum lycopersicum	MEGITEGVNKMSVSETQKK	_[Acetyl (Protein N-term)]M[Oxidation (M)]EGITEGVNK[GlyGly (K)]M[Oxidation (M)]SVSETQKK_	1	(M1,K10,M11)	1.1.1.1.1.1.1.1	166.743	240.992	352.978	170.317	743.83	918.774	859.502	507.57	511.455	519.964	675.935	37.4	24	16.3	-3.25411	0.00201252	0.0144211	1	Down
A0A3Q7HG29	Multifunctional fusion protein, org=Solanum lycopersicum		Solanum lycopersicum	ALNDQHVLLEGTLLKPNMVTPGSDSPK	_ALNDQHVLLEGTLLK[GlyGly (K)]PNM[Oxidation (M)]VTPGSDSPK_	690	(K704,M707)	-.-.-.-.1.1.1.1	4.36912	2.57926	4.43578	4.17063	139.327	40.94	153.368	301.265	99.7207	93.1259	122.328	22.6	67.7	14.6	-40.817	0.00202254	0.014448	1	Down
A0A3Q7F0U3	Long-chain-fatty-acid--CoA ligase, org=Solanum lycopersicum		Solanum lycopersicum	YKLEIDDLYKR	_YK[GlyGly (K)]LEIDDLYKR_	646	(K647)	1.1.1.1.1.1.1.1	32.7451	35.7966	56.3268	96.024	322.001	259.071	396.316	219.024	189.77	144.385	173.55	52.8	25.9	13.6	-5.41627	0.00209053	0.0146646	1	Down
A0A3Q7GAR8	Major facilitator superfamily (MFS) profile domain-containing protein, org=Solanum lycopersicum	101259222	Solanum lycopersicum	KEGEEVTEPFLR	_K[GlyGly (K)]EGEEVTEPFLR_	275	(K275)	1.1.1.1.1.1.1.1	108.853	72.5925	254.044	84.6095	1186.03	594.684	912.454	492.049	274.167	315.36	394.434	64.6	39.6	18.6	-6.12425	0.00212385	0.0147517	1	Down
A0A3Q7G9I3	GH10 domain-containing protein, org=Solanum lycopersicum		Solanum lycopersicum	TNAHLVDAEGDINEAGKR	_TNAHLVDAEGDINEAGK[GlyGly (K)]R_	888	(K904)	2.2.2.2.2.2.2.2	778.622	547.611	700.482	702.424	1089.31	1178.92	1415.96	1001.33	823.108	743.018	733.513	14.2	15.2	6.42	-1.71685	0.00214127	0.0147964	1	Down
A0A3Q7I9U4	Adenosylhomocysteinase, org=Solanum lycopersicum	544304	Solanum lycopersicum	AEFGPSQPFKGAK	_AEFGPSQPFK[GlyGly (K)]GAK_	44	(K53)	1.1.1.1.1.1.1.1	1213.15	1077.17	1391.56	1134.8	2129.22	2590.48	2319.63	1716.63	1489.96	1366.78	1541.22	11.4	16.8	6.12	-1.81784	0.00214942	0.0148178	1	Down
A0A3Q7F2B5	60S ribosomal protein L32, org=Solanum lycopersicum	101253152	Solanum lycopersicum	HYLPNGFKK	_HYLPNGFK[GlyGly (K)]K_	66	(K73)	-.1.1.1.1.1.-.-	1.67921	0.464939	1.0127	0.373527	13.3923	10.136	11.7139	6.77285	3.68467	4.1452	12.1041	68.1	26.9	71.2	-11.901	0.00216478	0.014843	0.75	Down
A0A3Q7IPP9	Major facilitator superfamily (MFS) profile domain-containing protein, org=Solanum lycopersicum	101246199	Solanum lycopersicum	SSTLKSNTLK	_SSTLK[GlyGly (K)]SNTLK_	206	(K210)	1.1.2.2.2.2.2.2	84.4265	71.1365	160.669	74.8061	365.885	416.462	333.782	242.847	245.67	306.747	164.586	43.3	21.5	29.8	-3.47531	0.00217803	0.0148742	1	Down
A0A3Q7GI15;K4BLN8	CTLH domain-containing protein;TOPLESS, org=Solanum lycopersicum		Solanum lycopersicum	ASETTKPTVNPISVASANNSGFADR	_ASETTK[GlyGly (K)]PTVNPISVASANNSGFADR_	736;688	(K741);(K693)	-.-.1.1.1.1.1.1	55.6039	53.041	41.4474	45.4283	433.093	199.546	203.368	186.338	150.647	121.118	150.14	13.5	46.4	12	-5.22883	0.00220656	0.0149309	1	Down
A0A3Q7ETK4	Fructose-bisphosphate aldolase, org=Solanum lycopersicum	101246870	Solanum lycopersicum	IVDVLIEQNIVPGIKVDK	_IVDVLIEQNIVPGIK[GlyGly (K)]VDK_	131	(K145)	1.-.-.1.-.1.1.1	39.4244	26.6432	26.6326	22.7214	109.555	71.8363	187.689	159.624	93.3045	47.3434	145.461	25.2	39	51.5	-4.58064	0.00225363	0.0150935	0.75	Down
A0A3Q7HKZ6	V-type proton ATPase subunit E, org=Solanum lycopersicum	543663	Solanum lycopersicum	LKEPCVLLR	_LK[GlyGly (K)]EPC[Carbamidomethyl (C)]VLLR_	137	(K138,C141)	1.1.1.1.1.1.1.1	10.0974	27.1118	24.5854	30.9314	221.717	83.8771	186.174	86.8325	38.1742	39.9122	93.3868	39.3	48.4	54.9	-6.2399	0.00228429	0.0151836	1	Down
Q5NE21	Carbonic anhydrase, org=Solanum lycopersicum	ca1	Solanum lycopersicum	KLLSEKNELEDTAAAK	_KLLSEK[GlyGly (K)]NELEDTAAAK_	27	(K32)	1.-.-.-.1.1.1.1	12.1831	1.66118	0.773175	2.29693	324.481	339.673	507.48	239.072	182.794	137.352	291.317	126	31.8	38.8	-83.4027	0.00229465	0.0152009	1	Down
G8Z247	Beta-adaptin-like protein, org=Solanum lycopersicum		Solanum lycopersicum	SPSPSQPSGKGEVSDLK	_SPSPSQPSGK[GlyGly (K)]GEVSDLK_	10	(K19)	1.1.1.1.1.1.1.1	34.8633	38.7219	24.1495	52.3238	115.603	132.519	114.527	91.4229	76.8386	78.825	113.105	31	14.9	22.8	-3.02597	0.00232119	0.015259	1	Down
A0A3Q7EU63	Plant heme peroxidase family profile domain-containing protein, org=Solanum lycopersicum	101264261	Solanum lycopersicum	DSSVSPKEGRLPDAK	_DSSVSPK[GlyGly (K)]EGRLPDAK_	119	(K125)	2.2.2.2.2.2.2.2	90.8556	113.803	32.9129	46.1354	543.059	309.803	629.662	417.218	144.004	236.162	182.003	53.3	29.6	24.7	-6.69614	0.00235808	0.015358	1	Down
A0A3Q7H772	Coatomer subunit alpha, org=Solanum lycopersicum	101264027	Solanum lycopersicum	LAEEVGDNVPSLPKGK	_LAEEVGDNVPSLPK[GlyGly (K)]GK_	776	(K789)	1.1.1.1.1.1.1.1	119.688	50.9916	124	79.4351	560.145	313.433	530.231	238.909	200.211	200.462	194.569	37.1	38.7	1.68	-4.39094	0.00236266	0.01537	1	Down
G3K2M4	peptide-methionine (S)-S-oxide reductase, org=Solanum lycopersicum	MSRA4	Solanum lycopersicum	SGIYFYTPEQEKAALEAR	_SGIYFYTPEQEK[GlyGly (K)]AALEAR_	184	(K195)	1.1.1.1.1.1.1.1	856.129	924.764	705.332	689.452	1176.64	1164.36	1566.07	1434.99	908.246	1161.85	1259.56	14.5	14.8	16.3	-1.68218	0.00236424	0.015372	1	Down
A0A3Q7JX81	Glycosyltransferase, org=Solanum lycopersicum	101248655	Solanum lycopersicum	VINDVLLSSKH	_VINDVLLSSK[GlyGly (K)]H_	476	(K485)	2.1.1.2.2.2.2.2	44.9629	78.5734	94.6713	135.41	528.04	234.838	666.477	360.172	118.794	296.532	139.928	42.5	42.3	52.5	-5.06062	0.00244778	0.0155749	1	Down
Q9SPD5	Plasma membrane ATPase, org=Solanum lycopersicum	LHA2	Solanum lycopersicum	LTVDKNLVEVFAKGVDADTVVLMAAR	_LTVDKNLVEVFAK[GlyGly (K)]GVDADTVVLM[Oxidation (M)]AAR_	343	(K355,M365)	1.1.1.1.1.1.1.1	437.294	136.313	263.239	339.18	1590.82	1133.03	2223.22	920.028	404.88	741.669	735.416	43.2	39.3	30.7	-4.98892	0.00250302	0.0157083	1	Down
A0A3Q7IAW2;A0A3Q7J3Y7	Uncharacterized protein, org=Solanum lycopersicum	101253324;101263286	Solanum lycopersicum	TAQNVEEAFIKTASTIYK	_TAQNVEEAFIK[GlyGly (K)]TASTIYK_	152;152	(K162);(K162)	-.-.-.-.1.1.-.1	4.83966	1.31152	1.09147	6.04636	95.0893	102.048	142.535	95.5725	78.016	107.594	119.328	75.2	20.9	20.9	-32.7522	0.00256935	0.0158798	0.75	Down
A0A3Q7IEV3	Dynamin-type G domain-containing protein, org=Solanum lycopersicum		Solanum lycopersicum	GTVIAPPDKFGETLQDER	_GTVIAPPDK[GlyGly (K)]FGETLQDER_	440	(K448)	-.1.1.1.1.1.1.1	716.481	344.922	870.725	402.319	4458.88	2101.95	5690.03	1926.97	1553.43	2037.46	1882.96	43.1	51.9	13.5	-6.07331	0.00257415	0.0158894	1	Down
A3EX92	non-specific serine/threonine protein kinase, org=Solanum lycopersicum	PHOT1	Solanum lycopersicum	LDSAPFLGTESEKEGK	_LDSAPFLGTESEK[GlyGly (K)]EGK_	989	(K1001)	1.1.1.1.1.1.1.1	113.686	127.511	123.536	165.656	1165.15	658.747	701.633	398.098	323.198	297.208	264.702	17.2	43.7	9.93	-5.51223	0.00259124	0.0159116	1	Down
A0A3Q7ERD0	Gfo/Idh/MocA-like oxidoreductase N-terminal domain-containing protein, org=Solanum lycopersicum	101248809	Solanum lycopersicum	TFLSDVSTANLKK	_TFLSDVSTANLK[GlyGly (K)]K_	306	(K317)	1.1.1.1.1.1.1.1	18.6509	29.6381	17.1963	24.2954	40.514	66.1938	54.5285	43.6699	15.7695	56.1625	59.0793	25.3	22.7	55.4	-2.2823	0.00263248	0.0160339	1	Down
A0A3Q7G720	Fructose-1,6-bisphosphatase, cytosolic, org=Solanum lycopersicum		Solanum lycopersicum	TLLYGGIFLYPGDKK	_TLLYGGIFLYPGDK[GlyGly (K)]K_	277	(K290)	1.1.1.1.1.1.1.1	527.302	488.457	267.267	336.241	1374.42	1262.23	967.973	1171.86	943.252	1047.34	1147.43	30.5	14.4	9.76	-2.94978	0.00264123	0.0160458	1	Down
A0A3Q7H3C5	NADP-dependent glyceraldehyde-3-phosphate dehydrogenase, org=Solanum lycopersicum	101262732	Solanum lycopersicum	EIAKPAKDAVTEVVR	_EIAKPAK[GlyGly (K)]DAVTEVVR_	102	(K108)	2.2.2.2.2.2.2.2	1379.7	1146.76	1735.11	1744.72	2628.08	3382.75	2756.2	2866.3	1849.78	1863.47	2027.12	19.4	11.4	5.16	-1.93686	0.00268592	0.0161841	1	Down
A0A3Q7H3C5	NADP-dependent glyceraldehyde-3-phosphate dehydrogenase, org=Solanum lycopersicum	101262732	Solanum lycopersicum	SASGKSVAIINPTTR	_SASGK[GlyGly (K)]SVAIINPTTR_	27	(K31)	2.2.2.2.1.2.2.2	1954.51	2549.32	2841.31	2734.38	4687.7	7901.61	5277.29	4703.59	3929.06	4196.4	5044.77	15.7	27.1	13.3	-2.23921	0.00269122	0.0161928	1	Down
A0A3Q7ETS2;D0VFU8	Squalene synthase, org=Solanum lycopersicum	100316899;SS	Solanum lycopersicum	YVNKLEDLKYEENSVK	_YVNK[GlyGly (K)]LEDLKYEENSVK_	236;236	(K239);(K239)	-.1.1.-.1.1.1.1	16.6684	22.6775	18.9359	28.5293	229.477	89.9773	219.885	87.5141	86.5651	65.1535	102.834	23.9	50.1	22.3	-7.22088	0.00270834	0.0162178	1	Down
A0A3Q7F1P3	Amino acid transporter transmembrane domain-containing protein, org=Solanum lycopersicum	101253654	Solanum lycopersicum	NNKQAVVDEQSPLLPTK	_NNK[GlyGly (K)]QAVVDEQSPLLPTK_	16	(K18)	1.1.1.1.1.1.1.1	150.919	105.735	216.557	295.269	756.207	1269.79	773.23	484.444	388.469	442.43	359.212	42.9	39.9	10.6	-4.27294	0.00271902	0.0162389	1	Down
A0A3Q7GNF6	Serine hydroxymethyltransferase, org=Solanum lycopersicum	101256090	Solanum lycopersicum	AVTITLNIQKEFGK	_AVTITLNIQK[GlyGly (K)]EFGK_	415	(K424)	1.1.1.1.1.1.1.1	262.688	273.012	216.061	199.373	916.162	472.489	570.135	556.986	409.987	441.678	495.442	15	31.2	9.62	-2.64502	0.00272072	0.0162411	1	Down
A0A3Q7F1Z4	DUF4283 domain-containing protein, org=Solanum lycopersicum		Solanum lycopersicum	SLELLKEINMPNGLLPLEDIVEVGR	_SLELLK[GlyGly (K)]EINM[Oxidation (M)]PNGLLPLEDIVEVGR_	25	(K30,M34)	1.1.1.1.1.1.1.1	678.085	713.25	474.675	627.979	1309.11	889.517	1149.7	1261.4	935.938	1109.43	1252.74	16.9	16.3	14.4	-1.84833	0.00275458	0.0163172	1	Down
A0A3Q7IGW5	CSC1-like protein ERD4, org=Solanum lycopersicum	101268298	Solanum lycopersicum	FFTSPALEVVSHELKEVPNMEIVYR	_FFTSPALEVVSHELK[GlyGly (K)]EVPNM[Oxidation (M)]EIVYR_	667	(K681,M686)	-.-.1.1.1.1.1.-	85.8041	85.3736	64.3786	50.2317	122.548	223.302	252.569	225.755	82.872	87.9609	244.473	24.2	27.8	66.4	-2.88386	0.00277668	0.0163815	0.75	Down
A0A3Q7HVA5	Glycine-rich protein, org=Solanum lycopersicum		Solanum lycopersicum	SSKQMVFQNDFQR	_SSK[GlyGly (K)]QM[Oxidation (M)]VFQNDFQR_	154	(K156,M158)	1.1.1.1.1.1.1.1	151.659	70.1471	123.673	106.276	385.723	346.445	284.284	242.835	255.488	190.572	284.886	30.2	20.2	19.8	-2.78754	0.00277772	0.0163815	1	Down
A0A3Q7FQQ0	Bidirectional sugar transporter SWEET, org=Solanum lycopersicum		Solanum lycopersicum	TEVIVKDENMNANKK	_TEVIVKDENM[Oxidation (M)]NANK[GlyGly (K)]K_	258	(M267,K271)	1.2.2.2.2.2.2.2	29.7326	31.0229	13.1779	8.72914	170.282	91.0716	197.761	122.387	73.8014	56.4439	12.834	55	32.9	65.9	-7.03465	0.00280827	0.0164564	1	Down
A0A3Q7EKB0	CCR4-NOT transcription complex subunit 1-like, org=Solanum lycopersicum	101267935	Solanum lycopersicum	LLLLPKVLAVTVR	_LLLLPK[GlyGly (K)]VLAVTVR_	1980	(K1985)	-.1.1.1.1.1.1.1	105.336	69.537	154.137	118.285	774.154	421.568	723.49	274.685	252.211	343.986	335.498	31.2	43.7	16.3	-4.90482	0.00285129	0.016588	1	Down
A0A3Q7J411	ABC transporter domain-containing protein, org=Solanum lycopersicum		Solanum lycopersicum	VADEDNEKFLLKLK	_VADEDNEKFLLK[GlyGly (K)]LK_	651,497	(K76)(K1508)	1.1.1.1.1.1.1.1	192.809	127.451	190.977	138.566	675.668	814.176	660.773	329.414	233.484	404.725	423.99	21.1	33.2	29.6	-3.81659	0.00285978	0.0166028	1	Down
A0A3Q7J0B2	Uncharacterized protein, org=Solanum lycopersicum		Solanum lycopersicum	TKEVEAVHEQAVEYSAK	_[Acetyl (Protein N-term)]TK[GlyGly (K)]EVEAVHEQAVEYSAK_	2	(K3)	1.1.1.1.1.1.1.1	358.176	228.616	592.666	643.917	1824.74	3026.46	1744.42	1473.66	1167.76	1391.7	1129.91	43	34.2	11.5	-4.42547	0.00287519	0.0166383	1	Down
A3EX92	non-specific serine/threonine protein kinase, org=Solanum lycopersicum	PHOT1	Solanum lycopersicum	IEKNFVITDPR	_IEK[GlyGly (K)]NFVITDPR_	496	(K498)	1.1.1.1.1.1.1.1	1185.47	795.334	1660.38	1671.53	3798.46	4185.69	5491.3	2716.17	2080.66	2071.76	1956.56	31.7	28.3	3.4	-3.04771	0.00287668	0.0166448	1	Down
A0A3Q7JD82	UBA domain-containing protein, org=Solanum lycopersicum		Solanum lycopersicum	LGLPAEDPASPKPSTPVVEEKK	_LGLPAEDPASPKPSTPVVEEK[GlyGly (K)]K_	430	(K450)	1.1.1.1.1.-.1.1	65.2132	48.1453	49.1065	51.9419	87.1063	135.871	143.963	101.35	35.5798	82.2628	37.5762	14.8	23.2	50.9	-2.18412	0.0029087	0.0167159	1	Down
A0A3Q7H6D6	ABC transporter domain-containing protein, org=Solanum lycopersicum	101259631	Solanum lycopersicum	GSENEEATITGKVLPVTIR	_GSENEEATITGK[GlyGly (K)]VLPVTIR_	49	(K60)	1.1.1.1.1.1.1.1	351.282	285.823	638.872	554.79	2321.4	1314.57	2106.27	1028.29	1028.88	1014.62	1104.38	36.4	36.6	4.6	-3.6982	0.00291126	0.0167212	1	Down
A0A3Q7FWE8	Glyceraldehyde-3-phosphate dehydrogenase, org=Solanum lycopersicum	101266713	Solanum lycopersicum	VPTPNVSVVDLVVQVTKK	_VPTPNVSVVDLVVQVTK[GlyGly (K)]K_	298	(K314)	1.1.1.-.1.1.1.1	36.5771	62.0833	44.7291	58.8453	193.211	90.1131	135.167	130.487	93.4564	134.451	69.3963	23.7	30.9	33.2	-2.71456	0.00297052	0.0168344	1	Down
A0A3Q7EXK0	Glyceraldehyde-3-phosphate dehydrogenase, org=Solanum lycopersicum	101253541	Solanum lycopersicum	AVALVLPSLKGK	_AVALVLPSLK[GlyGly (K)]GK_	289	(K298)	1.-.1.1.1.1.1.1	74.5506	64.1528	65.8839	89.8348	544.872	414.347	482.848	199.534	115.803	131.615	172.669	15.9	36.6	21	-5.57567	0.00298552	0.0168808	1	Down
A0A3Q7GF15	Bacterial Ig-like domain-containing protein, org=Solanum lycopersicum	101255285	Solanum lycopersicum	SSFSKDSNVTTSDPSTSR	_SSFSK[GlyGly (K)]DSNVTTSDPSTSR_	1021	(K1025)	1.-.1.1.1.1.1.1	36.8883	34.3579	33.7156	66.9964	267.185	95.7598	218.58	145.643	109.878	85.3299	165.179	37.4	41.8	34	-4.22875	0.00310527	0.0171379	1	Down
A0A3Q7GAG7	Serpin domain-containing protein, org=Solanum lycopersicum	112940027	Solanum lycopersicum	VLGLPYKQGEDR	_VLGLPYK[GlyGly (K)]QGEDR_	222	(K228)	1.1.1.1.1.1.-.1	42.0044	55.6075	25.4563	46.6497	137.708	193.572	137.987	81.4415	21.4884	24.9631	41.3587	29.8	33.2	36.3	-3.24485	0.00310853	0.0171396	1	Down
A0A3Q7ILD3	5-methyltetrahydropteroyltriglutamate--homocysteine S-methyltransferase, org=Solanum lycopersicum	101264078	Solanum lycopersicum	GTQTLELIKSSFPSGK	_GTQTLELIK[GlyGly (K)]SSFPSGK_	271	(K279)	1.1.1.1.1.1.1.1	2187.33	2184.77	2161.53	2251.03	3512.68	3340.37	4450.57	3661.86	2223.43	2881.83	2988.84	1.75	13.1	15.4	-1.70359	0.00316541	0.0172552	1	Down
P27524	Chlorophyll a-b binding protein CP24 10A, chloroplastic, org=Solanum lycopersicum	CAP10A	Solanum lycopersicum	FFDPLALAGTLNNGVYVPDTEKLER	_FFDPLALAGTLNNGVYVPDTEK[GlyGly (K)]LER_	197	(K218)	-.1.1.-.1.1.1.1	157.749	79.2796	76.9609	68.6253	305.638	379.921	401.427	315.834	184.441	236.02	95.2185	43.5	13.4	41.4	-3.6664	0.00318905	0.0173313	1	Down
A0A3Q7I9U4	Adenosylhomocysteinase, org=Solanum lycopersicum	544304	Solanum lycopersicum	KVYVLPK	_K[GlyGly (K)]VYVLPK_	435	(K435)	1.1.1.1.1.1.1.1	135.312	150.398	104.113	88.032	322.498	198.812	303.715	229.613	164.588	180.681	184.136	23.8	22.4	5.91	-2.20703	0.00321742	0.0173844	1	Down
A0A3Q7FZQ6	Potassium transporter, org=Solanum lycopersicum	101263205	Solanum lycopersicum	LKLPTPELQR	_LK[GlyGly (K)]LPTPELQR_	202	(K203)	-.1.1.1.1.1.1.1	22.5646	9.76425	36.6333	16.1398	152.802	138.774	163.042	53.0453	68.2575	58.5761	28.1406	54	39.6	40.5	-5.96536	0.00326949	0.0174902	1	Down
A0A0A8JCK7	Sugar-porter family protein 5, org=Solanum lycopersicum	SFP5	Solanum lycopersicum	IGLEKEVEASLQR	_IGLEK[GlyGly (K)]EVEASLQR_	210	(K214)	1.-.1.1.1.1.1.1	138.237	275.084	302.749	214.653	865.95	583.004	963.336	474.132	330.871	451.952	488.559	31.3	32	19.5	-3.10127	0.00336244	0.0176795	1	Down
C6K2K9	GDP-mannose 3',5'-epimerase, org=Solanum lycopersicum	GME1	Solanum lycopersicum	SQGVDTATYGSSKVVGTQAPVELGSLR	_SQGVDTATYGSSK[GlyGly (K)]VVGTQAPVELGSLR_	344	(K356)	1.1.1.1.1.1.1.1	37.639	93.1323	33.2439	28.0859	287.295	135.488	282.671	209.926	93.7458	154.701	67.8792	63.1	31.3	42.3	-4.76509	0.00336545	0.0176871	1	Down
A0A3Q7GX28	DNA/RNA-binding protein Alba-like domain-containing protein, org=Solanum lycopersicum	101260443	Solanum lycopersicum	MEGITEGVNKMSVSETQKK	_[Acetyl (Protein N-term)]M[Oxidation (M)]EGITEGVNKM[Oxidation (M)]SVSETQK[GlyGly (K)]K_	1	(M1,M11,K18)	1.1.1.1.1.1.1.1	185.478	256.434	457.791	254.982	832.317	1001.35	1079.42	609.591	543.327	606.519	679.056	40.7	23.6	11.1	-3.05077	0.00338362	0.0177267	1	Down
A0A3Q7G9E1	Protein kinase domain-containing protein, org=Solanum lycopersicum		Solanum lycopersicum	GGKDSSTTVIAGTYGYLAPEYAYSSK	_GGK[GlyGly (K)]DSSTTVIAGTYGYLAPEYAYSSK_	805	(K807)	-.1.1.1.-.1.1.1	50.6873	40.5954	39.9862	105.766	229.312	290.153	269.782	131.547	146.613	139.879	127.319	53	30.6	7.1	-3.88464	0.00341042	0.0177774	0.75	Down
Q2QJT5	ASR4, org=Solanum lycopersicum	Asr4	Solanum lycopersicum	TSYGDDTYDEKTNTYGDENKYGEK	_TSYGDDTYDEK[GlyGly (K)]TNTYGDENKYGEK_	77	(K87)	1.1.1.1.1.1.1.1	38.5452	27.9684	15.9686	44.1745	90.3576	248.296	99.6026	204.993	86.6174	99.1209	142.308	39.3	48.6	26.7	-5.07868	0.00342295	0.0178108	1	Down
A0A3Q7HSH2	Longin domain-containing protein, org=Solanum lycopersicum		Solanum lycopersicum	GDRLELLVDKTANMQENTFR	_GDRLELLVDK[GlyGly (K)]TANM[Oxidation (M)]QENTFR_	152	(K161,M165)	1.1.1.1.1.1.1.1	79.3496	46.085	133.937	83.1837	507.761	484.068	506.63	181.473	222.536	152.645	266.75	42.3	37.9	26.9	-4.90412	0.00343363	0.0178344	1	Down
A0A3Q7IKH3	C2 domain-containing protein, org=Solanum lycopersicum		Solanum lycopersicum	DKDFIKDDFVGR	_DKDFIK[GlyGly (K)]DDFVGR_	108	(K113)	2.2.2.2.2.2.2.2	2301.37	1349.5	1762.28	1648.06	2970.57	3677.37	2926.16	4249.77	2513.33	2794.64	2838.61	22.5	18.3	6.5	-1.95772	0.00344747	0.0178363	1	Down
A0A3Q7GLM4	T-complex protein 1 subunit gamma, org=Solanum lycopersicum	101246428	Solanum lycopersicum	FKPDVVITEK	_FK[GlyGly (K)]PDVVITEK_	285	(K286)	1.1.1.1.1.1.1.-	52.7165	63.9846	85.6548	70.929	129.761	123.457	149.168	123.107	53.8036	71.2643	50.5609	20.2	9.33	19	-1.92287	0.0034533	0.0178488	1	Down
A0A3Q7ESS4	Protein kinase domain-containing protein, org=Solanum lycopersicum		Solanum lycopersicum	GLDEFTSEIAVLTKVR	_GLDEFTSEIAVLTK[GlyGly (K)]VR_	1067	(K1080)	1.1.1.1.1.1.1.1	35.4344	53.9566	84.8001	130.85	327.011	1325.68	701.814	318.629	336.833	307.437	270.012	54.7	70.8	11	-8.76319	0.00345358	0.0178488	1	Down
A0A3Q7EQ90	STI1/HOP DP domain-containing protein, org=Solanum lycopersicum	101255143	Solanum lycopersicum	LLEKDAFL	_LLEK[GlyGly (K)]DAFL_	342	(K345)	1.1.1.1.1.1.1.1	608.465	748.454	441.64	517.929	1469.82	1079.69	981.758	1053.11	973.506	922.602	930.973	22.8	19.2	2.9	-1.97902	0.00348187	0.0178844	1	Down
P22180	Plasma membrane ATPase 1, org=Solanum lycopersicum	LHA1	Solanum lycopersicum	GHVESVVKLK	_GHVESVVK[GlyGly (K)]LK_	934	(K941)	2.2.2.2.2.2.2.2	2362.28	3457.74	2351.22	3046.08	4766.79	4617.26	6081.45	4467.42	3487.35	2999.7	3162.95	19.4	14.9	7.72	-1.77698	0.00349219	0.0178935	1	Down
A0A3Q7IZ03	Uncharacterized protein, org=Solanum lycopersicum		Solanum lycopersicum	DAKMDKSSVHDVVLVGGSTR	_DAKM[Oxidation (M)]DK[GlyGly (K)]SSVHDVVLVGGSTR_	329	(M332,K334)	1.1.1.1.1.1.1.1	216.436	256.236	176.465	151.21	679.807	572.388	816.6	355.25	349.206	329.763	466.522	23	32.1	19.4	-3.02875	0.00350839	0.0179328	1	Down
A0A3Q7H6D6	ABC transporter domain-containing protein, org=Solanum lycopersicum	101259631	Solanum lycopersicum	ESVYSSQKR	_ESVYSSQK[GlyGly (K)]R_	333	(K340)	1.1.2.2.2.2.2.2	120.451	71.7399	108.385	96.9042	387.909	311.72	658.391	241.002	401.062	258.334	233.931	20.9	45.7	30.3	-4.0229	0.00354321	0.0179913	1	Down
A0A3Q7EQV5	Uncharacterized protein, org=Solanum lycopersicum		Solanum lycopersicum	EAVFGVEKEIEISR	_EAVFGVEK[GlyGly (K)]EIEISR_	210	(K217)	1.1.1.1.1.1.1.1	465.202	693.849	171.836	392.051	3501.96	2433.58	4145.96	1162.35	1389.43	1408.15	1151.93	50	46.5	10.8	-6.52598	0.00358717	0.0180764	1	Down
Q2QJT5	ASR4, org=Solanum lycopersicum	Asr4	Solanum lycopersicum	TSYGDDTYDEKTNTYGDENKYGEK	_TSYGDDTYDEKTNTYGDENK[GlyGly (K)]YGEK_	77	(K96)	1.1.1.1.1.1.1.1	12.5548	14.4148	10.0614	15.3047	49.0534	113.512	46.9281	118.844	49.8933	68.0174	89.2626	17.7	48	28.5	-6.27369	0.00359877	0.0181039	1	Down
A0A3Q7F1H5	Uncharacterized protein, org=Solanum lycopersicum		Solanum lycopersicum	QPGFLKPESLAR	_QPGFLK[GlyGly (K)]PESLAR_	134	(K139)	1.1.-.1.1.1.1.1	94.511	46.5106	46.3795	97.3168	861.895	351.962	703.969	212.252	157.639	154.069	140.066	40.2	56.7	6.17	-7.48136	0.00367243	0.0182799	1	Down
A0A3Q7I083	E1 ubiquitin-activating enzyme, org=Solanum lycopersicum	101253520	Solanum lycopersicum	GGIVTQVKEPK	_GGIVTQVK[GlyGly (K)]EPK_	321	(K328)	-.1.1.1.1.1.1.1	98.2652	132.382	74.1505	146.19	273.079	250.51	357.915	260.648	167.613	219.981	115.563	29	17.2	31.1	-2.53256	0.00367806	0.018288	1	Down
A0A3Q7GET4	ribose-5-phosphate isomerase, org=Solanum lycopersicum	101260137	Solanum lycopersicum	KDMGDLKDASDAILR	_KDM[Oxidation (M)]GDLK[GlyGly (K)]DASDAILR_	223	(M225,K229)	2.2.2.2.2.2.2.2	355.626	148.74	260.914	131.015	951.211	579.059	1173.04	772.9	334.149	645.276	583.27	46.8	29.1	31.6	-3.87842	0.00378062	0.0184741	1	Down
A0A3Q7ILD3	5-methyltetrahydropteroyltriglutamate--homocysteine S-methyltransferase, org=Solanum lycopersicum	101264078	Solanum lycopersicum	KLNLPILPTTTIGSFPQTVELR	_K[GlyGly (K)]LNLPILPTTTIGSFPQTVELR_	426	(K426)	1.1.1.1.1.1.1.1	148.554	141.037	116.224	163.228	204.573	240.645	269.792	330.893	272.425	114.606	228.324	13.8	20.4	39.7	-1.83801	0.00379104	0.0184846	1	Down
A0A3Q7EYX0	Ubiquitin receptor RAD23, org=Solanum lycopersicum		Solanum lycopersicum	AMVQANPQILQPMLQELGKQNPQLMR	_AM[Oxidation (M)]VQANPQILQPM[Oxidation (M)]LQELGK[GlyGly (K)]QNPQLM[Oxidation (M)]R_	249	(M250,M261,K267,M273)	1.1.1.1.1.1.1.1	303.979	196.858	255.383	244.111	451.161	825.802	471.821	668.283	420.112	625.172	607.591	17.6	29.3	20.6	-2.41627	0.00383292	0.0185639	1	Down
A0A3Q7FB67	Uncharacterized protein, org=Solanum lycopersicum	101248442	Solanum lycopersicum	KSEYQEPSSEYGSGYGR	_K[GlyGly (K)]SEYQEPSSEYGSGYGR_	201	(K201)	1.1.1.1.1.1.1.1	90.3308	69.9947	53.7346	64.8555	147.321	143.267	117.264	133.368	96.4501	128.474	116.44	22	9.89	14.2	-1.94044	0.00384414	0.0185782	1	Down
Q2QJT5	ASR4, org=Solanum lycopersicum	Asr4	Solanum lycopersicum	TSYGGDTYGEKPTSYGGDNTYGEK	_TSYGGDTYGEK[GlyGly (K)]PTSYGGDNTYGEK_	115	(K125)	1.1.1.1.1.1.1.1	44.0321	42.965	18.0063	60.927	156.12	242.255	211.959	243.976	159.534	134.895	153.531	42.6	19.2	8.6	-5.1486	0.00387059	0.0186255	1	Down
A0A3Q7EQX6	FAD-binding FR-type domain-containing protein, org=Solanum lycopersicum	101246763	Solanum lycopersicum	GELSSQEPLLLKK	_[Acetyl (Protein N-term)]GELSSQEPLLLK[GlyGly (K)]K_	2	(K13)	1.1.1.1.1.1.1.1	35.5385	11.7148	89.01	44.682	561.07	773.75	667.892	365.791	352.47	227.692	285.574	71.5	29.4	21.6	-13.0896	0.00398448	0.0188785	1	Down
A0A3Q7HTK7	Cellulose synthase-like protein D3, org=Solanum lycopersicum	101249747	Solanum lycopersicum	EAAGDDLLEPIKITK	_EAAGDDLLEPIK[GlyGly (K)]ITK_	510	(K521)	1.1.1.1.1.1.1.1	70.5829	171.834	94.4469	152.412	513.153	493.281	502.573	233.074	140.763	135.835	178.131	39	31	15.3	-3.56053	0.00401727	0.0189515	1	Down
A0A3Q7G720	Fructose-1,6-bisphosphatase, cytosolic, org=Solanum lycopersicum		Solanum lycopersicum	ALDLVPEKIHER	_ALDLVPEK[GlyGly (K)]IHER_	324	(K331)	3.3.2.3.3.2.3.3	7836.44	6885.55	4092.92	4068.72	19095.9	13342.2	17083.5	15679.5	8341.91	10719.7	8867.9	33.8	14.8	13.4	-2.84925	0.00408799	0.019112	1	Down
A0A3Q7GZB5	Major facilitator superfamily (MFS) profile domain-containing protein, org=Solanum lycopersicum	101248490	Solanum lycopersicum	DKSEAATVLAK	_DK[GlyGly (K)]SEAATVLAK_	221	(K222)	2.2.2.2.2.2.2.2	53.4912	58.921	145.849	117.442	355.922	410.037	633.658	225.413	359.01	213.092	226.98	48	41.9	30.2	-4.32531	0.00415869	0.0192685	1	Down
A0A3Q7H275;Q43780	E2 ubiquitin-conjugating enzyme, org=Solanum lycopersicum	;LeUBC1	Solanum lycopersicum	IDITLTDGYPFEPPKMK	_IDITLTDGYPFEPPK[GlyGly (K)]M[Oxidation (M)]K_	90;54	(K104,M105);(K68,M69)	1.1.1.1.1.1.1.1	953.418	714.275	565.017	669.87	1288.72	1162.43	1363.78	1612.58	1260.92	1181.41	1666.47	22.6	14	19	-1.86989	0.00416935	0.0192933	1	Down
A0A3Q7ILD3	5-methyltetrahydropteroyltriglutamate--homocysteine S-methyltransferase, org=Solanum lycopersicum	101264078	Solanum lycopersicum	VTNEAVQKASAALQGSDHRR	_VTNEAVQK[GlyGly (K)]ASAALQGSDHRR_	393	(K400)	2.2.2.2.2.2.2.2	913.823	698.176	1400.43	1094.91	2224.47	2209.33	3028.82	2207.14	1065.07	1658.97	1471.21	28.9	16.9	21.7	-2.35426	0.00420018	0.0193475	1	Down
A0A3Q7I3Z4	PET hydrolase-like domain-containing protein, org=Solanum lycopersicum	101265579	Solanum lycopersicum	SVLPEKVQPDLEKVAISGHSK	_SVLPEKVQPDLEK[GlyGly (K)]VAISGHSK_	113	(K125)	-.1.1.1.1.1.1.1	41.2743	17.7136	30.1628	63.781	215.072	142.286	232.924	103.674	93.4097	56.0089	36.1093	51.2	35.1	47	-4.53769	0.00420104	0.0193475	1	Down
A0A3Q7GG75	alanine transaminase, org=Solanum lycopersicum	101265236	Solanum lycopersicum	IIFTNVGNPHALGQKPLTFPR	_IIFTNVGNPHALGQK[GlyGly (K)]PLTFPR_	40	(K54)	1.1.1.1.1.1.1.1	174.368	194.122	114.501	73.2264	385.609	327.35	618.467	656.565	302.328	275.322	164.931	39.9	33.1	29.4	-3.57413	0.00421703	0.0193863	1	Down
A0A3Q7F6R1	Plant heme peroxidase family profile domain-containing protein, org=Solanum lycopersicum	101264282	Solanum lycopersicum	LADLGLPYSAFIKSTLEK	_LADLGLPYSAFIK[GlyGly (K)]STLEK_	228	(K240)	-.1.1.1.1.1.1.-	213.817	114.351	173.206	102.171	445.833	323.272	440.901	467.824	220.086	194.374	283.298	34.6	15.5	19.7	-2.77996	0.00423047	0.0194041	0.75	Down
A0A3Q7G4W7	inositol-3-phosphate synthase, org=Solanum lycopersicum	544226	Solanum lycopersicum	KEQIDQIIK	_K[GlyGly (K)]EQIDQIIK_	203	(K203)	1.1.2.1.2.2.2.2	122.219	43.0241	78.8858	56.02	195.452	222.827	244.256	463.502	244.92	130.177	204.342	46.3	43.7	30.1	-3.7516	0.00427415	0.019451	1	Down
E9NMH3;K4B428	Aquaporin;Plasmamembrane intrinsic protein 28, org=Solanum lycopersicum	;PIP2;8	Solanum lycopersicum	SKEVIEEGQVQQHGK	_SK[GlyGly (K)]EVIEEGQVQQHGK_	2;2	(K3);(K3)	-.-.-.1.1.1.1.1	6.29256	4.40148	1.1156	3.00401	36.4025	96.125	20.955	17.4355	85.0647	11.3478	50.4465	59.1	85.5	75.3	-11.5379	0.00431922	0.0195241	1	Down
A0A3Q7I9U4	Adenosylhomocysteinase, org=Solanum lycopersicum	544304	Solanum lycopersicum	VKDMSQADFGR	_VK[GlyGly (K)]DM[Oxidation (M)]SQADFGR_	16	(K17,M19)	1.1.1.1.1.1.1.1	736.64	1029.22	704.821	751.468	1350.09	1847.95	1197.93	1319.51	1271.49	1641.2	1606.48	18.7	20.1	13.6	-1.77381	0.00431932	0.0195241	1	Down
D7S016	Glycosyltransferase, org=Solanum lycopersicum	101244237	Solanum lycopersicum	LEIAKVVK	_LEIAK[GlyGly (K)]VVK_	414	(K418)	1.1.1.1.1.1.1.1	66.9934	60.8465	116.95	118.207	467.734	275.747	418.033	178.174	171.487	212.901	161.148	34.3	39.5	15.1	-3.69064	0.00433196	0.0195446	1	Down
A0A3Q7E9R2	AB hydrolase-1 domain-containing protein, org=Solanum lycopersicum		Solanum lycopersicum	SVKSEASDIEELADQLQLGSK	_SVK[GlyGly (K)]SEASDIEELADQLQLGSK_	116	(K118)	-.-.-.1.1.1.1.1	2.0345	3.51197	3.18498	25.077	300.295	124.649	192.544	36.7586	69.1758	30.3142	95.7199	131	68	50.6	-19.3515	0.00435428	0.0195999	1	Down
A0A3Q7HGX8	Actin, org=Solanum lycopersicum		Solanum lycopersicum	ELTALAPSSMKIK	_ELTALAPSSM[Oxidation (M)]K[GlyGly (K)]IK_	318	(M327,K328)	1.1.1.1.1.1.1.1	200.911	191.516	353.217	241.622	973.056	489.544	648.585	491.876	487.274	606.085	676.42	30.1	34.9	16.2	-2.63664	0.00436954	0.0196337	1	Down
A0A3Q7F9D4	Titin-like, org=Solanum lycopersicum		Solanum lycopersicum	LLTEGLLEKNLPIVDSK	_LLTEGLLEK[GlyGly (K)]NLPIVDSK_	795	(K803)	1.1.1.1.-.1.-.1	69.1365	81.3774	96.7416	113.9	143.13	147.466	173.011	207.929	192.634	133.051	92.287	21.5	17.7	36.2	-1.85941	0.00442725	0.0197439	1	Down
A0A3Q7ITB3	AMP-dependent synthetase/ligase domain-containing protein, org=Solanum lycopersicum		Solanum lycopersicum	KAFSQELAQLYSS	_K[GlyGly (K)]AFSQELAQLYSS_	684	(K684)	1.1.1.1.1.1.1.1	4302.7	5258.85	4826.5	4834.55	15016.3	10614	15543.5	8809.34	8220.68	9216.82	8775.55	8.14	26.5	5.71	-2.60023	0.00444383	0.0197746	1	Down
Q645M9	malate dehydrogenase, org=Solanum lycopersicum	gMDH	Solanum lycopersicum	KLLGVTSLDVVR	_K[GlyGly (K)]LLGVTSLDVVR_	186	(K186)	1.1.1.1.1.1.1.1	82.1704	68.2076	76.2132	67.8595	189.614	215.026	412.232	218.256	97.6465	132.248	142.837	9.36	39.8	19	-3.51545	0.00446072	0.0197797	1	Down
A0A3Q7GAH1	Cytokinin riboside 5'-monophosphate phosphoribohydrolase, org=Solanum lycopersicum	101258855	Solanum lycopersicum	MENNHQTQIQTTKTSR	_[Acetyl (Protein N-term)]M[Oxidation (M)]ENNHQTQIQTTK[GlyGly (K)]TSR_	1	(M1,K13)	-.-.-.1.1.1.1.1	2.11754	1.90915	0.79377	8.17898	67.9536	95.1094	62.697	78.5673	24.0741	16.9878	33.8371	103	18.8	33.9	-23.4108	0.00446117	0.0197797	1	Down
A0A0C5CHA6;A0A7U0FXA3;Q2MIB5	ATP synthase subunit alpha, chloroplastic;ATP synthase subunit alpha, chloroplastic;ATP synthase subunit alpha, chloroplastic, org=Solanum lycopersicum	atpA	Solanum lycopersicum	TYLKTTKPQFQEIISSTK	_TYLKTTK[GlyGly (K)]PQFQEIISSTK_	463;463;463	(K469);(K469);(K469)	1.1.1.1.1.1.1.1	196.195	134.667	113.464	159.382	331.332	314.64	220.739	312.624	264.136	187.894	252.64	23.5	17	17.5	-1.95349	0.00449091	0.0198474	1	Down
A0A0C5CHA6;A0A7U0FXA3;Q2MIB5	ATP synthase subunit alpha, chloroplastic;ATP synthase subunit alpha, chloroplastic;ATP synthase subunit alpha, chloroplastic, org=Solanum lycopersicum	atpA	Solanum lycopersicum	TYLKTTKPQFQEIISSTK	_TYLK[GlyGly (K)]TTKPQFQEIISSTK_	463;463;463	(K466);(K466);(K466)	1.1.1.1.1.1.1.1	196.195	134.667	113.464	159.382	331.332	314.64	220.739	312.624	264.136	187.894	252.64	23.5	17	17.5	-1.95349	0.00449091	0.0198474	1	Down
A0A3Q7GQM4	Uncharacterized protein, org=Solanum lycopersicum	101248107	Solanum lycopersicum	LYSNTKTNFR	_LYSNTK[GlyGly (K)]TNFR_	273	(K278)	1.1.1.1.1.1.1.1	258.398	244.205	261.337	269.362	821.381	583.801	577.314	470.243	490.821	289.443	476.221	4.06	24.2	26.8	-2.37369	0.00450005	0.0198583	1	Down
Q9SPD5	Plasma membrane ATPase, org=Solanum lycopersicum	LHA2	Solanum lycopersicum	GEKPEVLDAVLK	_[Acetyl (Protein N-term)]GEK[GlyGly (K)]PEVLDAVLK_	2	(K4)	1.1.1.1.1.1.1.1	5127.8	6333.4	6672.68	6545.18	16511.3	13590.3	14834.1	9187.39	9350.75	9220.05	10069.6	11.5	23.2	4.79	-2.19308	0.00455498	0.0199609	1	Down
A0A3Q7FZQ4;A0A3Q7G9B4	Uncharacterized protein, org=Solanum lycopersicum	101262611;101255690	Solanum lycopersicum	KVILGVDDMDIFK	_K[GlyGly (K)]VILGVDDM[Oxidation (M)]DIFK_	333;327	(K333,M341);(K327,M335)	1.1.1.1.1.1.1.1	79.9381	78.1355	92.3415	94.5653	1080.96	751.784	1390.22	344.622	313.232	504.129	540.871	9.75	50.3	27	-10.3414	0.00464601	0.0201134	1	Down
A0A3Q7GJM0;B6C9K3	Phosphoinositide phospholipase C, org=Solanum lycopersicum		Solanum lycopersicum	VVAAEAPADVKNLFNR	_VVAAEAPADVK[GlyGly (K)]NLFNR_	18;18	(K28);(K28)	1.1.1.1.1.1.1.1	185.611	169.821	504.094	326.444	1469.55	1255.78	1355.97	678.985	731.5	792.757	635.572	52.4	29.6	11	-4.01384	0.00465782	0.0201318	1	Down
A0A3Q7HCE6	Uncharacterized protein, org=Solanum lycopersicum		Solanum lycopersicum	EAYLSSPEKHFGR	_EAYLSSPEK[GlyGly (K)]HFGR_	382	(K390)	2.2.2.2.2.2.2.2	234.596	244.544	496.205	512.456	2520.55	1038.24	3174.81	1118.85	721.719	737.774	864.117	41.2	53.8	10.1	-5.27789	0.00466194	0.0201401	1	Down
A0A3Q7J2V8;Q8RVV4	Uncharacterized protein;Viroid RNA-binding protein (Fragment), org=Solanum lycopersicum	543874;	Solanum lycopersicum	NITEVVNKLSPK	_NITEVVNK[GlyGly (K)]LSPK_	342;352	(K349);(K359)	2.2.2.2.2.2.2.2	1326.97	1232.44	1937.78	1804.9	3188.49	2567.17	3594.26	2502.24	2089.64	2131.76	2304.49	22.1	17.6	5.23	-1.88067	0.00468785	0.0201686	1	Down
P05349;P07180	Ribulose bisphosphate carboxylase small subunit, chloroplastic 4;Ribulose bisphosphate carboxylase small subunit, chloroplastic 3, org=Solanum lycopersicum	RBCS4;RBCS3	Solanum lycopersicum	KAYPQAWVR	_K[GlyGly (K)]AYPQAWVR_	149;149	(K149);(K149)	1.1.1.1.1.1.1.1	600.651	472.935	267.221	397.775	843.566	912.492	1441.23	1349.86	770.208	518.844	288.536	32.1	26.6	45.8	-2.61544	0.00473699	0.0202615	1	Down
K4AZL0	Plasmamembrane intrinsic protein 12, org=Solanum lycopersicum	PIP1;2	Solanum lycopersicum	MEGKEEDVKVGANK	_[Acetyl (Protein N-term)]M[Oxidation (M)]EGKEEDVK[GlyGly (K)]VGANK_	1	(M1,K9)	1.1.1.1.1.1.1.1	47.2373	87.1649	37.986	47.402	111.417	206.62	139.094	132.235	68.9004	96.3446	151.295	39.9	28	39.8	-2.6815	0.00475937	0.0202902	1	Down
A0A3Q7FVM6	Receptor kinase, org=Solanum lycopersicum	101268851	Solanum lycopersicum	SSNVLLTKSYDAR	_SSNVLLTK[GlyGly (K)]SYDAR_	501	(K508)	1.1.1.1.1.1.1.1	336.981	165.194	390.733	322.84	1046.23	902.807	1149.3	854.262	516.703	523.385	639.989	31.9	13.6	12.4	-3.25117	0.00475985	0.0202902	1	Down
P22180	Plasma membrane ATPase 1, org=Solanum lycopersicum	LHA1	Solanum lycopersicum	ADGFAGVFPEHKYEIVKR	_ADGFAGVFPEHKYEIVK[GlyGly (K)]R_	562	(K578)	2.2.2.2.2.2.2.2	468.132	453.692	878.122	656.406	1506.51	1712.47	1682.57	1000.74	755.482	878.009	685.965	32.4	22.3	12.6	-2.40287	0.0047893	0.0203392	1	Down
A0A3Q7HZS6	Eukaryotic translation initiation factor 3 subunit A, org=Solanum lycopersicum		Solanum lycopersicum	FAKDGLIQYR	_FAK[GlyGly (K)]DGLIQYR_	65	(K67)	1.1.1.1.1.1.1.1	146.745	107.22	324.18	259.241	1700.12	826.371	1485.29	497.822	520.921	398.374	496.492	47.8	49.7	13.7	-5.38533	0.00478932	0.0203392	1	Down
A0A3Q7FL82	BAG domain-containing protein, org=Solanum lycopersicum	101246514	Solanum lycopersicum	TFDMPDGAIQKELAAGVAQVVR	_TFDM[Oxidation (M)]PDGAIQK[GlyGly (K)]ELAAGVAQVVR_	359	(M362,K369)	1.1.1.1.1.1.1.1	158.523	115.069	344.56	245.753	1302.13	1560.76	1675.6	455.949	662.594	755.488	975.567	47	44.1	20.1	-5.78123	0.00481891	0.0203747	1	Down
A0A3Q7FXR7	Bet v I/Major latex protein domain-containing protein, org=Solanum lycopersicum	101266019	Solanum lycopersicum	KTEDTPEPVTLLK	_K[GlyGly (K)]TEDTPEPVTLLK_	119	(K119)	1.1.1.1.1.1.1.1	784.595	617.91	375.149	420.562	1262.62	995.853	1626.77	1874.59	643.151	1016.66	809.71	34.4	27	22.7	-2.62023	0.00482973	0.0203815	1	Down
A0A3Q7GRM6	Tubulin beta chain, org=Solanum lycopersicum	101265829	Solanum lycopersicum	KLAVNLIPFPR	_K[GlyGly (K)]LAVNLIPFPR_	252	(K252)	1.1.1.1.1.1.1.1	144.815	99.3717	167.644	90.5746	346.097	287.77	312.972	262.374	131.237	179.209	226.378	29.3	11.8	26.6	-2.40685	0.00491109	0.020507	1	Down
A0A3Q7J1Z3	non-specific serine/threonine protein kinase, org=Solanum lycopersicum		Solanum lycopersicum	VNSKAAVDEVGAAAQR	_VNSK[GlyGly (K)]AAVDEVGAAAQR_	110	(K113)	1.1.1.1.1.1.1.1	81.7532	133.159	44.9818	73.8185	342.875	333.726	198.599	244.89	224.442	240.95	247.533	44	25	5.01	-3.35645	0.00494039	0.0205594	1	Down
A0A3Q7H181;A0A3Q7HXX4	trans-cinnamate 4-monooxygenase, org=Solanum lycopersicum		Solanum lycopersicum	NLAVVSSPELAKEVLHTQGVEFGSR	_NLAVVSSPELAK[GlyGly (K)]EVLHTQGVEFGSR_	77;77	(K88);(K88)	2.1.2.2.2.2.2.1	247.749	211.713	335.96	214.389	813.919	453.569	621.027	436.964	473.267	434.217	422.368	23	30.3	6.01	-2.30289	0.00497412	0.0206164	1	Down
A0A3Q7EXK0	Glyceraldehyde-3-phosphate dehydrogenase, org=Solanum lycopersicum	101253541	Solanum lycopersicum	VLDQKFGIIK	_VLDQK[GlyGly (K)]FGIIK_	237	(K241)	1.-.1.1.1.1.1.1	26.7899	50.4753	19.5661	51.1743	161.483	122.727	185.109	144.291	49.6626	120.529	69.4229	43.9	17.2	45.8	-4.14586	0.00501217	0.0206726	1	Down
A0A3Q7IEV3	Dynamin-type G domain-containing protein, org=Solanum lycopersicum		Solanum lycopersicum	TDVKLSHLASGNDSNMSTQTTETR	_TDVK[GlyGly (K)]LSHLASGNDSNM[Oxidation (M)]STQTTETR_	674	(K677,M689)	1.1.1.-.1.1.1.1	34.9608	20.6041	70.7423	55.9359	416.686	169.425	460.722	129.498	81.4593	114.28	92.4458	48.7	57.4	17.4	-6.45473	0.00508827	0.0208059	1	Down
A0A3Q7FDS8;A0A3Q7FG87	Plastid division protein PDV1, org=Solanum lycopersicum		Solanum lycopersicum	HGYVFVKEFPVDEDESAVHEAK	_HGYVFVK[GlyGly (K)]EFPVDEDESAVHEAK_	67;67	(K73);(K73)	1.-.-.1.1.-.1.1	23.9128	18.597	27.5579	26.5803	257.769	209.867	729.486	132.846	74.0226	120.736	109.279	16.6	81.1	24	-13.7609	0.00509314	0.0208134	0.75	Down
Q5NE20	Carbonic anhydrase, org=Solanum lycopersicum	ca2	Solanum lycopersicum	GQSPKFMVFACSDSR	_GQSPK[GlyGly (K)]FM[Oxidation (M)]VFAC[Carbamidomethyl (C)]SDSR_	142	(K146,M148,C152)	-.1.-.-.1.1.1.1	2.30988	29.7116	1.1941	5.12441	395.096	727.983	418.743	285.045	163.254	140.848	190.107	141	41.6	15	-47.6491	0.00512629	0.0208853	1	Down
A0A3Q7I8M4	Protein kinase domain-containing protein, org=Solanum lycopersicum		Solanum lycopersicum	AKVADFGLVR	_AK[GlyGly (K)]VADFGLVR_	665	(K666)	1.-.1.-.1.1.1.1	32.9588	70.2933	45.7718	55.7523	174.924	503.499	348.065	144.118	104.281	64.7835	105.836	30.8	57	25.4	-5.71652	0.0051698	0.0209599	1	Down
A0A3Q7H717;K4Q1Y8	H(+)-exporting diphosphatase, org=Solanum lycopersicum	543761;LeVP1	Solanum lycopersicum	SHSSGDDKNGYAESLIEEEEGINDHNVVQK	_SHSSGDDK[GlyGly (K)]NGYAESLIEEEEGINDHNVVQK_	43;43	(K50);(K50)	2.2.2.2.2.2.2.2	152.067	89.9984	99.2612	157.497	1560.67	690.826	1553.65	391.934	578.786	575.482	587.248	28.1	57.1	1.05	-8.41394	0.00517544	0.0209655	1	Down
A0A3Q7HBE6	PHD finger protein ALFIN-LIKE, org=Solanum lycopersicum	101259267	Solanum lycopersicum	TVEEVFKDFTGR	_TVEEVFK[GlyGly (K)]DFTGR_	11	(K17)	1.-.1.1.1.1.-.1	16.2523	12.7809	5.60845	13.6229	49.1363	64.2453	54.453	53.5295	43.1101	48.2928	38.4509	37.7	11.5	11.4	-4.58647	0.00521039	0.0210443	0.75	Down
A0A3Q7H717;K4Q1Y8	H(+)-exporting diphosphatase, org=Solanum lycopersicum	543761;LeVP1	Solanum lycopersicum	AADVGADLVGKVER	_AADVGADLVGK[GlyGly (K)]VER_	250;250	(K260);(K260)	1.1.1.1.1.1.1.1	628.804	425.718	1492.95	805.008	3461.07	4283.39	3707.55	2001.99	1860.63	2399	1968.66	55.3	28.9	13.7	-4.01314	0.00521978	0.021054	1	Down
A0A3Q7GZS7	Uncharacterized protein, org=Solanum lycopersicum		Solanum lycopersicum	ILEKLPNETESR	_ILEK[GlyGly (K)]LPNETESR_	32	(K35)	-.1.1.1.1.1.1.1	27.071	27.9085	50.9559	21.3584	121.621	67.9075	197.306	87.9064	65.0241	115.049	94.5653	41.1	47.9	27.5	-3.72948	0.00523964	0.0210921	1	Down
A0A3Q7GJG3	Clathrin heavy chain, org=Solanum lycopersicum		Solanum lycopersicum	GKLNAFESLELSR	_GK[GlyGly (K)]LNAFESLELSR_	438	(K439)	-.1.-.1.1.1.1.1	26.5661	11.6909	9.44387	50.1447	269.741	107.535	389.217	94.2623	71.9427	55.685	92.1055	76.6	65.4	24.9	-8.79708	0.00527147	0.0211429	1	Down
A0A3Q7HKI8	Hyaluronan/mRNA-binding protein domain-containing protein, org=Solanum lycopersicum		Solanum lycopersicum	KTQTINEFLKPAEGENYYR	_K[GlyGly (K)]TQTINEFLKPAEGENYYR_	245	(K245)	1.1.1.1.1.-.-.1	97.7593	89.5497	69.6434	101.948	138.159	217.541	219.155	145.543	64.2172	134.455	96.918	16	24.6	35.7	-2.00724	0.00547708	0.0215084	1	Down
A0A3Q7FGY8	BRO1 domain-containing protein, org=Solanum lycopersicum	101254569	Solanum lycopersicum	IPKPVDFSLALGDQLSKTLVER	_IPKPVDFSLALGDQLSK[GlyGly (K)]TLVER_	33	(K49)	-.1.1.1.1.1.1.-	41.148	22.286	61.8625	26.4471	135.507	172.554	117.102	82.3359	47.678	55.2558	46.5563	47.1	29.6	9.5	-3.34445	0.00553115	0.021609	0.75	Down
A0A3Q7I9U4	Adenosylhomocysteinase, org=Solanum lycopersicum	544304	Solanum lycopersicum	VKDMSQADFGRLEIELAEVEMPGLMASR	_VK[GlyGly (K)]DM[Oxidation (M)]SQADFGRLEIELAEVEM[Oxidation (M)]PGLM[Oxidation (M)]ASR_	16	(K17,M19,M36,M40)	1.1.1.1.1.1.1.1	3414.48	2905.21	2416.83	3220.27	8927.56	14207.6	8474.6	5737.63	5574.41	6638.32	9466.4	14.6	37.9	27.8	-3.12353	0.00557993	0.0216801	1	Down
A0A3Q7H3B3	Filament-like plant protein 4, org=Solanum lycopersicum		Solanum lycopersicum	EAKAIQGTAPDGSGINEK	_EAK[GlyGly (K)]AIQGTAPDGSGINEK_	691	(K693)	-.-.1.1.1.1.1.1	70.3512	110.207	86.8937	77.3331	479.256	209.466	386.085	201.226	158.524	82.2471	97.5956	20.2	42.8	35.8	-3.70095	0.00574659	0.0219513	1	Down
Q9SPD5	Plasma membrane ATPase, org=Solanum lycopersicum	LHA2	Solanum lycopersicum	VHAVIDKFAER	_VHAVIDK[GlyGly (K)]FAER_	447	(K453)	-.1.1.1.1.1.1.1	55.6015	61.3557	69.9124	48.7448	101.175	94.9737	144.364	167.115	49.2822	125.48	106.564	15.2	27.3	42.3	-2.15449	0.00584737	0.022125	1	Down
A0A3Q7ILD3	5-methyltetrahydropteroyltriglutamate--homocysteine S-methyltransferase, org=Solanum lycopersicum	101264078	Solanum lycopersicum	VTNEAVQKASAALQGSDHR	_VTNEAVQK[GlyGly (K)]ASAALQGSDHR_	393	(K400)	2.2.2.2.2.2.2.2	1861.86	1406.46	2345.52	2234.75	3460.84	2999.52	3884.69	4159.83	2575.63	2809.31	2467.92	21.6	14	6.67	-1.84808	0.00585472	0.0221328	1	Down
A0A3Q7GNF6	Serine hydroxymethyltransferase, org=Solanum lycopersicum	101256090	Solanum lycopersicum	KGQPEDAVYDFEDK	_K[GlyGly (K)]GQPEDAVYDFEDK_	265	(K265)	1.1.1.1.1.1.1.1	108.266	71.5721	187.299	138.342	812.278	367.99	416.707	274.951	234.826	352.763	234.706	38.7	50.6	24.9	-3.70327	0.00589842	0.0222224	1	Down
A0A3Q7GPX6	non-specific serine/threonine protein kinase, org=Solanum lycopersicum	101244667	Solanum lycopersicum	LVDTKLTHITTQVR	_LVDTK[GlyGly (K)]LTHITTQVR_	445	(K449)	-.-.-.-.1.1.1.1	2.59542	3.38701	1.39605	2.29214	91.826	44.7923	88.1584	10.804	21.7868	5.34035	1.24827	34	65.4	115	-24.3604	0.00591304	0.0222346	1	Down
A0A3Q7EPT6	Plectin/eS10 N-terminal domain-containing protein, org=Solanum lycopersicum	101253133	Solanum lycopersicum	AGPRGPPGEFGGEKGGAPADYQPAFR	_AGPRGPPGEFGGEK[GlyGly (K)]GGAPADYQPAFR_	131	(K144)	2.2.2.2.2.2.2.2	12388.1	8411.55	13400.2	13849.2	53871.5	47318.5	55137.5	21154	22136.9	27531.2	23938.6	20.6	35.7	11.2	-3.69376	0.00593853	0.0222671	1	Down
A5JME7	S-adenosylmethionine decarboxylase proenzyme, org=Solanum lycopersicum	SAMDC	Solanum lycopersicum	HFSEEVAVLDGYFGKLAAGSK	_HFSEEVAVLDGYFGK[GlyGly (K)]LAAGSK_	132	(K146)	1.2.2.2.1.2.2.2	151.564	116.006	122.698	151.669	215.715	218.768	207.6	217.894	191.565	217.789	166.472	13.9	2.37	13.4	-1.58686	0.00595179	0.0222859	1	Down
A0A3Q7GRP5	non-specific serine/threonine protein kinase, org=Solanum lycopersicum		Solanum lycopersicum	NASQKDLSLVR	_NASQK[GlyGly (K)]DLSLVR_	765	(K769)	1.1.1.1.1.1.1.1	45.7124	59.9056	101.345	137.138	469.197	344.882	463.736	165.381	202.845	173.654	178.549	48.2	39.5	8.45	-4.1941	0.00603177	0.0224028	1	Down
A0A3Q7ET52	BTB domain-containing protein, org=Solanum lycopersicum		Solanum lycopersicum	ILSIVPLLGKEESQELLAR	_ILSIVPLLGK[GlyGly (K)]EESQELLAR_	195	(K204)	-.1.1.1.1.1.1.1	54.3879	45.9935	71.6399	25.5066	167.168	144.987	179.977	203.038	94.1994	118.887	220.457	38.8	14	46.3	-3.51934	0.00616977	0.022613	1	Down
A0A3Q7JVY6	NADP-dependent oxidoreductase domain-containing protein, org=Solanum lycopersicum	101254364	Solanum lycopersicum	HLVLPALKR	_HLVLPALK[GlyGly (K)]R_	99	(K106)	1.1.1.1.1.1.1.1	109.354	145.08	187.173	141.232	302.372	301.474	308.964	304.998	187.737	204.676	147.052	21.9	1.1	16.5	-2.08944	0.00623086	0.0227009	1	Down
A0A3Q7I915	Geraniol 10-hydroxylase, org=Solanum lycopersicum		Solanum lycopersicum	DFTFWKDPLEFKPER	_DFTFWK[GlyGly (K)]DPLEFKPER_	1322	(K1327)	2.2.2.2.2.2.2.2	492.948	731.98	824.631	1231.83	3346.01	2025.82	4414.39	1650.87	1580.73	1456.65	1533.42	37.5	44.3	4.11	-3.48544	0.00629718	0.0227945	1	Down
A0A3Q7J0B2	Uncharacterized protein, org=Solanum lycopersicum		Solanum lycopersicum	EVEAVHEQAVEYSAKDYTDPPPAPLIDFEELTK	_EVEAVHEQAVEYSAK[GlyGly (K)]DYTDPPPAPLIDFEELTK_	4	(K18)	-.1.1.1.1.1.1.1	54.0534	87.5102	34.6874	78.0264	158.102	222.875	246.812	125.227	154.931	65.2119	135.78	37.5	29.9	39.8	-2.96139	0.00631674	0.0228053	1	Down
A0A3Q7G5P1;A0A3Q7G7F0	S5 DRBM domain-containing protein, org=Solanum lycopersicum	101254082;101258363	Solanum lycopersicum	FTKSPFQEYFDILAKPANK	_FTKSPFQEYFDILAK[GlyGly (K)]PANK_	246;246	(K260);(K260)	1.1.1.1.1.1.1.1	168.284	108.538	210.88	188.934	1214.07	1356.77	1814.12	401.288	777.161	475.695	682.26	26	49.2	23.9	-7.07359	0.00631739	0.0228053	1	Down
A0A3Q7FCI2	Uncharacterized protein, org=Solanum lycopersicum		Solanum lycopersicum	VLKGNFGNSK	_VLK[GlyGly (K)]GNFGNSK_	114	(K116)	1.1.1.1.1.1.1.1	23.0105	69.7633	86.7874	89.9172	714.182	597.55	555.473	149.792	188.595	190.538	202.786	45.8	48.7	3.97	-7.48482	0.0063301	0.0228114	1	Down
A0A3Q7HFP3	Chalcone-flavonone isomerase family protein, org=Solanum lycopersicum		Solanum lycopersicum	EIKGSQYGVQLESAIR	_EIK[GlyGly (K)]GSQYGVQLESAIR_	94	(K96)	-.1.1.1.-.1.1.1	56.2133	31.692	67.9745	33.9011	164.613	123.059	124.267	128.078	120.285	91.1372	120.472	37.1	14.7	15.3	-2.84548	0.00636692	0.0228779	0.75	Down
A0A3Q7F305	Protein kinase domain-containing protein, org=Solanum lycopersicum	101248738	Solanum lycopersicum	WLISKPIQIPFR	_WLISK[GlyGly (K)]PIQIPFR_	344	(K348)	1.1.1.1.1.1.1.1	31.8592	35.7521	79.9815	56.1019	120.931	251.282	150.938	112.868	154.545	55.1545	125.01	43.4	40	45.7	-3.12241	0.00640069	0.0229338	1	Down
A0A3Q7JDY1	Uncharacterized protein, org=Solanum lycopersicum	101250100	Solanum lycopersicum	AILSLKTQR	_AILSLK[GlyGly (K)]TQR_	17	(K22)	1.1.1.1.1.1.1.1	365.794	267.896	351.72	287.979	525.302	476.338	442.194	476.685	375.379	374.329	371.845	15	7.12	0.485	-1.50819	0.00640253	0.0229359	1	Down
A0A3Q7IV71;K4D788	C2 domain-containing protein, org=Solanum lycopersicum		Solanum lycopersicum	VGPGKDELIGR	_VGPGK[GlyGly (K)]DELIGR_	442;431	(K446);(K435)	1.1.1.1.1.1.1.1	375.267	475.937	453.318	258.025	1127.13	610.093	818.43	803.653	403.074	595.119	692.095	25.2	25.5	26.1	-2.14989	0.0064622	0.0230098	1	Down
A0A3Q7I7I4	Non-specific serine/threonine protein kinase, org=Solanum lycopersicum	101254034	Solanum lycopersicum	KLADAEVSEEEQSNLLK	_K[GlyGly (K)]LADAEVSEEEQSNLLK_	81	(K81)	1.1.1.1.1.1.1.1	115.682	54.6796	75.6199	71.9485	131.193	271.948	205.502	166.526	151.934	182.905	126.188	32.5	31.1	18.5	-2.43818	0.0065554	0.0231549	1	Down
A0A3Q7F6F2	Small ribosomal subunit protein uS10 domain-containing protein, org=Solanum lycopersicum		Solanum lycopersicum	AAYAAMKPTKPGLEEPAEMVHK	_[Acetyl (Protein N-term)]AAYAAM[Oxidation (M)]KPTK[GlyGly (K)]PGLEEPAEM[Oxidation (M)]VHK_	2	(M7,K11,M20)	2.2.2.2.2.2.2.2	11686.2	9440.82	6974.22	7754.73	17225.9	16793.4	17444.3	19269.7	12095.3	16220.8	15711.2	23.3	6.17	15.3	-1.9727	0.00657517	0.0231792	1	Down
A0A3Q7JE79;B6C9K5	Phosphoinositide phospholipase C, org=Solanum lycopersicum		Solanum lycopersicum	HLIAIQAGKSK	_HLIAIQAGK[GlyGly (K)]SK_	336;332	(K344);(K340)	1.-.1.1.-.1.1.1	20.9562	38.7182	33.7099	49.4873	70.9512	68.3123	125.268	118.157	85.6256	34.5733	95.9162	33.1	31.6	45.6	-2.67855	0.00658125	0.0231894	0.75	Down
K4AZL0	Plasmamembrane intrinsic protein 12, org=Solanum lycopersicum	PIP1;2	Solanum lycopersicum	QPLGTSAQSKDYK	_QPLGTSAQSK[GlyGly (K)]DYK_	19	(K28)	1.-.1.1.1.1.1.1	14.9319	5.82592	4.33272	9.33459	21.7234	34.3522	47.3483	30.0139	0.526531	7.39887	20.7876	54.7	32.1	108	-3.87617	0.00664839	0.0232923	1	Down
A0A3Q7J0B2	Uncharacterized protein, org=Solanum lycopersicum		Solanum lycopersicum	TKEVEAVHEQAVEYSAK	_TK[GlyGly (K)]EVEAVHEQAVEYSAK_	2	(K3)	2.2.2.2.2.2.2.2	2526.86	2362.74	2341.48	2653.85	8645.93	11627.2	10338	4930.39	5398.54	5384.17	4997.25	5.96	32.7	4.33	-3.59553	0.00666867	0.0233259	1	Down
A0A0C5CEE1;Q2MI72	Photosystem II reaction center protein H, org=Solanum lycopersicum	psbH	Solanum lycopersicum	RTAVGDLLKPLNSEYGK	_RTAVGDLLK[GlyGly (K)]PLNSEYGK_	16;16	(K24);(K24)	2.2.2.2.2.1.2.2	248.81	202.38	199.885	313.059	640.715	589.884	514.251	334.754	365.155	360.106	314.444	22	25.8	8.06	-2.15697	0.00668295	0.0233433	1	Down
A0A3Q7F1P3	Amino acid transporter transmembrane domain-containing protein, org=Solanum lycopersicum	101253654	Solanum lycopersicum	QAVVDEQSPLLPTKHK	_QAVVDEQSPLLPTK[GlyGly (K)]HK_	19	(K32)	2.1.2.2.2.2.2.2	171.361	116.893	274.895	138.347	638.02	923.271	737.005	299.118	257.16	220.679	184.702	39.9	40.3	16.4	-3.70268	0.00671383	0.0233855	1	Down
A0A3Q7GXR3	non-specific serine/threonine protein kinase, org=Solanum lycopersicum		Solanum lycopersicum	QETKEPSLGAR	_QETK[GlyGly (K)]EPSLGAR_	303	(K306)	-.1.1.-.1.1.1.1	49.5876	85.5941	35.4465	45.9843	215.138	260.209	293.567	93.4158	147.076	99.2682	117.761	40.3	40.6	19.9	-3.98098	0.00671793	0.0233931	1	Down
A0A3Q7IKR1	Eukaryotic translation initiation factor 3 subunit E, org=Solanum lycopersicum	101265974	Solanum lycopersicum	TYKLVSQLLEHAQTQLAR	_TYK[GlyGly (K)]LVSQLLEHAQTQLAR_	421	(K423)	-.1.1.1.-.1.1.-	22.9088	19.7855	31.6014	28.0412	43.304	89.4844	55.5368	92.1891	38.1687	24.1765	99.1844	20.6	34.9	74.1	-2.74109	0.00676704	0.0234629	0.75	Down
A0A3Q7J072	Biogenesis of lysosome-related organelles complex 1 subunit 1, org=Solanum lycopersicum	101259909	Solanum lycopersicum	SKQVDPHGLEASLIR	_SK[GlyGly (K)]QVDPHGLEASLIR_	4	(K5)	1.1.1.1.1.1.1.1	258.516	413.402	207.737	222.089	462.355	571.873	687.326	691.165	395.019	409.076	435.246	34.3	18.1	4.94	-2.18991	0.00679341	0.023498	1	Down
P36181;Q53Z32	Heat shock cognate protein 80;Molecular chaperone Hsp90-2, org=Solanum lycopersicum	HSC80;	Solanum lycopersicum	VKEVSNEWSLVNK	_VK[GlyGly (K)]EVSNEWSLVNK_	251;251	(K252);(K252)	1.1.1.1.1.1.1.1	221.3	210.804	298.265	290.533	525.074	538.517	947.822	455.13	416.552	400.189	303.475	17.8	36.3	16.4	-2.41604	0.00680964	0.0235134	1	Down
K4BDE8	RING-finger protein, org=Solanum lycopersicum	101258318	Solanum lycopersicum	ATMELNLLGGQSGKSVNR	_ATM[Oxidation (M)]ELNLLGGQSGK[GlyGly (K)]SVNR_	351	(M353,K364)	1.1.1.1.1.1.1.1	441.437	234.538	529.026	399.664	1023.32	1257.03	1000.82	988.66	690.393	1135.06	656.813	30.8	11.9	32.3	-2.66089	0.00696551	0.0237823	1	Down
P05349;P07180	Ribulose bisphosphate carboxylase small subunit, chloroplastic 4;Ribulose bisphosphate carboxylase small subunit, chloroplastic 3, org=Solanum lycopersicum	RBCS4;RBCS3	Solanum lycopersicum	QVQCISFIAYKPEGY	_QVQC[Carbamidomethyl (C)]ISFIAYK[GlyGly (K)]PEGY_	166;166	(C169,K176);(C169,K176)	1.1.1.1.1.1.1.1	223.042	124.221	128.398	166.949	547.267	337.668	533.539	260.853	264.275	360.238	405.477	28.5	34	21	-2.61329	0.00697234	0.0237889	1	Down
A0A3Q7G5P1;A0A3Q7G7F0	S5 DRBM domain-containing protein, org=Solanum lycopersicum	101254082;101258363	Solanum lycopersicum	PANKVIVYATEEAAPER	_PANK[GlyGly (K)]VIVYATEEAAPER_	261;261	(K264);(K264)	1.1.1.1.1.1.1.1	917.825	692.266	880.064	796.509	2310.13	1503.85	1533.94	1266.38	1088.1	1156.12	918.726	12.2	27.4	11.6	-2.01246	0.00700586	0.023838	1	Down
A0A3Q7JYS6	t-SNARE coiled-coil homology domain-containing protein, org=Solanum lycopersicum	101248280	Solanum lycopersicum	VVNELDTIHFSIKK	_VVNELDTIHFSIK[GlyGly (K)]K_	187	(K199)	1.-.1.1.1.2.2.2	30.9332	18.4526	34.5309	24.7668	73.4112	48.5031	137.041	82.0081	21.8667	51.0369	23.8112	26	43.8	50.6	-3.13722	0.00706296	0.0239335	1	Down
A0A3Q7GZW2	NAD-dependent epimerase/dehydratase domain-containing protein, org=Solanum lycopersicum	101253094	Solanum lycopersicum	DLAKAFVQVLGNEK	_DLAK[GlyGly (K)]AFVQVLGNEK_	252	(K255)	1.1.1.1.1.1.1.1	155.597	187.605	61.8238	121.172	400.491	593.206	463.582	328.454	355.12	254.339	401.535	40.9	25.2	22.3	-3.39365	0.00714891	0.0240526	1	Down
A0A3Q7FND9	RING-type E3 ubiquitin transferase, org=Solanum lycopersicum		Solanum lycopersicum	HGTPPAAKSAVAGLPDIK	_HGTPPAAK[GlyGly (K)]SAVAGLPDIK_	192	(K199)	2.2.2.2.2.2.2.2	2086.96	1359.23	3297.45	2077.45	5986.95	5229.86	6613.59	3855.58	2799.46	3024.17	3030.86	36.5	21.9	4.46	-2.45842	0.00718859	0.0241163	1	Down
A0A3Q7JEL1	ATP citrate synthase, org=Solanum lycopersicum	101267503	Solanum lycopersicum	TTPVKEITPPQIPEDLNTAIK	_TTPVK[GlyGly (K)]EITPPQIPEDLNTAIK_	323	(K327)	-.1.1.1.1.1.1.1	56.9017	79.4645	66.3883	76.6582	330.541	196.652	229.294	126.875	138.888	63.8242	98.111	14.7	38.4	37.5	-3.1615	0.00719151	0.0241192	1	Down
A0A3Q7GJU4	RING-type domain-containing protein, org=Solanum lycopersicum	101259324	Solanum lycopersicum	LQAALGEQAEITKLSQQEYER	_LQAALGEQAEITK[GlyGly (K)]LSQQEYER_	390	(K402)	1.1.1.1.1.1.1.1	32.1946	15.4488	102.238	83.0375	576.174	585.911	533.988	226.761	226.405	440.824	274.993	70.5	35.5	35.8	-8.25539	0.00720908	0.0241507	1	Down
A0A3Q7JTQ0	Calcineurin B-like protein, org=Solanum lycopersicum	101249611	Solanum lycopersicum	NMTLQYLKDITTTFPSFVFHSR	_NM[Oxidation (M)]TLQYLK[GlyGly (K)]DITTTFPSFVFHSR_	199	(M200,K206)	1.1.1.1.1.1.1.1	42.5327	79.9346	65.3664	42.9899	142.594	185.001	226.385	92.2909	130.083	250.902	142.77	31.6	35.6	38	-2.79985	0.00721184	0.0241525	1	Down
A0A3Q7FCI2	Uncharacterized protein, org=Solanum lycopersicum		Solanum lycopersicum	GNFGNSKQSQVK	_GNFGNSK[GlyGly (K)]QSQVK_	117	(K123)	1.1.1.1.1.1.1.1	23.4331	76.9472	103.468	134.29	736.455	369.404	875.347	285.655	370.845	250.203	223.614	55.6	50.1	27.9	-6.70395	0.00724875	0.0242228	1	Down
C6K2K9	GDP-mannose 3',5'-epimerase, org=Solanum lycopersicum	GME1	Solanum lycopersicum	KLPVQHIPGPEGVR	_K[GlyGly (K)]LPVQHIPGPEGVR_	290	(K290)	2.2.2.2.2.2.2.2	644.321	613.302	763.457	529.938	1859.04	970.376	1863.93	1321.7	798.169	1015.31	862.668	15.2	29.1	12.5	-2.3579	0.00725387	0.0242228	1	Down
A0A3Q7IST6	ABC transporter B family member 1, org=Solanum lycopersicum		Solanum lycopersicum	LAFKDQASSFGR	_LAFK[GlyGly (K)]DQASSFGR_	721	(K724)	1.1.1.1.1.1.1.1	230.398	241.975	610.305	545.851	2139.6	1229.07	2393.23	846.501	747.793	800.97	749.56	48.9	44.4	3.94	-4.0579	0.0073516	0.0243416	1	Down
A0A3Q7H5D1	Uncharacterized protein, org=Solanum lycopersicum	101245471	Solanum lycopersicum	AATAVANSLNKEFGPK	_AATAVANSLNK[GlyGly (K)]EFGPK_	98	(K108)	1.1.1.1.1.1.1.1	760.393	2327.57	1425.62	1983.5	8651.78	5179.94	10702.6	3305.2	2791.72	3252.99	3998.24	42.2	47.9	18.2	-4.28493	0.00735695	0.0243416	1	Down
A0A3Q7GTQ4;Q8GZV3	Amino acid transporter transmembrane domain-containing protein;Amino acid transporter, org=Solanum lycopersicum	544207;LeAAP2	Solanum lycopersicum	TGDPVTGKR	_TGDPVTGK[GlyGly (K)]R_	85;85	(K92);(K92)	-.1.1.1.1.1.-.-	22.33	27.9582	31.7364	18.9281	176.129	50.6425	148.857	112.555	79.5996	78.6887	49.4042	22.6	44.5	24.8	-4.83576	0.0074131	0.0244098	0.75	Down
A0A3Q7EW12;Q9ZTX4	Peptide transporter;LeOPT1, org=Solanum lycopersicum	543533;LeOPT1	Solanum lycopersicum	DGSVDIKGNPVLK	_DGSVDIK[GlyGly (K)]GNPVLK_	28;23	(K34);(K29)	1.1.1.1.1.1.1.1	92.1247	60.4552	198.124	111.552	518.85	704.38	562.545	205.133	248.946	298.937	279.883	51	42.3	9.14	-4.30694	0.0074639	0.0244669	1	Down
A0A3Q7ESS4	Protein kinase domain-containing protein, org=Solanum lycopersicum		Solanum lycopersicum	LAPEGKTSLVTR	_LAPEGK[GlyGly (K)]TSLVTR_	1181	(K1186)	1.1.1.1.1.1.1.1	732.267	811.925	1116.2	787.83	2511.72	4978.31	3510.44	1706.65	1649.17	1598.02	1445.53	20	44.4	6.77	-3.68512	0.00754602	0.024588	1	Down
A0A3Q7FH53	Short-chain dehydrogenase TIC 32, chloroplastic, org=Solanum lycopersicum		Solanum lycopersicum	EIPAAKVDVMELDLSSFDSVKK	_EIPAAK[GlyGly (K)]VDVM[Oxidation (M)]ELDLSSFDSVKK_	598	(K603,M607)	2.2.2.2.2.2.2.2	800.269	824.335	1276.18	951.346	7400.24	2961.22	6586.19	2454.48	2615.58	2904.88	3039.89	22.7	51.6	7.6	-5.03673	0.00761521	0.0247144	1	Down
A0A0K1U1X9;A0A3Q7FJV9	Clade XV lectin receptor kinase;Protein kinase domain-containing protein, org=Solanum lycopersicum	LecRK;	Solanum lycopersicum	DSNSDEAFPLPEKK	_DSNSDEAFPLPEK[GlyGly (K)]K_	343;321	(K355);(K333)	1.1.1.1.1.1.1.1	253.298	158.863	420.059	413.53	2308.51	1509.84	1884.27	573.714	610.785	1013.14	728.528	41	47.1	26.4	-5.0382	0.00761991	0.0247183	1	Down
A0A3Q7HJW8	Uncharacterized protein, org=Solanum lycopersicum	101255903	Solanum lycopersicum	EDYFQETDIKGEPK	_EDYFQETDIK[GlyGly (K)]GEPK_	169	(K178)	1.-.1.-.1.1.-.1	10.0543	3.51801	9.84392	16.4216	188.14	35.978	42.8745	52.3749	0.526531	55.543	89.2	52.9	90.8	92.4	-8.0167	0.00765267	0.0247538	0.75	Down
A0A3Q7FPH8	DC-UbP/UBTD2 N-terminal domain-containing protein, org=Solanum lycopersicum	101257726	Solanum lycopersicum	MREEFWDTAPHYGGKK	_M[Oxidation (M)]REEFWDTAPHYGGK[GlyGly (K)]K_	38	(M38,K52)	1.1.1.1.1.1.1.1	118.085	128.572	119.281	140.829	663.003	271.997	621.521	380.207	134.47	244.66	244.252	8.31	38.9	30.6	-3.82174	0.00774392	0.0248851	1	Down
A0A3Q7FRL5	CTLH domain-containing protein, org=Solanum lycopersicum	101250003	Solanum lycopersicum	KLIEANPLFR	_K[GlyGly (K)]LIEANPLFR_	149	(K149)	1.1.1.1.1.1.1.1	115.742	128.48	119.445	141.779	392.449	344.155	337.531	194.772	193.387	201.088	247.044	9.17	26.9	13.6	-2.51047	0.00774775	0.0248883	1	Down
A0A3Q7HMJ3	Aminopeptidase, org=Solanum lycopersicum	101250430	Solanum lycopersicum	ETALLYDDKHSAAANK	_ETALLYDDK[GlyGly (K)]HSAAANK_	285	(K293)	-.1.1.1.1.1.1.-	53.3777	32.9289	36.4423	36.769	67.9139	53.1567	74.0519	82.5224	46.0542	40.8188	55.6811	23	17.8	15.9	-1.74053	0.0077505	0.0248885	0.75	Down
G8Z261	alanine--glyoxylate transaminase, org=Solanum lycopersicum	101055519	Solanum lycopersicum	TLLEDVKK	_TLLEDVK[GlyGly (K)]K_	46	(K52)	1.1.1.1.1.1.1.1	33.6839	29.6611	61.733	64.2283	137.844	126.196	165.142	122.216	56.511	79.3729	162.642	38.4	14	56.1	-2.91273	0.00775928	0.0248959	1	Down
A0A3Q7HXK5	pyridoxal 5'-phosphate synthase (glutamine hydrolyzing), org=Solanum lycopersicum	101257782	Solanum lycopersicum	AGSGVVTVYGNGALTETTKQSPFSVK	_[Acetyl (Protein N-term)]AGSGVVTVYGNGALTETTK[GlyGly (K)]QSPFSVK_	2	(K20)	1.1.1.1.1.1.1.1	5311.53	6404.87	3885.81	5098.68	8823.01	6845.74	10271.5	11104.6	7343.3	7736.16	9536.37	20	20.1	14.3	-1.78953	0.00782194	0.0249707	1	Down
A0A3Q7ERR1	Coatomer subunit beta, org=Solanum lycopersicum	101265667	Solanum lycopersicum	ATGEFVKDENDANKLSR	_ATGEFVKDENDANK[GlyGly (K)]LSR_	701	(K714)	1.1.1.1.1.1.1.1	102.744	160.113	173.215	98.1711	547.997	298.428	502.133	229.031	251.049	282.583	200.316	28.9	39.2	17	-2.95294	0.00785012	0.0250235	1	Down
A0A3Q7IA43	C2 NT-type domain-containing protein, org=Solanum lycopersicum		Solanum lycopersicum	QWDTSYTLSGKAK	_QWDTSYTLSGK[GlyGly (K)]AK_	269	(K279)	1.1.-.1.1.1.1.1	181.485	77.204	90.3622	72.7479	233.771	204.29	368.981	362.249	120.818	187.249	84.3595	48.6	29.3	39.9	-2.77215	0.00791519	0.0251543	1	Down
A0A3Q7HIC2	Calcium-dependent protein kinase, org=Solanum lycopersicum	543689	Solanum lycopersicum	LHYTLGKELGR	_LHYTLGK[GlyGly (K)]ELGR_	71	(K77)	1.-.1.1.1.1.1.1	154.729	107.76	124.676	96.9933	353.084	361.214	309.825	171.639	135.989	151.736	143.668	20.8	29.4	5.48	-2.46977	0.00800708	0.0253001	1	Down
A0A3Q7HKZ6	V-type proton ATPase subunit E, org=Solanum lycopersicum	543663	Solanum lycopersicum	MNDADVSKQIQQMVR	_[Acetyl (Protein N-term)]M[Oxidation (M)]NDADVSK[GlyGly (K)]QIQQM[Oxidation (M)]VR_	1	(M1,K8,M13)	2.2.2.2.2.2.2.2	770.856	436.731	1008.22	788.998	2657.33	1789.18	2093.8	1200.68	952.314	1736.33	1693.83	31.4	31.4	30.2	-2.5762	0.00801958	0.0253212	1	Down
A3EX92	non-specific serine/threonine protein kinase, org=Solanum lycopersicum	PHOT1	Solanum lycopersicum	ELPDANSKPEDLWR	_ELPDANSK[GlyGly (K)]PEDLWR_	637	(K644)	-.1.1.1.1.1.1.1	36.1143	18.7376	51.4305	118.639	360.834	385.274	527.683	469.217	103.707	154.445	196.77	77.7	17.6	30.7	-7.74942	0.00803862	0.0253483	1	Down
A0A3Q7F6F2	Small ribosomal subunit protein uS10 domain-containing protein, org=Solanum lycopersicum		Solanum lycopersicum	AAYAAMKPTKPGLEEPAEMVHK	_[Acetyl (Protein N-term)]AAYAAM[Oxidation (M)]K[GlyGly (K)]PTK[GlyGly (K)]PGLEEPAEM[Oxidation (M)]VHK_	2	(M7,K8,K11,M20)	1.1.1.1.1.1.1.1	1624.39	969.264	1512.5	1405.22	2654.4	2305.22	2152.85	2711.78	1509.5	2479.55	2482.52	20.8	11	26	-1.78254	0.00805344	0.0253641	1	Down
P93209	14-3-3 protein 3, org=Solanum lycopersicum	TFT3	Solanum lycopersicum	DNLTLWTSDMQDDGADEIKEDPKPEEK	_DNLTLWTSDM[Oxidation (M)]QDDGADEIKEDPK[GlyGly (K)]PEEK_	233	(M242,K255)	1.1.-.1.1.1.1.1	182.76	210.119	142.195	114.338	623.802	410.827	765.262	280.243	318.887	235.529	239.44	26.2	41.6	17.8	-3.2031	0.00806477	0.025367	1	Down
A0A3Q7I7R4;A0A7U3S3D4	Eukaryotic translation initiation factor isoform 4E, org=Solanum lycopersicum	eIFiso4E;eIF4Eiso	Solanum lycopersicum	ATEAPVEATEIPSVAAAETVEKQPHKLER	_[Acetyl (Protein N-term)]ATEAPVEATEIPSVAAAETVEK[GlyGly (K)]QPHKLER_	2;2	(K23);(K23)	1.1.1.1.-.1.-.1	291.392	343.175	265.092	356.09	576.326	431	411.668	574.905	234.136	325.053	477.975	13.7	17.9	35.6	-1.58782	0.00809209	0.0254056	1	Down
A0A3Q7I3Z4	PET hydrolase-like domain-containing protein, org=Solanum lycopersicum	101265579	Solanum lycopersicum	SSSSLPCSLLVFSPTKK	_SSSSLPC[Carbamidomethyl (C)]SLLVFSPTK[GlyGly (K)]K_	36	(C42,K51)	1.1.1.1.1.1.1.1	97.4761	57.8701	36.9645	97.6996	348.99	262.699	414.37	127.239	217.135	127.913	184.326	41.6	43	25.6	-3.97675	0.00812242	0.0254542	1	Down
A0A3Q7FQ37;K4BJA0	Aluminum-activated malate transporter;Aluminum-activated malate transporter-like, org=Solanum lycopersicum	;SlALMT4	Solanum lycopersicum	SYLLVNAENWESSKRPK	_SYLLVNAENWESSK[GlyGly (K)]RPK_	423;416	(K436);(K429)	-.1.2.2.2.2.2.2	76.7999	53.3935	62.4889	95.3786	146.982	367.664	585.399	306.905	111.994	146.102	113.279	25.4	51.6	15.6	-4.88421	0.0082413	0.0256187	1	Down
A0A3Q7ENJ9;A7LI54;Q0GA16	non-specific serine/threonine protein kinase, org=Solanum lycopersicum	;PHOT2;	Solanum lycopersicum	QKTFSNILNK	_QK[GlyGly (K)]TFSNILNK_	851;851;851	(K852);(K852);(K852)	1.1.1.-.1.1.1.1	90.0843	33.5769	42.0322	55.4019	148.228	131.554	335.862	131.412	46.8527	108.331	95.1163	45	53.4	38.8	-3.37889	0.00832765	0.0257677	1	Down
A0A3Q7J6B6	Nucleobase-ascorbate transporter 6, org=Solanum lycopersicum	101258041	Solanum lycopersicum	AGGGAAPAAKSDDPAPHPTK	_AGGGAAPAAK[GlyGly (K)]SDDPAPHPTK_	2	(K11)	1.1.1.1.1.1.1.1	33.9367	18.4306	15.7921	17.3256	87.0847	63.3995	125.549	37.8374	79.9517	45.8144	62.701	39.5	47.5	27.2	-3.67164	0.0083885	0.0258426	1	Down
A0A3Q7IXE6	Patellin-3, org=Solanum lycopersicum	101255264	Solanum lycopersicum	VTEKVTADEEDGSKAVEEIK	_VTEK[GlyGly (K)]VTADEEDGSKAVEEIK_	197	(K200)	1.1.1.1.1.1.1.1	205.692	225.151	148.1	152.421	563.498	363.501	462.721	266.832	160.003	129.263	258.257	21.1	30.8	36.9	-2.26502	0.00841056	0.0258705	1	Down
A0A3Q7IA43	C2 NT-type domain-containing protein, org=Solanum lycopersicum		Solanum lycopersicum	NIVDLSEMIEESVQKSFEGSR	_NIVDLSEM[Oxidation (M)]IEESVQK[GlyGly (K)]SFEGSR_	246	(M253,K260)	1.1.1.1.1.1.1.1	48.6786	110.722	82.1189	63.9676	283.778	172.87	206.08	124.137	177.657	179.334	150.631	34.9	34.1	9.52	-2.57578	0.00843536	0.0259134	1	Down
A0A3Q7IF17	NRC1, org=Solanum lycopersicum	101243750	Solanum lycopersicum	DNVELISGVKEAAESLLQDLNDFNAFLK	_DNVELISGVK[GlyGly (K)]EAAESLLQDLNDFNAFLK_	19	(K28)	-.1.-.-.1.1.1.1	1.69044	8.04118	2.31637	2.28291	46.1011	56.5423	256.422	14.1493	42.8087	9.07976	63.8105	83.3	118	71.6	-26.0427	0.00850362	0.0260116	1	Down
A0A3Q7FB67	Uncharacterized protein, org=Solanum lycopersicum	101248442	Solanum lycopersicum	KSEYEEPSSEYGSGYGR	_K[GlyGly (K)]SEYEEPSSEYGSGYGR_	167,248	(K167)(K248)	1.1.1.-.1.1.1.1	11.4583	40.9214	19.7057	11.9044	80.8367	116.657	97.2876	73.8643	22.731	35.0746	73.6852	65.8	20.7	60.6	-4.38917	0.00852088	0.0260419	1	Down
A0A3Q7GBM0	Protein CHUP1, chloroplastic, org=Solanum lycopersicum	101267989	Solanum lycopersicum	GDEGDEKEQLLYSTDGLK	_GDEGDEK[GlyGly (K)]EQLLYSTDGLK_	41	(K47)	1.-.-.1.1.1.1.1	58.6144	40.4104	14.17	13.8817	163.095	125.081	227.036	226.122	53.6052	138.484	104.764	68.6	27	43.2	-5.83376	0.00862199	0.0261879	1	Down
A0A3Q7EU63	Plant heme peroxidase family profile domain-containing protein, org=Solanum lycopersicum	101264261	Solanum lycopersicum	AKPIVDTEYIKEIEK	_[Acetyl (Protein N-term)]AKPIVDTEYIK[GlyGly (K)]EIEK_	2	(K12)	1.1.1.1.1.1.1.1	534.57	886.379	630.817	628.848	2118.24	1039.72	2541.78	1602.36	1137.44	1204.64	1173.37	22.5	35.6	2.87	-2.72404	0.00863252	0.026198	1	Down
A0A3Q7J436	Uncharacterized protein, org=Solanum lycopersicum	101262457	Solanum lycopersicum	DTLLYSNVKLD	_DTLLYSNVK[GlyGly (K)]LD_	348	(K356)	1.1.1.1.1.1.1.1	154.95	146.906	175.843	146.957	466.116	664.84	519.299	272.818	247.935	376.703	387.531	8.74	33.7	23	-3.07861	0.00864865	0.0262305	1	Down
A0A0C6G3Q8	Sterol side chain reductase, org=Solanum lycopersicum	SSR2	Solanum lycopersicum	GNLKELAQAYADSFAPK	_GNLK[GlyGly (K)]ELAQAYADSFAPK_	247	(K250)	1.1.1.1.1.1.1.1	167.835	243.89	323.082	318.9	653.388	572.832	624.25	385.753	367.849	374.54	444.758	27.9	21.5	10.8	-2.12224	0.00865914	0.0262391	1	Down
A0A3Q7FQQ0	Bidirectional sugar transporter SWEET, org=Solanum lycopersicum		Solanum lycopersicum	KLPELTQEQIIDIVK	_K[GlyGly (K)]LPELTQEQIIDIVK_	272	(K272)	1.1.1.1.1.1.1.1	123.53	240.023	375.881	272.925	1083.07	490.76	1320.08	646.702	476.925	437.567	413.269	41.1	43.3	7.26	-3.49739	0.00867296	0.0262494	1	Down
A0A3Q7EW89	F-box domain-containing protein, org=Solanum lycopersicum	101248725	Solanum lycopersicum	SQEIFPAYFKR	_SQEIFPAYFK[GlyGly (K)]R_	294	(K303)	2.1.1.1.2.2.2.2	218.437	62.2675	87.0316	83.6326	236.126	543.404	532.623	315.43	220.691	365.897	235.37	63.1	38.1	29.2	-3.60589	0.00867589	0.0262517	1	Down
A0A3Q7F833	Protein transport protein Sec24-like At3g07100, org=Solanum lycopersicum		Solanum lycopersicum	VYGTDKEHTIR	_VYGTDK[GlyGly (K)]EHTIR_	612	(K617)	1.1.1.1.1.1.1.1	107.507	118.757	181.275	149.812	248.796	277.258	196.399	256.637	224.558	295.496	194.048	23.8	14.1	21.9	-1.75669	0.0086761	0.0262517	1	Down
A0A3Q7HJJ7	Proteasome subunit alpha type, org=Solanum lycopersicum	101266742	Solanum lycopersicum	QVMEEKVTPNNVDIAR	_QVM[Oxidation (M)]EEK[GlyGly (K)]VTPNNVDIAR_	202	(M204,K207)	1.1.1.1.1.1.1.1	980.816	684.485	987.05	810.915	1613.36	1600.43	1261.41	1122.63	982.26	1390.29	1722.49	16.8	17.6	27.2	-1.61634	0.00875161	0.0263941	1	Down
A0A3Q7HGF9	26S proteasome non-ATPase regulatory subunit 1 homolog, org=Solanum lycopersicum	101259750	Solanum lycopersicum	AAESNDEAVKVDPR	_AAESNDEAVK[GlyGly (K)]VDPR_	118	(K127)	1.1.1.1.1.1.1.1	20.0931	34.0277	18.0572	34.3321	140.621	74.323	111.716	45.6194	31.3738	53.6872	43.516	32.9	44.8	26.1	-3.49525	0.00884859	0.0265433	1	Down
A0A3Q7IPR0	Uncharacterized protein, org=Solanum lycopersicum	101250470	Solanum lycopersicum	QIETLVPLIEKR	_QIETLVPLIEK[GlyGly (K)]R_	246	(K256)	-.-.-.1.1.1.1.1	3.96191	2.46563	1.40617	17.0422	51.0639	54.9593	151.938	20.6852	21.8117	74.3082	17.1905	117	81.8	84	-11.2014	0.0089202	0.026658	1	Down
P05349;P07180	Ribulose bisphosphate carboxylase small subunit, chloroplastic 4;Ribulose bisphosphate carboxylase small subunit, chloroplastic 3, org=Solanum lycopersicum	RBCS4;RBCS3	Solanum lycopersicum	ENHKSPGYYDGR	_ENHK[GlyGly (K)]SPGYYDGR_	111;111	(K114);(K114)	2.2.2.2.2.2.2.2	40.2632	27.0875	54.6969	39.4333	265.921	71.2396	178.296	168.335	48.1754	65.4013	86.0799	28	46.6	28.5	-4.23451	0.00897952	0.0267539	1	Down
A0A3Q7GCD0	Protein kinase domain-containing protein, org=Solanum lycopersicum	101254198	Solanum lycopersicum	AATNNFSSEFIVSESGEKAPNMVYK	_AATNNFSSEFIVSESGEK[GlyGly (K)]APNM[Oxidation (M)]VYK_	55	(K72,M76)	1.-.1.1.1.1.1.1	69.9562	98.3912	137.045	120.034	309.798	302.36	367.264	151.852	105.095	142.27	222.64	27.2	32.5	38.3	-2.65915	0.00900694	0.0268008	1	Down
A0A3Q7H3C5	NADP-dependent glyceraldehyde-3-phosphate dehydrogenase, org=Solanum lycopersicum	101262732	Solanum lycopersicum	EIAKPAKDAVTEVVR	_EIAK[GlyGly (K)]PAKDAVTEVVR_	102	(K105)	1.1.1.1.1.1.1.1	635.585	501.708	860.882	810.626	1308.41	1498.39	1342.8	1356.61	833.257	935.771	934.926	23.5	6.08	6.54	-1.96034	0.00902119	0.0268249	1	Down
A0A3Q7FE06	V-type proton ATPase subunit a, org=Solanum lycopersicum	101265176	Solanum lycopersicum	LGELESELIEMNANGDKLQR	_LGELESELIEM[Oxidation (M)]NANGDK[GlyGly (K)]LQR_	109	(M119,K125)	1.1.1.1.1.1.1.1	1848.34	1515.08	1914.89	1792.72	7102.01	5049.46	6681.3	3017.97	3268.39	3872.82	3805.89	9.94	34	9.08	-3.09018	0.00904862	0.0268771	1	Down
K4CWY6	Metacaspase, org=Solanum lycopersicum	543845	Solanum lycopersicum	AVLIGINYPGTKAELR	_AVLIGINYPGTK[GlyGly (K)]AELR_	5	(K16)	1.1.1.1.1.-.-.1	52.7576	98.0547	43.029	59.0503	122.823	188.56	133.903	131.362	113.718	137.708	98.375	38.2	20.8	17	-2.28022	0.0090967	0.0269355	1	Down
A0A3Q7GAC5	MPN domain-containing protein, org=Solanum lycopersicum	101259629	Solanum lycopersicum	AVAVVVDPIQSVKGK	_AVAVVVDPIQSVK[GlyGly (K)]GK_	143	(K155)	1.1.1.1.1.1.1.1	85.8714	100.029	94.2095	100.262	192.978	154.044	136.662	127.98	103.694	133.455	64.3384	7.1	18.8	34.5	-1.60807	0.00913772	0.0269965	1	Down
A0A3Q7E9M8	ADP-ribosylation factor, org=Solanum lycopersicum		Solanum lycopersicum	QDLPNAMNAAEITDKLGLHSLR	_QDLPNAM[Oxidation (M)]NAAEITDK[GlyGly (K)]LGLHSLR_	128	(M134,K142)	1.1.1.1.1.1.1.1	345.831	225.071	314.219	293.289	765.988	787.736	1085.23	441.419	505.144	544.505	803.963	17.4	34.2	26.3	-2.61401	0.00923154	0.0271412	1	Down
A0A3Q7GG77	REF/SRPP-like protein, org=Solanum lycopersicum	101268572	Solanum lycopersicum	ASEVAQGLSKDIQEGGPR	_ASEVAQGLSK[GlyGly (K)]DIQEGGPR_	112	(K121)	1.1.1.1.1.1.1.1	190.547	133.806	209.289	242.568	597.831	475.245	268.218	529.181	326.716	333.8	330.956	23.5	30.4	1.08	-2.40976	0.00926387	0.0272039	1	Down
A0A3Q7G4W7	inositol-3-phosphate synthase, org=Solanum lycopersicum	544226	Solanum lycopersicum	KEQIDQIIKDIR	_KEQIDQIIK[GlyGly (K)]DIR_	203	(K211)	1.1.1.1.1.1.1.1	169.78	115.55	52.5019	95.2793	309.821	590.241	214.967	724.508	383.507	288.553	221.48	45	51.7	27.3	-4.24725	0.00930827	0.0272786	1	Down
A0A3Q7F6F2	Small ribosomal subunit protein uS10 domain-containing protein, org=Solanum lycopersicum		Solanum lycopersicum	AAYAAMKPTKPGLEEPAEMVHK	_[Acetyl (Protein N-term)]AAYAAM[Oxidation (M)]K[GlyGly (K)]PTKPGLEEPAEM[Oxidation (M)]VHK_	2	(M7,K8,M20)	2.2.2.2.2.2.2.2	12645.7	10529.3	7683.92	7060.31	18272.9	19580.9	19072.1	21421.2	13589	16698.7	19329.3	27.4	6.82	17.4	-2.06616	0.00937033	0.0273483	1	Down
A0A3Q7HIQ5	Maternal effect embryo arrest 59, org=Solanum lycopersicum	101264428	Solanum lycopersicum	EYFDGIAPKR	_EYFDGIAPK[GlyGly (K)]R_	30	(K38)	1.1.1.-.1.1.1.1	84.7364	67.6968	87.8971	63.1703	204.123	136.9	125.903	258.893	94.6184	95.8733	136.268	16.2	34.2	21.8	-2.39149	0.00942609	0.0274303	1	Down
A0A3Q7EWQ8	Protein kinase domain-containing protein, org=Solanum lycopersicum		Solanum lycopersicum	YIVKELR	_YIVK[GlyGly (K)]ELR_	229	(K232)	1.-.1.1.1.1.1.1	21.1386	34.6134	57.2793	55.0974	403.651	103.546	266.542	115.706	44.1585	111.954	100.826	41.1	63.8	42.5	-5.29026	0.00955618	0.027597	1	Down
A0A3Q7F3S5	S5 DRBM domain-containing protein, org=Solanum lycopersicum		Solanum lycopersicum	TVKIWDAAK	_TVK[GlyGly (K)]IWDAAK_	450	(K452)	-.-.-.1.-.1.1.1	3.87644	2.9758	2.00602	72.3916	448.103	407.253	935.904	217.344	199.645	196.371	170.438	171	61	8.47	-24.7213	0.00961654	0.0276742	0.75	Down
A0A3Q7H0L2	AP-2 complex subunit alpha, org=Solanum lycopersicum	101246147	Solanum lycopersicum	ILMGTDVVKNVNK	_ILM[Oxidation (M)]GTDVVK[GlyGly (K)]NVNK_	282	(M284,K290)	1.1.1.1.1.1.1.1	71.3463	34.4529	150.252	79.6237	435.626	278.207	511.251	173.09	87.2275	144.698	185.667	57.7	43.6	35.5	-4.16526	0.0096988	0.0277917	1	Down
A0A3Q7HT88	ACB domain-containing protein, org=Solanum lycopersicum	101245975	Solanum lycopersicum	STDEAMNDYITKVK	_STDEAM[Oxidation (M)]NDYITK[GlyGly (K)]VK_	67	(M72,K78)	1.1.1.1.1.1.1.1	699.382	427.905	307.689	275.392	1165.23	1130.28	789.522	1361.45	741.137	1007.38	1261.94	45.1	21.4	26	-2.59972	0.00975616	0.0278938	1	Down
A0A3Q7FCD0	Aminopeptidase, org=Solanum lycopersicum		Solanum lycopersicum	ESVIPVLKPR	_ESVIPVLK[GlyGly (K)]PR_	13	(K20)	1.-.1.1.1.-.1.1	28.9728	58.4499	89.101	37.0573	140.372	159.659	275.18	111.214	68.8038	83.6138	100.045	50.3	41.9	18.6	-3.21388	0.0097934	0.0279563	0.75	Down
A0A3Q7H4R0	UBP-type domain-containing protein, org=Solanum lycopersicum		Solanum lycopersicum	GDSKLVTVNSR	_GDSK[GlyGly (K)]LVTVNSR_	293	(K296)	2.2.2.2.2.2.2.2	975.184	1328.76	1742.31	1268.33	3589.01	3840.93	3672.18	1793.27	1777.43	1973.47	1767.1	23.8	29.8	6.32	-2.42641	0.00981891	0.0279961	1	Down
A0A3Q7EN49	beta-glucosidase, org=Solanum lycopersicum		Solanum lycopersicum	LLVPASQAGSLIGKQGTTVK	_LLVPASQAGSLIGK[GlyGly (K)]QGTTVK_	761	(K774)	1.1.1.1.1.1.1.1	1097.29	670.542	903.4	922.583	1597.11	1145.7	1734.35	1466.69	1284.64	1268.16	1156.35	19.5	16.9	5.65	-1.65391	0.0100712	0.0283813	1	Down
A0A3Q7G8M7	RING-type E3 ubiquitin transferase, org=Solanum lycopersicum		Solanum lycopersicum	TIVKFLSNEQSKER	_TIVK[GlyGly (K)]FLSNEQSKER_	196	(K199)	2.2.2.2.2.2.2.2	1843.16	977.007	3680.37	2244.12	14725.2	10667.2	21680	4088.43	4793.39	5489.08	5290.27	51.6	57.6	6.9	-5.85052	0.0100843	0.0283994	1	Down
A0A3Q7FTT4	Factor of DNA methylation 1-5/IDN2 domain-containing protein, org=Solanum lycopersicum		Solanum lycopersicum	EDDYKAEGALGEYLR	_EDDYK[GlyGly (K)]AEGALGEYLR_	218	(K222)	1.1.1.1.1.1.1.1	80.9154	82.5772	138.783	104.13	195.786	225.231	134.521	246.276	169.614	119.309	215.109	26.5	24.2	28.5	-1.97294	0.0100938	0.0284096	1	Down
A0A3Q7E8F8	J domain-containing protein, org=Solanum lycopersicum		Solanum lycopersicum	GDEDFSNALKDPLYDR	_GDEDFSNALK[GlyGly (K)]DPLYDR_	291	(K300)	1.1.1.1.-.1.1.-	80.2724	73.4317	109.136	82.4969	145.571	117.92	168.345	115.499	85.0976	84.9919	129.993	18.2	18.3	25.9	-1.58493	0.0101052	0.028419	1	Down
A0A3Q7EXX0;G8Z290	Uncharacterized protein;Hop-interacting protein THI063, org=Solanum lycopersicum	101055606;	Solanum lycopersicum	LIDGYLAEVAPDVNLKLPK	_LIDGYLAEVAPDVNLK[GlyGly (K)]LPK_	405;405	(K420);(K420)	1.1.1.1.1.1.1.1	281.275	341.396	417.497	491.778	2474.31	995.46	2032.27	805.514	987.001	931.742	1081.52	23.9	51.1	7.57	-4.11735	0.0101419	0.0284485	1	Down
A0A3Q7F6H4	phospholipase D, org=Solanum lycopersicum		Solanum lycopersicum	SYTAEKFTQLHGHLLK	_SYTAEK[GlyGly (K)]FTQLHGHLLK_	169	(K174)	2.1.2.1.2.2.2.2	72.9227	66.5519	141.671	167.864	223.383	329.369	467.53	272.859	154.732	189.482	198.489	44.8	32.6	12.8	-2.87998	0.0101485	0.0284576	1	Down
Q2QJT5	ASR4, org=Solanum lycopersicum	Asr4	Solanum lycopersicum	TSYSEGDDNKYGEK	_TSYSEGDDNK[GlyGly (K)]YGEK_	101	(K110)	1.1.1.1.1.1.-.1	57.5636	13.9467	26.9243	21.3792	58.5845	164.815	103.529	134.331	105.63	42.7049	81.8419	64	39.3	41.4	-3.8498	0.0101614	0.0284717	1	Down
A0A3Q7IQV2	Methylenetetrahydrofolate reductase, org=Solanum lycopersicum	101255258	Solanum lycopersicum	IINEKLGQVNTK	_IINEK[GlyGly (K)]LGQVNTK_	423	(K427)	1.1.1.1.1.1.1.1	69.708	149.365	145.625	108.612	292.901	322.116	265.793	238.923	178.889	133.685	122.711	31.5	12.8	20.5	-2.36575	0.0102328	0.0285497	1	Down
A0A3Q7HCE6	Uncharacterized protein, org=Solanum lycopersicum		Solanum lycopersicum	VEHAGESGKINGNVVPDR	_VEHAGESGK[GlyGly (K)]INGNVVPDR_	212	(K220)	1.1.1.1.1.1.1.1	145.802	181.666	254.662	302.439	1616.18	566.118	1593.02	527.797	329.666	405.034	612.005	31.9	56.8	32.6	-4.86464	0.0102704	0.0286073	1	Down
A0A3Q7FXR7	Bet v I/Major latex protein domain-containing protein, org=Solanum lycopersicum	101266019	Solanum lycopersicum	VTKQLIEAVDEEKK	_VTK[GlyGly (K)]QLIEAVDEEKK_	68	(K70)	2.2.2.2.2.2.2.2	829.966	589.366	726.337	545.811	1396.25	892.674	1353.66	1816.02	760.922	775.668	1038.91	19.3	27.7	18.2	-2.02811	0.0103209	0.02867	1	Down
D7S016	Glycosyltransferase, org=Solanum lycopersicum	101244237	Solanum lycopersicum	GLMEGEEGKGVR	_GLM[Oxidation (M)]EGEEGK[GlyGly (K)]GVR_	422	(M424,K430)	1.1.1.1.1.1.1.1	308.297	450.901	300.83	235.693	1264.39	586.783	999.367	562.622	552.767	619.206	583.77	28	39.8	5.68	-2.63417	0.0104746	0.0288781	1	Down
Q9M4X2	Putative cytochrome P450, org=Solanum lycopersicum		Solanum lycopersicum	NEVFQVLGKNKPK	_NEVFQVLGKNK[GlyGly (K)]PK_	338	(K348)	1.1.1.1.1.1.1.1	113.058	56.6035	139.486	79.2785	709.562	248.093	630.336	212.978	101.764	160.067	165.888	37.6	56.9	24.9	-4.63659	0.0105528	0.0290016	1	Down
A0A3Q7FXR7	Bet v I/Major latex protein domain-containing protein, org=Solanum lycopersicum	101266019	Solanum lycopersicum	QLIEAVDEEKK	_QLIEAVDEEK[GlyGly (K)]K_	71	(K80)	2.2.2.2.2.2.2.2	653.187	941.35	515.643	496.033	1289.66	1002.68	1440.46	1355.14	979.228	994.051	834.401	31.5	14.9	9.42	-1.95223	0.010583	0.029032	1	Down
Q2QJT5	ASR4, org=Solanum lycopersicum	Asr4	Solanum lycopersicum	TSYGDDTYGKK	_TSYGDDTYGK[GlyGly (K)]K_	53	(K62)	2.2.2.2.2.2.2.2	128.709	100.915	48.9166	162.45	351.44	481.574	341.711	381.373	341.168	299.469	189.435	43.5	16.4	28.3	-3.52863	0.0106685	0.0291763	1	Down
A0A3Q7I3Z4	PET hydrolase-like domain-containing protein, org=Solanum lycopersicum	101265579	Solanum lycopersicum	SVLPEKVQPDLEK	_SVLPEK[GlyGly (K)]VQPDLEK_	113	(K118)	1.1.1.1.1.1.1.1	317.059	86.468	478.399	300.544	2645.56	1291.44	1739.88	700.438	729.684	773.969	464.853	54.4	51.4	25.5	-5.39321	0.0107614	0.0293253	1	Down
A0A3Q7JED9	RNA helicase, org=Solanum lycopersicum		Solanum lycopersicum	GIYAYGFEKPSAIQQR	_GIYAYGFEK[GlyGly (K)]PSAIQQR_	51	(K59)	1.1.1.1.1.1.1.1	246.765	194.185	370.557	250.361	908.831	648.59	912.139	380.189	345.409	447.647	351.119	28.1	35.6	15.1	-2.68371	0.0108568	0.0294527	1	Down
A0A3Q7I4I8	Uncharacterized protein, org=Solanum lycopersicum	101259877	Solanum lycopersicum	AQVSEVKGVMMENIEK	_AQVSEVK[GlyGly (K)]GVM[Oxidation (M)]M[Oxidation (M)]ENIEK_	136	(K142,M145,M146)	1.1.1.1.1.1.1.1	45.8099	16.8963	48.7481	24.0745	170.15	76.0082	113.924	76.184	24.1359	116.55	122.425	46.6	40.8	62.9	-3.219	0.0108675	0.0294601	1	Down
A0A3Q7GAE1	Uncharacterized protein, org=Solanum lycopersicum		Solanum lycopersicum	LNQQILSAKDLR	_LNQQILSAK[GlyGly (K)]DLR_	554	(K562)	-.1.1.1.1.1.1.1	41.7985	13.4746	27.4657	56.5867	161.633	112.096	143.167	180.927	47.7195	51.4086	36.1511	53.3	19.6	17.7	-4.29084	0.010868	0.0294601	1	Down
A0A3Q7J2K6	Phospholipase/carboxylesterase/thioesterase domain-containing protein, org=Solanum lycopersicum	101243765	Solanum lycopersicum	AFEFGQTYVVKPK	_AFEFGQTYVVK[GlyGly (K)]PK_	18	(K28)	1.1.1.1.1.1.-.1	48.0512	38.033	27.5085	47.0067	79.31	71.0846	56.0676	81.9958	63.2901	41.5448	93.2728	23.8	16.2	39.3	-1.79614	0.0110046	0.0296641	1	Down
A0A3Q7JC72	Gfo/Idh/MocA-like oxidoreductase N-terminal domain-containing protein, org=Solanum lycopersicum	101255180	Solanum lycopersicum	AQKFAADNGFPATAK	_AQK[GlyGly (K)]FAADNGFPATAK_	43	(K45)	1.1.1.1.-.1.-.1	32.3323	62.1441	70.0881	62.4226	155.641	115.867	115.122	130.312	16.9789	107.839	77.9851	29.4	14.7	68.5	-2.27741	0.0110464	0.0297364	1	Down
A0A3Q7FJJ3	Actin, org=Solanum lycopersicum	101264601	Solanum lycopersicum	KDLYGNIVLSGGSTMFPGIADR	_K[GlyGly (K)]DLYGNIVLSGGSTMFPGIADR_	293	(K293)	1.1.1.1.1.-.1.1	24.3764	36.5147	8.69414	31.1195	130.91	95.2373	97.7286	140.091	71.4279	31.0871	53.9432	47.9	19.7	38.8	-4.6072	0.0110506	0.0297381	1	Down
A0A3Q7IAT1	Plasma membrane-associated cation-binding protein 1, org=Solanum lycopersicum	101260974	Solanum lycopersicum	EIVIESGEPNKEEAPATVVADVAPATKVEEAPK	_EIVIESGEPNK[GlyGly (K)]EEAPATVVADVAPATKVEEAPK_	167	(K177)	1.1.1.1.1.1.1.1	700.095	528.218	505.653	415.111	1019.64	878.719	723.676	877.049	904.702	919.461	759.987	22.2	13.8	10.2	-1.62818	0.0110616	0.0297531	1	Down
A0A3Q7G720	Fructose-1,6-bisphosphatase, cytosolic, org=Solanum lycopersicum		Solanum lycopersicum	FVLNEQTKHPESR	_FVLNEQTK[GlyGly (K)]HPESR_	37	(K44)	1.2.2.1.2.2.2.1	122.966	196.286	64.2124	75.788	455.55	313.11	383.021	361.833	196.206	236.968	182.322	52.2	15.6	13.8	-3.29561	0.0110977	0.0298044	1	Down
A0A3Q7JFA9	Protein kinase domain-containing protein, org=Solanum lycopersicum	101252374	Solanum lycopersicum	QETDNFGSKALIGEGSYGR	_QETDNFGSK[GlyGly (K)]ALIGEGSYGR_	66	(K74)	1.1.1.1.-.1.-.1	111.318	71.8168	168.658	176.036	462.431	294.286	291.173	295.306	236.659	154.179	120.22	37.5	25.1	35.2	-2.54476	0.0111579	0.0298943	1	Down
A0A3Q7JRT5;Q4PS97	Phosphotransferase, org=Solanum lycopersicum	;HXK3	Solanum lycopersicum	LKDILEVPNSTLK	_LK[GlyGly (K)]DILEVPNSTLK_	380;380	(K381);(K381)	1.-.-.-.1.1.1.1	41.0293	1.21044	1.18014	1.03591	255.885	288.929	416.712	87.6108	67.9353	183.184	105.137	179	51.7	49.5	-23.5996	0.0111654	0.0299088	1	Down
A0A3Q7ILD3	5-methyltetrahydropteroyltriglutamate--homocysteine S-methyltransferase, org=Solanum lycopersicum	101264078	Solanum lycopersicum	EGVKYGAGIGPGVYDIHSPR	_EGVK[GlyGly (K)]YGAGIGPGVYDIHSPR_	685	(K688)	2.2.2.2.1.2.2.2	1547.58	1024.02	1628.54	1858.87	2700.54	2509.32	2423.89	3239.46	2125.56	2475.98	2071.36	23.3	13.5	9.87	-1.79455	0.0112861	0.0300954	1	Down
A0A3Q7EH88	Serine/threonine-protein phosphatase, org=Solanum lycopersicum	101245881	Solanum lycopersicum	AKEILMEESNVQPVK	_AK[GlyGly (K)]EILM[Oxidation (M)]EESNVQPVK_	38	(K39,M43)	1.1.1.1.1.1.1.1	92.5758	79.7673	139.17	160.612	745.944	297.275	528.206	220.945	198.685	240.294	228.686	32.3	53	9.65	-3.79639	0.0113047	0.0301117	1	Down
A0A3Q7EUQ6	Glycerate dehydrogenase, org=Solanum lycopersicum	100191110	Solanum lycopersicum	EGMATLAALNVLGKIK	_EGM[Oxidation (M)]ATLAALNVLGK[GlyGly (K)]IK_	330	(M332,K343)	1.1.1.1.1.1.1.1	1060.74	854.007	556.258	478.811	1829.39	1645.92	1837.97	2043.81	1306.67	1491.92	1485.83	36.5	8.84	7.37	-2.49408	0.011381	0.0302263	1	Down
A0A0C6FQX1;Q66YT8	Sterol side chain reductase;DWARF1/DIMINUTO, org=Solanum lycopersicum	SSR1;DWF1	Solanum lycopersicum	TMVYPEPGFELQKR	_TM[Oxidation (M)]VYPEPGFELQK[GlyGly (K)]R_	435;435	(M436,K447);(M436,K447)	1.-.1.-.1.1.1.1	57.0878	40.8148	54.0366	73.9516	631.864	206.912	371.434	136.498	134.543	120.741	155.639	24.1	65.4	12.8	-5.96177	0.0114327	0.0302955	1	Down
A0A3Q7INS9	VHS domain-containing protein, org=Solanum lycopersicum		Solanum lycopersicum	EKIFLLLDAAQTSLGGASGR	_EK[GlyGly (K)]IFLLLDAAQTSLGGASGR_	100	(K101)	1.1.-.1.1.1.1.1	103.018	138.219	55.0551	108.685	297.161	232.413	163.294	276.583	207.835	139.665	276.898	34	24.4	33	-2.39384	0.0114827	0.0303652	1	Down
A0A3Q7IXT2	Protein kinase domain-containing protein, org=Solanum lycopersicum	543567	Solanum lycopersicum	DGKSYSTNLAFTPPEYLR	_DGK[GlyGly (K)]SYSTNLAFTPPEYLR_	207	(K209)	1.1.1.1.1.1.1.1	88.465	83.2439	145.362	108.963	385.257	335.806	221.61	159.545	211.14	219.435	149.065	26.5	37.5	19.9	-2.58716	0.0115775	0.0305012	1	Down
A0A3Q7J0A9	ubiquitinyl hydrolase 1, org=Solanum lycopersicum	101264788	Solanum lycopersicum	NVDKDQVKAAIK	_NVDKDQVK[GlyGly (K)]AAIK_	380	(K387)	1.1.1.1.1.1.1.1	3085.36	4151.59	3552.49	3689.03	7273.06	6605.71	7572.58	4442.58	4490.21	4121.88	4347.56	12.1	21.8	4.3	-1.78844	0.0115953	0.0305192	1	Down
K4B3Y8	Phosphatidylinositol-specific phospholipase C X domain-containing protein, org=Solanum lycopersicum	101258415	Solanum lycopersicum	FESNMKHLSEQQPVTSR	_FESNM[Oxidation (M)]K[GlyGly (K)]HLSEQQPVTSR_	226	(M230,K231)	1.1.1.1.1.1.1.1	113.163	154.396	340.886	242.594	1094.57	1109.58	1117.7	325.194	474.413	434.488	492.59	47.5	42.9	6.36	-4.2854	0.0115977	0.0305192	1	Down
A0A3Q7HHT5	Autophagy-related protein, org=Solanum lycopersicum		Solanum lycopersicum	EKYTDRIPVIVEK	_EK[GlyGly (K)]YTDRIPVIVEK_	176	(K177)	2.2.2.2.2.2.2.2	299.352	619.569	360.859	362.463	1999.18	1331.27	723.391	844.853	296.543	464.164	1133.41	34.7	47.3	70.1	-2.98292	0.0116698	0.0306131	1	Down
A0A3Q7HTA5	Cytochrome P450, org=Solanum lycopersicum	101267831	Solanum lycopersicum	EVLKDQDTIFANR	_EVLK[GlyGly (K)]DQDTIFANR_	103	(K106)	1.1.1.1.1.1.1.1	261.48	65.7922	199.748	224.333	876.309	561.031	1033.97	476.933	335.087	383.363	513.947	45.4	35.6	22.5	-3.92391	0.011671	0.0306143	1	Down
A0A0M4FTG6;A0A3Q7FEW5	Synaptotagmin-1;Synaptotagmin-1-like, org=Solanum lycopersicum	;101264564	Solanum lycopersicum	VYVTEEKELIMEPSIK	_VYVTEEK[GlyGly (K)]ELIM[Oxidation (M)]EPSIK_	132;132	(K138,M142);(K138,M142)	1.1.1.1.1.1.1.1	79.2587	64.0557	243.28	135.261	661.664	420.838	564.234	251.669	153.145	274.045	294.427	62.2	37.6	31.7	-3.6378	0.0117008	0.0306722	1	Down
A0A3Q7H727	GRAM domain-containing protein, org=Solanum lycopersicum	101253700	Solanum lycopersicum	IAHGTMVLAEGGYEKVFR	_IAHGTMVLAEGGYEK[GlyGly (K)]VFR_	127	(K141)	1.1.1.1.-.1.1.1	135.663	162.721	131.046	60.9596	349.878	308.758	694.541	229.313	82.6733	208.773	62.268	35.4	51.9	67.3	-3.227	0.011742	0.0307303	1	Down
A0A3Q7J2B6	non-specific serine/threonine protein kinase, org=Solanum lycopersicum		Solanum lycopersicum	ALEDEKFDGLVDR	_ALEDEK[GlyGly (K)]FDGLVDR_	502	(K507)	1.1.1.1.1.1.1.-	383.241	264.37	130.555	212.429	1095.62	544.444	702.074	464.048	455.66	350.406	306.408	42.7	40	20.7	-2.83283	0.0117666	0.030764	1	Down
E4UCH1	Probable GTP-binding protein EngB, org=Liberibacter solanacearum (strain CLso-ZC1)	engB	Liberibacter solanacearum (strain CLso-ZC1)	KSILETIIY	_K[GlyGly (K)]SILETIIY_	184	(K184)	1.1.1.1.1.1.1.1	76.1266	49.59	21.7491	50.671	228.506	93.7307	218.759	122.966	50.7176	71.5934	44.1285	44.8	40.8	25.8	-3.35103	0.0119592	0.0310713	1	Down
A0A3Q7HW09	RING-type domain-containing protein, org=Solanum lycopersicum		Solanum lycopersicum	ESLLPPVTFEFQKGLAQK	_ESLLPPVTFEFQK[GlyGly (K)]GLAQK_	177	(K189)	1.1.1.1.1.1.1.1	269.789	370.402	266.827	313.778	512.969	357.861	508.914	454.906	259.396	342.324	416.293	15.9	15.7	23.1	-1.50283	0.0119863	0.031109	1	Down
A0A3Q7IL28	Uncharacterized protein, org=Solanum lycopersicum		Solanum lycopersicum	DGLLPSFFSDVNKR	_DGLLPSFFSDVNK[GlyGly (K)]R_	805	(K817)	2.2.2.2.2.2.2.2	1145.66	1134.92	3295.64	2055.65	5771.65	6496.68	6916.37	4136.3	3708.82	3698.93	4197.27	53.5	21	7.37	-3.05574	0.0120141	0.0311509	1	Down
A0A3Q7F895	Aldehyde dehydrogenase, org=Solanum lycopersicum		Solanum lycopersicum	TFYGENLKTLANLAR	_TFYGENLK[GlyGly (K)]TLANLAR_	255	(K262)	1.-.1.1.1.1.1.1	16.5017	67.2118	104.416	47.119	302.779	462.319	305.87	182.63	137.787	160.04	177.196	62.7	36.6	12.5	-5.32882	0.0120156	0.0311528	1	Down
A0A3Q7EQG9	T-complex protein 11, org=Solanum lycopersicum	101250254	Solanum lycopersicum	EKVLNISGGAGIER	_EK[GlyGly (K)]VLNISGGAGIER_	566	(K567)	-.-.1.-.1.1.1.-	3.56777	2.32757	39.4511	1.91356	127.954	284.679	178.833	158.908	2.15571	7.03954	1.18459	156	36.3	90.7	-15.8776	0.0120252	0.0311759	0.75	Down
A0A3Q7ERR1	Coatomer subunit beta, org=Solanum lycopersicum	101265667	Solanum lycopersicum	EIIETNPKLR	_EIIETNPK[GlyGly (K)]LR_	421	(K428)	1.1.1.1.1.1.1.1	107.772	87.9452	270.864	120.072	677.317	358.538	709.483	256.576	229.012	158.889	342.225	57.2	45.4	38	-3.41243	0.0121527	0.0313522	1	Down
A0A3Q7GJA8	Uncharacterized protein, org=Solanum lycopersicum		Solanum lycopersicum	LGSIAIAGAIKR	_LGSIAIAGAIK[GlyGly (K)]R_	39	(K49)	2.2.2.2.2.2.2.2	827.578	612.04	1013.95	757.03	1508.63	1138.78	1203.62	1241.09	725.821	1083.37	958.548	20.8	12.8	19.7	-1.58603	0.0122679	0.0315257	1	Down
A0A3Q7HGF9	26S proteasome non-ATPase regulatory subunit 1 homolog, org=Solanum lycopersicum	101259750	Solanum lycopersicum	STSKDGESMQVDTPAEKK	_STSKDGESM[Oxidation (M)]QVDTPAEK[GlyGly (K)]K_	878	(M886,K894)	1.-.1.1.1.1.1.1	11.9103	13.5621	11.7384	6.90445	60.3145	58.5537	52.5499	17.214	17.3801	55.8509	52.7143	26	42.9	50.9	-4.27589	0.0123531	0.0316705	1	Down
A0A3Q7IRS4	UTP--glucose-1-phosphate uridylyltransferase, org=Solanum lycopersicum	101248935	Solanum lycopersicum	TLADVKGGTLISYEGK	_TLADVK[GlyGly (K)]GGTLISYEGK_	258	(K263)	2.2.2.1.2.2.2.2	1273.94	942.719	1144.89	1130.04	1889.5	1563.24	2199.54	1411.08	1280.55	1434.5	1425.61	12.1	19.9	6.26	-1.57257	0.0123532	0.0316705	1	Down
A0A3Q7HJW8	Uncharacterized protein, org=Solanum lycopersicum	101255903	Solanum lycopersicum	ASYADDEIIKTSA	_ASYADDEIIK[GlyGly (K)]TSA_	183	(K192)	1.-.1.1.1.1.1.1	30.5788	81.9555	89.0355	68.9888	280.126	174.819	239.032	116.302	96.8032	121.269	80.0048	38.5	35.5	20.9	-2.99484	0.0125811	0.031979	1	Down
A0A3Q7GI40	Bidirectional sugar transporter SWEET, org=Solanum lycopersicum	101255592	Solanum lycopersicum	NAKPAIDLEK	_NAK[GlyGly (K)]PAIDLEK_	216	(K218)	1.-.2.2.-.2.2.2	103.783	135.933	116.503	77.5917	653.765	1364.59	314.168	333.05	592.645	498.434	504.076	22.5	73.7	9.94	-6.14455	0.0126288	0.0320469	0.75	Down
P22180	Plasma membrane ATPase 1, org=Solanum lycopersicum	LHA1	Solanum lycopersicum	LKGLDIETIQQSYTV	_LK[GlyGly (K)]GLDIETIQQSYTV_	942	(K943)	1.1.1.1.1.1.1.1	95.2935	52.3474	136.402	106.72	256.658	248.305	266.095	177.956	293.575	132.589	250.366	35.7	16.9	36.9	-2.42862	0.012697	0.0321362	1	Down
Q5NE20	Carbonic anhydrase, org=Solanum lycopersicum	ca2	Solanum lycopersicum	SADGGKAFDPVEHMK	_SADGGK[GlyGly (K)]AFDPVEHMK_	104	(K109)	1.2.2.1.2.2.2.2	227.655	258.053	227.217	326.83	580.749	1355.65	1960.21	2980.33	1721.06	930.75	672.637	18	58.9	49.3	-6.614	0.0127272	0.0321658	1	Down
A0A3Q7FE06	V-type proton ATPase subunit a, org=Solanum lycopersicum	101265176	Solanum lycopersicum	YSVPEDLGKQAQMITEVSGR	_YSVPEDLGK[GlyGly (K)]QAQM[Oxidation (M)]ITEVSGR_	268	(K276,M280)	1.1.1.1.1.1.1.1	549.272	312.648	1211.89	907.039	3502.58	3836.07	2423.37	1339.78	1454.14	1762.84	1841.57	53.1	40.8	12.1	-3.72438	0.0127806	0.0322373	1	Down
A0A3Q7I083	E1 ubiquitin-activating enzyme, org=Solanum lycopersicum	101253520	Solanum lycopersicum	KAISDPGDFLLSDFSK	_K[GlyGly (K)]AISDPGDFLLSDFSK_	340	(K340)	1.1.1.1.1.1.1.1	225.063	397.403	390.418	272.71	534.233	487.807	749.828	584.732	685.25	448.61	514.486	26.8	19.4	22.2	-1.83308	0.0128526	0.0323495	1	Down
A0A3Q7IXT2	Protein kinase domain-containing protein, org=Solanum lycopersicum	543567	Solanum lycopersicum	ISTSGFAVENIVSEHGEKAPNVVYK	_ISTSGFAVENIVSEHGEK[GlyGly (K)]APNVVYK_	50	(K67)	1.2.2.2.2.1.2.2	366.814	430.249	649.509	525.318	1649.14	1769.31	1706.36	678.825	718.312	928.933	700.846	25	35.6	16.2	-2.94319	0.0128739	0.0323864	1	Down
K4BF05	Alcohol acyl transferase, org=Solanum lycopersicum	AAT2	Solanum lycopersicum	TKEEIATTNVNILK	_TK[GlyGly (K)]EEIATTNVNILK_	2	(K3)	-.1.1.1.1.1.1.1	53.8107	30.2759	52.2354	19.9477	122.812	71.909	164.398	86.794	54.6829	99.3575	50.1186	42.7	37	40	-2.85349	0.0128813	0.0323974	1	Down
A0A3Q7F5I4	Uncharacterized protein, org=Solanum lycopersicum	101249147	Solanum lycopersicum	EIKVDNQIPR	_EIK[GlyGly (K)]VDNQIPR_	2	(K4)	-.-.-.1.1.-.1.1	1.87213	3.13615	1.45052	8.61294	16.1247	17.1085	51.661	9.1675	5.24655	6.73292	22.8117	87.8	81.2	84	-6.24093	0.0129919	0.0325593	0.75	Down
A0A3Q7HV17	Glutaredoxin domain-containing protein, org=Solanum lycopersicum	101252103	Solanum lycopersicum	THSDEGYKPVKENIFLLR	_THSDEGYKPVK[GlyGly (K)]ENIFLLR_	196	(K206)	1.-.-.1.1.1.1.1	9.96409	1.27664	0.724545	0.373525	30.9155	23.4625	55.6425	63.9318	2.82169	5.2226	8.4405	149	44.5	51.3	-14.098	0.0130002	0.0325744	1	Down
A0A3Q7G4W7	inositol-3-phosphate synthase, org=Solanum lycopersicum	544226	Solanum lycopersicum	EQIDQIIKDIR	_EQIDQIIK[GlyGly (K)]DIR_	204	(K211)	1.1.1.1.2.2.2.2	515.704	481.601	404.758	518.471	1083.81	1526.18	895.057	2390.48	1128.37	1094.01	1218.23	11	45.2	5.59	-3.06973	0.0132144	0.0328731	1	Down
A0A3Q7EZK3	leucine--tRNA ligase, org=Solanum lycopersicum	101260692	Solanum lycopersicum	SNLLESNQAVVYSEPEKK	_SNLLESNQAVVYSEPEK[GlyGly (K)]K_	501	(K517)	1.1.1.1.1.1.1.1	212.848	77.7914	320.961	244.186	1357.64	613.624	1235.54	424.504	354.816	448.616	452.268	47.4	50.5	13.2	-4.24324	0.013228	0.0328865	1	Down
A0A3Q7EMX2	Small ribosomal subunit protein uS10 domain-containing protein, org=Solanum lycopersicum		Solanum lycopersicum	AAYAAMKPTKPGLEEPAEMIHK	_[Acetyl (Protein N-term)]AAYAAM[Oxidation (M)]KPTK[GlyGly (K)]PGLEEPAEM[Oxidation (M)]IHK_	2	(M7,K11,M20)	2.2.2.2.2.2.2.2	19599.9	12606.5	9754.63	11935.8	26631.6	27869.8	28310.5	28912.5	18700.3	23511.9	21418.1	31.6	3.46	11.4	-2.07293	0.0132404	0.0328903	1	Down
A0A3Q7IPP9	Major facilitator superfamily (MFS) profile domain-containing protein, org=Solanum lycopersicum	101246199	Solanum lycopersicum	SNTLKIVQER	_SNTLK[GlyGly (K)]IVQER_	211	(K215)	1.1.1.1.1.1.1.1	69.5047	71.3232	98.1962	89.8427	170.18	473.602	218.851	188.667	169.843	155.802	199.224	17.1	54	12.7	-3.19673	0.013342	0.033017	1	Down
P93214	14-3-3 protein 9, org=Solanum lycopersicum	TFT9	Solanum lycopersicum	ASSKERENFVYVAK	_[Acetyl (Protein N-term)]ASSK[GlyGly (K)]ERENFVYVAK_	2	(K5)	1.1.1.1.1.1.1.1	258.959	218.658	359.291	428.002	598.429	716.851	735.399	432.759	271.707	472.137	393.393	30.1	22.4	26.6	-1.96333	0.0135027	0.0332321	1	Down
A0A3Q7J5A0	MIF4G domain-containing protein, org=Solanum lycopersicum	101249122	Solanum lycopersicum	SVVLAEKAASR	_SVVLAEK[GlyGly (K)]AASR_	657	(K663)	1.2.2.2.2.2.2.2	122.252	133.825	114.904	98.7268	441.907	432.871	401.595	175.246	244.218	177.702	241.942	12.5	34.8	17.1	-3.09048	0.0135071	0.0332352	1	Down
A0A3Q7H652;Q96578	Plasma membrane ATPase, org=Solanum lycopersicum	;LHA4	Solanum lycopersicum	TGTLTLNKLSVDR	_TGTLTLNK[GlyGly (K)]LSVDR_	334;334	(K341);(K341)	1.1.1.1.1.1.1.1	371.104	291.69	609.381	421.694	1579.1	818.75	848.322	693.255	690.336	820.188	710.192	31.9	40.8	9.45	-2.3257	0.0135636	0.033316	1	Down
Q9SPD5	Plasma membrane ATPase, org=Solanum lycopersicum	LHA2	Solanum lycopersicum	TLHGLQVPDTKLFSEATNFNELNQLAEEAKR	_TLHGLQVPDTK[GlyGly (K)]LFSEATNFNELNQLAEEAKR_	889	(K899)	1.1.1.1.1.1.1.1	182.287	340.742	304.296	250.827	571.581	473.322	733.972	371.943	247.584	274.691	426.787	25.6	28.7	30.5	-1.99491	0.0136061	0.0333685	1	Down
P36181;Q53Z32	Heat shock cognate protein 80;Molecular chaperone Hsp90-2, org=Solanum lycopersicum	HSC80;	Solanum lycopersicum	KPEEITKEEYAAFYK	_K[GlyGly (K)]PEEITKEEYAAFYK_	271;271	(K271);(K271)	2.2.2.2.2.2.2.2	426.177	307.518	522.544	613.442	837.032	814	1447.84	768.133	592.365	930.568	560.664	28.1	33.3	29.5	-2.06827	0.013647	0.0334278	1	Down
A0A3Q7F6N7	26S proteasome regulatory subunit RPN10, org=Solanum lycopersicum	101263071	Solanum lycopersicum	TQSNPENTVGILTMAGKGVR	_TQSNPENTVGILTM[Oxidation (M)]AGK[GlyGly (K)]GVR_	41	(M54,K57)	1.1.1.1.1.1.1.1	2077.99	1416.31	2486.42	1854.19	3162.15	3901.63	2880.19	2997.28	2574.16	3578.24	3615.78	22.8	14.2	18.1	-1.65174	0.013883	0.0337058	1	Down
A0A3Q7EMX2	Small ribosomal subunit protein uS10 domain-containing protein, org=Solanum lycopersicum		Solanum lycopersicum	AAYAAMKPTKPGLEEPAEMIHK	_[Acetyl (Protein N-term)]AAYAAM[Oxidation (M)]K[GlyGly (K)]PTKPGLEEPAEM[Oxidation (M)]IHK_	2	(M7,K8,M20)	2.2.2.2.2.2.2.2	19374.5	12422.1	9480.47	11799	26303.7	27710.5	27807.7	28286.2	18616	23241.1	21226.8	32.1	3.1	11	-2.07453	0.0140187	0.0338993	1	Down
A0A3Q7H4R0	UBP-type domain-containing protein, org=Solanum lycopersicum		Solanum lycopersicum	LNQSKGDSKLVTVNSR	_LNQSKGDSK[GlyGly (K)]LVTVNSR_	288	(K296)	1.1.1.1.1.1.1.1	103.728	96.5633	129.173	89.884	332.932	449.075	535.04	169.44	290.893	236.238	196.285	16.4	42.6	19.7	-3.54476	0.0140975	0.0339974	1	Down
O81693	Cysteine proteinase inhibitor (Fragment), org=Solanum lycopersicum		Solanum lycopersicum	VVEFKPVSDDSVKTGDIVDVPDPNIPPLQDLAR	_VVEFK[GlyGly (K)]PVSDDSVKTGDIVDVPDPNIPPLQDLAR_	55	(K59)	-.-.1.-.1.1.1.1	4.30716	4.26291	31.6879	2.19076	44.2255	85.7494	64.5731	153.393	142.595	181.668	73.1578	133	54.5	41.5	-8.19674	0.0141099	0.0340148	1	Down
A0A3Q7I4R5	Uncharacterized protein, org=Solanum lycopersicum	101265767	Solanum lycopersicum	ISQTSGLAKGDAR	_ISQTSGLAK[GlyGly (K)]GDAR_	216	(K224)	1.1.1.1.1.1.1.1	132.728	88.1248	122.414	89.8877	628.651	572.218	315.89	189.322	184.591	353.512	279.328	20.9	48.9	31.1	-3.93874	0.0141109	0.0340148	1	Down
A0A3Q7ES85	biotin carboxylase, org=Solanum lycopersicum		Solanum lycopersicum	NQSIPEESDSAKSYTPQLR	_NQSIPEESDSAK[GlyGly (K)]SYTPQLR_	347	(K358)	-.-.1.1.1.1.1.1	60.083	53.6316	43.9566	43.4714	272.735	280.592	243.866	83.6889	110.668	136.489	125.032	16	41.9	10.4	-4.37939	0.0141643	0.0340704	1	Down
A0A3Q7FER0	AIG1-type G domain-containing protein, org=Solanum lycopersicum		Solanum lycopersicum	KVQDVVGTVQGIKVR	_KVQDVVGTVQGIK[GlyGly (K)]VR_	769	(K781)	1.1.1.1.1.1.1.1	59.4342	69.7568	124.293	58.1759	214.418	126.483	222.577	127.96	39.0684	105.146	32.5141	40.2	30.5	68.2	-2.21857	0.0142605	0.0341863	1	Down
A0A3Q7F885	galactinol--sucrose galactosyltransferase, org=Solanum lycopersicum		Solanum lycopersicum	LVLVKPK	_LVLVK[GlyGly (K)]PK_	678	(K682)	1.-.1.-.-.1.1.1	11.3535	13.6721	15.0239	13.4774	230.647	500.023	90.1378	56.1832	157.81	145.096	218.038	11.3	92.1	22.4	-16.3841	0.0143533	0.034322	0.75	Down
A0A3Q7G5P1;A0A3Q7G7F0	S5 DRBM domain-containing protein, org=Solanum lycopersicum	101254082;101258363	Solanum lycopersicum	SPFQEYFDILAKPANKVIVYATEEAAPER	_SPFQEYFDILAKPANK[GlyGly (K)]VIVYATEEAAPER_	249;249	(K264);(K264)	1.1.1.1.1.1.1.1	997.584	1014.79	855.862	919.013	2120.65	1613.38	1998.8	1216.05	1475.43	1201.66	1286.57	7.77	23.6	10.6	-1.83481	0.014427	0.034413	1	Down
A0A3Q7FQ28	Nucleotidyl transferase domain-containing protein, org=Solanum lycopersicum		Solanum lycopersicum	VVAVIMVGGPTKGTR	_VVAVIM[Oxidation (M)]VGGPTK[GlyGly (K)]GTR_	8	(M13,K19)	1.1.1.1.1.1.1.1	64.1002	55.6747	140.324	87.9652	247.392	245.998	151.269	163.683	202.605	153.227	137.238	43.8	25.6	20.7	-2.3224	0.0145299	0.0345549	1	Down
A0A3Q7FQQ0	Bidirectional sugar transporter SWEET, org=Solanum lycopersicum		Solanum lycopersicum	TEVIVKDENMNANK	_TEVIVK[GlyGly (K)]DENM[Oxidation (M)]NANK_	258	(K263,M267)	1.1.1.1.1.1.1.1	210.904	90.0005	95.9891	150.67	1175.36	403.622	981.285	266.672	326.475	292.686	255.547	41.2	62.2	12.2	-5.16275	0.0146129	0.0346615	1	Down
A0A3Q7J082	Cell division cycle protein 48 homolog, org=Solanum lycopersicum	101265798	Solanum lycopersicum	GILLYGPPGSGKTLIAR	_GILLYGPPGSGK[GlyGly (K)]TLIAR_	244	(K255)	1.1.1.1.1.1.1.1	288.645	384.777	588.391	447.964	969.751	731.419	948.654	594.282	572.145	624.235	678.687	29.4	22.2	8.52	-1.89739	0.0146892	0.034765	1	Down
[truncated: 2,826 more rows]
