# Supplementary material for: Tomato ubiquitinome in response to ‘Candidatus Liberibacter solanacearum’ haplotypes A and B
Source: Crop Health. 2026 May 11;4(1):15. doi: 10.1007/s44297-026-00075-6 (PMC13161422; doi:10.1007/s44297-026-00075-6)
Supplement: Supplementary file 5 — Supplementary Material 5. Table S3: Ubiquitinome comparison between LsoA and LsoB. [file 44297_2026_75_MOESM5_ESM.xlsx]

## Sheet: Sheet1
Accession	Description	Genes	Species	Stripped_Seq	Sequence	PeptidePosition	PTMLocations	Detected_Imputed.1	117099 LsoB_infected Normalized	117100 LsoB_infected Normalized	117101 LsoB_infected Normalized	117102 LsoB_infected Normalized	117103 LsoA_infected Normalized	117104 LsoA_infected Normalized	117105 LsoA_infected Normalized	117106 LsoA_infected Normalized	117501_1 SPQC Normalized	117501_2 SPQC Normalized	117501_3 SPQC Normalized	LsoB_infected_CV	LsoA_infected_CV	SPQC_CV	LsoB_infected_v_LsoA_infected_FC	LsoB_infected_v_LsoA_infected_pval	LsoB_infected_v_LsoA_infected_adjpval	LsoB_infected_v_LsoA_infected_MF	Stats
Q9FPM6	9-divinyl ether synthase, org=Solanum lycopersicum	DES	Solanum lycopersicum	SAVSMLDEAEKLGIK	_SAVSMLDEAEK[GlyGly (K)]LGIK_	253	(K263)	-.1.1.1.-.-.-.-	50.5602	39.8725	64.4856	59.2224	2.20908	1.52786	2.76153	1.82274	1.46348	2.09817	2.44329	20.1	25.6	24.8	25.7343	1.54752e-06	0.00248151	0.75	Up
A0A3Q7J652	AAA+ ATPase domain-containing protein, org=Solanum lycopersicum	101261461	Solanum lycopersicum	GLVEFLKIK	_GLVEFLK[GlyGly (K)]IK_	431	(K437)	2.2.2.2.2.1.2.-	1197.48	1258.73	1120.6	893.476	293.023	202.696	210.753	245.019	479.801	600.051	498.267	14.3	17.3	12.3	4.69819	1.00626e-05	0.00375525	1	Up
A0A3Q7HE22	Benzyl alcohol O-benzoyltransferase, org=Solanum lycopersicum		Solanum lycopersicum	AAYGGPAKGGVGAIPGVASFYIPFK	_AAYGGPAK[GlyGly (K)]GGVGAIPGVASFYIPFK_	220	(K227)	1.1.1.1.1.-.-.-	82.6698	129.445	158.289	199.919	4.47706	3.96148	2.15177	5.10863	121.107	92.0892	190.9	34.6	32.4	37.7	36.3287	1.06528e-05	0.00378881	1	Up
A0A3Q7G910	Kinesin motor domain-containing protein, org=Solanum lycopersicum		Solanum lycopersicum	KSTIQLVPTTPMTQASNAEAPTK	_K[GlyGly (K)]STIQLVPTTPMTQASNAEAPTK_	1145	(K1145)	1.1.1.1.-.-.-.-	96.8547	113.281	55.0904	147.363	2.33976	2.53942	1.2199	2.93079	26.5642	4.53714	8.09696	37.2	32.5	90.5	45.6916	1.10918e-05	0.00378881	1	Up
Q9FPM6	9-divinyl ether synthase, org=Solanum lycopersicum	DES	Solanum lycopersicum	GYILSSFAKR	_GYILSSFAK[GlyGly (K)]R_	127	(K135)	1.1.1.1.-.-.-.-	531.291	337.248	237.442	151	1.0178	2.27647	0.879853	3.05578	92.7135	203.527	134.379	52	57.7	39	173.859	1.54783e-05	0.00432637	1	Up
A0A3Q7EPE9	Aminoacyl-transfer RNA synthetases class-II family profile domain-containing protein, org=Solanum lycopersicum	101251038	Solanum lycopersicum	LKDVVAAIDYEIPR	_LK[GlyGly (K)]DVVAAIDYEIPR_	854	(K855)	1.1.1.1.-.-.-.-	43.6446	40.787	56.1145	83.1326	4.12495	4.19357	2.4609	3.47452	2.61695	1.80986	2.82171	34.6	22.5	22.1	15.6924	1.71559e-05	0.00451335	1	Up
A0A3Q7FW64	Uncharacterized protein, org=Solanum lycopersicum	101260626	Solanum lycopersicum	NVMNPIVAIEAINKR	_NVMNPIVAIEAINK[GlyGly (K)]R_	23	(K36)	1.1.1.1.-.-.-.-	37.1548	86.4903	65.1242	76.0745	3.74658	3.04056	1.86291	3.22487	12.2905	18.6968	4.82012	32.1	26.8	58.2	22.3028	1.83432e-05	0.00463862	1	Up
A0A3Q7G047	Amino acid transporter transmembrane domain-containing protein, org=Solanum lycopersicum		Solanum lycopersicum	TEEEKAIDAWLPITSSR	_TEEEK[GlyGly (K)]AIDAWLPITSSR_	14	(K18)	-.1.1.1.-.-.-.-	333.203	231.161	243.034	167.428	1.41708	4.51881	2.21809	2.78287	3.92198	4.47204	2.0781	28	48.1	35.9	89.1322	2.08799e-05	0.0048875	0.75	Up
A0A3Q7HXW1	SCP domain-containing protein, org=Solanum lycopersicum		Solanum lycopersicum	AGDCNLIHSGAGENLAKGGGDFTGR	_AGDC[Carbamidomethyl (C)]NLIHSGAGENLAK[GlyGly (K)]GGGDFTGR_	235	(C238,K251)	1.1.1.1.1.1.1.-	1275.67	1146.06	662.387	1033.32	65.9975	57.9965	34.691	79.9961	173.203	250.607	162.049	25.6	31.8	24.7	17.2508	2.24278e-05	0.00496417	1	Up
A0A3Q7JAR0	inorganic diphosphatase, org=Solanum lycopersicum	101249338	Solanum lycopersicum	HYTDIKQLPPHR	_HYTDIK[GlyGly (K)]QLPPHR_	151	(K156)	1.1.1.1.1.-.-.-	174.354	129.72	63.4516	181.416	2.58762	1.75759	2.0589	4.04641	178.09	54.8357	101.793	39.5	38.9	55.8	52.5277	2.31681e-05	0.00497829	1	Up
A0A3Q7HNF7	mannosyl-glycoprotein endo-beta-N-acetylglucosaminidase, org=Solanum lycopersicum	101261626	Solanum lycopersicum	HIANKLLSSKNSAQMYAER	_HIANK[GlyGly (K)]LLSSK[GlyGly (K)]NSAQM[Oxidation (M)]YAER_	181	(K185,K190,M195)	1.1.1.1.1.-.-.-	215.672	128.131	125.522	74.7498	4.79006	1.32848	1.79547	2.1512	1.67356	1.43072	2.40915	43	61.7	27.7	54.055	3.58729e-05	0.00603839	1	Up
A0A3Q7G0R4	Uncharacterized protein, org=Solanum lycopersicum	101256582	Solanum lycopersicum	TILLEIPSLGKQTAGAASYSK	_TILLEIPSLGK[GlyGly (K)]QTAGAASYSK_	661	(K671)	1.-.1.1.1.-.-.-	196.477	210.836	125.732	170.185	2.99847	1.42709	1.71806	3.99144	2.58626	2.4549	1.38574	21.3	46.9	30.7	69.3859	5.00256e-05	0.00672922	0.75	Up
A0A3Q7FIC7	Late embryogenesis abundant protein LEA-2 subgroup domain-containing protein, org=Solanum lycopersicum	104645573	Solanum lycopersicum	IHPVPEPEQVAPPPKPSAPLVPR	_IHPVPEPEQVAPPPK[GlyGly (K)]PSAPLVPR_	7	(K21)	2.2.2.2.1.1.1.2	1859.6	1419.93	1183.7	1197.83	200.285	201.769	197.135	337.713	619.462	674.161	497.26	22.3	29.5	15.2	6.04232	5.19494e-05	0.00676173	1	Up
A0A3Q7I9H4	Bet v I/Major latex protein domain-containing protein, org=Solanum lycopersicum		Solanum lycopersicum	NLETKYSLIEGDILGEK	_NLETK[GlyGly (K)]YSLIEGDILGEK_	79	(K83)	1.1.1.1.-.-.-.-	412.233	587.344	135.919	149.992	1.23151	4.22591	1.67152	2.16371	173.697	155.35	202.686	67.9	57	13.5	138.334	7.02578e-05	0.00767935	1	Up
K4DHV2	E2 ubiquitin-conjugating enzyme, org=Solanum lycopersicum	101266615	Solanum lycopersicum	IQLPAEYPFKPPSFMLLTPNGR	_IQLPAEYPFK[GlyGly (K)]PPSFMLLTPNGR_	64	(K73)	1.1.1.1.-.-.-.-	54.1941	97.1743	64.5633	67.049	4.08506	1.4888	2.34733	3.26428	2.78142	1.43118	1.48997	26.1	40.2	40.1	25.2989	7.09497e-05	0.00767935	1	Up
A0A3Q7HW47	phenylalanine ammonia-lyase, org=Solanum lycopersicum		Solanum lycopersicum	AVGPNGEKLNAEEAFR	_AVGPNGEK[GlyGly (K)]LNAEEAFR_	229,929	(K236)(K936)	-.1.1.1.-.-.-.1	64.5933	48.6983	99.6759	48.2827	1.8959	5.33158	1.90971	2.5387	38.0939	21.8538	29.0632	37	56.1	27.4	22.3752	8.21163e-05	0.00823679	0.75	Up
A9LRT7	isopentenyl-diphosphate Delta-isomerase, org=Solanum lycopersicum	IPI	Solanum lycopersicum	KLLDELGIPAEDVPVDQFTPLGR	_K[GlyGly (K)]LLDELGIPAEDVPVDQFTPLGR_	114	(K114)	-.1.1.1.-.-.-.-	50.4924	48.1716	24.1977	20.6172	2.62456	2.30146	1.57118	1.09634	3.50898	6.91591	35.745	43.6	36.5	115	18.8949	8.467e-05	0.00838319	0.75	Up
A0A3Q7I6R5	Protein kinase domain-containing protein, org=Solanum lycopersicum		Solanum lycopersicum	EAINDEGKVLWAK	_EAINDEGK[GlyGly (K)]VLWAK_	531	(K538)	1.1.1.1.1.1.1.1	342.749	236.414	462.972	287.741	41.2611	26.8067	38.2076	60.5117	28.9449	76.1677	83.434	29.2	33.6	47.1	7.97349	8.92381e-05	0.00857079	1	Up
A0A3Q7GX88	Protein disulfide-isomerase, org=Solanum lycopersicum		Solanum lycopersicum	HKFIVVEFYAPWCGHCK	_HK[GlyGly (K)]FIVVEFYAPWC[Carbamidomethyl (C)]GHC[Carbamidomethyl (C)]K_	50	(K51,C62,C65)	1.1.1.1.-.-.-.-	802.444	664.865	132.007	460.387	1.29771	2.86635	4.76623	1.89948	144.123	196.818	196.406	56.6	56	16.9	190.189	9.36207e-05	0.00879629	1	Up
A0A3Q7F934	Saccharopine dehydrogenase NADP binding domain-containing protein, org=Solanum lycopersicum	101268241	Solanum lycopersicum	FLNVPSSPLKNLAIAGR	_FLNVPSSPLK[GlyGly (K)]NLAIAGR_	33	(K42)	1.1.1.1.-.-.-.1	86.8808	94.1502	229.616	233.179	0.877465	2.18173	3.3474	4.02209	139.2	50.6727	173.287	50.6	53	52.3	61.736	9.80141e-05	0.00894332	1	Up
A0A3Q7I9H4	Bet v I/Major latex protein domain-containing protein, org=Solanum lycopersicum		Solanum lycopersicum	LLSQHVKNNETIEGDGGVGSIK	_LLSQHVK[GlyGly (K)]NNETIEGDGGVGSIK_	34	(K40)	1.1.1.1.1.-.-.-	222.411	266.838	126.857	77.2481	10.4367	3.7817	3.35927	3.72762	54.8016	30.7687	134.239	50	64.1	73.9	32.5438	0.000105739	0.00921201	1	Up
A0A3Q7IM48	protein-serine/threonine phosphatase, org=Solanum lycopersicum		Solanum lycopersicum	EGLNYDITSGRPKLAK	_EGLNYDITSGRPK[GlyGly (K)]LAK_	561	(K573)	1.1.1.1.1.1.1.1	249.756	239.471	181.888	195.213	70.4332	67.7335	95.7001	85.2936	140.912	98.0872	91.6587	15.3	16.4	24.3	2.7144	0.000112796	0.00953068	1	Up
A0A3Q7I801	Bet v I/Major latex protein domain-containing protein, org=Solanum lycopersicum	101246666	Solanum lycopersicum	LMPQVKNIEAEGDGSIK	_LMPQVK[GlyGly (K)]NIEAEGDGSIK_	34	(K39)	1.1.-.1.-.-.-.-	286.575	272.505	96.3719	105.15	3.38244	7.00537	2.57456	1.36377	3.62186	1.29746	3.76223	54.4	67.8	47.8	53.0919	0.000121619	0.00996819	0.75	Up
A0A3Q7IKM0	Uncharacterized protein, org=Solanum lycopersicum	101244100	Solanum lycopersicum	GSPKSWSSEDDGEK	_GSPK[GlyGly (K)]SWSSEDDGEK_	349	(K352)	-.1.1.1.-.-.-.-	90.9776	56.9267	93.5347	70.5743	2.15874	1.98812	0.833716	2.69549	24.704	1.6772	1.90844	22.3	40.8	140	40.6476	0.000138215	0.0106291	0.75	Up
E7EC27	Aquaporin, org=Solanum lycopersicum	100529106	Solanum lycopersicum	TKEVTDFSAK	_TK[GlyGly (K)]EVTDFSAK_	2	(K3)	1.1.1.1.-.-.-.-	37.815	23.5299	40.4634	23.1168	1.56121	4.0965	1.62256	2.43728	5.32036	20.7831	27.6305	29.4	48.6	63.8	12.8556	0.000159831	0.0114174	1	Up
A0A3Q7FW64	Uncharacterized protein, org=Solanum lycopersicum	101260626	Solanum lycopersicum	KTTVVPEIADESTLTKK	_KTTVVPEIADESTLTK[GlyGly (K)]K_	50	(K65)	1.1.1.1.-.-.-.-	32.3047	45.289	101.753	40.8259	2.68022	1.52477	2.82709	2.41844	39.6697	24.3567	19.4858	57.4	24.7	37.8	23.2974	0.000168171	0.0116766	1	Up
A0A3Q7I6B9	Cysteine synthase, org=Solanum lycopersicum	101244415	Solanum lycopersicum	AFGAELVLTDPAKGMK	_AFGAELVLTDPAK[GlyGly (K)]GMK_	114	(K126)	1.1.1.1.1.-.-.-	51.3074	55.528	63.13	40.924	1.82674	2.50503	0.850799	1.26584	4.73626	6.90193	4.04941	17.6	44.5	28.5	32.7041	0.000168853	0.0117054	1	Up
A0A3Q7I9H4	Bet v I/Major latex protein domain-containing protein, org=Solanum lycopersicum		Solanum lycopersicum	ALVIDGDNLIPKLMPNVK	_ALVIDGDNLIPK[GlyGly (K)]LMPNVK_	271	(K282)	1.1.1.1.1.-.-.-	170.085	257.095	92.9105	54.0209	3.41251	1.534	2.3402	6.77832	3.24101	4.37951	5.36803	62.5	65.6	24.6	40.8184	0.000218095	0.0132819	1	Up
A0A3Q7IBD4	EF-hand domain-containing protein, org=Solanum lycopersicum	101251823	Solanum lycopersicum	KNSALLGLQDLSDDDLK	_K[GlyGly (K)]NSALLGLQDLSDDDLK_	51	(K51)	1.1.1.1.1.1.1.1	122.92	191.648	183.622	212.83	53.1984	42.2467	60.8235	36.5431	135.067	139.755	124.762	21.7	22.6	5.76	3.68764	0.000226653	0.0136129	1	Up
A0A3Q7I9H4	Bet v I/Major latex protein domain-containing protein, org=Solanum lycopersicum		Solanum lycopersicum	TTTEYHTKGDHVVSEEEHNVGK	_TTTEYHTK[GlyGly (K)]GDHVVSEEEHNVGK_	234	(K241)	2.1.2.2.-.-.-.-	106.985	49.0373	88.8172	45.0454	2.85047	7.25642	6.64786	2.6187	3.25154	77.2428	29.9148	41.9	50.6	102	14.963	0.000271395	0.0147739	1	Up
P22180	Plasma membrane ATPase 1, org=Solanum lycopersicum	LHA1	Solanum lycopersicum	IENQDAIDTAIVGMLADPKEAR	_IENQDAIDTAIVGMLADPK[GlyGly (K)]EAR_	372	(K390)	1.1.1.1.-.-.1.-	77.9139	95.2812	62.8197	97.5072	2.41779	6.88813	5.78403	3.84172	32.6519	3.73045	7.18835	19.5	42.1	109	17.6171	0.000277359	0.0148757	1	Up
A0A3Q7I6V8	ABC-type xenobiotic transporter, org=Solanum lycopersicum	101249208	Solanum lycopersicum	VKDGTFGWDDDNSEETLK	_VK[GlyGly (K)]DGTFGWDDDNSEETLK_	651	(K652)	1.-.1.1.-.-.-.-	13.8838	14.7826	31.9458	20.7552	2.91196	1.47362	2.15361	3.75697	2.8515	4.80872	63.4243	40.9	38.2	145	7.90269	0.000306294	0.0154765	0.75	Up
B1Q3F1	Glutamate decarboxylase, org=Solanum lycopersicum	LeGAD2	Solanum lycopersicum	FKMPENSIPK	_FK[GlyGly (K)]MPENSIPK_	30	(K31)	1.1.1.1.1.-.1.1	159.491	244.421	160.801	167.652	43.282	52.7176	76.0336	57.0754	4.78195	57.6841	3.72595	22.4	24	140	3.19658	0.000313996	0.0156385	1	Up
A0A3Q7H3Q2	UBA domain-containing protein, org=Solanum lycopersicum	101255805	Solanum lycopersicum	SGHGGGPETINLICAGKLLK	_SGHGGGPETINLIC[Carbamidomethyl (C)]AGK[GlyGly (K)]LLK_	36	(C49,K52)	1.-.1.1.1.1.1.-	48.6188	71.0491	44.3559	45.0462	17.0571	18.3569	11.1552	17.4349	25.751	38.3461	28.1485	24.2	20.5	21.8	3.26651	0.000313997	0.0156385	0.75	Up
A0A3Q7HNF7	mannosyl-glycoprotein endo-beta-N-acetylglucosaminidase, org=Solanum lycopersicum	101261626	Solanum lycopersicum	HIANKLLSSKNSAQMYAER	_HIANK[GlyGly (K)]LLSSK[GlyGly (K)]NSAQMYAER_	181	(K185,K190)	1.1.1.1.1.1.1.1	522.558	434.477	365.855	333.169	145.609	123.803	173.686	179.485	111.6	59.1026	61.9477	20.2	16.6	38.1	2.65998	0.000338184	0.0161195	1	Up
A0A3Q7F0F8	40S ribosomal protein S16, org=Solanum lycopersicum	101253316	Solanum lycopersicum	GLIKINGVPIELVQPEILR	_GLIK[GlyGly (K)]INGVPIELVQPEILR_	34	(K37)	1.1.-.1.1.-.-.-	37.1447	112.537	80.3028	124.784	4.57264	1.33788	2.40548	6.04629	145.913	60.9089	89.7928	44.1	59	43.7	24.7014	0.000350229	0.0164032	0.75	Up
A0A0C6G3Q8	Sterol side chain reductase, org=Solanum lycopersicum	SSR2	Solanum lycopersicum	MVAKVEPLVNMGQMSR	_M[Oxidation (M)]VAK[GlyGly (K)]VEPLVNM[Oxidation (M)]GQM[Oxidation (M)]SR_	128	(M128,K131,M138,M141)	1.1.1.1.-.-.-.1	48.2621	62.9697	90.0091	75.3222	3.49731	1.13578	1.0374	2.73301	83.7698	101.888	169.721	25.7	57.7	38.2	32.9105	0.000373948	0.0169321	1	Up
A0A3Q7HN01	Lipoxygenase, org=Solanum lycopersicum	101263535	Solanum lycopersicum	VYDYALYNDLGDPEKGKQYAR	_VYDYALYNDLGDPEKGK[GlyGly (K)]QYAR_	198	(K214)	1.1.1.1.-.-.-.-	190.8	209.342	203.926	130.187	1.15245	3.73031	4.99145	2.09866	45.3796	19.6929	61.769	19.8	57	50.2	61.3265	0.000388549	0.0172003	1	Up
A0A3Q7H7R1	Nascent polypeptide-associated complex subunit beta, org=Solanum lycopersicum		Solanum lycopersicum	VQASIAANTWVVSGTPQTKK	_VQASIAANTWVVSGTPQTK[GlyGly (K)]K_	237	(K255)	1.1.1.1.1.-.-.-	52.9185	46.4038	20.3625	97.1879	4.50217	2.3712	1.97463	1.08941	65.3807	120.931	60.271	58.9	58.3	40.9	21.8239	0.000422573	0.0178373	1	Up
A0A3Q7IRF8	Uncharacterized protein, org=Solanum lycopersicum		Solanum lycopersicum	SMREDGGYEIILKAIEK	_SMREDGGYEIILK[GlyGly (K)]AIEK_	236	(K248)	1.1.1.1.1.-.1.-	65.0149	112.327	97.9403	104.399	22.0999	38.6436	29.7201	27.8599	72.1267	4.27144	2.65498	21.9	23.2	150	3.20884	0.000452215	0.0184975	1	Up
A0A3Q7HW47	phenylalanine ammonia-lyase, org=Solanum lycopersicum		Solanum lycopersicum	AALPKEVESAR	_AALPK[GlyGly (K)]EVESAR_	633	(K637)	1.1.1.1.1.1.1.1	406.511	470.336	501.186	551.602	78.7684	39.7536	35.7221	59.7391	625.984	746.216	696.698	12.6	37.1	8.76	9.0177	0.000472787	0.0190179	1	Up
A0A3Q7F4R6	Uncharacterized protein, org=Solanum lycopersicum		Solanum lycopersicum	FAQPIAGNKR	_FAQPIAGNK[GlyGly (K)]R_	503	(K511)	1.-.1.1.1.-.-.-	9.69428	26.309	18.4824	29.5858	3.70125	1.47771	1.72884	1.83096	29.463	19.691	9.7458	42.2	46.8	50.2	9.62052	0.000521718	0.0201179	0.75	Up
A0A3Q7I9H4	Bet v I/Major latex protein domain-containing protein, org=Solanum lycopersicum		Solanum lycopersicum	NLETKYSLIEGDILGEKLESITYDIK	_NLETK[GlyGly (K)]YSLIEGDILGEKLESITYDIK_	79	(K83)	1.1.1.1.-.-.-.-	409.452	465.589	79.6512	111.476	0.754426	5.75291	1.05687	4.33735	1.1093	2.42276	5.99325	74.7	82.7	79.6	89.5822	0.000543268	0.0206347	1	Up
A0A3Q7GR90;A0A3Q7GVJ7	Wound-induced protein 1, org=Solanum lycopersicum	;101265932	Solanum lycopersicum	VGKSVPGLVLAL	_VGK[GlyGly (K)]SVPGLVLAL_	97;104	(K99);(K106)	1.-.1.1.-.-.-.-	21.0906	35.1995	30.7409	17.0006	1.66505	4.39725	2.99011	1.44485	50.6759	3.39133	5.48994	32.3	52	135	9.91035	0.000545725	0.0206656	0.75	Up
Q7YK44	Superoxide dismutase, org=Solanum lycopersicum	sodb	Solanum lycopersicum	AAAATQFGSGWAWLAYKPEDKK	_AAAATQFGSGWAWLAYKPEDK[GlyGly (K)]K_	164	(K184)	1.1.1.1.-.-.-.-	63.5004	72.3882	65.2883	41.4285	1.35831	4.28761	2.47915	1.09344	23.9154	34.5238	0.53328	22.1	63	88.5	26.3172	0.000562454	0.0210313	1	Up
A0A3Q7J334	Arf-GAP domain-containing protein, org=Solanum lycopersicum	101246217	Solanum lycopersicum	EIYLKDWDPQR	_EIYLK[GlyGly (K)]DWDPQR_	86	(K90)	1.1.1.1.1.1.1.1	1233.8	1155.67	1296.05	1001.25	555.923	717.757	725.024	590.879	845.541	736.414	744.361	10.9	13.4	7.85	1.80986	0.00057929	0.0214004	1	Up
A0A3Q7FQA1	WEB family protein, chloroplastic, org=Solanum lycopersicum	101246901	Solanum lycopersicum	SASESLESIMKQLEGSNDSLHDAEAEIVSLK	_SASESLESIMK[GlyGly (K)]QLEGSNDSLHDAEAEIVSLK_	462	(K472)	1.1.1.1.-.-.-.-	42.6437	62.6756	44.1414	46.0822	2.23007	5.91186	2.81942	5.10971	2.47018	5.30963	5.60245	19	44.1	38.8	12.1674	0.000619359	0.0219361	1	Up
Q9LLJ0	glutamine synthetase (Fragment), org=Solanum lycopersicum		Solanum lycopersicum	GNNILVMCDAYTPAGEPIPTNKR	_GNNILVMC[Carbamidomethyl (C)]DAYTPAGEPIPTNK[GlyGly (K)]R_	24	(C31,K45)	1.1.1.1.-.-.-.-	70.5063	50.4218	40.2023	44.0553	0.766403	1.62916	3.63276	1.43193	17.942	2.05747	1.9737	26.3	66.2	126	27.5039	0.000648043	0.0226239	1	Up
A0A3Q7ESG4	EF-hand domain-containing protein, org=Solanum lycopersicum		Solanum lycopersicum	SLPVYQPSVDELKK	_SLPVYQPSVDELK[GlyGly (K)]K_	35	(K47)	1.1.1.1.-.-.-.-	51.3645	100.082	104.778	129.916	1.09161	6.17086	1.18113	1.51588	41.4871	50.6977	14.2874	34	98.8	53.3	38.7712	0.000655635	0.0227072	1	Up
A0A3Q7FIC7	Late embryogenesis abundant protein LEA-2 subgroup domain-containing protein, org=Solanum lycopersicum	104645573	Solanum lycopersicum	ADQQKIHPVPEPEQVAPPPKPSAPLVPR	_[Acetyl (Protein N-term)]ADQQK[GlyGly (K)]IHPVPEPEQVAPPPK[GlyGly (K)]PSAPLVPR_	2	(K6,K21)	1.1.1.1.-.-.-.-	115.403	104.032	62.4228	70.2945	1.92429	1.46182	2.14152	6.94837	12.9856	67.9592	34.1369	29.1	82.4	72.3	28.2264	0.000659304	0.0227799	1	Up
A0A3Q7FRX8	glycerol kinase, org=Solanum lycopersicum	101259139	Solanum lycopersicum	QATIFKPVLEEELR	_QATIFK[GlyGly (K)]PVLEEELR_	487	(K492)	1.1.1.1.-.-.-.-	19.5724	58.474	29.9633	17.3123	2.54108	2.34482	4.69008	1.38169	6.54439	4.43705	3.39935	60.4	50.9	33.4	11.4369	0.000661795	0.0228479	1	Up
A0A3Q7IFV9	PPM-type phosphatase domain-containing protein, org=Solanum lycopersicum	101244329	Solanum lycopersicum	GGFVTKMPGDVAR	_GGFVTK[GlyGly (K)]MPGDVAR_	176	(K181)	1.1.1.1.1.1.1.1	702.583	673.123	823.636	885.072	342.503	252.109	375.929	247.586	413.874	252.273	150.791	13	21.2	48.7	2.5321	0.00067077	0.0229614	1	Up
A0A3Q7G9Y3;A0A3Q7GCA6;A0A3Q7GE00	Thioredoxin;Thioredoxin domain-containing protein;Thioredoxin, org=Solanum lycopersicum	101251883;;112940024	Solanum lycopersicum	SQVIAFHSSTKWK	_SQVIAFHSSTK[GlyGly (K)]WK_	24;24;24	(K34);(K34);(K34)	-.1.1.1.-.-.-.-	111.584	78.24	66.1119	109.159	4.28053	3.37561	0.945938	3.2761	34.9582	4.45957	2.03559	24.8	47.9	133	30.7366	0.000768285	0.024863	0.75	Up
A0A3Q7JP71	Uncharacterized protein, org=Solanum lycopersicum	101253452	Solanum lycopersicum	IELLLSQVKGK	_IELLLSQVK[GlyGly (K)]GK_	39	(K47)	1.1.1.1.-.-.-.-	17.2689	25.1787	26.6375	25.4304	1.3008	2.22331	2.05057	4.13737	8.86924	19.1056	14.0383	18.1	49.7	36.5	9.73177	0.00077713	0.0249961	1	Up
A0A3Q7FRA5	Glyceraldehyde-3-phosphate dehydrogenase, org=Solanum lycopersicum		Solanum lycopersicum	TVDGPSAKDWR	_TVDGPSAK[GlyGly (K)]DWR_	205	(K212)	1.1.1.1.1.1.1.1	583.098	934.449	579.022	675.98	219.025	211.173	351.502	257.905	341.054	323.986	228.387	24.1	24.8	20.4	2.66693	0.000897519	0.0271712	1	Up
A0A3Q7IJF8;A0A3Q7IK80	Uncharacterized protein, org=Solanum lycopersicum	101261765;	Solanum lycopersicum	EVLKENDQNLANR	_EVLK[GlyGly (K)]ENDQNLANR_	83;31	(K86);(K34)	-.1.1.1.-.-.-.-	46.9421	41.4458	31.867	32.3585	2.56174	4.02689	1.92919	5.94435	4.19281	5.19856	42.2121	19.2	49.3	126	10.5526	0.000924287	0.0277623	0.75	Up
A0A3Q7GYN8	Patellin-3, org=Solanum lycopersicum	101263525	Solanum lycopersicum	ETPQPEPETLPESPEKDAAPVTGESK	_ETPQPEPETLPESPEK[GlyGly (K)]DAAPVTGESK_	25	(K40)	1.1.1.1.1.1.1.1	750.883	473.809	737.741	566.315	230.213	190.091	321.264	250.625	278.184	377.546	313.606	21.4	22.1	15.6	2.54865	0.000946711	0.0281934	1	Up
A0A3Q7GPF1	Cytochrome b5 heme-binding domain-containing protein, org=Solanum lycopersicum	101257772	Solanum lycopersicum	VYDVTKFLDDHPGGDEVLLAATGK	_VYDVTK[GlyGly (K)]FLDDHPGGDEVLLAATGK_	30	(K35)	1.-.1.1.1.1.1.-	102.792	118.31	134.146	76.0662	38.5859	37.3343	20.5658	22.645	84.6793	89.1135	86.9538	22.9	31.9	2.55	3.6205	0.000955266	0.0282972	0.75	Up
A0A3Q7J411	ABC transporter domain-containing protein, org=Solanum lycopersicum		Solanum lycopersicum	LVLLKGVSGAFRPGVLTALMGVSGAGK	_LVLLK[GlyGly (K)]GVSGAFRPGVLTALMGVSGAGK_	8,272,265	(K831)(K2269)	1.-.1.1.-.-.-.-	24.4093	34.3718	39.5637	44.093	4.78537	1.44521	2.45467	1.28393	2.42901	2.51269	5.70962	23.8	64.8	52.7	14.2878	0.000973753	0.0287277	0.75	Up
A0A3Q7G067	Methyltransferase type 11 domain-containing protein, org=Solanum lycopersicum	101256176	Solanum lycopersicum	EKGVELLSEDVVEK	_EK[GlyGly (K)]GVELLSEDVVEK_	221	(K222)	1.1.1.1.1.1.-.-	142.242	236.361	166.805	131.542	68.0294	65.6441	47.0697	57.229	54.7344	67.9469	76.224	27.8	16	16.3	2.84466	0.00105209	0.0300172	1	Up
A0A3Q7HG83	Bulb-type lectin domain-containing protein, org=Solanum lycopersicum		Solanum lycopersicum	SKPLNVFDDDITPR	_SK[GlyGly (K)]PLNVFDDDITPR_	68	(K69)	-.1.1.1.-.-.-.-	51.1955	52.8848	60.1988	60.9162	1.19441	3.74056	3.51545	1.98651	4.53607	1.19885	2.5688	8.84	46.9	60.6	21.5768	0.00105578	0.0300524	0.75	Up
A0A3Q7HWR5	HMA domain-containing protein, org=Solanum lycopersicum		Solanum lycopersicum	GTMDLKELIPYLK	_GTMDLK[GlyGly (K)]ELIPYLK_	189	(K194)	1.1.1.1.-.-.-.-	9.18736	6.8666	11.9077	20.0699	2.77824	1.75178	1.83611	1.32779	1.12526	1.54221	3.9208	47.9	31.8	68.7	6.24279	0.00106086	0.0300792	1	Up
A0A3Q7H5U9	AAA+ ATPase domain-containing protein, org=Solanum lycopersicum		Solanum lycopersicum	SSKENADICLER	_SSK[GlyGly (K)]ENADIC[Carbamidomethyl (C)]LER_	405	(K407,C413)	1.1.1.1.-.-.-.-	30.2761	88.894	127.652	70.1518	0.822254	4.13499	1.75784	5.6721	38.9023	37.6694	47.3385	51.1	71.4	12.7	25.5889	0.00111019	0.0310313	1	Up
A0A3Q7FSQ6	UDP-arabinopyranose mutase, org=Solanum lycopersicum		Solanum lycopersicum	VIKVPEGFDYELYNR	_VIK[GlyGly (K)]VPEGFDYELYNR_	48	(K50)	1.1.1.1.1.-.1.-	83.6797	67.3189	56.2929	45.4062	23.5788	22.3917	18.9773	18.0331	55.3417	97.1036	42.5156	25.9	12.8	43.9	3.04525	0.00113649	0.0315237	1	Up
A0A3Q7G5P1;A0A3Q7G7F0	S5 DRBM domain-containing protein, org=Solanum lycopersicum	101254082;101258363	Solanum lycopersicum	WVPVTKLGR	_WVPVTK[GlyGly (K)]LGR_	45;45	(K50);(K50)	1.1.1.1.1.1.1.1	1828.94	1885.16	2250.61	1823.33	1345.98	1050.22	1278.27	1317.61	1599.35	1652.12	1458.15	10.5	10.8	6.39	1.56008	0.00114346	0.0315965	1	Up
A0A3Q7FRA5	Glyceraldehyde-3-phosphate dehydrogenase, org=Solanum lycopersicum		Solanum lycopersicum	LEKEATYDEIK	_LEK[GlyGly (K)]EATYDEIK_	267	(K269)	2.2.2.2.2.2.2.2	1456.5	1808.87	1205.8	1410.52	691.971	799.5	872.759	709.399	1168.03	1103.93	947.756	17	10.9	10.6	1.9136	0.00119033	0.0324801	1	Up
A0A3Q7ENE0	ribose-5-phosphate isomerase, org=Solanum lycopersicum	101264255	Solanum lycopersicum	LQELFKEEGVDAK	_LQELFK[GlyGly (K)]EEGVDAK_	212	(K217)	1.-.1.1.-.-.-.-	82.1659	34.2583	18.114	36.0686	2.14714	3.68535	3.50378	6.30612	21.9852	20.2196	3.24645	64.6	44.4	68.3	10.9067	0.00130229	0.0346251	0.75	Up
K4CF70	Fatty acid hydroperoxide lyase, chloroplastic, org=Solanum lycopersicum	HPL	Solanum lycopersicum	NFSQDILKR	_NFSQDILK[GlyGly (K)]R_	133	(K140)	2.2.2.2.2.2.1.2	821.321	754.912	1270.28	873.505	295.592	293.027	417.506	462.164	498.482	712.933	535.132	24.9	23.4	19.7	2.53357	0.00131327	0.0347143	1	Up
A0A3Q7I8D7	26S proteasome non-ATPase regulatory subunit 1 homolog, org=Solanum lycopersicum	101261856	Solanum lycopersicum	VVPAQEKFIK	_VVPAQEK[GlyGly (K)]FIK_	921	(K927)	1.1.1.1.1.1.1.1	226.055	253.705	157.594	173.433	82.9792	78.2477	83.47	67.646	119.587	103.457	178.992	22.1	9.41	29.7	2.59583	0.00134316	0.0352334	1	Up
A0A3Q7I3V5	R3H-associated N-terminal domain-containing protein, org=Solanum lycopersicum		Solanum lycopersicum	GGVVKLHLDDEK	_GGVVK[GlyGly (K)]LHLDDEK_	536	(K540)	1.1.1.1.1.1.1.1	1463.86	1973.76	1375.47	1124.33	745.442	598.17	594.764	524.875	937.751	823.818	910.604	24	15.1	6.68	2.4104	0.00142661	0.0366659	1	Up
A0A3Q7IKM0	Uncharacterized protein, org=Solanum lycopersicum	101244100	Solanum lycopersicum	KVSNSNAADDFGTSVLTLAGENK	_K[GlyGly (K)]VSNSNAADDFGTSVLTLAGENK_	305	(K305)	1.1.1.1.1.1.1.1	638.72	986.465	1048.58	787.677	405.537	309.144	458.153	299.092	524.628	676.477	496.963	21.7	20.9	17.1	2.35164	0.00148293	0.0375722	1	Up
K4AT92	AGO4A, org=Solanum lycopersicum	101256023	Solanum lycopersicum	GKDADGEVQTTEVTVFDYFVNHR	_GK[GlyGly (K)]DADGEVQTTEVTVFDYFVNHR_	339	(K340)	1.1.1.1.1.-.-.-	16.0657	34.1616	51.935	21.0178	4.53029	1.98679	2.15486	6.27854	1.95002	1.2525	1.45538	52.1	55	23.1	8.2392	0.00148852	0.0376701	1	Up
A0A3Q7IJL2	Bifunctional inhibitor/plant lipid transfer protein/seed storage helical domain-containing protein, org=Solanum lycopersicum		Solanum lycopersicum	AAGLSGVCGVKIPFEISPSVDCSK	_AAGLSGVC[Carbamidomethyl (C)]GVK[GlyGly (K)]IPFEISPSVDC[Carbamidomethyl (C)]SK_	88	(C95,K98,C109)	1.1.1.1.-.-.-.-	76.4098	117.932	97.5884	125.804	0.766658	5.53226	2.12562	1.4184	49.3925	54.5597	54.6943	21.2	86.2	5.72	42.44	0.00149092	0.0376994	1	Up
A0A3Q7I6R5	Protein kinase domain-containing protein, org=Solanum lycopersicum		Solanum lycopersicum	EKYSDIER	_EK[GlyGly (K)]YSDIER_	291	(K292)	1.1.1.1.1.-.1.-	57.074	64.6043	111.708	70.442	10.5408	14.3017	20.9026	26.3093	91.6159	94.1542	72.9093	32.2	38.8	13.5	4.21666	0.00151224	0.0379619	1	Up
A0A3Q7FW64	Uncharacterized protein, org=Solanum lycopersicum	101260626	Solanum lycopersicum	KTTVVPEIADESTLTK	_K[GlyGly (K)]TTVVPEIADESTLTK_	50	(K50)	1.1.1.1.-.1.-.1	122.064	188.467	341.091	223.1	20.5445	41.5473	24.7683	60.4164	165.741	100.252	189.148	42	49.3	30.4	5.93932	0.00153577	0.0383318	1	Up
A0A3Q7HGH4	Defective in cullin neddylation protein, org=Solanum lycopersicum		Solanum lycopersicum	MNKLGIGR	_[Acetyl (Protein N-term)]MNK[GlyGly (K)]LGIGR_	1	(K3)	1.1.1.1.1.1.1.1	637.564	714.017	587.968	608.384	362.902	242.981	341.753	278.421	234.348	196.938	203.384	8.67	18.1	9.45	2.07815	0.00155945	0.0386354	1	Up
A0A3Q7HNF7	mannosyl-glycoprotein endo-beta-N-acetylglucosaminidase, org=Solanum lycopersicum	101261626	Solanum lycopersicum	HIANKLLSSK	_HIANK[GlyGly (K)]LLSSK_	181	(K185)	1.1.1.1.1.1.1.1	2421.56	2735.91	1673.93	2185.48	1047.11	1009.62	1288.57	890.33	1519.45	1206.32	940.87	19.9	15.8	23.7	2.12882	0.00158667	0.0389119	1	Up
A0A3Q7JFY0	Fatty acid desaturase domain-containing protein, org=Solanum lycopersicum		Solanum lycopersicum	VPSSKPPFTIGDIK	_VPSSK[GlyGly (K)]PPFTIGDIK_	17	(K21)	1.1.1.1.-.-.-.-	27.1597	31.1586	69.3987	69.7721	0.965871	4.15316	5.0473	1.28785	75.2524	46.7261	44.5764	47.4	71.3	30.8	17.2416	0.00166782	0.0402678	1	Up
A0A3Q7IBD4	EF-hand domain-containing protein, org=Solanum lycopersicum	101251823	Solanum lycopersicum	KSNFNDFLPLMAEK	_K[GlyGly (K)]SNFNDFLPLMAEK_	6	(K6)	1.1.1.1.-.-.-.-	51.302	43.3958	65.3808	107.241	2.37299	1.25712	0.921807	6.59038	1.406	0.548931	12.8671	42.5	93.7	139	23.9915	0.00168934	0.0405629	1	Up
A0A060PVS3;Q9STA8	Sugar transporter 2;Hexose transporter, org=Solanum lycopersicum	STP2;ht2	Solanum lycopersicum	FMVDEDDVDMIKK	_FM[Oxidation (M)]VDEDDVDMIK[GlyGly (K)]K_	498;498	(M499,K509);(M499,K509)	-.1.1.1.1.-.1.1	176.315	64.4284	183.357	127.621	13.1314	16.3645	26.4257	5.73636	16.8492	4.03458	1.99888	39.8	55.7	106	8.94809	0.0017082	0.0408135	0.75	Up
P30264	Catalase isozyme 1, org=Solanum lycopersicum	CAT1	Solanum lycopersicum	DAKSFPDTIR	_DAK[GlyGly (K)]SFPDTIR_	147	(K149)	2.2.2.2.2.1.1.1	2190.94	2250.63	3350.91	2982.68	605.179	829.023	656.208	1272.07	1682.16	1794.43	1622.52	21	36.1	5.14	3.20453	0.00171038	0.0408431	1	Up
A0A3Q7I9H4	Bet v I/Major latex protein domain-containing protein, org=Solanum lycopersicum		Solanum lycopersicum	GKAIDLFK	_GK[GlyGly (K)]AIDLFK_	256	(K257)	1.1.1.1.1.1.1.1	2437.84	1696.83	1064.46	1116.13	284.625	220.152	377.644	107.254	638.165	833.967	821.934	40.6	45.9	14.4	6.38114	0.00175223	0.0415485	1	Up
A0A290WKX1	ATP synthase subunit alpha, org=Solanum lycopersicum	atp1	Solanum lycopersicum	TAIAIDTILNQKQLNSR	_TAIAIDTILNQK[GlyGly (K)]QLNSR_	178	(K189)	1.-.1.1.1.-.-.-	17.4402	71.8636	126.563	32.7847	2.03788	1.74059	4.5484	1.29669	6.81987	5.70877	6.69328	78.3	60.7	9.49	25.8378	0.00175537	0.0415485	0.75	Up
A0A3Q7I303	PPPDE domain-containing protein, org=Solanum lycopersicum	101257806	Solanum lycopersicum	NKVQEEITR	_NK[GlyGly (K)]VQEEITR_	232	(K233)	1.1.1.1.1.1.1.1	420.098	518.591	456.008	442.829	180.316	178.828	273.671	218.629	363.818	214.297	236.96	9.18	20.9	29.7	2.15813	0.00179269	0.0421622	1	Up
A0A3Q7IBU5	Ubiquitin-like domain-containing protein, org=Solanum lycopersicum	101258282	Solanum lycopersicum	MQIFVKTLTGK	_[Acetyl (Protein N-term)]MQIFVK[GlyGly (K)]TLTGK_	1,77,153,229,305,381	(K6)(K82)(K158)(K234)(K310)(K386)	1.1.1.1.1.1.1.1	395.567	487.365	321.378	396.092	242.653	203.141	242.938	177.031	245.869	225.253	52.6436	17	14.9	60.8	1.84854	0.0018055	0.0423719	1	Up
A0A3Q7F0H8	Uncharacterized protein, org=Solanum lycopersicum	101256549	Solanum lycopersicum	FGFQRPEMYELKLK	_FGFQRPEMYELK[GlyGly (K)]LK_	16	(K27)	2.2.2.2.2.1.2.2	632.419	854.862	1179.66	1151.5	290.495	245.183	471.368	290.657	310.17	165.751	137.758	27.3	30.9	45.2	2.94247	0.00181711	0.0425071	1	Up
A0A3Q7GCC0	Uncharacterized protein, org=Solanum lycopersicum	101245252	Solanum lycopersicum	VLEAYKR	_VLEAYK[GlyGly (K)]R_	396	(K401)	1.1.1.1.1.1.-.1	74.7177	87.2699	46.2402	70.9191	32.1692	25.6243	28.8441	20.4722	37.7562	46.5439	59.1114	24.6	18.6	22.5	2.60618	0.00182522	0.0426283	1	Up
A0A3Q7ESC5	cinnamyl-alcohol dehydrogenase, org=Solanum lycopersicum	101250635	Solanum lycopersicum	FVVDVAGSKLDQ	_FVVDVAGSK[GlyGly (K)]LDQ_	346	(K354)	1.1.1.1.1.1.1.1	2022.06	1804.22	2032.54	1937.42	849.575	809.362	553.132	852.967	1242.81	1592.34	1628.46	5.41	18.7	14.3	2.5436	0.00183723	0.0427256	1	Up
A0A3Q7ESN2	Alpha/beta hydrolase fold-3 domain-containing protein, org=Solanum lycopersicum		Solanum lycopersicum	EGAMNYYEGLKK	_EGAMNYYEGLK[GlyGly (K)]K_	250	(K260)	1.1.1.1.-.-.1.1	190.016	117.828	244.731	272.29	41.2612	76.2096	29.9429	51.6251	68.3003	52.6895	35.7092	33	39.7	31.2	4.14424	0.00186814	0.0431683	1	Up
A0A3Q7IKM0	Uncharacterized protein, org=Solanum lycopersicum	101244100	Solanum lycopersicum	NGNTMENGKQELVKK	_NGNTMENGK[GlyGly (K)]QELVKK_	282	(K290)	1.1.1.1.1.-.-.-	30.3823	22.1421	60.4152	28.6989	4.74365	3.62417	0.978534	1.37101	23.1303	10.5306	0.533283	48.1	67.3	99.3	13.2158	0.00188813	0.0434687	1	Up
A0A3Q7GNI0	Uncharacterized protein, org=Solanum lycopersicum	101255401	Solanum lycopersicum	AAVSPLAKYK	_[Acetyl (Protein N-term)]AAVSPLAK[GlyGly (K)]YK_	2	(K9)	1.1.1.1.1.-.1.-	478.408	461.915	482.041	348.576	65.0832	155.841	112	115.421	199.681	212.904	152.379	14.3	33.1	16.9	3.94995	0.00192844	0.0439555	1	Up
A0A3Q7GDG7	Glyceraldehyde-3-phosphate dehydrogenase, org=Solanum lycopersicum	101258368	Solanum lycopersicum	LEKEASYEDIK	_LEK[GlyGly (K)]EASYEDIK_	253	(K255)	2.2.2.2.2.2.2.2	1929.93	2428.97	1845.28	1708.26	1155.38	958.83	1338.97	1160.55	1353.22	1406.73	1331.43	15.9	13.5	2.84	1.71498	0.00195111	0.0441954	1	Up
A0A3Q7HBA1	Cellulose synthase-like protein H1, org=Solanum lycopersicum	101259456	Solanum lycopersicum	SEKLSTSIAK	_SEK[GlyGly (K)]LSTSIAK_	401	(K403)	2.2.2.2.2.-.-.1	154.237	173.332	392.936	361.039	37.4211	28.9359	41.9795	46.8457	327.529	220.212	158.772	45.9	19.6	36.3	6.96951	0.00198347	0.0446134	1	Up
A0A060PVS3;Q9STA8	Sugar transporter 2;Hexose transporter, org=Solanum lycopersicum	STP2;ht2	Solanum lycopersicum	FMVDEDDVDMIKK	_FMVDEDDVDMIK[GlyGly (K)]K_	498;498	(K509);(K509)	1.1.1.1.1.-.1.1	183.898	266.915	435.964	443.066	48.8071	52.9715	66.2588	49.8776	90.6122	1.82965	4.45765	38.6	14.8	156	6.10257	0.00206142	0.0456506	1	Up
A0A3Q7G847	Membrane-anchored ubiquitin-fold protein, org=Solanum lycopersicum	101244769	Solanum lycopersicum	ALKELIEIK	_[Acetyl (Protein N-term)]ALK[GlyGly (K)]ELIEIK_	2	(K4)	1.1.1.1.1.1.1.1	1025.48	1500.52	1158.63	1291.21	681.73	541.174	826.47	619.256	1021.8	764.16	1205.22	16.3	18.1	22.2	1.86456	0.0020757	0.0458736	1	Up
A0A3Q7I801	Bet v I/Major latex protein domain-containing protein, org=Solanum lycopersicum	101246666	Solanum lycopersicum	ALVVDSDNLIPKLMPQVK	_ALVVDSDNLIPK[GlyGly (K)]LMPQVK_	22	(K33)	1.1.1.1.1.1.1.1	14567.7	17685.1	4005.38	5361.69	1098.82	830.415	677.833	207.384	3117.7	1666.23	1516.32	64.9	53.1	42.1	14.7879	0.00211396	0.0462969	1	Up
Q38JD4	Temperature-induced lipocalin, org=Solanum lycopersicum	TIL	Solanum lycopersicum	AKEEGYDVSK	_AK[GlyGly (K)]EEGYDVSK_	144	(K145)	2.2.2.2.2.2.2.2	763.563	1146.89	979.186	842.938	476.093	480.764	624.28	452.272	638.255	514.403	776.669	18	15.4	20.4	1.83563	0.00214315	0.0466606	1	Up
B1Q3F1	Glutamate decarboxylase, org=Solanum lycopersicum	LeGAD2	Solanum lycopersicum	EVGVPLVAFSLKDNSK	_EVGVPLVAFSLK[GlyGly (K)]DNSK_	370	(K381)	1.1.1.1.1.-.-.-	83.0421	92.5348	77.8497	46.5321	0.864528	6.50912	0.997209	1.4125	88.5415	52.4063	63.925	26.6	111	27	30.6601	0.00219676	0.0476043	1	Up
A0A3Q7FC53	DCD domain-containing protein, org=Solanum lycopersicum		Solanum lycopersicum	NNLDLSKSSAEIRPR	_NNLDLSK[GlyGly (K)]SSAEIRPR_	45	(K51)	2.2.2.2.2.2.2.1	708.194	802.562	541.472	719.314	320.247	350.48	399.942	463.321	613.791	664.605	726.46	15.8	16.3	8.44	1.80675	0.00224162	0.0482922	1	Up
A0A3Q7IXE6	Patellin-3, org=Solanum lycopersicum	101255264	Solanum lycopersicum	KETTPVVEEKK	_KETTPVVEEK[GlyGly (K)]K_	162	(K171)	1.1.1.1.1.1.1.1	571.204	711.041	506.394	490.289	339.47	325.269	353.247	274.247	490.411	435.488	297.398	17.6	10.7	24.4	1.76356	0.00228638	0.0489558	1	Up
Q6E4P4	Carotenoid cleavage dioxygenase 1B, org=Solanum lycopersicum	CCD1B	Solanum lycopersicum	LQNPDLDAIKGTEKEEQR	_LQNPDLDAIK[GlyGly (K)]GTEKEEQR_	357	(K366)	-.-.1.1.1.1.-.1	107.135	80.6338	53.5268	51.939	17.3792	16.0801	22.9966	31.9854	44.0581	52.1429	21.6309	35.6	32.7	40.2	3.31558	0.0023007	0.0490801	0.75	Up
Q9FPM6	9-divinyl ether synthase, org=Solanum lycopersicum	DES	Solanum lycopersicum	FVGEAGASLHTQLAKEIR	_FVGEAGASLHTQLAK[GlyGly (K)]EIR_	297	(K311)	1.-.1.1.-.-.-.-	50.6014	42.8954	62.8983	73.5206	1.88422	2.22613	0.821867	5.78104	3.67493	3.84328	5.87071	23.5	80.4	27.4	21.4609	0.00234784	0.0497227	0.75	Up
A0A3Q7HBK4	Aconitate hydratase, org=Solanum lycopersicum	101254008	Solanum lycopersicum	STYEAITKGNTMWNELSVPTTK	_STYEAITK[GlyGly (K)]GNTMWNELSVPTTK_	712	(K719)	1.1.1.1.1.-.1.1	85.5324	102.405	96.6833	112.739	44.9359	43.2429	58.3598	63.8444	42.0939	20.6546	29.3458	11.4	19.2	35.1	1.88874	0.00235195	0.0497596	1	Up
A0A3Q7FRW6	Band 7 domain-containing protein, org=Solanum lycopersicum	101245344	Solanum lycopersicum	LILDDVFEQKNEIAK	_LILDDVFEQK[GlyGly (K)]NEIAK_	112	(K121)	1.1.1.1.1.-.-.-	19.4167	36.1255	32.7959	44.1906	3.18573	1.49445	4.60554	6.83107	72.3485	50.1802	73.7811	31.1	56.1	20.2	8.22303	0.00242229	0.0507065	1	Up
A0A3Q7ETC3	Ras-related protein Rab7, org=Solanum lycopersicum	101263553	Solanum lycopersicum	EGTNVEEAFQCIAKNALK	_EGTNVEEAFQC[Carbamidomethyl (C)]IAK[GlyGly (K)]NALK_	161	(C171,K174)	1.1.1.1.1.1.1.1	259.499	318.924	240.508	361.535	175.758	138.963	170.805	145.952	186.143	231.806	228.121	18.8	11.5	11.8	1.86937	0.00247672	0.0514017	1	Up
A0A3Q7I643	Histone H2A, org=Solanum lycopersicum		Solanum lycopersicum	GTIAGGGVIPHIHKSLINK	_GTIAGGGVIPHIHK[GlyGly (K)]SLINK_	117	(K130)	1.-.1.1.-.1.-.-	121.854	136.318	125.226	97.42	1.02847	1.34886	1.03254	7.14587	49.6438	104.466	52.511	13.6	114	44.8	45.5504	0.0024827	0.0514524	0.75	Up
A0A3Q7G8A7	Amino acid transporter transmembrane domain-containing protein, org=Solanum lycopersicum	101245454	Solanum lycopersicum	SPGPISGKR	_SPGPISGK[GlyGly (K)]R_	92	(K99)	1.1.1.1.1.-.-.-	15.5248	21.37	65.7003	33.6894	5.51854	1.2212	0.792825	2.30524	26.4507	30.1277	36.6926	65.8	86.9	16.7	13.8531	0.00248557	0.0514665	1	Up
A0A3Q7G344	VHS domain-containing protein, org=Solanum lycopersicum	101253775	Solanum lycopersicum	KTIDVKSEPMR	_K[GlyGly (K)]TIDVKSEPMR_	315	(K315)	1.1.1.1.1.1.1.1	419.033	502.948	301.494	375.817	178.035	176.631	196.219	105.985	171.891	79.1342	76.0019	21	24.3	50	2.43472	0.00262295	0.0534695	1	Up
A0A3Q7GDG7	Glyceraldehyde-3-phosphate dehydrogenase, org=Solanum lycopersicum	101258368	Solanum lycopersicum	TVDGPSMKDWR	_TVDGPSMK[GlyGly (K)]DWR_	191	(K198)	1.1.1.1.1.1.1.-	319.47	397.571	480.919	501.845	121.631	137.058	243.046	159.291	157.714	110.03	86.9286	19.7	32.7	30.5	2.57147	0.00273795	0.0547718	1	Up
Q84KJ2	Copper chaperone, org=Solanum lycopersicum	LeCCH	Solanum lycopersicum	VGMSCEGCVGAVKR	_VGM[Oxidation (M)]SC[Carbamidomethyl (C)]EGC[Carbamidomethyl (C)]VGAVK[GlyGly (K)]R_	9	(M11,C13,C16,K21)	1.1.1.1.1.1.1.1	230.74	208.118	265.299	247.827	65.8703	117.735	102.12	104.737	169.78	176.704	165.796	10.3	22.8	3.23	2.4381	0.00278564	0.0553075	1	Up
A0A3Q7I6K7	Uncharacterized protein, org=Solanum lycopersicum	101256605	Solanum lycopersicum	DSEAQTLNEKLK	_DSEAQTLNEK[GlyGly (K)]LK_	1016	(K1025)	1.1.1.1.1.1.1.1	327.149	318.097	330.914	259.898	136.921	154.538	94.9618	162.484	149.86	138.972	125.615	10.7	22	8.79	2.25187	0.00283272	0.0559402	1	Up
A0A3Q7HWQ1	Long-chain-fatty-acid--CoA ligase, org=Solanum lycopersicum		Solanum lycopersicum	FYKDVIDNMYK	_FYK[GlyGly (K)]DVIDNMYK_	1038	(K1040)	2.2.2.2.2.1.2.1	1258.7	1574.72	2022.04	1596.78	808.689	579.766	984.658	817.247	793.411	537.665	281.376	19.4	20.8	47.6	2.02242	0.00305858	0.0586849	1	Up
A0A3Q7GRY0	glutathione transferase, org=Solanum lycopersicum		Solanum lycopersicum	VVATLKEK	_VVATLK[GlyGly (K)]EK_	17	(K22)	1.1.1.1.1.1.1.1	229.097	476.276	222.488	232.646	56.3081	89.3966	110.835	43.3118	201.804	122.063	120.724	42.8	41.1	31.3	3.87027	0.00308882	0.0590983	1	Up
A0A3Q7HMR2;A0A3Q7IJ97	Elongation factor 2;Tr-type G domain-containing protein, org=Solanum lycopersicum		Solanum lycopersicum	VKFTAEELRR	_VK[GlyGly (K)]FTAEELRR_	2;2	(K3);(K3)	1.1.1.1.1.1.1.1	517.317	532.505	274.149	462.308	164.121	188.787	107.753	197.702	383.277	203.243	379.908	26.6	24.6	32	2.71321	0.00316665	0.0602418	1	Up
A0A3Q7J3M9	MBD domain-containing protein, org=Solanum lycopersicum	101259218	Solanum lycopersicum	MTDNIGHPDVVEETPADVPEATKLNEEEK	_MTDNIGHPDVVEETPADVPEATK[GlyGly (K)]LNEEEK_	313	(K335)	-.1.1.1.-.-.1.-	32.874	25.9427	43.6356	45.5159	1.26637	2.20308	1.37731	6.70865	1.599	3.38981	1.42263	25	89.3	50.9	12.8051	0.00317316	0.0602624	0.75	Up
A0A3Q7IQV1	HMA domain-containing protein, org=Solanum lycopersicum	101247578	Solanum lycopersicum	VTVIGNVEPEAVFQTVSKTGK	_VTVIGNVEPEAVFQTVSK[GlyGly (K)]TGK_	42	(K59)	1.1.1.1.1.1.1.-	347.305	297.418	205.248	295.711	109.303	101.901	136.226	175.678	129.382	153.842	256.072	20.7	25.5	37.4	2.19015	0.00321184	0.0607185	1	Up
A0A3Q7FSQ8	Ras-related protein RHN1, org=Solanum lycopersicum	101265393	Solanum lycopersicum	TAANVNDIFYEIAKR	_TAANVNDIFYEIAK[GlyGly (K)]R_	156	(K169)	1.1.1.1.1.1.1.1	1135.75	971.769	598.035	806.136	304.976	386.711	483.956	294.033	577.886	559.348	548.71	26.2	24	2.63	2.38943	0.00325791	0.0613907	1	Up
A0A3Q7FK75	Cytochrome b5 heme-binding domain-containing protein, org=Solanum lycopersicum		Solanum lycopersicum	YYIGEIDMSTVPLKR	_YYIGEIDMSTVPLK[GlyGly (K)]R_	75	(K88)	1.1.1.1.1.1.1.-	327.914	460.609	344.605	412.598	142.881	221.266	224.636	213.131	220.031	81.7499	107.125	15.9	19.3	54	1.92754	0.00328843	0.0617256	1	Up
A0A3Q7HIQ8	non-specific serine/threonine protein kinase, org=Solanum lycopersicum		Solanum lycopersicum	DVSLVKGHER	_DVSLVK[GlyGly (K)]GHER_	771	(K776)	-.1.1.1.1.1.-.-	144.751	85.192	150.144	249.567	49.695	26.2105	53.5153	30.6034	3.64099	2.30492	2.23158	43.3	34	29.1	3.93474	0.0034822	0.0638835	0.75	Up
A0A3Q7FIC7	Late embryogenesis abundant protein LEA-2 subgroup domain-containing protein, org=Solanum lycopersicum	104645573	Solanum lycopersicum	ADQQKIHPVPEPEQVAPPPKPSAPLVPR	_[Acetyl (Protein N-term)]ADQQK[GlyGly (K)]IHPVPEPEQVAPPPKPSAPLVPR_	2	(K6)	1.1.1.1.1.1.1.1	2635.82	2278.97	1668.57	2149.19	354.574	953.661	479.03	601.635	1401.11	1305.46	1227.38	18.3	43.2	6.64	3.65547	0.00356321	0.0649269	1	Up
A0A3Q7EXP9	Ras-related protein RHN1, org=Solanum lycopersicum	101261973	Solanum lycopersicum	TAVNVNDIFYEIAKR	_TAVNVNDIFYEIAK[GlyGly (K)]R_	156	(K169)	1.1.1.1.1.1.1.1	535.461	634.164	392.545	656.633	264.781	251.572	335.383	191.871	392.806	335.351	471.808	21.7	22.6	17.1	2.12609	0.00371675	0.066647	1	Up
A0A3Q7FIC7	Late embryogenesis abundant protein LEA-2 subgroup domain-containing protein, org=Solanum lycopersicum	104645573	Solanum lycopersicum	QQSPPLLKR	_QQSPPLLK[GlyGly (K)]R_	42	(K49)	1.1.1.1.1.1.1.1	888.294	1276.42	605.095	675.336	93.6945	192.935	216.514	307.694	503.448	333.479	473.893	35	43.4	20.8	4.24888	0.00376128	0.0673539	1	Up
A0A3Q7IRF8	Uncharacterized protein, org=Solanum lycopersicum		Solanum lycopersicum	HKEHIAAYGEGNER	_HK[GlyGly (K)]EHIAAYGEGNER_	257	(K258)	1.1.1.1.1.1.-.1	36.4168	71.6995	33.2164	54.7465	17.0824	12.1284	13.7154	15.8586	14.0555	6.45979	11.7919	36.4	15	36.2	3.33554	0.00381271	0.0679861	1	Up
A0A3Q7G344	VHS domain-containing protein, org=Solanum lycopersicum	101253775	Solanum lycopersicum	KTIDVKSEPMR	_KTIDVK[GlyGly (K)]SEPMR_	315	(K320)	1.1.1.1.1.1.1.1	486.351	603.993	320.814	421.621	204.357	229.294	215.825	127.448	215.719	80.4488	91.7158	25.9	23.5	58.1	2.35902	0.00392954	0.0694566	1	Up
A0A3Q7I3U9	Enoyl reductase (ER) domain-containing protein, org=Solanum lycopersicum	101243822	Solanum lycopersicum	NIDFVKSLGADEILDYKTPEGAALK	_NIDFVK[GlyGly (K)]SLGADEILDYKTPEGAALK_	191	(K196)	2.2.2.2.2.2.2.2	2290.93	2764.95	1637.47	1923.84	978.649	987.275	1352.12	1069.68	1255.77	1154.2	1414.62	22.6	16	10.3	1.96393	0.00395227	0.0697895	1	Up
A0A3Q7HN01	Lipoxygenase, org=Solanum lycopersicum	101263535	Solanum lycopersicum	IVEVISGKSENVK	_IVEVISGK[GlyGly (K)]SENVK_	6	(K13)	1.1.1.1.-.-.-.-	33.6784	15.1315	109.003	14.3369	4.41341	1.92965	0.817597	1.62559	4.15986	6.56977	25.5809	104	70.6	96.9	19.5931	0.00396685	0.0699642	1	Up
A0A3Q7FN52	VHS domain-containing protein, org=Solanum lycopersicum	101256571	Solanum lycopersicum	NCEKAFSEIAAER	_NC[Carbamidomethyl (C)]EK[GlyGly (K)]AFSEIAAER_	115	(C116,K118)	1.-.1.1.-.1.1.1	107.315	138.192	108.196	104.205	58.8672	41.84	70.1142	64.6223	81.5505	59.758	72.3498	13.9	20.8	15.4	1.94487	0.00401533	0.070324	0.75	Up
A0A3Q7FN98	Alanine--tRNA ligase, org=Solanum lycopersicum		Solanum lycopersicum	GSIVLPEKLR	_GSIVLPEK[GlyGly (K)]LR_	511	(K518)	1.1.1.1.1.1.1.1	1073.96	649.317	904.413	633.893	414.604	248.509	431.374	261.422	772.621	662.609	449.625	26	28.7	26.1	2.40546	0.00414718	0.0719307	1	Up
A0A3Q7HF80	Single-stranded DNA binding protein Ssb-like OB fold domain-containing protein, org=Solanum lycopersicum	101250522	Solanum lycopersicum	VVDSNAVKATGGANR	_VVDSNAVK[GlyGly (K)]ATGGANR_	43	(K50)	-.1.1.1.1.1.-.-	69.6224	43.9373	44.5003	34.3348	22.6074	9.68971	11.9062	7.54009	33.8926	27.067	9.8899	31.4	51.7	52.4	3.71825	0.00424899	0.0730571	0.75	Up
A0A3Q7IKM0	Uncharacterized protein, org=Solanum lycopersicum	101244100	Solanum lycopersicum	SWSSEDDGEKSGSESGR	_SWSSEDDGEK[GlyGly (K)]SGSESGR_	353	(K362)	1.1.1.1.1.1.1.1	409.481	1228.72	963.592	729.923	139.508	173.789	208.051	247.525	268.785	201.369	277.524	41.8	24.1	16.7	4.33325	0.00432227	0.0739091	1	Up
A0A3Q7JC00	Mediator of RNA polymerase II transcription subunit 25, org=Solanum lycopersicum	MED25	Solanum lycopersicum	YVKVWEGNLSGQR	_YVK[GlyGly (K)]VWEGNLSGQR_	539	(K541)	1.1.1.1.1.1.1.1	51.6484	75.5929	76.2274	69.1311	40.0239	45.9985	40.57	33.7382	1.7912	5.48939	83.1313	16.8	12.5	152	1.70024	0.00437492	0.0745171	1	Up
A0A3Q7IBU5	Ubiquitin-like domain-containing protein, org=Solanum lycopersicum	101258282	Solanum lycopersicum	MQIFVKTLTGK	_MQIFVK[GlyGly (K)]TLTGK_	1,77,153,229,305,381	(K6)(K82)(K158)(K234)(K310)(K386)	2.2.2.2.2.2.2.2	113698	182401	126448	120174	71613.5	49066.4	85456.5	56802.2	79656.8	53527.3	36536.4	23.3	24.5	38.4	2.06406	0.00440003	0.0747988	1	Up
A0A3Q7IXE6	Patellin-3, org=Solanum lycopersicum	101255264	Solanum lycopersicum	EESAAEEPTTDAAPATTEPVKEEPPVPAAVVEEK	_EESAAEEPTTDAAPATTEPVK[GlyGly (K)]EEPPVPAAVVEEK_	128	(K148)	1.1.1.1.1.1.1.1	535.627	517.432	455.129	445.699	301.878	207.933	323.239	262.66	318.687	357.871	251.275	9.16	18.5	17.4	1.78321	0.00449546	0.0759474	1	Up
A0A3Q7GJK2	Dienelactone hydrolase domain-containing protein, org=Solanum lycopersicum		Solanum lycopersicum	NHAEKISQFDSGFK	_NHAEK[GlyGly (K)]ISQFDSGFK_	89	(K93)	1.-.1.1.-.-.-.-	53.7592	101.221	19.2769	233.997	1.24552	1.18502	1.33017	1.51121	6.26134	1.69056	4.94651	92.2	10.8	54.7	77.4394	0.00453636	0.0762795	0.75	Up
A0A3Q7HGJ9	Phosphoglycerate kinase, org=Solanum lycopersicum		Solanum lycopersicum	FYKEEEKNDPEFAK	_FYKEEEK[GlyGly (K)]NDPEFAK_	605	(K611)	2.2.2.2.2.2.2.2	506.831	584.469	338.554	426.766	177.567	236.014	277.71	243.509	443.705	267.559	340.158	22.8	17.8	25.3	1.98612	0.0045721	0.0766776	1	Up
A0A3Q7I7Y3	Jacalin-type lectin domain-containing protein, org=Solanum lycopersicum		Solanum lycopersicum	VGAVGNDYGSTWEEKGR	_VGAVGNDYGSTWEEK[GlyGly (K)]GR_	4	(K18)	1.1.1.1.-.-.-.-	28.4658	10.232	9.0134	34.876	0.775052	4.99564	1.30583	1.73249	3.89404	3.20208	1.25823	63	86.4	49.1	9.37531	0.00463961	0.0773931	1	Up
A0A3Q7HX95	Fructose-bisphosphate aldolase, org=Solanum lycopersicum	101266063	Solanum lycopersicum	CQKYYEAGAR	_C[Carbamidomethyl (C)]QK[GlyGly (K)]YYEAGAR_	130	(C130,K132)	1.1.1.1.1.1.1.1	360.022	369.345	312.73	300.675	135.136	95.246	184.965	101.639	269.645	206.104	244.609	10.1	31.8	13.3	2.59731	0.00466311	0.0777115	1	Up
P17786	Elongation factor 1-alpha, org=Solanum lycopersicum		Solanum lycopersicum	QTVAVGVVKNVDK	_QTVAVGVVK[GlyGly (K)]NVDK_	419	(K427)	1.1.1.1.1.1.1.1	116.991	175.42	175.583	123.927	70.4435	72.3731	72.556	63.5754	153.867	87.0662	84.2505	21.6	6.05	36.4	2.12197	0.00468181	0.0778656	1	Up
P26300	Enolase, org=Solanum lycopersicum	PGH1	Solanum lycopersicum	DGGSDYLGKGVSK	_DGGSDYLGK[GlyGly (K)]GVSK_	53	(K61)	2.2.2.2.2.2.2.2	762.576	1081.86	810.341	916.125	570.573	632.127	610.628	480.359	600.31	655.395	607.482	15.8	11.7	4.82	1.55684	0.00484756	0.0798237	1	Up
A0A3Q7IM70	Glycoside hydrolase family 31 N-terminal domain-containing protein, org=Solanum lycopersicum	101249477	Solanum lycopersicum	TVTKTMPENNIHR	_TVTK[GlyGly (K)]TMPENNIHR_	432	(K435)	1.1.1.1.1.1.1.-	110.865	145.009	167.261	195.933	44.0014	89.484	66.7452	69.7513	99.6927	120.952	48.7063	23.2	27.6	41.4	2.29299	0.00494628	0.0808374	1	Up
A0A3Q7HGF9	26S proteasome non-ATPase regulatory subunit 1 homolog, org=Solanum lycopersicum	101259750	Solanum lycopersicum	YIKFLEESR	_YIK[GlyGly (K)]FLEESR_	918	(K920)	1.2.2.2.2.1.1.1	707.216	729.828	899.874	803.02	395.839	256.599	472.658	333.299	595.584	502.23	477.355	11.1	25.2	11.9	2.15301	0.00499767	0.0813439	1	Up
A0A3Q7I801	Bet v I/Major latex protein domain-containing protein, org=Solanum lycopersicum	101246666	Solanum lycopersicum	LFKALVVDSDNLIPK	_LFK[GlyGly (K)]ALVVDSDNLIPK_	19	(K21)	1.1.1.1.1.1.-.1	2083.11	1394.26	280.136	468.29	33.396	73.3869	41.162	90.4745	360.653	333.992	587.899	79.5	45.1	32.6	17.7242	0.00531594	0.0853079	1	Up
A0A3Q7GLU0	Phosphoglycerate mutase family protein, org=Solanum lycopersicum	101243998	Solanum lycopersicum	SIQSGEKQPFTAGEFVYEK	_SIQSGEK[GlyGly (K)]QPFTAGEFVYEK_	228	(K234)	1.1.1.1.1.1.1.1	822.611	748.336	611.388	548.57	370.28	399.76	218.878	250.281	506.039	475.088	541.09	18.3	28.6	6.51	2.20377	0.00537032	0.0857757	1	Up
P30264	Catalase isozyme 1, org=Solanum lycopersicum	CAT1	Solanum lycopersicum	LTVKPTM	_LTVK[GlyGly (K)]PTM_	486	(K489)	1.-.1.1.-.-.-.-	13.0862	38.9544	10.4592	11.8695	1.44995	2.01766	2.49724	5.97577	33.8632	2.37677	4.80773	73.2	68.3	128	6.22826	0.00538419	0.0859028	0.75	Up
A0A3Q7H9Q7	Root phototropism protein 2, org=Solanum lycopersicum	101259171	Solanum lycopersicum	EKVCSVMDPLK	_EK[GlyGly (K)]VC[Carbamidomethyl (C)]SVMDPLK_	423	(K424,C426)	1.1.1.1.1.1.1.1	172.761	217.2	249.653	147.321	111.511	101.152	60.9839	95.7327	205.644	82.7709	89.1353	23.2	23.7	55	2.13042	0.00545084	0.0867123	1	Up
A0A3Q7GSV6	TNase-like domain-containing protein, org=Solanum lycopersicum	101265342	Solanum lycopersicum	GIDAPESAMPYGKEAKEELTK	_GIDAPESAM[Oxidation (M)]PYGKEAK[GlyGly (K)]EELTK_	221	(M229,K236)	1.1.1.1.1.1.1.1	589.372	368.097	350.293	370.846	146.134	275.263	177.698	184.896	270.049	303.125	218.366	27	28.3	16.2	2.14111	0.00549909	0.0870746	1	Up
K4CWC4	PR10 protein, org=Solanum lycopersicum		Solanum lycopersicum	LFKGLVLDFDSLVPK	_LFK[GlyGly (K)]GLVLDFDSLVPK_	19	(K21)	1.1.1.1.1.1.1.1	679.728	602.25	197.575	302.242	57.2484	62.8459	119.238	89.6145	197.394	201.158	160.483	52.1	34.6	12.1	5.41668	0.00550875	0.0871205	1	Up
A0A3Q7EJA4	Uncharacterized protein, org=Solanum lycopersicum	101245584	Solanum lycopersicum	QSFLNTSKWIEEVR	_QSFLNTSK[GlyGly (K)]WIEEVR_	95	(K102)	1.1.1.1.1.1.1.1	1703.54	2332.95	1605.39	1570.27	726.494	513.495	1119.86	690.222	1165.56	1079.06	1060.33	19.8	33.5	5.1	2.36458	0.00555678	0.0877041	1	Up
A0A3Q7I3U9	Enoyl reductase (ER) domain-containing protein, org=Solanum lycopersicum	101243822	Solanum lycopersicum	FPFIPTTDVAGEVVEVGSNVKSFK	_FPFIPTTDVAGEVVEVGSNVK[GlyGly (K)]SFK_	65	(K85)	1.1.1.1.1.1.1.1	484.69	840.734	433.9	381.455	152.941	223.688	197.353	186.252	326.447	146.065	264.455	38.9	15.4	37.3	2.81595	0.00568241	0.088953	1	Up
A0A3Q7E704;G5EM36;Q4W3B5	Cyclic nucleotide-binding domain-containing protein;Na+/H+ antiporter;Putative plasmalemma Na+/H+ antiporter, org=Solanum lycopersicum	778208;SlSOS1;sos1	Solanum lycopersicum	SFPGISAAKTSHSQSYPEVR	_SFPGISAAK[GlyGly (K)]TSHSQSYPEVR_	1051;1051;1051	(K1059);(K1059);(K1059)	2.1.2.2.1.2.2.2	375.599	436.821	510.36	504.175	139.919	211.629	275.627	223.547	134.102	351.146	154.555	13.9	26.3	56.2	2.14754	0.00595032	0.0911215	1	Up
A0A3Q7GSV6	TNase-like domain-containing protein, org=Solanum lycopersicum	101265342	Solanum lycopersicum	GIDAPESAMPYGKEAKEELTK	_GIDAPESAMPYGK[GlyGly (K)]EAKEELTK_	221	(K233)	1.1.1.1.1.1.1.-	793.923	883.205	443.67	700.694	249.121	247.623	436.782	269.22	279.496	409.453	127.197	26.9	30.4	51.9	2.34587	0.00595635	0.091162	1	Up
A0A3Q7HGF9	26S proteasome non-ATPase regulatory subunit 1 homolog, org=Solanum lycopersicum	101259750	Solanum lycopersicum	DGESMQVDTPAEKK	_DGESMQVDTPAEK[GlyGly (K)]K_	882	(K894)	1.1.1.1.1.1.1.1	174.115	329.439	167.039	162.423	50.4478	71.9351	116.389	59.0178	103.802	23.7453	41.9562	38.9	39.4	74.3	2.79733	0.00597909	0.0913498	1	Up
A0A3Q7FQQ0	Bidirectional sugar transporter SWEET, org=Solanum lycopersicum		Solanum lycopersicum	TEVIVKDENMNANKK	_TEVIVKDENMNANK[GlyGly (K)]K_	258	(K271)	1.1.1.1.1.1.1.1	561.278	926.457	141.77	538.772	58.041	32.0065	113.123	19.5541	221.423	151.179	176.479	59.1	74.6	19.4	9.73522	0.00603528	0.0918542	1	Up
A0A3Q7I9H4	Bet v I/Major latex protein domain-containing protein, org=Solanum lycopersicum		Solanum lycopersicum	IHVIDDKNLVTK	_IHVIDDK[GlyGly (K)]NLVTK_	189	(K195)	1.1.1.1.1.1.1.1	750.035	700.565	330.595	421.857	148.916	139.474	87.9649	35.7009	252.075	243.768	237.667	37.4	50.7	2.96	5.34648	0.00624118	0.0937123	1	Up
A0A3Q7I3U9	Enoyl reductase (ER) domain-containing protein, org=Solanum lycopersicum	101243822	Solanum lycopersicum	TVIDSKFPLSK	_TVIDSK[GlyGly (K)]FPLSK_	298	(K303)	2.2.2.2.2.2.2.2	9840.47	8603.69	9940.16	8521.28	4870.99	3619.67	6255.39	4852.42	5509.2	6840.03	6053.51	8.33	22	10.9	1.88309	0.0063473	0.0948485	1	Up
A0A3Q7EQ78	Coatomer subunit delta, org=Solanum lycopersicum	101266270	Solanum lycopersicum	SKGRPAASATAPPK	_SK[GlyGly (K)]GRPAASATAPPK_	226	(K227)	1.1.1.-.-.-.-.-	6.05975	9.36305	12.4663	7.53275	1.83656	1.37623	0.865601	3.63246	3.35636	2.49451	0.533283	31.2	62.4	68	4.59377	0.00639681	0.0953269	0.75	Up
K4CWC4	PR10 protein, org=Solanum lycopersicum		Solanum lycopersicum	LLSHDVKSIEIVEGDGGAGSIK	_LLSHDVK[GlyGly (K)]SIEIVEGDGGAGSIK_	34	(K40)	2.2.2.2.2.2.2.2	4361.82	2180.04	1899.11	2271.56	1180.99	984.903	984.494	519.476	1027.89	1723.49	1246.12	42.3	30.6	26.7	2.91905	0.00641845	0.0954536	1	Up
A0A3Q7I801	Bet v I/Major latex protein domain-containing protein, org=Solanum lycopersicum	101246666	Solanum lycopersicum	LMPQVKNIEAEGDGSIKK	_LMPQVK[GlyGly (K)]NIEAEGDGSIKK_	34	(K39)	1.1.1.1.-.-.-.-	41.7137	48.3164	41.6507	24.6998	1.53116	6.33105	1.61832	7.23402	16.7972	1.27336	2.49959	25.8	72.5	126	9.35595	0.00661372	0.0971973	1	Up
A0A3Q7I3U9	Enoyl reductase (ER) domain-containing protein, org=Solanum lycopersicum	101243822	Solanum lycopersicum	NIDFVKSLGADEILDYK	_NIDFVK[GlyGly (K)]SLGADEILDYK_	191	(K196)	1.1.1.1.1.1.1.1	894.654	1410.55	836.538	920.306	510.474	477.997	656.293	351.881	635.144	637.225	696.919	26.2	25.1	5.34	2.03444	0.00663061	0.0973317	1	Up
A0A3Q7FX08	Membrane-anchored ubiquitin-fold protein, org=Solanum lycopersicum	101265189	Solanum lycopersicum	SAAQDQLEIKFR	_[Acetyl (Protein N-term)]SAAQDQLEIK[GlyGly (K)]FR_	2	(K11)	1.1.1.1.1.1.1.1	361.822	398.27	309.635	354.515	232.377	146.535	196.076	230.003	217.756	307.213	213.68	10.2	19.9	21.5	1.76927	0.00666323	0.0975633	1	Up
A0A3Q7GN48	Protein kinase domain-containing protein, org=Solanum lycopersicum	101268186	Solanum lycopersicum	DITDNFGTKALIGEGSYGR	_DITDNFGTK[GlyGly (K)]ALIGEGSYGR_	63	(K71)	1.1.1.1.1.1.1.1	471.87	600.903	559.689	430.899	161.435	248.977	264.077	315.297	396.631	308.492	351.069	15.1	25.9	12.5	2.08465	0.00672028	0.0981679	1	Up
A0A3Q7IM48	protein-serine/threonine phosphatase, org=Solanum lycopersicum		Solanum lycopersicum	QKFAEELIAYSDTFLK	_QK[GlyGly (K)]FAEELIAYSDTFLK_	488	(K489)	1.1.1.1.1.-.-.-	99.2679	145.135	74.1689	41.4678	16.0971	1.20545	1.27295	1.35758	31.8007	39.2644	24.3772	48.6	149	23.4	18.0624	0.00678529	0.0988857	1	Up
A0A3Q7GY85	alanine transaminase, org=Solanum lycopersicum		Solanum lycopersicum	TAPDAFYAKHLLNATGIVVVPGSGFR	_TAPDAFYAK[GlyGly (K)]HLLNATGIVVVPGSGFR_	444	(K452)	1.1.1.1.1.-.1.-	715.173	715.37	648.882	499.077	238.048	208.298	120.455	319.137	205.683	269.308	434.155	15.8	37	38.9	2.91048	0.00718427	0.102828	1	Up
A0A3Q7I9H4	Bet v I/Major latex protein domain-containing protein, org=Solanum lycopersicum		Solanum lycopersicum	GDHVVSEEEHNVGKGK	_GDHVVSEEEHNVGK[GlyGly (K)]GK_	242	(K255)	1.1.1.1.1.-.-.-	11.8354	42.4224	19.6513	7.23464	1.94392	1.45985	4.07543	2.48465	10.1343	6.6013	11.2978	77	45.6	26.2	8.14382	0.00718511	0.102828	1	Up
A0A3Q7IXE6	Patellin-3, org=Solanum lycopersicum	101255264	Solanum lycopersicum	ETTPVVEEKK	_ETTPVVEEK[GlyGly (K)]K_	163	(K171)	2.1.2.2.2.2.2.2	704.734	862.682	560.729	596.354	337.153	351.588	465.856	461.528	493.476	570.151	410.651	19.9	17.1	16.2	1.68582	0.00722447	0.103033	1	Up
A0A3Q7ILD3	5-methyltetrahydropteroyltriglutamate--homocysteine S-methyltransferase, org=Solanum lycopersicum	101264078	Solanum lycopersicum	ELKFALESFWDGK	_ELK[GlyGly (K)]FALESFWDGK_	16	(K18)	-.1.1.1.1.1.-.-	63.9209	83.4531	48.5867	73.3959	28.6976	30.6904	46.8808	36.2849	34.6406	29.0656	27.1494	22	22.9	12.9	1.88951	0.00726736	0.103355	0.75	Up
A0A3Q7I915	Geraniol 10-hydroxylase, org=Solanum lycopersicum		Solanum lycopersicum	DFTFWKDPLEFKPER	_DFTFWK[GlyGly (K)]DPLEFKPER_	1322	(K1327)	2.2.2.2.1.2.1.2	492.948	731.98	824.631	1231.83	135.015	221.222	217.102	423.693	1580.73	1456.65	1533.42	37.5	49.3	4.11	3.29116	0.00729994	0.103683	1	Up
A0A3Q7HS21	Uncharacterized protein, org=Solanum lycopersicum	101261255	Solanum lycopersicum	VPSVTDTGLKPR	_VPSVTDTGLK[GlyGly (K)]PR_	291	(K300)	1.1.1.1.-.-.-.1	108.147	109.859	103.84	198.52	0.876431	3.83105	3.25456	16.2463	5.56997	5.52122	52.8219	35.1	114	128	21.4953	0.00743841	0.105102	1	Up
A0A3Q7IBU5	Ubiquitin-like domain-containing protein, org=Solanum lycopersicum	101258282	Solanum lycopersicum	QIFVKTLTGK	_QIFVK[GlyGly (K)]TLTGK_	2,78,154,230,306,382	(K6)(K82)(K158)(K234)(K310)(K386)	2.2.2.2.2.2.2.2	957.328	960.811	1102.69	938.61	643.45	415.036	641.421	558.282	648.816	894.872	835.879	7.66	19	16.2	1.75337	0.0074467	0.105141	1	Up
A0A3Q7HNF7	mannosyl-glycoprotein endo-beta-N-acetylglucosaminidase, org=Solanum lycopersicum	101261626	Solanum lycopersicum	LLSSKNSAQMYAER	_LLSSK[GlyGly (K)]NSAQMYAER_	186	(K190)	1.1.1.1.1.1.1.1	2092.78	1757.03	1269.44	1708.19	841.231	506.569	1075.67	696.849	783.221	589.574	347.509	19.8	30.8	38.1	2.18806	0.00759593	0.106139	1	Up
A0A3Q7I801	Bet v I/Major latex protein domain-containing protein, org=Solanum lycopersicum	101246666	Solanum lycopersicum	IHVVDDKNLVTK	_IHVVDDK[GlyGly (K)]NLVTK_	67	(K73)	1.1.1.1.1.-.-.1	118.22	102.821	15.6154	53.2607	5.52144	6.02781	2.53357	10.2093	40.3633	23.1388	31.3899	64.8	52	27.2	11.9346	0.00760331	0.106139	1	Up
A0A3Q7GDG7	Glyceraldehyde-3-phosphate dehydrogenase, org=Solanum lycopersicum	101258368	Solanum lycopersicum	TVDGPSMKDWR	_TVDGPSM[Oxidation (M)]K[GlyGly (K)]DWR_	191	(M197,K198)	1.1.1.1.1.1.1.1	259.053	571.903	309.348	373.625	130.313	134.815	154.609	195.046	219.774	302.438	143.127	36.3	19.2	35.9	2.46254	0.00778741	0.1079	1	Up
A0A3Q7GRY0	glutathione transferase, org=Solanum lycopersicum		Solanum lycopersicum	LGKLLDVYESR	_LGK[GlyGly (K)]LLDVYESR_	140	(K142)	1.1.1.1.1.1.1.1	933.923	984.347	965.341	801.18	457.265	308.753	520.939	267.635	511.517	590.075	584.887	8.97	30.9	7.82	2.37026	0.00789926	0.108931	1	Up
A0A3Q7FM01	Non-specific serine/threonine protein kinase, org=Solanum lycopersicum		Solanum lycopersicum	FLVPDQVGNQLQLKGTR	_FLVPDQVGNQLQLK[GlyGly (K)]GTR_	731	(K744)	1.1.1.1.1.1.1.1	458.933	486.005	530.755	360.034	221.943	125.645	110.097	234.28	488.673	344.499	61.3924	15.7	37.1	72.9	2.65292	0.00797308	0.109602	1	Up
A0A3Q7IIS5	Vacuolar proton pump subunit B, org=Solanum lycopersicum		Solanum lycopersicum	IFNGSGKPIDNGPPILPEAYR	_IFNGSGK[GlyGly (K)]PIDNGPPILPEAYR_	106	(K112)	1.1.1.1.1.1.1.1	1070.86	1130.04	1103.5	1253.06	674.696	517.135	835.131	584.907	777.71	929.731	980.768	6.98	21.1	11.8	1.7449	0.00798844	0.109641	1	Up
A0A3Q7IXE6	Patellin-3, org=Solanum lycopersicum	101255264	Solanum lycopersicum	KEVPPVVEEK	_K[GlyGly (K)]EVPPVVEEK_	172	(K172)	2.2.2.2.2.2.1.1	575.865	586.997	484.711	416.372	257.547	320.425	342.238	386.955	272.822	207.578	465.845	15.6	16.5	42.6	1.57895	0.00805093	0.11003	1	Up
A0A3Q7J0J5	Large ribosomal subunit protein eL14 domain-containing protein, org=Solanum lycopersicum	101252219	Solanum lycopersicum	VALINYGKDYGR	_VALINYGK[GlyGly (K)]DYGR_	12	(K19)	1.1.1.1.1.1.1.1	119.31	78.413	177.118	117.227	51.3967	40.4814	48.6821	54.793	69.2667	123.795	94.7519	33.1	12.5	28.4	2.51887	0.00814895	0.110914	1	Up
K4CWC4	PR10 protein, org=Solanum lycopersicum		Solanum lycopersicum	SIEIVEGDGGAGSIKQMNFVEGGPIK	_SIEIVEGDGGAGSIK[GlyGly (K)]QMNFVEGGPIK_	41	(K55)	1.1.1.1.1.-.1.-	224.714	216.329	103.026	144.507	57.4482	60.4435	54.4327	76.3322	2.74237	1.19302	4.6518	34	15.7	60.5	2.76919	0.00816192	0.110914	1	Up
A0A3Q7I1M1	Protein kinase domain-containing protein, org=Solanum lycopersicum		Solanum lycopersicum	TTNILLDEKWVAK	_TTNILLDEK[GlyGly (K)]WVAK_	367	(K375)	1.1.1.1.1.1.1.1	74.8914	50.0192	97.6217	71.9972	27.2511	41.9376	33.6916	42.7618	116.432	109.879	40.7347	26.4	20.2	47.1	2.02228	0.00816216	0.110914	1	Up
A0A3Q7GM10;G3CKB7;P23419	chalcone synthase;chalcone synthase;Chalcone synthase 2, org=Solanum lycopersicum	778295;CHS2;CHS2	Solanum lycopersicum	LSLKPEKLR	_LSLK[GlyGly (K)]PEKLR_	317;317;317	(K320);(K320);(K320)	-.-.1.1.1.-.1.1	276.463	430.088	535.696	170.251	24.5655	61.8194	29.5072	129.252	137.753	89.8315	151.447	45.8	78.7	25.6	5.76191	0.0082721	0.111913	0.75	Up
A0A3Q7I3U9	Enoyl reductase (ER) domain-containing protein, org=Solanum lycopersicum	101243822	Solanum lycopersicum	FPLSKAEDAWSR	_FPLSK[GlyGly (K)]AEDAWSR_	304	(K308)	2.2.2.2.1.1.1.2	2816.15	2689.45	2681.79	2071.45	1132.43	652.156	1500.68	927.314	1416.52	1472.72	1165.3	13	33.9	12.1	2.43529	0.00830529	0.112188	1	Up
P36181;Q53Z32	Heat shock cognate protein 80;Molecular chaperone Hsp90-2, org=Solanum lycopersicum	HSC80;	Solanum lycopersicum	DSSMAGYMSSKK	_DSSMAGYMSSK[GlyGly (K)]K_	592;592	(K602);(K602)	2.2.2.2.2.1.2.2	137.88	190.881	260.725	192.117	77.8649	115.282	106.609	105.585	155.425	25.8493	31.6398	25.8	16	103	1.92826	0.00845615	0.113488	1	Up
A0A3Q7FUI5	Uncharacterized protein, org=Solanum lycopersicum		Solanum lycopersicum	SIDVKGHDFELLPFGAGR	_SIDVK[GlyGly (K)]GHDFELLPFGAGR_	423,906	(K427)(K910)	1.1.1.1.1.1.1.1	209.321	114.51	301.081	218.917	82.5241	12.6776	23.8115	20.79	100.289	89.7664	124.461	36.2	91.7	17	6.03584	0.00852375	0.114009	1	Up
A0A3Q7EA53	Uncharacterized protein, org=Solanum lycopersicum	101260163	Solanum lycopersicum	TGTSSSNSKDEAIIIYQQR	_TGTSSSNSK[GlyGly (K)]DEAIIIYQQR_	8	(K16)	1.-.1.1.1.-.-.-	31.826	45.9774	22.9484	27.4718	8.55809	5.37893	3.3397	1.34771	8.30593	30.6558	4.80292	31.1	66.1	96.1	6.8847	0.00853555	0.114026	0.75	Up
A0A3Q7FN52	VHS domain-containing protein, org=Solanum lycopersicum	101256571	Solanum lycopersicum	ITAGMSSMSFKMK	_ITAGMSSMSFK[GlyGly (K)]M[Oxidation (M)]K_	28	(K38,M39)	1.1.1.1.1.1.1.-	112.477	93.6357	119.394	173.535	38.9668	64.8937	77.0905	43.3526	26.8882	20.2654	32.3001	27.5	32.1	22.8	2.22485	0.00858968	0.114435	1	Up
A0A3Q7HX95	Fructose-bisphosphate aldolase, org=Solanum lycopersicum	101266063	Solanum lycopersicum	YADELIKNATYIGTPGK	_YADELIK[GlyGly (K)]NATYIGTPGK_	8	(K14)	1.1.1.1.1.1.1.1	581.367	636.336	481.978	497.665	336.805	248.566	317.597	178.448	345.984	284.211	245.964	13.2	26.6	17.3	2.03191	0.0088978	0.116826	1	Up
A0A3Q7I6K7	Uncharacterized protein, org=Solanum lycopersicum	101256605	Solanum lycopersicum	SAESFSAVKEELDQVLVK	_SAESFSAVK[GlyGly (K)]EELDQVLVK_	1043	(K1051)	1.1.1.1.1.1.1.-	44.3973	97.8633	79.8793	80.7072	4.78299	18.8158	23.121	8.11328	51.0483	74.7554	55.1578	29.7	63.3	21	5.52307	0.00891961	0.116972	1	Up
A0A3Q7GGW3	Uncharacterized protein, org=Solanum lycopersicum		Solanum lycopersicum	VEILKPIHR	_VEILK[GlyGly (K)]PIHR_	12	(K16)	1.1.1.1.-.-.-.-	32.5206	33.2916	5.84047	40.1828	0.915876	2.82373	1.09022	6.09249	13.7974	14.7536	20.3459	54.2	87.9	21.7	10.2392	0.00894572	0.117146	1	Up
A0A3Q7FUU1	H15 domain-containing protein, org=Solanum lycopersicum	101245534	Solanum lycopersicum	SLETKSPEQSGTK	_SLETK[GlyGly (K)]SPEQSGTK_	270	(K274)	1.1.1.1.1.1.1.1	263.354	267.458	191.766	215.471	118.713	173.541	165.397	127.152	180.974	237.528	189.509	15.8	18.7	15	1.60404	0.00898835	0.117414	1	Up
A0A3Q7FBW7	Steroid nuclear receptor, ligand-binding, org=Solanum lycopersicum	101255644	Solanum lycopersicum	NGKSDQEAQLVDTDR	_NGK[GlyGly (K)]SDQEAQLVDTDR_	568	(K570)	1.1.1.1.-.-.-.-	10.7198	23.088	16.818	26.1169	0.758803	5.77534	1.03861	2.33938	13.296	2.61845	2.11935	35.7	93	105	7.74228	0.00903653	0.117902	1	Up
A0A3Q7J3M9	MBD domain-containing protein, org=Solanum lycopersicum	101259218	Solanum lycopersicum	DVNNVEEALAEKAAEEK	_DVNNVEEALAEK[GlyGly (K)]AAEEK_	361	(K372)	1.1.1.1.1.1.1.1	213.287	283.35	217.234	138.337	88.7646	127.434	56.4721	54.32	124.653	114.532	55.2593	27.8	41.9	38.2	2.60622	0.00904755	0.118011	1	Up
A0A3Q7JD82	UBA domain-containing protein, org=Solanum lycopersicum		Solanum lycopersicum	KGEAPRPSLTPEEIK	_K[GlyGly (K)]GEAPRPSLTPEEIK_	344	(K344)	2.2.2.2.2.2.1.1	164.345	238.515	304.679	229.38	73.089	93.5082	134.687	138.814	151.91	183.838	177.268	24.5	29.1	9.86	2.12889	0.00913409	0.118476	1	Up
Q38JD4	Temperature-induced lipocalin, org=Solanum lycopersicum	TIL	Solanum lycopersicum	VMEVVKNLDLKR	_VMEVVK[GlyGly (K)]NLDLKR_	5	(K10)	2.2.2.2.2.2.2.2	394.18	389.022	640.787	601.437	296.06	170.99	296.607	178.798	301.939	283.321	72.7677	26.4	29.8	58	2.1491	0.00915044	0.118608	1	Up
A0A3Q7FFV8	AAA+ ATPase domain-containing protein, org=Solanum lycopersicum		Solanum lycopersicum	LLANNYLGIKDHK	_LLANNYLGIK[GlyGly (K)]DHK_	399	(K408)	2.2.2.2.1.-.2.1	65.0636	88.727	414.608	177.873	21.7959	5.0744	2.55157	25.8163	49.3863	88.1443	60.1727	85.5	84.8	30.4	13.5101	0.00915516	0.11861	1	Up
Q00497	Shikimate kinase, chloroplastic, org=Solanum lycopersicum	SK	Solanum lycopersicum	VSLENIALKR	_VSLENIALK[GlyGly (K)]R_	258	(K266)	-.-.1.1.1.-.1.1	72.4401	95.054	129.612	55.6744	26.664	18.0019	13.5795	46.1766	32.4887	32.0532	35.6231	36.3	55.3	5.83	3.37841	0.00941943	0.120837	0.75	Up
A0A3Q7I9H4	Bet v I/Major latex protein domain-containing protein, org=Solanum lycopersicum		Solanum lycopersicum	ALVLDFDNLVPKLLSQHVK	_ALVLDFDNLVPK[GlyGly (K)]LLSQHVK_	22	(K33)	2.2.2.2.2.1.1.1	5999.74	9409.28	1228.14	1809.84	379.797	326.349	245.508	175.815	1893.89	1562.09	1792.5	83.3	31.8	9.72	16.3614	0.00946484	0.121312	1	Up
A0A3Q7I8B8	Small EDRK-rich factor-like N-terminal domain-containing protein, org=Solanum lycopersicum		Solanum lycopersicum	KGADDGLTPEQR	_K[GlyGly (K)]GADDGLTPEQR_	27	(K27)	1.1.1.1.1.1.1.1	325.311	434.536	318.114	312.683	151.318	181.682	238.311	117.494	279.105	235.337	278.31	16.7	29.8	9.48	2.01892	0.00950855	0.121658	1	Up
A0A060PVS3;Q9STA8	Sugar transporter 2;Hexose transporter, org=Solanum lycopersicum	STP2;ht2	Solanum lycopersicum	GYLEEGKEVLR	_GYLEEGK[GlyGly (K)]EVLR_	234;234	(K240);(K240)	2.2.2.2.1.1.2.2	843.899	555.478	1727.82	1176.47	303.605	179.63	294.257	490.06	334.556	410.351	705.031	46.8	40.5	40.5	3.39526	0.00955904	0.122009	1	Up
A0A3Q7HYR0	UspA domain-containing protein, org=Solanum lycopersicum	101264358	Solanum lycopersicum	NKLWAQSGSPLIPLVEFR	_NK[GlyGly (K)]LWAQSGSPLIPLVEFR_	50	(K51)	1.1.1.1.1.1.-.1	111.404	116.524	131.292	114.518	93.6956	70.075	61.3191	78.8002	58.0769	103.12	38.8632	7.45	18.2	49.5	1.55891	0.00973368	0.123549	1	Up
A0A3Q7FUI5	Uncharacterized protein, org=Solanum lycopersicum		Solanum lycopersicum	IFLKTMDINFVGRPK	_IFLK[GlyGly (K)]TMDINFVGRPK_	87	(K90)	1.1.2.2.2.1.1.1	456.135	516.762	1366.75	1151.48	277.839	57.1133	130.176	212.041	216.352	153.798	56.4304	52.2	56.8	56.7	5.15546	0.00989713	0.124927	1	Up
E3VWN6;P05116	aminocyclopropanecarboxylate oxidase;1-aminocyclopropane-1-carboxylate oxidase 1, org=Solanum lycopersicum	ACO1	Solanum lycopersicum	TLVEKEAEESTQVYPK	_TLVEK[GlyGly (K)]EAEESTQVYPK_	264;264	(K268);(K268)	1.1.1.1.1.1.1.1	113.878	53.0238	112.128	175.829	28.2753	11.4419	25.7637	46.352	61.2681	35.0922	16.3125	44.1	51.3	60.1	4.0673	0.00991378	0.125009	1	Up
A0A3Q7FZ41	Uncharacterized protein, org=Solanum lycopersicum	544288	Solanum lycopersicum	TIELDGKR	_TIELDGK[GlyGly (K)]R_	56	(K62)	1.1.-.1.1.1.1.1	188.646	448.743	219.838	317.37	93.4349	86.5699	93.9983	104.576	258.925	91.0724	146.915	39.9	7.85	51.6	3.10265	0.00995839	0.125282	1	Up
A0A3Q7EJA4	Uncharacterized protein, org=Solanum lycopersicum	101245584	Solanum lycopersicum	AGFNIKPLFR	_AGFNIK[GlyGly (K)]PLFR_	155	(K160)	2.2.2.2.2.2.2.2	15727.5	16661.9	10015.5	12051.3	5706.03	8894.88	8238.68	5118.39	10040.1	10010.3	10057.8	22.9	26.6	0.239	1.94778	0.00996189	0.125289	1	Up
A0A060PVS3;Q9STA8	Sugar transporter 2;Hexose transporter, org=Solanum lycopersicum	STP2;ht2	Solanum lycopersicum	FMVDEDDVDMIKK	_FM[Oxidation (M)]VDEDDVDM[Oxidation (M)]IK[GlyGly (K)]K_	498;498	(M499,M507,K509);(M499,M507,K509)	1.1.1.1.1.-.-.1	120.489	140.394	271.49	145.284	51.7224	75.6152	68.3965	81.3692	102.579	179.798	213.328	40.7	18.5	34.4	2.4455	0.010048	0.125897	1	Up
A0A3Q7IXE6	Patellin-3, org=Solanum lycopersicum	101255264	Solanum lycopersicum	AEETKKPASDETTPPTTVADVPVPEK	_[Acetyl (Protein N-term)]AEETK[GlyGly (K)]KPASDETTPPTTVADVPVPEK_	2	(K6)	1.1.1.1.1.1.1.1	1491.42	1208.04	1144.89	1387.54	577.916	567.403	991.439	549.711	791.312	883.443	915.544	12.2	31.8	7.47	1.9475	0.0102078	0.126845	1	Up
A0A3Q7GBE4	Uncharacterized protein, org=Solanum lycopersicum	104647199	Solanum lycopersicum	LNADESTDATTDAEGTSKGK	_LNADESTDATTDAEGTSK[GlyGly (K)]GK_	468	(K485)	1.1.1.1.1.1.1.1	115.453	134.527	295.75	216.849	40.5875	44.2902	109.882	45.7631	111.426	113.27	153.31	43.4	55.3	18.8	3.17051	0.0102458	0.127113	1	Up
A0A3Q7GSV6	TNase-like domain-containing protein, org=Solanum lycopersicum	101265342	Solanum lycopersicum	GIDAPESAMPYGKEAK	_GIDAPESAMPYGK[GlyGly (K)]EAK_	221	(K233)	1.1.1.1.1.1.-.-	81.0816	208.687	97.2565	91.988	26.0993	33.9001	46.1018	58.9941	50.5264	21.3133	37.2181	49.8	34.9	40.2	2.90144	0.0104619	0.128792	1	Up
A0A3Q7G962	HECT-type E3 ubiquitin transferase, org=Solanum lycopersicum		Solanum lycopersicum	LLQFVTGTSKVPLEGFSALQGISGSQK	_LLQFVTGTSK[GlyGly (K)]VPLEGFSALQGISGSQK_	3514	(K3523)	-.-.1.1.1.1.1.-	212.831	161.751	143.694	97.3438	85.8555	35.6485	40.2086	70.0369	26.7195	32.9875	76.4441	31	41.5	59.7	2.6564	0.0106257	0.130001	0.75	Up
A0A3Q7HGJ9	Phosphoglycerate kinase, org=Solanum lycopersicum		Solanum lycopersicum	FYKEEEKNDPEFAK	_FYK[GlyGly (K)]EEEKNDPEFAK_	605	(K607)	1.1.1.1.1.1.1.1	354.062	436.7	268.29	372.996	133.844	187.512	246.524	214.226	358.08	251.131	304.688	19.4	24.4	17.6	1.83102	0.0110777	0.133176	1	Up
A0A3Q7EL64;A0A3Q7G3L7;A0A3Q7GUG2	60S ribosomal protein L36, org=Solanum lycopersicum		Solanum lycopersicum	EVAGFAPYEKR	_EVAGFAPYEK[GlyGly (K)]R_	49;97;85	(K58);(K106);(K94)	1.1.1.1.1.1.1.1	512.562	408.995	389.595	400.874	246.413	345.026	221.64	204.069	216.994	200.841	325.116	13.3	24.8	27.3	1.68316	0.0111883	0.133915	1	Up
A0A3Q7I801	Bet v I/Major latex protein domain-containing protein, org=Solanum lycopersicum	101246666	Solanum lycopersicum	ALVVDSDNLIPKLMPQVK	_ALVVDSDNLIPK[GlyGly (K)]LM[Oxidation (M)]PQVK_	22	(K33,M35)	1.1.1.1.1.1.1.1	7844.5	6052.84	1896.75	1658.19	678.95	1059.58	464.009	300.63	2264.07	3524.32	4051.1	70.5	52.4	28	6.97208	0.0112423	0.13435	1	Up
A0A3Q7IQP8	Uncharacterized protein, org=Solanum lycopersicum		Solanum lycopersicum	KILNDAQLPK	_K[GlyGly (K)]ILNDAQLPK_	348	(K348)	2.2.2.2.2.2.2.2	2114.71	2059.37	4259.07	2402.96	1034.99	733.78	1248.93	1583.82	1625.92	1841.06	1693.97	38.5	31.1	6.39	2.3549	0.0113339	0.13483	1	Up
A0A3Q7IKM0	Uncharacterized protein, org=Solanum lycopersicum	101244100	Solanum lycopersicum	KKVSNSNAADDFGTSVLTLAGENK	_K[GlyGly (K)]KVSNSNAADDFGTSVLTLAGENK_	304	(K304)	1.1.1.1.1.1.1.1	445.735	841.35	838.789	851.346	350.913	345.173	447.615	227.918	420.156	390.852	470.279	26.8	26.2	9.4	2.17059	0.0113946	0.135226	1	Up
A0A3Q7FRW6	Band 7 domain-containing protein, org=Solanum lycopersicum	101245344	Solanum lycopersicum	EIGASSKSSAVFIPHGPGAVK	_EIGASSK[GlyGly (K)]SSAVFIPHGPGAVK_	248	(K254)	2.2.2.2.2.1.2.2	2173.36	1391.25	3328.69	1703.13	738.603	729.359	813.201	955.413	1200.08	1124.91	937.719	39.5	12.9	12.4	2.65602	0.0116288	0.136822	1	Up
A0A3Q7EVZ0	Proteasome subunit alpha type, org=Solanum lycopersicum	544128	Solanum lycopersicum	NIEVAVMTKEHGLK	_NIEVAVMTK[GlyGly (K)]EHGLK_	204	(K212)	1.1.1.1.1.1.1.1	65.9832	58.2113	117.771	112.105	44.4825	28.465	45.2657	20.1633	20.0008	33.8038	22.1205	34.7	35.7	29.4	2.55875	0.0119607	0.139447	1	Up
A0A3Q7EET5	EF-hand domain-containing protein, org=Solanum lycopersicum		Solanum lycopersicum	SAFDVLDVDRDGKISR	_SAFDVLDVDRDGK[GlyGly (K)]ISR_	21	(K33)	2.2.2.2.1.2.2.2	3512.08	3478.96	5577.14	3274.63	859.657	641.937	951.799	2333.73	1975.71	2483.14	2369.37	27.3	64.3	11.7	3.30947	0.0120288	0.13998	1	Up
A0A3Q7GAT4	Calcium-dependent protein kinase 29, org=Solanum lycopersicum		Solanum lycopersicum	TLYDLDKELGR	_TLYDLDK[GlyGly (K)]ELGR_	71	(K77)	1.1.1.1.1.1.1.1	97.0978	96.3174	162.083	111.869	48.4053	36.6076	42.8615	84.3805	79.7166	88.6986	119.324	26.5	40.4	21.7	2.20192	0.0122407	0.141282	1	Up
G8Z278	Hop-interacting protein THI111, org=Solanum lycopersicum	101055529	Solanum lycopersicum	TDPTKGSPSGSAGGNLTQGPEFEAK	_TDPTK[GlyGly (K)]GSPSGSAGGNLTQGPEFEAK_	348	(K352)	1.1.1.1.1.1.1.1	2613.88	2317.01	2474.56	2154.72	1278.42	1095.69	1684.59	1714.66	1651.84	1713.96	1710.34	8.3	21.2	2.06	1.65591	0.0122605	0.141325	1	Up
K4CGU0	Fen-interacting protein 3, org=Solanum lycopersicum	101266538	Solanum lycopersicum	DKWSPALQIR	_DK[GlyGly (K)]WSPALQIR_	95	(K96)	2.2.2.2.2.2.2.2	33867.5	32131.3	17772.3	18441.9	13097.6	12406.9	12212.7	7852.94	16452.2	15886	14078	33.8	21	8.01	2.24299	0.0123329	0.14174	1	Up
A0A3Q7H1A3	Band 7 domain-containing protein, org=Solanum lycopersicum		Solanum lycopersicum	EIGASSKSSAVFLPHGPGAVR	_EIGASSK[GlyGly (K)]SSAVFLPHGPGAVR_	314	(K320)	2.2.2.2.2.2.1.1	2216.05	1687.54	3213.54	1868.91	1000.05	1008.57	1132.14	1071.58	1222.67	1669.64	1012.73	30.3	5.85	25.8	2.13327	0.0123887	0.14212	1	Up
A0A3Q7F6V7;G3CKB9	Fe2OG dioxygenase domain-containing protein;Flavanone 3 beta-hydroxylase (Fragment), org=Solanum lycopersicum	100736482;F3H	Solanum lycopersicum	VAYNKFSDEIPVISLQGIDDVNGR	_VAYNK[GlyGly (K)]FSDEIPVISLQGIDDVNGR_	29;13	(K33);(K17)	-.-.1.1.1.1.1.1	550.224	717.254	1002.8	227.007	93.5026	95.5795	163.271	203.987	135.014	205.039	234.344	51.9	38.9	26.7	4.48878	0.0124128	0.142247	1	Up
A0A3Q7I303	PPPDE domain-containing protein, org=Solanum lycopersicum	101257806	Solanum lycopersicum	TPANAVVKDPLGDAR	_TPANAVVK[GlyGly (K)]DPLGDAR_	217	(K224)	1.1.1.1.1.-.1.1	180.236	185.874	278.158	188.636	115.501	133.947	129.66	121.863	131.449	171.324	129.087	22.5	6.55	16.5	1.66258	0.0129176	0.145885	1	Up
P37218	Histone H1, org=Solanum lycopersicum		Solanum lycopersicum	DAIVTLKER	_DAIVTLK[GlyGly (K)]ER_	65	(K71)	2.2.2.2.2.2.2.2	375.763	496.866	330.065	318.922	190.939	224.068	297.133	172.49	229.839	261.265	246.428	21.4	24.9	6.39	1.72006	0.0130103	0.146409	1	Up
A0A3Q7EPT6	Plectin/eS10 N-terminal domain-containing protein, org=Solanum lycopersicum	101253133	Solanum lycopersicum	DYNLAKHPLIDVPNLQVIK	_DYNLAK[GlyGly (K)]HPLIDVPNLQVIK_	26	(K31)	1.1.1.1.1.1.1.1	102.652	90.3298	84.7974	121.453	84.3828	60.6037	55.6054	61.3477	88.6243	86.2171	72.2313	16.3	19.6	10.7	1.52414	0.0131157	0.146958	1	Up
A0A3Q7FRW6	Band 7 domain-containing protein, org=Solanum lycopersicum	101245344	Solanum lycopersicum	RAEGEAESKYLSGLGIAR	_RAEGEAESK[GlyGly (K)]YLSGLGIAR_	188	(K196)	1.1.1.1.1.-.-.-	63.3234	115.826	150.722	66.3544	30.8492	2.03537	3.91503	5.6312	18.7343	75.1684	123.955	42.4	128	72.5	9.33817	0.0131278	0.146987	1	Up
A0A3Q7HFU1;A1YIQ6	FCP1 homology domain-containing protein;Putative zinc transporter, org=Solanum lycopersicum		Solanum lycopersicum	QNNNNNDVQLQDTENGKSNGAVAQGQSQVSDGR	_QNNNNNDVQLQDTENGK[GlyGly (K)]SNGAVAQGQSQVSDGR_	358;148	(K374);(K164)	1.1.1.-.-.-.-.1	44.3436	22.1328	44.8428	28.2861	1.06041	6.49345	2.58478	8.83351	1.58869	2.0625	1.8661	32.9	75.1	12.9	7.35844	0.0132549	0.147893	0.75	Up
A0A3Q7GRY0	glutathione transferase, org=Solanum lycopersicum		Solanum lycopersicum	LKESKYLGGESFTLADLHHAPSLHYLSGSK	_LKESK[GlyGly (K)]YLGGESFTLADLHHAPSLHYLSGSK_	151	(K155)	3.3.3.3.3.3.3.3	2843.92	2546.14	1671.85	2651.09	1080.78	1664.81	1572.74	1028.79	1381.37	1828.06	1944.74	21.4	24.6	17.3	1.81649	0.0133382	0.148494	1	Up
A0A3Q7JEV7	Bet v I/Major latex protein domain-containing protein, org=Solanum lycopersicum	101244652	Solanum lycopersicum	ALVLDADNIIPKLMSQAVK	_ALVLDADNIIPK[GlyGly (K)]LMSQAVK_	22	(K33)	1.1.1.1.1.-.1.-	309.999	460.363	193.894	200.311	85.3366	128.583	96.603	142.528	123.387	106.701	97.0486	42.9	23.6	12.2	2.5705	0.0134232	0.148932	1	Up
A0A3Q7J9K2	2,4-dienoyl-CoA reductase, org=Solanum lycopersicum	101255178	Solanum lycopersicum	TLPLKYLGTTDPALTSLIR	_TLPLK[GlyGly (K)]YLGTTDPALTSLIR_	221	(K225)	-.1.1.1.-.-.1.-	55.4629	47.6183	48.491	56.3532	1.48162	4.72634	14.8397	2.5614	48.4549	40.7729	38.914	8.78	104	11.8	8.80702	0.0137035	0.150919	0.75	Up
A0A3Q7G9X3	DUF569 domain-containing protein, org=Solanum lycopersicum	101250988	Solanum lycopersicum	VIQTLPEEMKDLR	_VIQTLPEEMK[GlyGly (K)]DLR_	81	(K90)	1.1.1.1.1.-.-.-	73.6633	32.0225	33.2137	66.1878	14.4559	3.21453	0.797964	2.10467	2.13708	1.36166	2.91281	42.4	122	36.3	9.96872	0.0139138	0.151795	1	Up
A0A3Q7JRL8	Aldehyde dehydrogenase domain-containing protein, org=Solanum lycopersicum	101247788	Solanum lycopersicum	LFVPVKNMDIPAAAEIIR	_LFVPVK[GlyGly (K)]NMDIPAAAEIIR_	112	(K117)	1.1.1.1.1.-.-.-	102.559	113.247	93.1976	62.9642	24.5975	1.34203	2.32237	2.94686	58.2078	37.9219	45.9522	23.3	144	21.6	11.9187	0.0139315	0.151905	1	Up
A0A3Q7IXT2	Protein kinase domain-containing protein, org=Solanum lycopersicum	543567	Solanum lycopersicum	EGSVLEEKK	_EGSVLEEK[GlyGly (K)]K_	475	(K482)	1.1.1.1.1.1.-.1	22.0867	35.1647	33.583	29.8286	12.4384	6.6623	11.1494	18.9776	14.2375	27.2844	23.176	19.3	41.4	30.9	2.45112	0.0141829	0.153839	1	Up
A0A3Q7EJA4	Uncharacterized protein, org=Solanum lycopersicum	101245584	Solanum lycopersicum	YKLVFLGDQSVGK	_YK[GlyGly (K)]LVFLGDQSVGK_	10	(K11)	1.1.1.1.1.1.1.1	93.0485	85.2762	69.1959	68.3286	22.2921	54.2836	34.0898	25.4862	60.9271	91.8968	100.632	15.5	42.3	24.7	2.31983	0.0142099	0.15394	1	Up
A0A3Q7J322	Major facilitator superfamily (MFS) profile domain-containing protein, org=Solanum lycopersicum		Solanum lycopersicum	NLKQAANDMSK	_NLK[GlyGly (K)]QAANDMSK_	253	(K255)	1.2.2.2.2.1.2.2	275.689	329.291	562.764	322.464	111.359	94.5084	147.594	251.208	334.363	158.182	133.227	34.6	46.5	52.6	2.4645	0.0143554	0.155011	1	Up
A0A3Q7EGU6	Purple acid phosphatase, org=Solanum lycopersicum		Solanum lycopersicum	HSKAVVNKPSAPVITR	_HSKAVVNK[GlyGly (K)]PSAPVITR_	481	(K488)	1.1.1.1.1.1.1.1	77.8094	91.2113	51.9577	51.6907	37.3383	37.7152	20.6637	16.1374	18.9368	16.811	27.4755	28.8	40	26.8	2.43771	0.0144293	0.15533	1	Up
A0A3Q7IM48	protein-serine/threonine phosphatase, org=Solanum lycopersicum		Solanum lycopersicum	GDIEKHAGPQFDYLEK	_GDIEK[GlyGly (K)]HAGPQFDYLEK_	511	(K515)	2.2.2.2.2.1.2.2	384.622	250.755	182.622	260.332	54.5083	125.07	119.734	136.94	135.318	170.699	125.659	31.2	34	16.5	2.47181	0.0144311	0.15533	1	Up
A0A3Q7GNI1	Uncharacterized protein, org=Solanum lycopersicum	101252882	Solanum lycopersicum	TIKLQIWDTAGQER	_TIK[GlyGly (K)]LQIWDTAGQER_	56	(K58)	1.1.1.1.1.1.1.1	414.223	252.827	280.938	289.652	188.064	223.99	201.529	154.078	200.489	145.858	155.278	23.1	15.2	17.5	1.61222	0.0144496	0.155341	1	Up
A0A3Q7GM10;G3CKB7;P23419	chalcone synthase;chalcone synthase;Chalcone synthase 2, org=Solanum lycopersicum	778295;CHS2;CHS2	Solanum lycopersicum	EVGLTFHLLKDVPGLISK	_EVGLTFHLLK[GlyGly (K)]DVPGLISK_	260;260;260	(K269);(K269);(K269)	-.-.2.2.2.1.-.2	392.925	305.797	322.297	261.842	30.7526	52.5073	64.2132	155.688	90.8346	38.7917	45.0821	17	72.6	48.8	4.23161	0.0146142	0.156496	0.75	Up
A0A3Q7HZV3	Uncharacterized protein, org=Solanum lycopersicum	101247151	Solanum lycopersicum	QATKDAGVIAGLNVMR	_QATK[GlyGly (K)]DAGVIAGLNVMR_	160	(K163)	1.1.1.1.1.1.1.1	119.246	138.941	244.919	243.026	70.7175	97.9547	96.2324	58.6823	53.5905	24.0538	27.1796	35.8	23.9	46.4	2.30582	0.0146181	0.156496	1	Up
A0A3Q7J082	Cell division cycle protein 48 homolog, org=Solanum lycopersicum	101265798	Solanum lycopersicum	VLNQLLTEMDGMNAKK	_VLNQLLTEMDGMNAK[GlyGly (K)]K_	604	(K618)	1.1.1.1.1.-.-.-	13.0901	58.1719	42.7246	43.0935	14.0012	1.31362	5.19151	2.96814	43.6841	6.13495	3.35679	48.1	96.3	127	6.69153	0.0150264	0.159112	1	Up
A0A3Q7GJM0;B6C9K3	Phosphoinositide phospholipase C, org=Solanum lycopersicum		Solanum lycopersicum	IGIAGVDADIVMKK	_IGIAGVDADIVMK[GlyGly (K)]K_	487;487	(K499);(K499)	2.2.2.1.1.1.1.1	3268.95	3269.93	2676.66	1118.51	600.698	736.067	1411.61	495.389	1226.01	662.025	371.066	39.3	50.9	57.7	3.18582	0.015034	0.159112	1	Up
A0A3Q7F3E2	Alpha/beta hydrolase fold-3 domain-containing protein, org=Solanum lycopersicum	101262480	Solanum lycopersicum	QVKDVVSGWLTVFDDGSVDR	_QVK[GlyGly (K)]DVVSGWLTVFDDGSVDR_	6	(K8)	1.1.1.1.-.1.-.-	93.1496	95.6521	213.116	46.0815	1.51504	34.3405	4.03575	2.30932	2.47734	2.68531	75.8742	63.5	151	157	10.6159	0.0151001	0.159525	1	Up
A0A3Q7HFB7	RRM domain-containing protein, org=Solanum lycopersicum		Solanum lycopersicum	NKQSGQSEGYGFLEFR	_NK[GlyGly (K)]QSGQSEGYGFLEFR_	115	(K116)	1.1.1.1.-.1.-.-	61.4711	93.5953	75.9696	32.6401	2.14598	21.4827	1.41693	1.19568	82.0937	52.9451	58.441	39.1	152	24	10.0481	0.0153664	0.161065	1	Up
A0A3Q7GRY0	glutathione transferase, org=Solanum lycopersicum		Solanum lycopersicum	AITQYIAHTYADKGNQLLPNDPK	_AITQYIAHTYADK[GlyGly (K)]GNQLLPNDPK_	69,265	(K81)(K277)	2.2.2.2.2.2.2.2	840.299	715.479	831.283	741.772	438.456	592.237	536.449	356.802	556.408	569.58	409.274	8.04	21.7	17.4	1.62626	0.0154972	0.161971	1	Up
A0A3Q7IXE6	Patellin-3, org=Solanum lycopersicum	101255264	Solanum lycopersicum	KPASDETTPPTTVADVPVPEK	_K[GlyGly (K)]PASDETTPPTTVADVPVPEK_	7	(K7)	1.1.1.1.1.1.1.1	488.46	461.498	403.136	371.795	195.254	200.93	331.455	155.628	172.27	302.156	239.817	12.4	34.6	27.3	1.95285	0.0155258	0.162193	1	Up
A0A3Q7H1L0	peptidylprolyl isomerase, org=Solanum lycopersicum		Solanum lycopersicum	ILTEGEKWENPKDLDEVLVK	_ILTEGEK[GlyGly (K)]WENPKDLDEVLVK_	180	(K186)	1.1.1.1.1.1.1.1	774.781	1097.49	620.831	833.987	453.255	357.604	624.42	310.885	647.104	523.624	505.679	23.9	31.7	13.8	1.90537	0.0155259	0.162193	1	Up
A0A3Q7H1V8	Glutaredoxin domain-containing protein, org=Solanum lycopersicum	101265835	Solanum lycopersicum	KGELESLLSEAK	_K[GlyGly (K)]GELESLLSEAK_	166	(K166)	1.-.1.1.-.-.-.-	10.2101	34.4571	125.823	74.6174	3.0937	4.77247	5.26476	2.37301	29.6596	44.3731	48.9893	82.5	35.3	24.6	15.8094	0.0156391	0.162906	0.75	Up
A0A3Q7IM48	protein-serine/threonine phosphatase, org=Solanum lycopersicum		Solanum lycopersicum	GLQDKIELVPIDLQNRPVWYK	_GLQDK[GlyGly (K)]IELVPIDLQNRPVWYK_	422	(K426)	1.1.1.1.1.1.1.1	272.013	262.934	128.489	206.525	79.9272	89.1711	99.1951	31.5341	80.4568	104.904	86.9171	30.4	40	14	2.90154	0.015835	0.164242	1	Up
A0A3Q7EDU1	Pyruvate kinase, org=Solanum lycopersicum		Solanum lycopersicum	SVFMVEKLLR	_SVFMVEK[GlyGly (K)]LLR_	64	(K70)	1.1.1.1.-.-.1.-	106.478	135.226	89.3333	84.8812	1.91299	2.29027	29.6114	5.46893	46.9472	56.7978	48.3508	21.9	135	10.5	10.5876	0.0160513	0.165266	1	Up
A0A3Q7GBE4	Uncharacterized protein, org=Solanum lycopersicum	104647199	Solanum lycopersicum	TARPLEINIPETKEVK	_TARPLEINIPETK[GlyGly (K)]EVK_	330	(K342)	1.1.1.1.1.1.1.1	158.689	255.182	596.05	306.395	77.3401	60.2127	175.113	72.2118	123.436	152.365	113.686	57.2	55.2	15.5	3.42009	0.016195	0.166275	1	Up
A0A3Q7F5E5	Phospholipid/glycerol acyltransferase domain-containing protein, org=Solanum lycopersicum	101254424	Solanum lycopersicum	IVPVAVDTKQSMFFGTTVR	_IVPVAVDTK[GlyGly (K)]QSM[Oxidation (M)]FFGTTVR_	399	(K407,M410)	1.1.1.1.1.1.1.1	565.876	452.079	280.608	651.412	205.271	257.402	191.713	186.886	463.598	576.839	481.672	32.9	15.4	12	2.31789	0.0162507	0.166572	1	Up
A0A3Q7EFV3	Dynein light chain, org=Solanum lycopersicum	101257805	Solanum lycopersicum	SGGAPAVKPTSDDRR	_SGGAPAVK[GlyGly (K)]PTSDDRR_	8	(K15)	2.2.2.2.2.2.2.2	208.139	312.014	235.642	208.75	155.184	144.594	174.547	157.206	201.329	159.43	193.713	20.3	7.86	12.1	1.52731	0.0162665	0.166655	1	Up
A0A3Q7EU34	NADP-dependent oxidoreductase domain-containing protein, org=Solanum lycopersicum	101248625	Solanum lycopersicum	TNQPAKFWGIDLYA	_TNQPAK[GlyGly (K)]FWGIDLYA_	296	(K301)	1.1.1.1.1.1.1.1	149.989	212.935	162.697	210.695	142.273	62.9671	65.5333	75.6493	75.3629	99.1295	64.0988	17.6	43.3	22.5	2.12548	0.016492	0.167744	1	Up
A0A3Q7F6F6	Proteasome subunit alpha type, org=Solanum lycopersicum	101257034	Solanum lycopersicum	VLGKTMDSTSLTSEKLELAEVFLSNGK	_VLGK[GlyGly (K)]TMDSTSLTSEKLELAEVFLSNGK_	195	(K198)	1.1.1.1.1.1.1.1	304.676	504.048	282.505	399.756	207.079	191.359	242.695	116.756	207.51	144.401	41.2318	27.2	28	64.1	1.96729	0.0167024	0.168705	1	Up
A0A3Q7HWQ1	Long-chain-fatty-acid--CoA ligase, org=Solanum lycopersicum		Solanum lycopersicum	DVIDNMYKSTK	_DVIDNMYK[GlyGly (K)]STK_	1041	(K1048)	2.2.2.2.1.1.1.1	285.075	309.688	385.236	346.192	145.796	104.686	113.743	40.8866	130.283	110.255	62.179	13.2	43.4	34.7	3.27365	0.0167118	0.16872	1	Up
A0A3Q7FN48	CS domain-containing protein, org=Solanum lycopersicum	101255475	Solanum lycopersicum	SMGLPTSDETQKQEILK	_SMGLPTSDETQK[GlyGly (K)]QEILK_	269	(K280)	1.1.1.1.1.1.1.1	122.808	138.682	185.033	116.515	61.9513	25.4636	75.22	54.7414	16.5628	23.9783	17.0742	22	38.7	21.6	2.59016	0.0167931	0.169032	1	Up
A0A3Q7I9N5	Ubiquitin-like domain-containing protein, org=Solanum lycopersicum		Solanum lycopersicum	VEEKEGIPPVQQR	_VEEK[GlyGly (K)]EGIPPVQQR_	29	(K32)	1.1.1.1.1.1.1.1	666.116	478.33	345.233	488.443	197.904	265.046	301.757	332.198	393.569	408.173	410.333	26.6	21.1	2.26	1.80337	0.0168084	0.169076	1	Up
A0A3Q7F1B5	Uncharacterized protein, org=Solanum lycopersicum	101247094	Solanum lycopersicum	TASNVNDVFSEIAKR	_TASNVNDVFSEIAK[GlyGly (K)]R_	156	(K169)	1.1.1.1.1.1.1.1	595.503	499.674	524.994	614.912	232.833	231.996	324.941	425.783	474.424	440.883	362.525	9.88	30.3	13.5	1.83874	0.0172391	0.171585	1	Up
A0A3Q7HGH4	Defective in cullin neddylation protein, org=Solanum lycopersicum		Solanum lycopersicum	EKLPFMR	_EK[GlyGly (K)]LPFMR_	132	(K133)	1.1.1.1.1.1.1.1	742.883	601.288	917.642	795.841	545.881	243.234	410.329	279.681	313.35	376.125	157.197	17.1	37.2	39.9	2.0672	0.0173261	0.171976	1	Up
A0A3Q7IXE6	Patellin-3, org=Solanum lycopersicum	101255264	Solanum lycopersicum	AEETKKPASDETTPPTTVADVPVPEK	_[Acetyl (Protein N-term)]AEETKK[GlyGly (K)]PASDETTPPTTVADVPVPEK_	2	(K7)	1.1.1.1.1.1.1.1	3541.72	2658.7	2779.43	3345.84	1376.85	1793.18	2544.43	1739.33	1540.89	2034.41	2013.92	13.9	26.3	15	1.65362	0.0175094	0.172889	1	Up
A0A3Q7GYN8	Patellin-3, org=Solanum lycopersicum	101263525	Solanum lycopersicum	DAAPVTGESKVEDEKEK	_DAAPVTGESK[GlyGly (K)]VEDEKEK_	41	(K50)	1.1.1.1.1.1.1.1	145.768	194.77	106.624	146.21	31.0412	52.0892	47.7686	10.6714	61.8096	50.2309	112.047	24.3	53.2	44	4.19135	0.017754	0.174332	1	Up
A0A3Q7IRF8	Uncharacterized protein, org=Solanum lycopersicum		Solanum lycopersicum	EDGGYEIILKAIEK	_EDGGYEIILK[GlyGly (K)]AIEK_	239	(K248)	1.1.1.1.1.-.-.-	49.2984	145.448	135.729	73.3927	43.4256	3.0303	4.26062	5.82139	64.7788	85.0987	81.4474	46.5	138	14	7.14332	0.0178274	0.174863	1	Up
A0A3Q7IXE6	Patellin-3, org=Solanum lycopersicum	101255264	Solanum lycopersicum	KEVPPVVEEKK	_KEVPPVVEEK[GlyGly (K)]K_	172	(K181)	1.1.1.1.1.1.1.1	409.897	310.792	233.355	347.845	185.705	176.473	244.724	128.335	273.417	216.322	192.368	22.7	26	18.3	1.7707	0.0178448	0.174895	1	Up
A0A3Q7FRA5	Glyceraldehyde-3-phosphate dehydrogenase, org=Solanum lycopersicum		Solanum lycopersicum	EATYDEIKAAIKEESEGK	_EATYDEIK[GlyGly (K)]AAIKEESEGK_	270	(K277)	2.2.2.2.2.2.2.2	563.005	682.035	528.222	568.8	265.239	160.91	337.051	120.042	310.505	254.381	491.233	11.4	44.7	35.2	2.65166	0.017881	0.175131	1	Up
A0A3Q7GTQ4;Q8GZV3	Amino acid transporter transmembrane domain-containing protein;Amino acid transporter, org=Solanum lycopersicum	544207;LeAAP2	Solanum lycopersicum	TGDPVTGKR	_TGDPVTGK[GlyGly (K)]R_	85;85	(K92);(K92)	-.1.1.1.1.-.1.-	22.33	27.9582	31.7364	18.9281	7.07072	13.0359	16.3799	6.83794	79.5996	78.6887	49.4042	22.6	43.2	24.8	2.33015	0.0179587	0.175522	0.75	Up
A0A3Q7IXE6	Patellin-3, org=Solanum lycopersicum	101255264	Solanum lycopersicum	TPVTESASFKEESNKVDELPNPEQK	_TPVTESASFK[GlyGly (K)]EESNKVDELPNPEQK_	58	(K67)	1.1.1.1.1.1.1.1	3515.03	2974.88	3252.54	3118.17	1558.29	2034.67	2573.69	1551.79	2065.91	2694.12	2248	7.15	25.1	13.8	1.66622	0.0179845	0.175592	1	Up
A0A3Q7H275;Q43780	E2 ubiquitin-conjugating enzyme, org=Solanum lycopersicum	;LeUBC1	Solanum lycopersicum	STLEANGWDENMALEKLLSS	_STLEANGWDENMALEK[GlyGly (K)]LLSS_	211;175	(K226);(K190)	1.1.1.1.1.-.-.-	46.3677	166.418	174.548	224.084	44.9962	2.29025	0.894409	2.1221	5.73994	1.34356	4.30577	49.3	172	59.1	12.1547	0.018402	0.177798	1	Up
A0A3Q7HUL6	DCD domain-containing protein, org=Solanum lycopersicum		Solanum lycopersicum	FGKGFFEDEQK	_FGK[GlyGly (K)]GFFEDEQK_	142	(K144)	1.1.1.1.1.1.1.1	513.344	505.239	756.981	601.013	330.849	237.916	451.025	213.175	501.596	697.815	501.481	19.7	35	20	1.92753	0.0184503	0.178106	1	Up
A0A3Q7GNI1	Uncharacterized protein, org=Solanum lycopersicum	101252882	Solanum lycopersicum	TVEQDGKTIK	_TVEQDGK[GlyGly (K)]TIK_	49	(K55)	2.2.1.2.2.1.1.1	232.439	332.712	193.771	260.764	145.17	145.422	158.882	185.246	219.945	200.384	263.767	23	11.9	14.2	1.60651	0.0185933	0.178893	1	Up
A0A3Q7HYJ0	Nodulin-like domain-containing protein, org=Solanum lycopersicum	101257997	Solanum lycopersicum	QKLALSEFEEK	_QK[GlyGly (K)]LALSEFEEK_	328	(K329)	1.1.1.1.1.-.1.1	49.4148	88.1196	184.332	146.574	14.8497	53.2689	18.2319	37.9658	76.7919	50.7608	49.6058	51.3	57.8	26	3.76813	0.0186893	0.179169	1	Up
Q84KJ2	Copper chaperone, org=Solanum lycopersicum	LeCCH	Solanum lycopersicum	VGMSCEGCVGAVKR	_VGMSC[Carbamidomethyl (C)]EGC[Carbamidomethyl (C)]VGAVK[GlyGly (K)]R_	9	(C13,C16,K21)	1.1.1.1.1.1.1.1	146.283	422.46	276.233	375.369	65.6921	77.6454	197.819	75.9315	122.356	108.33	99.1548	40	60	10.6	2.92586	0.018835	0.17979	1	Up
Q9FPM6	9-divinyl ether synthase, org=Solanum lycopersicum	DES	Solanum lycopersicum	EYYGGYRPVAFIDTKDPNHAALK	_EYYGGYRPVAFIDTK[GlyGly (K)]DPNHAALK_	104	(K118)	1.1.1.1.-.-.-.-	101.265	24.6279	126.41	8.24078	1.35535	2.31965	4.46602	5.98054	34.7182	4.08498	64.7885	88.4	59.1	87.9	18.4501	0.0188527	0.17988	1	Up
A0A3Q7EL82	cAMP-regulated phosphoprotein 19-related protein, org=Solanum lycopersicum	101266760	Solanum lycopersicum	SNPSTQQEEEVVKK	_SNPSTQQEEEVVK[GlyGly (K)]K_	11	(K23)	1.1.1.1.1.1.1.-	115.345	97.6147	88.0761	122.523	30.4842	34.7623	62.6222	66.1845	35.6404	85.2284	59.4294	15	38.1	41.3	2.18269	0.0188709	0.179936	1	Up
A0A3Q7I3U9	Enoyl reductase (ER) domain-containing protein, org=Solanum lycopersicum	101243822	Solanum lycopersicum	TVIDSKFPLSKAEDAWSR	_TVIDSKFPLSK[GlyGly (K)]AEDAWSR_	298	(K308)	2.2.2.2.2.2.2.2	2864.06	3700.01	2249.25	2204.31	1368.6	799.985	1852.09	727.601	1419.52	1443.9	1153.59	25.4	44.5	12	2.32034	0.0189045	0.180217	1	Up
A0A3Q7FWX0	Aromatic amino acid beta-eliminating lyase/threonine aldolase domain-containing protein, org=Solanum lycopersicum	101247807	Solanum lycopersicum	ISEAELVKTLEQYGLLILPEGPLR	_ISEAELVK[GlyGly (K)]TLEQYGLLILPEGPLR_	301	(K308)	1.1.1.1.1.-.1.1	158.983	103.446	131.712	178.737	84.2323	86.2082	71.9883	107.554	3.44421	4.20748	1.65815	22.9	16.9	42.2	1.63688	0.0190072	0.180919	1	Up
A0A3Q7ER45	PPM-type phosphatase domain-containing protein, org=Solanum lycopersicum	101254846	Solanum lycopersicum	ESKDDISCIVVR	_ESK[GlyGly (K)]DDISC[Carbamidomethyl (C)]IVVR_	269	(K271,C276)	1.1.1.1.1.1.1.1	368.9	200.791	329.608	239.477	158.246	111.94	167.832	190.383	154.864	179.339	171.995	27.4	21	7.44	1.81218	0.0190244	0.180964	1	Up
A0A3Q7IRY4	Cysteine-rich receptor-like protein kinase 3, org=Solanum lycopersicum	101247387	Solanum lycopersicum	LVDETLDPNEYNEQEVKK	_LVDETLDPNEYNEQEVK[GlyGly (K)]K_	551	(K567)	1.-.1.1.-.-.-.-	7.2456	11.5693	19.7342	18.7891	1.00966	6.7466	2.569	3.35923	1.51988	4.50938	1.45797	41.6	70.8	69.9	4.19001	0.0193717	0.182806	0.75	Up
A0A3Q7J5F0	Uncharacterized protein, org=Solanum lycopersicum		Solanum lycopersicum	VIKFLDVQSQIK	_VIK[GlyGly (K)]FLDVQSQIK_	100	(K102)	1.1.1.1.1.-.-.-	25.0627	38.8359	44.512	29.3885	18.392	4.59392	2.8483	2.69622	53.7094	41.898	94.134	25.6	106	43.3	4.8299	0.0198272	0.184801	1	Up
D0EXD9;Q9STA9	Hexose transporter 1;Hexose transporter (Fragment), org=Solanum lycopersicum	HT1;ht1	Solanum lycopersicum	NGTAVEMAKGGAGYK	_NGTAVEMAK[GlyGly (K)]GGAGYK_	507;276	(K515);(K284)	1.1.1.1.-.-.-.1	48.4007	98.6792	127.212	70.1113	1.72702	1.77865	0.887347	28.8156	50.9434	3.70591	3.77985	39.8	165	140	10.3709	0.0198484	0.184815	1	Up
A0A3Q7F7H4	UBX domain-containing protein, org=Solanum lycopersicum	101244442	Solanum lycopersicum	SGMLVQDPSKHNDVDSIFDR	_SGMLVQDPSK[GlyGly (K)]HNDVDSIFDR_	52	(K61)	1.1.1.1.1.1.1.-	195.715	217.253	113.458	180.41	43.6947	127.847	72.549	60.678	1.38698	2.1412	1.23498	25.3	47.8	30.6	2.31925	0.0198927	0.185066	1	Up
A0A3Q7E8B1	Protein kinase domain-containing protein, org=Solanum lycopersicum	101267730	Solanum lycopersicum	NVTKNFSPENELGR	_NVTK[GlyGly (K)]NFSPENELGR_	612	(K615)	1.1.1.1.1.1.-.1	342.36	196.454	266.497	204.094	37.9493	115.033	67.9541	131.586	226.238	300.923	200.476	26.8	48.7	21.5	2.86338	0.0200571	0.185881	1	Up
A0A3Q7ICQ3	RIN4 pathogenic type III effector avirulence factor Avr cleavage site domain-containing protein, org=Solanum lycopersicum	101249473	Solanum lycopersicum	SEKGRPLPK	_[Acetyl (Protein N-term)]SEK[GlyGly (K)]GRPLPK_	2	(K4)	2.2.2.2.2.1.1.1	991.922	966.57	824.339	758.892	555.093	534.026	764.674	442.983	752.054	623.903	799.994	12.7	23.7	12.6	1.54204	0.0202573	0.186744	1	Up
A0A1S6KM66;A0A3Q7FDR3;B7U4A4;K4BEH0;K4C155;K4CIV6;K4CYF2;P35135	UBC38 (Fragment);UBC core domain-containing protein;UBC39;UBC30 (Fragment);UBC10 (Fragment);UBC9;UBC28;Ubiquitin-conjugating enzyme E2-17 kDa, org=Solanum lycopersicum	101265051;;UBC3;;;101257090;101260872;	Solanum lycopersicum	SWTQKYAMG	_SWTQK[GlyGly (K)]YAMG_	140;176;140;140;140;140;140;140	(K144);(K180);(K144);(K144);(K144);(K144);(K144);(K144)	1.1.1.1.1.1.1.1	617.331	598.154	827.806	590.504	355.633	126.779	310.763	282.454	412.417	277.218	74.2997	17.2	37	66.8	2.44861	0.0204934	0.187928	1	Up
A0A3Q7F802	ACB domain-containing protein, org=Solanum lycopersicum	101247861	Solanum lycopersicum	EIVVDNIESEPMVNKVEETSER	_EIVVDNIESEPMVNK[GlyGly (K)]VEETSER_	526	(K540)	1.1.1.1.1.-.1.-	69.7991	47.8311	65.3979	53.0544	12.2342	21.299	38.9381	23.7673	30.5288	59.3171	8.019	17.4	46.1	78.8	2.4531	0.0205057	0.187973	1	Up
A0A3Q7ELN1	Uncharacterized protein, org=Solanum lycopersicum	101260869	Solanum lycopersicum	SYTTTSNVFGGKSQTVGK	_SYTTTSNVFGGK[GlyGly (K)]SQTVGK_	231	(K242)	1.1.1.1.1.1.1.1	358.099	602.507	918.585	529.667	305.423	192.857	330.925	256.263	335.329	268.948	374.382	38.9	22.4	16.3	2.21919	0.020636	0.188482	1	Up
A0A3Q7I3U9	Enoyl reductase (ER) domain-containing protein, org=Solanum lycopersicum	101243822	Solanum lycopersicum	LKTVIDSKFPLSK	_LK[GlyGly (K)]TVIDSKFPLSK_	296	(K297)	2.2.2.2.2.2.2.2	685.743	567.422	445.202	425.957	263.833	170.846	357.016	128.204	240.773	322.353	369.81	22.7	44.3	21	2.3093	0.0208893	0.189391	1	Up
P93209	14-3-3 protein 3, org=Solanum lycopersicum	TFT3	Solanum lycopersicum	DNLTLWTSDMQDDGADEIKEDPKPEEK	_DNLTLWTSDMQDDGADEIK[GlyGly (K)]EDPK[GlyGly (K)]PEEK_	233	(K251,K255)	-.1.1.1.1.1.1.1	68.1535	65.4881	25.1644	67.4975	12.2863	16.0747	34.8354	8.41627	58.1149	7.02701	24.3994	37.1	65.4	87	3.1601	0.0211023	0.190378	1	Up
A0A3Q7E8A8	MD-2-related lipid-recognition domain-containing protein, org=Solanum lycopersicum	101249001	Solanum lycopersicum	VSQIDITPYPIKGGR	_VSQIDITPYPIK[GlyGly (K)]GGR_	43	(K54)	1.1.1.1.1.1.1.1	361.906	211.207	310.772	325.483	253.95	145.496	154.527	144.364	192.386	212.104	161.288	21.3	30.4	13.6	1.73179	0.021217	0.190988	1	Up
A0A3Q7GRI3;Q9ZTJ6;Q9ZTJ9;Q9ZTK1	Leucine-rich repeat-containing N-terminal plant-type domain-containing protein;Hcr2-5D;Hcr2-0B;Disease resistance protein, org=Solanum lycopersicum	;Hcr2-5D;Hcr2-0B;Cf-5	Solanum lycopersicum	LDLYNNKLSGSIPEEIGYLR	_LDLYNNK[GlyGly (K)]LSGSIPEEIGYLR_	288,336,423;292,388;292,340,388;292,340	(K294)(K342)(K429);(K298)(K394);(K298)(K346)(K394);(K298)(K346)	1.1.1.1.-.-.1.1	183.978	331.418	236.501	418.565	83.865	114.815	35.5781	146.088	126.35	208.015	267.53	35.5	49.5	35.3	3.07737	0.0213191	0.191591	1	Up
A0A3Q7FSS8	ABC transporter B family member 25, org=Solanum lycopersicum	101258351	Solanum lycopersicum	QLQGYKSDS	_QLQGYK[GlyGly (K)]SDS_	630	(K635)	1.1.1.1.-.1.-.-	56.6347	113.212	60.5208	67.4124	0.940025	24.9636	2.22817	4.0029	61.4014	76.8781	75.3945	35.2	141	12	9.26662	0.0213971	0.19167	1	Up
A0A3Q7HDF7	UBX domain-containing protein, org=Solanum lycopersicum	101245776	Solanum lycopersicum	SGMLVQDPSKANDVNSIFDQAR	_SGMLVQDPSK[GlyGly (K)]ANDVNSIFDQAR_	147	(K156)	1.1.1.1.1.1.1.1	769.127	1020.13	772.044	863.532	432.266	247.395	613.958	294.158	436.269	178.407	136.95	13.8	41.5	64.7	2.157	0.0217155	0.192491	1	Up
P26300	Enolase, org=Solanum lycopersicum	PGH1	Solanum lycopersicum	EGLELLKTAIEK	_EGLELLK[GlyGly (K)]TAIEK_	227	(K233)	1.1.1.1.1.1.1.1	593.107	863.823	508.882	601.292	407.763	353.121	387.455	193.487	412.624	328.831	420.771	24	29	13.1	1.91314	0.0217995	0.193004	1	Up
A0A3Q7EZP5	AB hydrolase-1 domain-containing protein, org=Solanum lycopersicum	101260990	Solanum lycopersicum	KLCDTLLEIADKYN	_K[GlyGly (K)]LC[Carbamidomethyl (C)]DTLLEIADKYN_	252	(K252,C254)	1.1.1.1.1.1.1.1	279.637	253.855	258.4	374.322	98.8666	181.653	205.792	108.816	276.084	229.971	268.295	19.3	35.6	9.56	1.9596	0.0218323	0.193138	1	Up
A0A3Q7GYN8	Patellin-3, org=Solanum lycopersicum	101263525	Solanum lycopersicum	DAAPVTGESKVEDEKEK	_DAAPVTGESKVEDEK[GlyGly (K)]EK_	41	(K55)	1.1.1.1.1.1.1.1	175.116	225.75	102.503	119.665	24.2427	15.7916	94.3574	35.2386	80.1232	101.23	35.8962	36	83.8	46	3.67289	0.0218832	0.193392	1	Up
A0A3Q7HX95	Fructose-bisphosphate aldolase, org=Solanum lycopersicum	101266063	Solanum lycopersicum	GKYADELIK	_GK[GlyGly (K)]YADELIK_	6	(K7)	2.2.2.2.2.2.2.2	1087.17	1503.3	832.144	1355.78	698.035	628.865	903.819	483.7	1020.78	836.353	1023.17	24.8	25.7	11.2	1.76038	0.0218904	0.193416	1	Up
A0A3Q7ITD1	monodehydroascorbate reductase (NADH), org=Solanum lycopersicum	101264360	Solanum lycopersicum	FGQYWIKDGK	_FGQYWIK[GlyGly (K)]DGK_	381	(K387)	1.1.1.1.1.1.1.1	214.518	162.046	307.344	200.599	95.3185	118.925	172.006	81.5204	174.302	127.2	88.3923	27.9	34.1	33.1	1.89091	0.0220626	0.194034	1	Up
A0A3Q7I3U9	Enoyl reductase (ER) domain-containing protein, org=Solanum lycopersicum	101243822	Solanum lycopersicum	AGDKVVAMLSTK	_AGDK[GlyGly (K)]VVAM[Oxidation (M)]LSTK_	89	(K92,M96)	1.1.1.1.1.1.1.1	256.378	199.412	116.644	157.066	93.8201	50.7079	83.8333	118.505	116.597	148.121	179.401	32.8	32.4	21.2	2.10311	0.0229168	0.197724	1	Up
A0A3Q7ESA9	S-methyl-5-thioribose kinase, org=Solanum lycopersicum	101249769	Solanum lycopersicum	AYFEATALKEHGR	_AYFEATALK[GlyGly (K)]EHGR_	81	(K89)	2.-.2.2.2.1.1.2	52.6487	72.686	61.8298	77.7447	35.5253	46.0104	53.4334	30.5353	69.4802	8.25488	93.5395	17	24.9	77	1.60062	0.0230889	0.198495	1	Up
A0A3Q7FZ14	Uncharacterized protein, org=Solanum lycopersicum	101252869	Solanum lycopersicum	EIAQAYEVLNDPEKR	_EIAQAYEVLNDPEK[GlyGly (K)]R_	53	(K66)	1.1.1.1.1.-.-.1	68.3938	68.9887	111.123	136.935	40.4109	41.9159	53.8343	54.0369	75.8193	89.441	57.19	34.9	15.6	21.8	2.02652	0.0232081	0.199089	1	Up
A0A3Q7FC02	Glucose-6-phosphate 1-dehydrogenase, org=Solanum lycopersicum		Solanum lycopersicum	GKENEGEVLEFLQLIK	_GK[GlyGly (K)]ENEGEVLEFLQLIK_	90	(K91)	1.1.1.1.1.1.1.1	74.2152	113.684	155.203	99.8488	62.6641	67.4398	44.8855	68.1175	77.6634	109.415	76.1869	30.6	17.9	21.4	1.82204	0.0236798	0.201484	1	Up
A0A3Q7I3U9	Enoyl reductase (ER) domain-containing protein, org=Solanum lycopersicum	101243822	Solanum lycopersicum	LKTVIDSKFPLSK	_LKTVIDSK[GlyGly (K)]FPLSK_	296	(K303)	2.2.2.2.2.2.2.2	469.054	466.429	485.507	326.705	169.944	53.9588	226.191	124.088	277.206	206.481	242.343	16.9	50.8	14.6	3.0438	0.0240456	0.203194	1	Up
A0A3Q7FUI5	Uncharacterized protein, org=Solanum lycopersicum		Solanum lycopersicum	FLEKSIDVK	_FLEK[GlyGly (K)]SIDVK_	419,902	(K422)(K905)	1.1.1.1.1.-.1.1	142.079	143.803	516.92	329.752	78.7748	67.8153	23.3854	109.783	45.337	85.6339	160.047	63.2	51.1	60	4.04833	0.0242935	0.204182	1	Up
A0A3Q7HUL6	DCD domain-containing protein, org=Solanum lycopersicum		Solanum lycopersicum	FKTLPPAESLPR	_FK[GlyGly (K)]TLPPAESLPR_	180	(K181)	1.1.1.1.-.-.1.-	173.361	90.9771	312.094	189.243	2.95063	1.45057	64.8284	1.10538	133.637	102.285	138.671	47.7	179	15.8	10.8861	0.0243024	0.204217	1	Up
A0A3Q7FF22	GBF-interacting protein 1 N-terminal domain-containing protein, org=Solanum lycopersicum	101266097	Solanum lycopersicum	GGSESTKPAPAYR	_GGSESTK[GlyGly (K)]PAPAYR_	110	(K116)	1.1.1.1.1.-.1.1	128.656	138.38	108.901	69.1174	35.8247	60.0353	77.0955	31.0825	116.527	71.0238	19.2353	27.6	42.2	70.6	2.18123	0.0243789	0.20463	1	Up
P26600	Phenylalanine ammonia-lyase, org=Solanum lycopersicum	PAL5	Solanum lycopersicum	AVLPKEVESAR	_AVLPK[GlyGly (K)]EVESAR_	633	(K637)	2.2.2.2.2.1.1.1	1460.27	1946.08	4664.48	3185.41	800.174	903.676	540.959	1669.19	2439.98	2470.16	2640.46	50.9	49.6	4.29	2.8759	0.0244221	0.204789	1	Up
A0A3Q7FB99	protein-serine/threonine phosphatase, org=Solanum lycopersicum	101253040	Solanum lycopersicum	KAFDAIEEGFLR	_K[GlyGly (K)]AFDAIEEGFLR_	98	(K98)	1.1.1.1.1.1.1.1	249.306	270.598	584.725	344.633	140.896	144.849	171.685	219.919	276.515	153.693	230.3	42.4	21.5	28.2	2.13961	0.0245489	0.205547	1	Up
A0A3Q7GBE4	Uncharacterized protein, org=Solanum lycopersicum	104647199	Solanum lycopersicum	EVKEVVQETTDKNYR	_EVK[GlyGly (K)]EVVQETTDKNYR_	343	(K345)	1.1.1.1.1.-.1.-	79.8267	136.62	256.728	183.776	67.915	62.3776	44.4497	60.5263	11.4016	95.9284	49.0342	45.6	17.1	81.2	2.79234	0.0245578	0.205547	1	Up
A0A3Q7H4V8;A0A8A2F906	RIN4 pathogenic type III effector avirulence factor Avr cleavage site domain-containing protein;RPM1 interacting protein 4, org=Solanum lycopersicum	;RIN4	Solanum lycopersicum	FGGWDDNDPQDAENYTEVFNKVR	_FGGWDDNDPQDAENYTEVFNK[GlyGly (K)]VR_	190;178	(K210);(K198)	1.1.1.1.1.-.1.-	126.364	100.392	63.046	68.6282	23.7646	55.3933	22.4244	50.2948	79.1722	57.0023	62.6816	32.9	45.6	17.4	2.36	0.0246035	0.205868	1	Up
Q7Y1Y6;Q84MI6	Mitogen-activated protein kinase, org=Solanum lycopersicum	mpka1;1;MPK1	Solanum lycopersicum	IANAFDNKIDAK	_IANAFDNK[GlyGly (K)]IDAK_	94;94	(K101);(K101)	1.1.1.1.1.1.1.1	134.04	162.147	96.7426	87.0459	59.8654	62.1799	67.6646	85.7819	50.4127	62.733	99.1851	28.9	17	35.8	1.74225	0.0250134	0.208056	1	Up
A0A3Q7J3U1	Glycosyltransferase, org=Solanum lycopersicum		Solanum lycopersicum	IELPKGFEER	_IELPK[GlyGly (K)]GFEER_	307	(K311)	1.1.1.1.1.1.1.1	548.176	468.064	1013.93	830.442	241.519	284.903	175.802	525.485	517.505	529.018	487.494	35.3	49.7	4.19	2.33004	0.0250519	0.20807	1	Up
K4BC63	MRLK5, org=Solanum lycopersicum	101255255	Solanum lycopersicum	DHLYKTDNAPLPWK	_DHLYK[GlyGly (K)]TDNAPLPWK_	593	(K597)	1.-.1.1.1.-.-.-	49.0659	121.582	87.3345	88.5526	33.6014	5.11772	1.20585	1.86952	82.9717	95.8411	71.4155	34.2	149	14.6	8.29142	0.0252536	0.208606	0.75	Up
A0A3Q7HQY4	Receptor-like serine/threonine-protein kinase, org=Solanum lycopersicum		Solanum lycopersicum	TFKQNETEAVTR	_TFK[GlyGly (K)]QNETEAVTR_	623	(K625)	1.-.1.1.1.-.-.-	20.1653	22.3995	48.0435	53.1894	14.9123	1.64166	1.53853	7.04721	70.4725	31.3833	51.4282	47.5	100	38.3	5.71995	0.0252773	0.208669	0.75	Up
A0A3Q7HJJ7	Proteasome subunit alpha type, org=Solanum lycopersicum	101266742	Solanum lycopersicum	EAETIALSILKQVMEEK	_EAETIALSILK[GlyGly (K)]QVMEEK_	191	(K201)	1.1.1.1.1.1.1.1	243.146	243.177	198.37	351.28	115.663	205.177	154.84	99.3023	179.333	67.4052	82.9695	25.1	32.8	55.2	1.80175	0.0255919	0.210073	1	Up
A0A3Q7I3U9	Enoyl reductase (ER) domain-containing protein, org=Solanum lycopersicum	101243822	Solanum lycopersicum	AGDKVVAMLSTK	_AGDK[GlyGly (K)]VVAMLSTK_	89	(K92)	1.1.1.1.1.-.1.1	1109.11	1165.05	706.965	970.639	294.825	293.783	398.984	74.1197	272.215	274.03	113.026	20.7	51.5	42.1	3.72207	0.025623	0.21021	1	Up
A0A3Q7HWR5	HMA domain-containing protein, org=Solanum lycopersicum		Solanum lycopersicum	ELIPYLKDK	_ELIPYLK[GlyGly (K)]DK_	195	(K201)	1.1.1.1.1.-.1.1	322.325	339.958	302.664	336.611	72.7753	137.596	187.011	176.886	200.897	309.463	211.252	5.22	36.1	24.9	2.26646	0.0258846	0.211431	1	Up
A0A3Q7FDL3	Band 7 domain-containing protein, org=Solanum lycopersicum	101248644	Solanum lycopersicum	ENILNFSHKVEGTSAK	_ENILNFSHK[GlyGly (K)]VEGTSAK_	218	(K226)	2.2.2.2.2.1.1.1	129.961	112.199	184.468	156.545	88.4347	86.4303	74.4441	123.601	154.821	130.961	106.807	21.7	22.7	18.3	1.56384	0.0260403	0.211938	1	Up
A0A3Q7FW64	Uncharacterized protein, org=Solanum lycopersicum	101260626	Solanum lycopersicum	TTVVPEIADESTLTKK	_TTVVPEIADESTLTK[GlyGly (K)]K_	51	(K65)	1.-.1.1.-.-.1.-	117.259	86.2947	98.8791	54.025	0.768802	1.50333	34.777	2.27773	46.9311	56.8395	21.1602	29.9	169	44.2	9.06397	0.0261976	0.212643	0.75	Up
A0A3Q7FTM5	Uncharacterized protein, org=Solanum lycopersicum		Solanum lycopersicum	VAAIQKQLASLNLQEAPVIGAFNPK	_VAAIQK[GlyGly (K)]QLASLNLQEAPVIGAFNPK_	1430	(K1435)	1.1.1.1.1.1.1.1	362.612	448.629	270.29	242.361	178.777	253.53	110.977	116.863	266.304	285.193	172.828	28.3	40.3	24.9	2.00545	0.0262821	0.213193	1	Up
A0A3Q7GIJ1;A0A3Q7HQR2	Uncharacterized protein, org=Solanum lycopersicum		Solanum lycopersicum	ATNIDDVDKTMDEINEQTENMK	_ATNIDDVDK[GlyGly (K)]TMDEINEQTENMK_	156;116	(K164);(K124)	1.1.-.1.-.1.1.-	26.9982	66.1294	15.8888	29.2147	6.81809	10.2936	17.272	8.93048	14.661	1.80424	1.20131	63.2	41.8	129	3.19136	0.0263367	0.21335	0.75	Up
A0A3Q7EVZ0	Proteasome subunit alpha type, org=Solanum lycopersicum	544128	Solanum lycopersicum	NYKETSGQETVK	_NYK[GlyGly (K)]ETSGQETVK_	177	(K179)	2.2.2.2.2.1.2.1	395.797	453.218	356.519	377.192	240.601	141.621	290.528	141.503	288.469	218.16	308.68	10.5	36.6	17.5	1.94378	0.0264726	0.213919	1	Up
A0A3Q7IMP4	SOUL heme-binding family protein, org=Solanum lycopersicum	101251239	Solanum lycopersicum	TGDGEKNTVTMQFILPAK	_TGDGEK[GlyGly (K)]NTVTMQFILPAK_	97	(K102)	1.-.1.1.1.-.-.-	150.921	68.8756	45.8983	95.6972	41.4505	3.41866	1.75109	1.37949	88.1689	4.09799	4.63721	50.1	164	150	7.52905	0.0268661	0.21515	0.75	Up
K4CGU0	Fen-interacting protein 3, org=Solanum lycopersicum	101266538	Solanum lycopersicum	LELFLPEEYPMAAPKVR	_LELFLPEEYPMAAPK[GlyGly (K)]VR_	56	(K70)	1.1.1.1.1.1.1.1	2459.83	3155.34	1640.76	1875.13	1268.04	853.882	1232.89	418.014	1245.23	518.419	355.821	29.6	42.1	67	2.42022	0.0268872	0.215167	1	Up
A0A3Q7H5A6	Proteasome subunit beta, org=Solanum lycopersicum	101256394	Solanum lycopersicum	TITINKDGVKR	_TITINKDGVK[GlyGly (K)]R_	191	(K200)	1.1.1.1.1.1.1.1	599.055	298.716	274.611	336.72	218.038	147.208	249.553	148.063	262.929	194.105	259.385	39.8	26.9	16.2	1.97821	0.0269743	0.215577	1	Up
A0A3Q7I9H4	Bet v I/Major latex protein domain-containing protein, org=Solanum lycopersicum		Solanum lycopersicum	LFKALVLDFDNLVPK	_LFK[GlyGly (K)]ALVLDFDNLVPK_	19	(K21)	1.1.-.1.-.-.-.-	66.8682	76.0882	20.4571	5.44751	1.99898	2.12714	2.72238	2.78447	14.7485	6.5495	3.69307	81.8	16.7	68.9	17.5295	0.0272446	0.216665	0.75	Up
A0A3Q7IN41	Ubiquitin-like domain-containing protein, org=Solanum lycopersicum		Solanum lycopersicum	QLLKLDGIEAAGEGR	_QLLK[GlyGly (K)]LDGIEAAGEGR_	175	(K178)	1.1.1.1.1.1.1.-	297.999	295.32	234.493	237.068	229.211	116.562	161.988	147.882	142.917	198.784	210.108	13.2	29	19.6	1.62418	0.0276333	0.218244	1	Up
A0A3Q7GPL4	Gnk2-homologous domain-containing protein, org=Solanum lycopersicum		Solanum lycopersicum	DNGIAIDAKGSNLPAGGR	_DNGIAIDAK[GlyGly (K)]GSNLPAGGR_	770	(K778)	-.1.1.1.-.-.1.-	120.19	86.2699	215.567	145.779	2.01783	6.21585	65.3308	4.3496	77.6439	96.0267	121.263	38.6	157	22.3	7.28759	0.0279823	0.219529	0.75	Up
A0A3Q7IXE6	Patellin-3, org=Solanum lycopersicum	101255264	Solanum lycopersicum	KETTPVVEEK	_K[GlyGly (K)]ETTPVVEEK_	162	(K162)	2.2.2.2.2.2.2.2	1000.53	1161.56	682.644	644.308	425.742	512.447	511.46	551.891	839.624	610.473	681.234	28.7	10.6	16.5	1.74318	0.0280055	0.219631	1	Up
A0A3Q7GZX3	Large ribosomal subunit protein uL6 alpha-beta domain-containing protein, org=Solanum lycopersicum	101251592	Solanum lycopersicum	GKIVEEE	_GK[GlyGly (K)]IVEEE_	188	(K189)	1.1.1.1.1.1.1.1	577.724	897.697	545.234	434.194	251.009	439.359	295.649	381.591	535.423	624.994	321.166	32.4	24.7	31.6	1.79499	0.0283064	0.220647	1	Up
A0A3Q7IKM0	Uncharacterized protein, org=Solanum lycopersicum	101244100	Solanum lycopersicum	IPSQVDQKTVVVQETTR	_IPSQVDQK[GlyGly (K)]TVVVQETTR_	249	(K256)	1.1.1.1.1.1.1.1	6028.85	7747.45	16456.1	8025.79	3448.32	3887.84	5631.77	3698.9	5151.75	5497.48	4942.45	48.9	23.8	5.39	2.29547	0.0284137	0.221059	1	Up
A0A3Q7I801	Bet v I/Major latex protein domain-containing protein, org=Solanum lycopersicum	101246666	Solanum lycopersicum	MNFVEGSPIKYLK	_MNFVEGSPIK[GlyGly (K)]YLK_	52	(K61)	1.1.1.-.-.-.-.-	26.8099	33.1632	2.66374	37.6184	1.55952	2.73558	0.957208	2.28324	0.526525	5.99705	2.70534	62.2	41.7	89.5	13.3043	0.0287721	0.222621	0.75	Up
A0A3Q7FLI5	Mitochondrial outer membrane protein porin of 34 kDa, org=Solanum lycopersicum	101264394	Solanum lycopersicum	KGDLFLADVNTQLK	_K[GlyGly (K)]GDLFLADVNTQLK_	48	(K48)	1.1.1.1.1.1.1.1	84.7518	103.932	147.423	102.041	75.7868	23.4482	45.8714	50.1038	36.8181	60.0003	85.0874	24.4	44	39.8	2.2445	0.0288242	0.222642	1	Up
A0A3Q7GKS5	glutathione dehydrogenase (ascorbate), org=Solanum lycopersicum	778229	Solanum lycopersicum	KHLINVSDKPK	_K[GlyGly (K)]HLINVSDKPK_	39	(K39)	1.1.1.1.1.1.-.1	64.7769	53.3974	56.9056	65.7032	23.4991	38.469	39.0786	45.1921	55.5588	25.2983	54.8277	9.98	25.2	38.2	1.64651	0.0288393	0.222647	1	Up
A0A3Q7G4G7	Vacuolar protein sorting-associated protein 28 homolog, org=Solanum lycopersicum	101255562	Solanum lycopersicum	LSKMGAADELTEQQAR	_LSK[GlyGly (K)]MGAADELTEQQAR_	172	(K174)	-.1.1.1.1.-.1.-	66.3972	54.8687	49.892	45.4482	13.2188	14.0922	23.8587	40.0551	1.6411	2.2928	2.02313	16.7	54.7	16.5	2.37442	0.0289052	0.22284	0.75	Up
A0A3Q7FDV0	Cystinosin homolog, org=Solanum lycopersicum	101253846	Solanum lycopersicum	EVVSPKFDVEEPR	_EVVSPK[GlyGly (K)]FDVEEPR_	248	(K253)	1.-.1.1.-.-.1.1	41.6565	73.1523	90.2889	37.9185	10.1243	4.18155	2.20249	29.951	41.7751	45.2068	32.188	41.6	109	17	5.23073	0.0292043	0.223943	0.75	Up
A0A3Q7HGF9	26S proteasome non-ATPase regulatory subunit 1 homolog, org=Solanum lycopersicum	101259750	Solanum lycopersicum	VVPTQEKYIK	_VVPTQEK[GlyGly (K)]YIK_	911	(K917)	1.1.1.1.1.-.1.1	305.464	379.56	196.4	188.43	125.215	123.734	143.178	159.769	277.053	142.494	160.608	34.3	12.3	37.8	1.93851	0.0292548	0.224148	1	Up
A0A3Q7J1A7	UBC core domain-containing protein, org=Solanum lycopersicum		Solanum lycopersicum	TGEICLDILKNAWSPAWTLQSVCR	_TGEIC[Carbamidomethyl (C)]LDILK[GlyGly (K)]NAWSPAWTLQSVC[Carbamidomethyl (C)]R_	1268	(C1272,K1277,C1290)	1.1.1.1.1.-.1.1	306.049	314.757	284.295	266.145	245.636	206.772	168.47	139.54	291.389	34.8269	117.469	7.48	24.3	88.5	1.54027	0.0295244	0.225136	1	Up
A0A3Q7FDL3	Band 7 domain-containing protein, org=Solanum lycopersicum	101248644	Solanum lycopersicum	NGLMEAASAKDAE	_NGLMEAASAK[GlyGly (K)]DAE_	278	(K287)	1.1.1.1.1.-.1.-	58.814	89.1372	109.792	50.6589	7.55593	8.88379	22.1604	46.3107	29.8187	11.4881	30.5285	35.5	84.7	45.1	3.63207	0.0296192	0.225435	1	Up
A0A3Q7IR51	RRM domain-containing protein, org=Solanum lycopersicum		Solanum lycopersicum	RSDAFQALKR	_RSDAFQALK[GlyGly (K)]R_	173	(K181)	1.1.1.1.1.1.1.1	422.079	321.33	253.923	329.905	192.519	247.631	254.193	151.976	253.259	238.148	214.197	20.8	22.9	8.37	1.56825	0.0296933	0.225723	1	Up
A0A3Q7EGU6	Purple acid phosphatase, org=Solanum lycopersicum		Solanum lycopersicum	HSKAVVNKPSAPVITR	_HSK[GlyGly (K)]AVVNKPSAPVITR_	481	(K483)	1.1.1.1.1.1.1.1	77.8094	91.2113	51.9577	36.7376	37.3383	37.7152	20.6637	16.1374	18.9368	16.811	27.4755	38.2	40	26.8	2.30403	0.0297418	0.22591	1	Up
A0A3Q7J9J3;Q43500	Fatty acid desaturase domain-containing protein;Lipid desaturase-like protein, org=Solanum lycopersicum	;cevi19	Solanum lycopersicum	VPSSKPPFTLGDVK	_VPSSK[GlyGly (K)]PPFTLGDVK_	24;24	(K28);(K28)	1.1.1.1.-.-.-.1	164.972	224.74	239.016	128.579	1.56059	1.84913	2.28525	82.5091	42.7328	83.7991	44.8499	27.3	183	40.5	8.58586	0.029789	0.226016	1	Up
A0A3Q7FN52	VHS domain-containing protein, org=Solanum lycopersicum	101256571	Solanum lycopersicum	ITAGMSSMSFKMK	_ITAGM[Oxidation (M)]SSMSFK[GlyGly (K)]MK_	28	(M32,K38)	1.1.1.1.1.1.1.-	175.719	179.899	76.9605	76.8644	54.8336	30.5416	66.0164	53.3313	58.6034	18.1828	35.2625	45.8	29.1	54.3	2.48845	0.0298262	0.226087	1	Up
A0A3Q7ERI5	Isochorismatase-like domain-containing protein, org=Solanum lycopersicum	101265590	Solanum lycopersicum	TVDLLKNEIPIEEESVVITEDIK	_TVDLLK[GlyGly (K)]NEIPIEEESVVITEDIK_	5	(K10)	1.1.1.1.1.1.1.-	48.4004	53.6642	101.204	118.269	24.8913	39.3469	41.24	32.8281	68.5756	55.9442	47.8201	43.1	21.4	18.2	2.32482	0.0300059	0.226749	1	Up
A0A3Q7ITD1	monodehydroascorbate reductase (NADH), org=Solanum lycopersicum	101264360	Solanum lycopersicum	IVGAFLESGSPEENKAIAK	_IVGAFLESGSPEENK[GlyGly (K)]AIAK_	391	(K405)	1.1.1.1.1.1.1.1	217.432	140.163	182.136	138.177	119.835	101.716	106.395	56.9855	104.69	89.295	80.6309	22.3	28.3	13.3	1.76111	0.0306836	0.229522	1	Up
Q9SXR9	LeArcA1 protein, org=Solanum lycopersicum	LeArcA1	Solanum lycopersicum	DGVILLWDLAEGKK	_DGVILLWDLAEGK[GlyGly (K)]K_	215	(K227)	-.1.1.1.1.-.-.-	43.2639	38.1655	36.0758	20.2648	20.8104	1.46659	3.64034	2.87712	10.8952	11.1133	21.1497	28.8	127	40.7	4.7846	0.0306903	0.229522	0.75	Up
K4CGU0	Fen-interacting protein 3, org=Solanum lycopersicum	101266538	Solanum lycopersicum	IYHPNIDKLGR	_IYHPNIDK[GlyGly (K)]LGR_	77	(K84)	2.2.2.2.2.2.2.2	16339.8	16206.5	12156.6	10454.8	8984.93	10826.3	7436.25	5311.44	10047.5	9675.22	13441.8	21.4	28.7	18.8	1.69409	0.0307894	0.229848	1	Up
P36181;Q53Z32	Heat shock cognate protein 80;Molecular chaperone Hsp90-2, org=Solanum lycopersicum	HSC80;	Solanum lycopersicum	HSEFISYPISLWVEKTIEK	_HSEFISYPISLWVEK[GlyGly (K)]TIEK_	198;198	(K212);(K212)	1.-.1.1.1.-.-.-	31.4009	29.978	16.5547	38.6776	19.7297	2.22878	2.26054	1.89318	6.49666	6.26159	1.91509	31.6	135	52.7	4.46579	0.0308567	0.230139	0.75	Up
A0A3Q7HKF5	Cytochrome b5 heme-binding domain-containing protein, org=Solanum lycopersicum		Solanum lycopersicum	MSKNEEDVSPSLDGLSEK	_MSK[GlyGly (K)]NEEDVSPSLDGLSEK_	59	(K61)	1.1.1.1.1.-.1.1	62.1991	35.5081	46.1232	29.6981	7.13074	31.274	15.6449	11.6807	37.6697	1.41169	1.6974	32.9	63.8	153	2.64001	0.0310536	0.230814	1	Up
A0A3Q7ES82;Q43526	UDP-glycosyltransferases domain-containing protein;Glycosyltransferase (Fragment), org=Solanum lycopersicum	;twi1	Solanum lycopersicum	ATIITTPLNESVFSKAIER	_ATIITTPLNESVFSK[GlyGly (K)]AIER_	34;30	(K48);(K44)	1.1.1.1.1.1.1.1	638.31	610.148	823.836	714.895	485.957	280.662	448.15	525.489	634.354	656.513	582.689	13.7	24.7	6.07	1.6016	0.0312588	0.231686	1	Up
A0A3Q7G1I4;G8Z256	EF-hand domain-containing protein;Hop-interacting protein THI026, org=Solanum lycopersicum		Solanum lycopersicum	EKLEAILSR	_EK[GlyGly (K)]LEAILSR_	116;88	(K117);(K89)	2.2.2.2.2.2.1.1	301.166	218.796	669.596	658.983	73.9853	90.5912	54.231	321.526	334.361	383.884	411.145	51	92.7	10.3	3.42111	0.0319796	0.234473	1	Up
A0A3Q7ILN9	UBC core domain-containing protein, org=Solanum lycopersicum		Solanum lycopersicum	KLVQPPEGTYF	_K[GlyGly (K)]LVQPPEGTYF_	250	(K250)	1.1.1.1.1.1.1.1	1905.43	1887.48	1783.28	1439.16	876.961	826.931	1359.87	1382.45	1358.85	1256.55	1442.94	12.3	27	6.9	1.57782	0.0320516	0.234611	1	Up
A0A3Q7FN52	VHS domain-containing protein, org=Solanum lycopersicum	101256571	Solanum lycopersicum	ITAGMSSMSFKMK	_ITAGMSSM[Oxidation (M)]SFK[GlyGly (K)]MK_	28	(M35,K38)	1.1.1.1.1.1.-.-	127.358	136.827	54.3194	112.141	69.224	36.7078	39.1379	54.3042	1.54603	47.9672	1.21837	34.4	30.3	159	2.15999	0.0320864	0.234611	1	Up
A0A3Q7IGG9	DUF547 domain-containing protein, org=Solanum lycopersicum		Solanum lycopersicum	TLILEIINKR	_TLILEIINK[GlyGly (K)]R_	722	(K730)	1.1.1.1.1.1.1.1	119.319	260.545	260.099	192.633	35.8896	71.2582	70.1394	150.903	109.847	116.416	85.5096	32.3	59.4	15.7	2.53693	0.0324775	0.235782	1	Up
A0A3Q7FN52	VHS domain-containing protein, org=Solanum lycopersicum	101256571	Solanum lycopersicum	ITAGMSSMSFKMK	_ITAGM[Oxidation (M)]SSMSFK[GlyGly (K)]M[Oxidation (M)]K_	28	(M32,K38,M39)	1.1.1.1.1.1.1.-	114.489	145.957	61.0711	89.5287	47.8246	45.4494	71.4179	45.889	70.8586	49.316	89.6395	35.2	23.9	28.9	1.95196	0.032744	0.236563	1	Up
A0A3Q7IA99	NAD(P)H dehydrogenase (quinone), org=Solanum lycopersicum	101245803	Solanum lycopersicum	LWQVPETLSEEVLAKMSAPPK	_LWQVPETLSEEVLAK[GlyGly (K)]MSAPPK_	37	(K51)	1.1.1.1.1.1.1.1	919.174	1096.63	827.714	641.927	473.371	520.808	721.019	336.473	379.212	315.454	196.105	21.7	31	31.3	1.69883	0.0328604	0.237074	1	Up
A0A3Q7IXE6	Patellin-3, org=Solanum lycopersicum	101255264	Solanum lycopersicum	AEETKKPASDETTPPTTVADVPVPEK	_AEETKK[GlyGly (K)]PASDETTPPTTVADVPVPEK_	2	(K7)	1.1.1.1.1.1.1.1	390.81	489.059	411.708	434.124	242.106	278.538	367.836	185.437	236.167	314.553	245.492	9.8	28.5	16.1	1.60692	0.0331529	0.237969	1	Up
Q9XEX9	Remorin 2, org=Solanum lycopersicum	rem-2	Solanum lycopersicum	AIATLPPTKPDSSTK	_AIATLPPTK[GlyGly (K)]PDSSTK_	29	(K37)	1.-.1.1.1.-.1.1	104.032	161.18	198.857	94.8654	78.5185	89.8531	76.6317	49.4373	177.788	124.842	163.188	35.2	23.3	17.6	1.89829	0.0332233	0.237982	0.75	Up
A0A3Q7FMJ6;A0A3Q7GW83	RRM domain-containing protein, org=Solanum lycopersicum	;101266229	Solanum lycopersicum	VSPSKTPVRPR	_VSPSK[GlyGly (K)]TPVRPR_	367,604;360	(K371)(K608);(K364)	1.1.1.1.1.1.1.1	195.79	265.511	292.126	204.33	122.602	87.5769	205.39	129.854	268.729	173.086	296.838	19.6	36.4	26.3	1.75599	0.0336888	0.239406	1	Up
A0A3Q7HBR5	KH type-2 domain-containing protein, org=Solanum lycopersicum	101257282	Solanum lycopersicum	IMLDWDPKGK	_IMLDWDPK[GlyGly (K)]GK_	191	(K198)	1.1.1.1.1.1.1.1	965.292	1398.38	1085.96	1124.28	771.759	463.843	941.571	546.531	903.92	497.356	202.201	16	31.9	65.9	1.6793	0.0337348	0.239494	1	Up
A0A3Q7FZ63	Actin, org=Solanum lycopersicum	101260631	Solanum lycopersicum	DLTDSLMKILTER	_DLTDSLMK[GlyGly (K)]ILTER_	186	(K193)	1.1.1.1.1.1.1.1	305.712	333.45	295.04	280.541	230.733	137.739	226.355	211.447	183.982	122.62	171.531	7.36	21.5	20.4	1.50661	0.0337466	0.239499	1	Up
A0A3Q7ES82;Q43526	UDP-glycosyltransferases domain-containing protein;Glycosyltransferase (Fragment), org=Solanum lycopersicum	;twi1	Solanum lycopersicum	EAIAKAIK	_EAIAK[GlyGly (K)]AIK_	416;412	(K420);(K416)	1.1.1.1.1.1.1.1	353.997	394.315	219.37	223.706	161.94	117.737	124.578	243.959	241.225	268.677	237.65	30.1	35.8	6.81	1.83795	0.0340604	0.240358	1	Up
K4CWC4	PR10 protein, org=Solanum lycopersicum		Solanum lycopersicum	GLVLDFDSLVPKLLSHDVK	_GLVLDFDSLVPK[GlyGly (K)]LLSHDVK_	22	(K33)	2.2.2.2.2.2.2.2	22942.1	20144.6	5891.46	10121	5601.47	4741.33	3751.69	3452.56	7418.09	6679.85	7455.42	54.7	22.3	6.09	3.36804	0.034326	0.241225	1	Up
A0A3Q7FUI5	Uncharacterized protein, org=Solanum lycopersicum		Solanum lycopersicum	IFLKTMDINFVGRPK	_IFLK[GlyGly (K)]TM[Oxidation (M)]DINFVGRPK_	87	(K90,M92)	1.2.2.2.2.1.1.1	611.459	469.075	2008.63	1253.67	463.494	257.414	119.96	384.963	636.349	789.188	842.27	64.8	49.1	14.1	3.54277	0.0348572	0.242637	1	Up
A0A3Q7HIV4	HECT-type E3 ubiquitin transferase, org=Solanum lycopersicum		Solanum lycopersicum	VLAASLPESLEEHLPSQVPEAVIEKK	_VLAASLPESLEEHLPSQVPEAVIEK[GlyGly (K)]K_	1522	(K1546)	1.-.1.1.-.-.1.1	18.2225	17.1712	34.4654	17.1679	5.84074	6.50277	16.4031	11.0147	14.1964	40.3193	27.8623	39	49.1	47.6	2.18873	0.0349621	0.242985	0.75	Up
A0A3Q7EKM0	AT-hook motif nuclear-localized protein, org=Solanum lycopersicum		Solanum lycopersicum	TISPTPISADFLSKK	_TISPTPISADFLSK[GlyGly (K)]K_	66	(K79)	1.1.1.1.-.-.-.1	7.55413	29.3713	119.394	43.2508	3.15706	3.69453	1.07315	16.0602	66.5578	52.1339	73.3729	97.4	113	16.9	8.32061	0.0350248	0.243122	1	Up
A0A3Q7HQE3	Aldehyde dehydrogenase, org=Solanum lycopersicum	101262822	Solanum lycopersicum	MDAEAIVKELR	_[Acetyl (Protein N-term)]MDAEAIVK[GlyGly (K)]ELR_	1	(K8)	1.1.1.1.1.1.1.1	124.367	407.547	535.753	509.8	111.709	76.6708	112.319	124.701	239.678	48.5535	41.9253	47.8	19.4	102	3.7082	0.035325	0.244257	1	Up
A0A3Q7ETU6	Uncharacterized protein, org=Solanum lycopersicum	101248524	Solanum lycopersicum	QSQGKLVFGSNANRAPEK	_QSQGK[GlyGly (K)]LVFGSNANRAPEK_	271	(K275)	1.1.1.1.1.1.1.1	162.157	281.265	122.655	174.802	123.845	96.4945	60.2905	108.446	188.132	190.118	226.21	36.6	27.8	10.6	1.9042	0.0353459	0.24429	1	Up
Q7YK44	Superoxide dismutase, org=Solanum lycopersicum	sodb	Solanum lycopersicum	AAAATQFGSGWAWLAYKPEDK	_AAAATQFGSGWAWLAYK[GlyGly (K)]PEDK_	164	(K180)	1.1.1.1.1.1.1.-	677.365	822.11	294.123	505.682	310.4	106.087	239.497	285.591	317.593	229.075	219.759	39.6	38.7	21.1	2.44195	0.0353969	0.244387	1	Up
A0A3Q7HTY1	Peptidase M20 dimerisation domain-containing protein, org=Solanum lycopersicum	101267549	Solanum lycopersicum	QILGDLNKDSFVTLLGK	_QILGDLNK[GlyGly (K)]DSFVTLLGK_	9	(K16)	1.1.1.1.1.1.1.1	106.493	145.665	132.147	135.724	88.2801	72.7888	88.5113	40.8742	54.7677	90.1797	69.3873	12.8	30.9	24.9	1.79039	0.0356467	0.245202	1	Up
A0A3Q7HJ28	Large ribosomal subunit protein uL6 alpha-beta domain-containing protein, org=Solanum lycopersicum		Solanum lycopersicum	KVDMLDGVTVVR	_K[GlyGly (K)]VDMLDGVTVVR_	128	(K128)	1.1.1.1.1.1.1.1	703.351	953.45	679.637	769.149	362.972	179.909	598.015	230.578	498.018	198.923	76.4524	16	54.5	84.1	2.26441	0.0358308	0.245732	1	Up
A0A3Q7GRY0	glutathione transferase, org=Solanum lycopersicum		Solanum lycopersicum	AITQYIAHTYADKGNQLLPNDPKK	_AITQYIAHTYADK[GlyGly (K)]GNQLLPNDPKK_	69,265	(K81)(K277)	2.2.2.2.2.2.2.2	959.908	956.697	811.432	617.782	524.425	632.818	600.079	342.607	485.837	703.751	532.291	19.3	24.7	20	1.5933	0.0360149	0.246228	1	Up
A0A3Q7FHJ9	Cytochrome b5 heme-binding domain-containing protein, org=Solanum lycopersicum		Solanum lycopersicum	DFEEQKPLPPPVQLGEISGEELKQYDGSDSK	_DFEEQKPLPPPVQLGEISGEELK[GlyGly (K)]QYDGSDSK_	67	(K89)	1.1.1.1.1.1.1.1	257.194	250.407	289.741	281.337	163.213	185.303	191.078	95.5764	291.595	285.813	167.561	6.99	27.6	28.2	1.69825	0.0366313	0.248699	1	Up
A0A3Q7I8D7	26S proteasome non-ATPase regulatory subunit 1 homolog, org=Solanum lycopersicum	101261856	Solanum lycopersicum	STDKDGDSMQVDAPAEKK	_STDKDGDSMQVDAPAEK[GlyGly (K)]K_	888	(K904)	2.2.2.2.2.2.2.-	281.697	328.205	311.368	328.985	128.653	51.9823	164.766	168.408	103.098	86.4315	114.52	7.08	42.1	13.9	2.4333	0.0367096	0.248834	1	Up
A0A3Q7FXM4	BRO1 domain-containing protein, org=Solanum lycopersicum	101245450	Solanum lycopersicum	MFSSLVPDNSTKALSR	_MFSSLVPDNSTK[GlyGly (K)]ALSR_	372	(K383)	-.1.1.1.-.-.1.-	96.3365	108.222	116.354	97.4391	1.17827	5.4831	52.4052	1.95065	4.71523	5.04167	2.67195	9.08	163	31	6.85628	0.0367624	0.249051	0.75	Up
A0A3Q7HUQ3	Glyceraldehyde-3-phosphate dehydrogenase, org=Solanum lycopersicum	101255800	Solanum lycopersicum	VVISAPSKDAPMFVVGVNEK	_VVISAPSK[GlyGly (K)]DAPMFVVGVNEK_	121	(K128)	1.1.1.1.1.1.1.1	273.656	374.604	229.93	195.977	102.816	91.7212	235.416	124.901	159.628	29.2046	53.0897	28.9	47.5	86.1	1.93594	0.0368051	0.249169	1	Up
A0A3Q7HYP9	glutathione transferase, org=Solanum lycopersicum		Solanum lycopersicum	GVKYEFIEEDLQNK	_GVK[GlyGly (K)]YEFIEEDLQNK_	26	(K28)	1.1.1.1.1.1.1.1	292.551	390.591	439.428	324.64	161.648	45.6896	30.5362	166.315	196.161	144.172	168.744	18.2	72.2	15.3	3.58053	0.0368491	0.249305	1	Up
A0A3Q7ERI5	Isochorismatase-like domain-containing protein, org=Solanum lycopersicum	101265590	Solanum lycopersicum	EVSFNNLNKP	_EVSFNNLNK[GlyGly (K)]P_	236	(K244)	1.1.1.1.1.1.1.1	261.981	257.609	444.268	359.188	204.525	170.031	227.706	238.62	219.134	193.216	164.457	26.9	14.4	14.2	1.5734	0.0369515	0.249696	1	Up
K4CGU0	Fen-interacting protein 3, org=Solanum lycopersicum	101266538	Solanum lycopersicum	ICLDILKDK	_IC[Carbamidomethyl (C)]LDILK[GlyGly (K)]DK_	88	(C89,K94)	2.2.2.2.2.2.2.2	15509	16109.4	9673.06	10361.6	8303	8574.81	6596.51	3580.51	8425.93	9742.27	8584.64	26.1	33.9	8.06	1.9092	0.0370272	0.250083	1	Up
P17786	Elongation factor 1-alpha, org=Solanum lycopersicum		Solanum lycopersicum	QTVAVGVVKNVDKK	_QTVAVGVVK[GlyGly (K)]NVDKK_	419	(K427)	2.2.2.2.2.2.2.2	3923.82	5128.81	2599.88	2887.88	2353.27	2347.18	2127.87	1697.3	2776.13	2717.54	2901.65	31.5	14.4	3.36	1.70549	0.0375449	0.25163	1	Up
A0A3Q7I9H4	Bet v I/Major latex protein domain-containing protein, org=Solanum lycopersicum		Solanum lycopersicum	YSLIEGDVLGDKLESIAYDVK	_YSLIEGDVLGDK[GlyGly (K)]LESIAYDVK_	201	(K212)	1.1.1.1.1.1.1.1	449.326	454.429	154.655	227.407	174.376	142.307	102.328	85.7124	236.868	180.768	224.926	47.8	31.7	13.8	2.54757	0.0378766	0.252353	1	Up
Q84XW6	V-type proton ATPase catalytic subunit A, org=Solanum lycopersicum		Solanum lycopersicum	KVSGPVVVADGMGGAAMYELVR	_K[GlyGly (K)]VSGPVVVADGM[Oxidation (M)]GGAAMYELVR_	26	(K26,M37)	1.1.1.1.1.1.1.1	80.9028	53.1652	35.3867	57.4639	45.5456	27.4109	17.7191	25.7917	25.1704	18.2506	20.9293	33	40.3	16.3	1.94835	0.038838	0.256013	1	Up
A0A3Q7GF15	Bacterial Ig-like domain-containing protein, org=Solanum lycopersicum	101255285	Solanum lycopersicum	DLEAIFASKS	_DLEAIFASK[GlyGly (K)]S_	1071	(K1079)	1.1.1.-.-.-.1.-	50.4019	76.0878	40.7284	96.6936	1.07451	4.62325	37.0562	4.3532	2.62481	1.4121	5.29814	38.4	144	63.9	5.60237	0.0389341	0.256331	0.75	Up
A0A3Q7JDS3	Uncharacterized protein, org=Solanum lycopersicum	101259226	Solanum lycopersicum	DKAALGDSSQSDDDDHGTR	_DK[GlyGly (K)]AALGDSSQSDDDDHGTR_	25	(K26)	2.2.2.2.2.2.2.2	46.8264	110.636	256.769	108.758	58.9931	23.2132	36.5341	31.9288	116.872	35.7804	114.057	68.1	40.5	51.8	3.47111	0.0392252	0.257417	1	Up
A0A3Q7FZI5	Triosephosphate isomerase, cytosolic, org=Solanum lycopersicum		Solanum lycopersicum	ESGSTMAVVAAQTKAIADR	_ESGSTMAVVAAQTK[GlyGly (K)]AIADR_	136	(K149)	1.1.1.1.1.-.1.-	190.359	196.925	109.336	154.148	69.3795	100.654	126.397	103.7	128.291	76.4865	89.4958	24.7	23.4	27.5	1.62639	0.0397191	0.258456	1	Up
A0A3Q7I3V5	R3H-associated N-terminal domain-containing protein, org=Solanum lycopersicum		Solanum lycopersicum	GGVVKLHLDDEKQR	_GGVVK[GlyGly (K)]LHLDDEKQR_	536	(K540)	1.1.1.1.1.-.1.1	250.025	301.654	232.396	369.23	126.463	138.564	44.4134	166.152	231.113	229.772	156.04	21.3	44	20.9	2.42499	0.0397511	0.25851	1	Up
A0A3Q7GM10;G3CKB7;P23419	chalcone synthase;chalcone synthase;Chalcone synthase 2, org=Solanum lycopersicum	778295;CHS2;CHS2	Solanum lycopersicum	LSLKPEKLR	_LSLKPEK[GlyGly (K)]LR_	317;317;317	(K323);(K323);(K323)	1.-.1.1.-.-.-.1	4.50791	66.6989	490.76	165.043	2.80634	2.81973	1.16887	3.91681	148.598	73.1066	136.088	119	42.3	33.9	67.8703	0.0400166	0.259039	0.75	Up
A0A3Q7FHJ9	Cytochrome b5 heme-binding domain-containing protein, org=Solanum lycopersicum		Solanum lycopersicum	ALAKMSFEEK	_ALAK[GlyGly (K)]MSFEEK_	135	(K138)	2.2.2.2.2.1.2.1	1772.32	2652.83	2811.57	2660.14	1363.13	643.163	1808.28	1306.14	1137.37	588.396	409.778	19.1	37.5	53.3	1.93271	0.0401741	0.259442	1	Up
A0A3Q7J0R2	ubiquitinyl hydrolase 1, org=Solanum lycopersicum		Solanum lycopersicum	KLYSDPFVVGGYK	_K[GlyGly (K)]LYSDPFVVGGYK_	67	(K67)	1.1.1.1.1.1.1.1	509.994	390.599	230.479	384.451	267.246	226.723	195.642	176.791	355.812	310.563	383.488	30.2	18.3	10.5	1.74921	0.0404509	0.260074	1	Up
A0A3Q7IBU5	Ubiquitin-like domain-containing protein, org=Solanum lycopersicum	101258282	Solanum lycopersicum	IQDKEGIPPDQQR	_IQDK[GlyGly (K)]EGIPPDQQR_	30,106,182,334,410	(K33)(K109)(K185)(K337)(K413)	2.2.2.2.2.2.2.2	32698	36824.6	20160.1	24610.6	14855	19365.3	18091.2	19942.8	11743.3	23738.5	22155.6	26.5	12.6	33.9	1.58182	0.0406601	0.260689	1	Up
A0A3Q7HGF9	26S proteasome non-ATPase regulatory subunit 1 homolog, org=Solanum lycopersicum	101259750	Solanum lycopersicum	KNEPEPSFEILTNPAR	_K[GlyGly (K)]NEPEPSFEILTNPAR_	895	(K895)	1.1.1.1.1.1.1.1	1041.75	1235.62	897.479	890.925	754.248	581.675	858.028	458.606	852.905	724.661	772.676	15.9	26.8	8.27	1.53278	0.0407479	0.260832	1	Up
A0A3Q7HEM1	Proton pump-interactor 1, org=Solanum lycopersicum	101256399	Solanum lycopersicum	DKTYEHILELR	_DK[GlyGly (K)]TYEHILELR_	295	(K296)	2.2.2.2.2.2.2.2	231.265	410.531	191.014	372.886	124.474	153.427	220.232	149.036	317.868	213.061	88.7417	35.4	25.3	55.5	1.86303	0.0414173	0.262953	1	Up
A0A3Q7F6N7	26S proteasome regulatory subunit RPN10, org=Solanum lycopersicum	101263071	Solanum lycopersicum	AAEEAGNQEKGENQSTSQDVAMAENVNAGTSEPESK	_AAEEAGNQEK[GlyGly (K)]GENQSTSQDVAMAENVNAGTSEPESK_	249	(K258)	1.1.1.1.1.1.1.1	159.441	160.546	109.779	131.149	68.4615	49.487	127.692	67.2511	84.3408	67.9839	29.2501	17.4	43.6	46.7	1.79268	0.0414577	0.263018	1	Up
A0A3Q7G847	Membrane-anchored ubiquitin-fold protein, org=Solanum lycopersicum	101244769	Solanum lycopersicum	EKIIAQWPK	_EK[GlyGly (K)]IIAQWPK_	35	(K36)	1.1.1.1.1.1.1.1	402.944	311.529	422.129	197.476	144.326	119.159	238.505	215.478	295.897	253.162	206.782	30.8	31.6	17.7	1.85943	0.0417386	0.263732	1	Up
A0A3Q7GBE4	Uncharacterized protein, org=Solanum lycopersicum	104647199	Solanum lycopersicum	TISAEQDVPLNKEVKDNISK	_TISAEQDVPLNKEVK[GlyGly (K)]DNISK_	395	(K409)	-.1.1.1.1.1.1.1	567.051	257.468	501.417	300.145	191.084	136.685	240.722	270.73	137.501	173.44	155.053	37.1	28	11.6	1.93761	0.0417933	0.263848	1	Up
A0A3Q7H4P9	protein-disulfide reductase, org=Solanum lycopersicum		Solanum lycopersicum	LNELKEQEETAKR	_LNELK[GlyGly (K)]EQEETAKR_	153	(K157)	2.2.2.2.2.2.2.2	225.948	228.539	257.612	180.15	99.7906	123.263	67.5325	186.786	143.869	137.655	140.074	14.3	42.3	2.23	1.86909	0.0419229	0.264039	1	Up
Q8GZD8	Neutral leucine aminopeptidase preprotein, org=Solanum lycopersicum	LapN	Solanum lycopersicum	FQNPLLQKLDSK	_FQNPLLQK[GlyGly (K)]LDSK_	107	(K114)	1.1.1.1.1.1.1.1	571.835	1016.24	783.076	820.697	545.743	328.175	665.2	391.208	559.309	527.431	515.905	22.8	31.5	4.21	1.65353	0.0427884	0.266268	1	Up
A0A3Q7F2T0	GBF-interacting protein 1 N-terminal domain-containing protein, org=Solanum lycopersicum	101252351	Solanum lycopersicum	ATTISDIAANESKK	_ATTISDIAANESK[GlyGly (K)]K_	139	(K151)	1.1.1.-.1.1.1.1	101.666	26.585	26.6351	37.1867	11.6158	21.74	6.32568	20.5285	19.7115	7.9344	34.8255	75.2	48.9	64.7	3.19006	0.042886	0.266293	1	Up
A0A3Q7EJA4	Uncharacterized protein, org=Solanum lycopersicum	101245584	Solanum lycopersicum	AGFNIKPLFRK	_AGFNIK[GlyGly (K)]PLFRK_	155	(K160)	1.1.1.1.1.1.1.1	353.351	193.157	271.907	222.109	99.5708	183.375	189.134	82.9429	146.468	176.119	153.843	27	39.9	9.72	1.87474	0.0432251	0.26727	1	Up
A0A3Q7E8F8	J domain-containing protein, org=Solanum lycopersicum		Solanum lycopersicum	GDEDFSNALKDPLYDR	_GDEDFSNALK[GlyGly (K)]DPLYDR_	291	(K300)	1.1.1.1.-.-.1.-	80.2724	73.4317	109.136	82.4969	2.32762	4.39605	63.291	4.37213	85.0976	84.9919	129.993	18.2	160	25.9	4.64245	0.0432625	0.267463	1	Up
K4CGU0	Fen-interacting protein 3, org=Solanum lycopersicum	101266538	Solanum lycopersicum	FLTKIYHPNIDK	_FLTK[GlyGly (K)]IYHPNIDK_	73	(K76)	2.2.2.2.2.2.2.2	14576.2	11073.6	8270.61	8133.3	6528.83	8168.82	5886.19	3675.2	6463.84	7229.47	5592.47	28.8	30.7	12.7	1.73352	0.0435389	0.268386	1	Up
A0A3Q7ETU6	Uncharacterized protein, org=Solanum lycopersicum	101248524	Solanum lycopersicum	QSQGKLVFGSNANR	_QSQGK[GlyGly (K)]LVFGSNANR_	271	(K275)	1.1.1.1.1.1.1.1	164.14	226.985	238.691	144.633	106.291	83.2988	146.041	149.2	129.249	115.31	132.83	23.9	26.3	7.36	1.59736	0.0435898	0.268386	1	Up
A0A3Q7ELN1	Uncharacterized protein, org=Solanum lycopersicum	101260869	Solanum lycopersicum	SAMDNNKVSSTK	_SAMDNNK[GlyGly (K)]VSSTK_	190	(K196)	1.1.1.1.1.1.1.1	44.0806	200.923	154.085	183.546	53.261	9.4337	48.7358	40.809	20.789	29.4741	18.1216	48.3	51.9	26	3.8271	0.0435903	0.268386	1	Up
A0A3Q7HS72;Q8RXB8	N-acetyltransferase domain-containing protein;N-hydroxycinnamoyl-CoA:tyramine N-hydroxycinnamoyl transferase THT1-3, org=Solanum lycopersicum	101266245;THT1-3	Solanum lycopersicum	NTTDEGFKPVLTTFDLKFPVVEGEVEEFR	_NTTDEGFKPVLTTFDLK[GlyGly (K)]FPVVEGEVEEFR_	95;95	(K111);(K111)	1.1.1.1.1.1.1.1	390.335	428.86	453.632	479.488	299.342	285.087	167.879	340.869	359.795	406.44	262.786	8.66	27.1	21.4	1.60295	0.0438337	0.269237	1	Up
A0A3Q7IHX1	Methyltransferase, org=Solanum lycopersicum	101243835	Solanum lycopersicum	AVDLLGVKPGAR	_AVDLLGVK[GlyGly (K)]PGAR_	115	(K122)	1.1.1.1.1.1.1.1	403.631	327.813	694.208	506.079	235.555	114.096	154.263	390.458	383.903	481.283	476.147	32.9	54.6	12.3	2.15987	0.0439288	0.269519	1	Up
A0A3Q7EA02	Peptidyl-prolyl cis-trans isomerase, org=Solanum lycopersicum	101263049	Solanum lycopersicum	VYFDISIGNPVGKLAGR	_VYFDISIGNPVGK[GlyGly (K)]LAGR_	83	(K95)	1.1.1.1.1.1.1.-	886.655	1542.77	619.343	991.952	457.468	319.543	545.943	752.825	1062.92	850.319	538.36	38.4	35	32.3	1.9466	0.0440469	0.26975	1	Up
A0A3Q7IBU5	Ubiquitin-like domain-containing protein, org=Solanum lycopersicum	101258282	Solanum lycopersicum	IQDKEGIPSDQQR	_IQDK[GlyGly (K)]EGIPSDQQR_	258	(K261)	2.2.2.2.2.2.2.2	37009.1	45071.9	24229.3	29760.1	18022.1	21661.6	22224.3	25876.5	31221.1	26776.8	27020.7	26.6	14.6	8.82	1.55005	0.0440691	0.26981	1	Up
K4CXQ6	UBC13-2, org=Solanum lycopersicum	Ubc13-2	Solanum lycopersicum	HWKSNEAEAVETAK	_HWK[GlyGly (K)]SNEAEAVETAK_	130	(K132)	1.1.1.1.1.1.-.1	130.94	132.277	58.3075	60.8951	69.0277	21.5633	14.6955	6.82427	35.704	87.4018	33.5519	43.5	99.9	58.4	3.41109	0.0441744	0.270159	1	Up
A0A3Q7I642	Imidazoleglycerol-phosphate dehydratase, org=Solanum lycopersicum	101253226	Solanum lycopersicum	RGGSVPSSKGVLSR	_RGGSVPSSK[GlyGly (K)]GVLSR_	274	(K282)	1.1.1.1.1.1.1.1	403.127	417.244	306.404	304.183	219.125	245.457	268.111	123.561	319.665	284.048	284.793	17	29.7	6.87	1.67118	0.0443284	0.270748	1	Up
A0A3Q7HUB7	DNA 3'-5' helicase, org=Solanum lycopersicum		Solanum lycopersicum	FDEVISVIEKR	_FDEVISVIEK[GlyGly (K)]R_	130	(K139)	1.-.1.1.1.1.-.1	89.4459	54.4323	81.6602	69.4359	14.7911	29.2294	18.2422	62.2786	27.3099	78.1938	34.5162	20.7	69.6	59	2.36849	0.0446653	0.271516	0.75	Up
A0A3Q7EQY6	glutathione transferase, org=Solanum lycopersicum		Solanum lycopersicum	AVNLLKGEQR	_AVNLLK[GlyGly (K)]GEQR_	40	(K45)	1.1.1.1.1.1.1.1	201.517	182.265	206.499	229.64	126.405	91.6522	189.517	116.315	95.1859	104.063	159.161	9.5	31.8	29	1.56506	0.0447475	0.271659	1	Up
A0A3Q7IXE6	Patellin-3, org=Solanum lycopersicum	101255264	Solanum lycopersicum	KETTPVVEEKK	_K[GlyGly (K)]ETTPVVEEKK_	162	(K162)	1.1.1.1.1.1.1.1	89.0214	132.948	28.1124	71.1367	18.6032	17.5686	47.4295	23.2862	117.843	32.344	64.0224	54.1	52.5	60.5	3.0052	0.0447595	0.271659	1	Up
A0A3Q7I6B9	Cysteine synthase, org=Solanum lycopersicum	101244415	Solanum lycopersicum	EQNPNIKLYGVEPVESAILSGGK	_EQNPNIK[GlyGly (K)]LYGVEPVESAILSGGK_	198	(K204)	1.1.1.1.1.1.1.1	421.3	604.335	256.996	332.558	218.817	308.597	103.433	134.913	357.973	227.611	261.382	37.1	48.1	24	2.10926	0.0450073	0.272342	1	Up
A0A3Q7HX95	Fructose-bisphosphate aldolase, org=Solanum lycopersicum	101266063	Solanum lycopersicum	ALQQSTLKAWGGKEENVQK	_ALQQSTLK[GlyGly (K)]AWGGKEENVQK_	299	(K306)	2.2.2.2.2.2.2.2	684.334	779.864	866.755	705.139	488.468	250.581	588.596	242.911	454.59	424.09	355.821	10.9	44.2	12.3	1.93313	0.045143	0.272754	1	Up
A0A3Q7FGC4;A0A3Q7IM27	Chaperone DnaJ C-terminal domain-containing protein, org=Solanum lycopersicum		Solanum lycopersicum	NLTIPINNVIQPNYEHIVPGEGMPLPKDPSK	_NLTIPINNVIQPNYEHIVPGEGMPLPK[GlyGly (K)]DPSK_	202;202	(K228);(K228)	1.1.1.-.1.1.1.1	135.915	208.71	112.152	224.219	80.0252	102.607	104.306	103.671	7.07941	2.15806	2.3165	32.1	12.1	72.6	1.74342	0.0455888	0.273726	1	Up
A0A3Q7FWM7	AAA+ ATPase domain-containing protein, org=Solanum lycopersicum	101268371	Solanum lycopersicum	FVVGLGDKVSPTDIEEGMR	_FVVGLGDK[GlyGly (K)]VSPTDIEEGMR_	116	(K123)	1.1.1.1.1.1.1.-	170.193	208.373	147.946	236.322	135.492	38.5677	80.041	103.469	161.87	82.9891	129.851	20.6	45.6	31.8	2.13339	0.0459765	0.274529	1	Up
A0A3Q7GMH0	E1 ubiquitin-activating enzyme, org=Solanum lycopersicum		Solanum lycopersicum	VLDGSHKLEDYR	_VLDGSHK[GlyGly (K)]LEDYR_	954	(K960)	2.2.2.1.2.2.2.2	67.098	76.6443	119.957	84.4353	74.59	55.2272	46.358	54.1702	129.599	82.8548	125.91	26.5	20.8	23	1.51136	0.0459793	0.274529	1	Up
A0A3Q7GDG7	Glyceraldehyde-3-phosphate dehydrogenase, org=Solanum lycopersicum	101258368	Solanum lycopersicum	FGIVEGLMTTVHAMTATQKTVDGPSMK	_FGIVEGLMTTVHAMTATQK[GlyGly (K)]TVDGPSMK_	172	(K190)	-.1.1.1.-.-.1.-	97.6807	116.186	70.3184	129.788	1.15061	2.18874	64.6392	6.61576	22.4814	4.73458	6.23072	24.9	165	88.3	5.54965	0.0461543	0.274858	0.75	Up
A0A3Q7H4U8	60S acidic ribosomal protein P3, org=Solanum lycopersicum		Solanum lycopersicum	GVFTFVCKGSGDEWSAK	_GVFTFVC[Carbamidomethyl (C)]K[GlyGly (K)]GSGDEWSAK_	2	(C8,K9)	1.1.1.1.1.1.1.-	88.7542	85.1502	57.1843	112.72	78.6895	14.5301	16.1662	19.9258	80.4067	100.464	60.6078	26.5	95.9	24.8	2.65876	0.046318	0.275256	1	Up
P17786	Elongation factor 1-alpha, org=Solanum lycopersicum		Solanum lycopersicum	LPLQDVYKIGGIGTVPVGR	_LPLQDVYK[GlyGly (K)]IGGIGTVPVGR_	236	(K243)	1.1.1.1.1.1.1.1	852.976	839.62	499.283	613.732	624.624	295.077	356.675	217.786	570.847	642.079	528.509	24.8	47.3	9.89	1.87772	0.0465245	0.276193	1	Up
A0A3Q7I6K7	Uncharacterized protein, org=Solanum lycopersicum	101256605	Solanum lycopersicum	IQELEEQISTLEKK	_IQELEEQISTLEK[GlyGly (K)]K_	647	(K659)	1.1.1.1.1.1.1.-	68.668	68.3462	99.068	81.8569	69.0252	34.6647	21.1623	37.1504	48.532	97.3457	51.9688	18.2	50.1	41.3	1.96255	0.0465967	0.276345	1	Up
A0A3Q7H3B3	Filament-like plant protein 4, org=Solanum lycopersicum		Solanum lycopersicum	EAKAIQGTAPDGSGINEK	_EAK[GlyGly (K)]AIQGTAPDGSGINEK_	691	(K693)	-.-.1.1.1.-.1.1	70.3512	110.207	86.8937	77.3331	62.5673	27.3416	14.9543	43.1159	158.524	82.2471	97.5956	20.2	55.6	35.8	2.32996	0.0467037	0.276623	0.75	Up
A0A3Q7ELN1	Uncharacterized protein, org=Solanum lycopersicum	101260869	Solanum lycopersicum	VSSTKFEKLPR	_VSSTK[GlyGly (K)]FEKLPR_	197	(K201)	1.1.1.1.1.1.1.1	90.3198	109.757	237.043	206.87	60.588	41.3574	96.1947	91.4054	99.8045	50.7065	106.817	44.7	35.9	35.6	2.22414	0.0468199	0.276885	1	Up
A0A3Q7G6Z5	protein-serine/threonine phosphatase, org=Solanum lycopersicum	101256968	Solanum lycopersicum	GQQKDAGSTASTAVLLGDR	_GQQK[GlyGly (K)]DAGSTASTAVLLGDR_	191	(K194)	-.1.1.1.1.-.-.-	43.9503	19.6791	27.7337	36.0709	24.5664	1.40512	1.60794	3.86302	45.575	97.2332	85.9767	32.9	142	35.6	4.05293	0.0469851	0.277435	0.75	Up
A0A3Q7JIX8	Kinesin motor domain-containing protein, org=Solanum lycopersicum		Solanum lycopersicum	SALESVDAKR	_SALESVDAK[GlyGly (K)]R_	1034	(K1042)	2.2.2.2.2.2.2.2	489.487	479.264	373.231	484.808	194.585	334.076	223.34	390.15	363.718	330.487	279.994	12.2	32.3	13	1.59943	0.0473523	0.278418	1	Up
A0A3Q7G4G7	Vacuolar protein sorting-associated protein 28 homolog, org=Solanum lycopersicum	101255562	Solanum lycopersicum	LIAQFKTLSSTLR	_LIAQFK[GlyGly (K)]TLSSTLR_	52	(K57)	1.1.1.1.1.1.1.1	176.5	119.062	190.89	129.298	114.607	53.687	81.0741	113.878	141.961	107.647	149.563	22.8	32.2	16.8	1.69513	0.0476743	0.279346	1	Up
A0A3Q7EZE4	Uncharacterized protein, org=Solanum lycopersicum	104647762	Solanum lycopersicum	ADSNYVDREKQK	_[Acetyl (Protein N-term)]ADSNYVDREK[GlyGly (K)]QK_	2	(K11)	2.2.2.2.2.2.2.2	16951.7	20942.9	33539.7	25361.9	14216.4	13067.2	20334	12912.5	18177.4	17957.9	16715.2	29.4	23.2	4.48	1.59914	0.048007	0.279988	1	Up
A0A3Q7IYL7	RIN4 pathogenic type III effector avirulence factor Avr cleavage site domain-containing protein, org=Solanum lycopersicum	101248708	Solanum lycopersicum	NLAPPPEVAPQSKPK	_NLAPPPEVAPQSK[GlyGly (K)]PK_	51	(K63)	1.1.1.1.1.1.1.1	381.338	311.436	336.245	275.945	134.045	230.249	271.968	125.914	176.821	249.42	300.27	13.6	37.8	25.6	1.71216	0.0494136	0.283385	1	Up
A0A3Q7EI59	Glutamine synthetase, org=Solanum lycopersicum	543998	Solanum lycopersicum	HKAAQIFSDPK	_HK[GlyGly (K)]AAQIFSDPK_	168	(K169)	1.1.1.-.-.1.-.-	20.3821	9.65854	32.919	39.2937	3.97455	18.3177	1.22031	3.4907	24.6291	11.4938	5.42306	51.6	116	70.9	3.78671	0.0496977	0.283716	0.75	Up
A0A3Q7HG29	Multifunctional fusion protein, org=Solanum lycopersicum		Solanum lycopersicum	ALNDQHVLLEGTLLKPNMVTPGSDSPK	_ALNDQHVLLEGTLLK[GlyGly (K)]PNM[Oxidation (M)]VTPGSDSPK_	690	(K704,M707)	-.-.-.-.1.1.1.-	4.36912	2.57926	4.43578	4.17063	58.7976	96.6194	61.4124	110.841	99.7207	93.1259	122.328	22.6	31.6	14.6	-21.0656	8.58935e-06	0.00372119	0.75	Down
A0A3Q7G4W7	inositol-3-phosphate synthase, org=Solanum lycopersicum	544226	Solanum lycopersicum	EQIDQIIKDIR	_EQIDQIIK[GlyGly (K)]DIR_	204	(K211)	1.1.1.1.1.2.2.2	515.704	481.601	404.758	518.471	1271.11	1658.35	1685.55	1466.49	1128.37	1094.01	1218.23	11	12.7	5.59	-3.16657	1.32068e-05	0.00397152	1	Down
A9QNE7	Abscisic acid 8'-hydroxylase CYP707A1, org=Solanum lycopersicum	CYP707A1	Solanum lycopersicum	KLVQAPLNPESIR	_K[GlyGly (K)]LVQAPLNPESIR_	135	(K135)	-.-.-.-.1.1.1.1	1.29267	3.21465	1.89207	2.78531	121.648	68.8394	74.1416	68.0483	93.5076	130.983	81.0939	37.7	31	25.5	-36.2208	1.81876e-05	0.00463862	1	Down
A0A3Q7GI40	Bidirectional sugar transporter SWEET, org=Solanum lycopersicum	101255592	Solanum lycopersicum	NAKPAIDLEK	_NAK[GlyGly (K)]PAIDLEK_	216	(K218)	1.-.2.2.2.2.2.2	103.783	135.933	116.503	77.5917	1388.01	840.609	761.106	1102.42	592.645	498.434	504.076	22.5	27.7	9.94	-9.43302	1.91779e-05	0.00468634	1	Down
Q5NE20	Carbonic anhydrase, org=Solanum lycopersicum	ca2	Solanum lycopersicum	KTLALKGGYYDFVK	_KTLALK[GlyGly (K)]GGYYDFVK_	290	(K295)	-.2.1.1.2.2.1.2	92.2984	71.5506	50.44	54.0788	643.425	924.294	445.858	655.119	858.061	867.101	771.224	28.6	29.4	6.36	-9.94417	3.01234e-05	0.00568616	1	Down
Q5NE20	Carbonic anhydrase, org=Solanum lycopersicum	ca2	Solanum lycopersicum	SADGGKAFDPVEHMK	_SADGGK[GlyGly (K)]AFDPVEHMK_	104	(K109)	1.2.2.1.2.2.2.2	227.655	258.053	227.217	326.83	1202.52	1305.09	871.216	1354.88	1721.06	930.75	672.637	18	18.4	49.3	-4.5527	3.14438e-05	0.00576181	1	Down
A0A3Q7EAK6	Aldehyde dehydrogenase, org=Solanum lycopersicum	101267634	Solanum lycopersicum	IIPNYLDNKAIK	_IIPNYLDNK[GlyGly (K)]AIK_	172	(K180)	-.-.1.-.1.1.1.1	3.38454	1.58438	4.80527	1.90925	294.324	151.19	86.0773	285.762	172.604	87.7391	216.466	50.7	50.2	41.2	-69.9585	4.03793e-05	0.00634552	1	Down
A0A3Q7FLL6	Uncharacterized protein, org=Solanum lycopersicum		Solanum lycopersicum	ASLDHGFQPISVVSASESKA	_ASLDHGFQPISVVSASESK[GlyGly (K)]A_	355	(K373)	-.-.-.-.1.1.1.-	2.26803	2.4145	1.3381	3.21067	76.8273	86.8335	58.3721	71.55	61.8921	55.3584	29.6817	33.3	16.1	34.8	-31.803	4.50044e-05	0.00656312	0.75	Down
A0A3Q7H3F1	Calmodulin-binding protein, org=Solanum lycopersicum		Solanum lycopersicum	LNKAGIFTVEDFLR	_LNK[GlyGly (K)]AGIFTVEDFLR_	283	(K285)	-.-.1.-.1.1.-.1	1.75946	3.86283	1.02884	1.31776	138.602	272.927	243.161	249.018	190.883	130.025	351.662	64.4	26.4	51.1	-113.405	4.66868e-05	0.00669649	0.75	Down
Q5NE21	Carbonic anhydrase, org=Solanum lycopersicum	ca1	Solanum lycopersicum	LLSEKNELEDTAAAK	_LLSEK[GlyGly (K)]NELEDTAAAK_	28	(K32)	1.1.2.1.2.2.2.2	138.779	162.393	229.931	130.156	905.921	1091.26	722.496	1273.26	866.285	810.066	761.103	27.3	23.8	6.48	-6.03837	5.19232e-05	0.00676173	1	Down
Q5NE20	Carbonic anhydrase, org=Solanum lycopersicum	ca2	Solanum lycopersicum	ESYDQAIAALEKLLSEK	_ESYDQAIAALEK[GlyGly (K)]LLSEK_	68	(K79)	1.1.1.1.1.1.1.1	41.0308	53.4802	53.708	43.0498	338.027	305.635	200.513	251.697	306.489	329.106	292.712	14.1	22.1	5.94	-5.72949	5.23844e-05	0.00676173	1	Down
A0A3Q7ISV7	ACT domain-containing protein ACR, org=Solanum lycopersicum	101258588	Solanum lycopersicum	TLKDYNIQISYGR	_TLK[GlyGly (K)]DYNIQISYGR_	264	(K266)	-.-.1.-.1.-.1.1	3.16561	2.09632	1.06316	1.19007	46.4387	95.7083	33.7035	68.7222	66.773	65.254	37.9846	51.8	44.5	28.6	-32.5439	5.40242e-05	0.00683369	0.75	Down
K4DFV3	Plasmamembrane intrinsic protein 13, org=Solanum lycopersicum	101264708	Solanum lycopersicum	AENKEEDVNLGANK	_[Acetyl (Protein N-term)]AENK[GlyGly (K)]EEDVNLGANK_	2	(K5)	1.2.2.2.2.2.2.2	472.663	455.61	481.649	480.471	1150.89	1295.05	1427.51	1291.08	1111.26	1073.8	1565.1	2.54	8.75	21.9	-2.73199	7.1503e-05	0.00767935	1	Down
K4DFV3	Plasmamembrane intrinsic protein 13, org=Solanum lycopersicum	101264708	Solanum lycopersicum	AENKEEDVNLGANKYR	_[Acetyl (Protein N-term)]AENK[GlyGly (K)]EEDVNLGANKYR_	2	(K5)	1.1.1.1.1.1.1.1	439.565	447.138	552.536	589.792	1601.37	1973.87	1640.21	2477.14	1662.22	1761.12	2146.29	14.9	21.1	13.8	-3.79126	7.29581e-05	0.00773558	1	Down
A0A3Q7EXK0	Glyceraldehyde-3-phosphate dehydrogenase, org=Solanum lycopersicum	101253541	Solanum lycopersicum	AAALNIVPTSTGAAKAVALVLPSLK	_AAALNIVPTSTGAAK[GlyGly (K)]AVALVLPSLK_	274	(K288)	-.-.-.-.1.1.1.1	2.71795	3.82626	0.922193	1.45298	194.277	114.555	54.8721	135.05	221.889	63.2541	79.8969	58.5	46.1	71.6	-55.918	7.70317e-05	0.00799736	1	Down
Q5NE20	Carbonic anhydrase, org=Solanum lycopersicum	ca2	Solanum lycopersicum	VDQITAELKSADGGK	_VDQITAELK[GlyGly (K)]SADGGK_	95	(K103)	2.2.2.2.2.2.2.2	1273.18	874.949	862.341	910.175	4437.89	5515.33	3365.52	5721.68	5036.24	6057.21	4953.21	20	22.8	11.5	-4.85645	7.75266e-05	0.00801059	1	Down
A0A3Q7EJ96	Dynamin-related protein 1E, org=Solanum lycopersicum		Solanum lycopersicum	QSLLNYFYTQIGKK	_QSLLNYFYTQIGK[GlyGly (K)]K_	509	(K521)	-.-.-.-.1.-.1.1	1.42256	2.79443	0.780948	1.29631	30.3835	32.1702	69.338	24.3204	40.476	17.1262	19.4756	54.6	52.4	50	-24.8182	9.76551e-05	0.00894332	0.75	Down
A0A3Q7IAT1	Plasma membrane-associated cation-binding protein 1, org=Solanum lycopersicum	101260974	Solanum lycopersicum	EEYSKEFEEK	_EEYSK[GlyGly (K)]EFEEK_	38	(K42)	2.2.2.2.2.2.2.2	956.158	978.075	925.547	785.308	1550.17	2000.18	1875.94	1948.13	1712.57	1764.62	1706.85	9.51	11	1.84	-2.02311	0.000103019	0.00913018	1	Down
Q5NE21	Carbonic anhydrase, org=Solanum lycopersicum	ca1	Solanum lycopersicum	QLTAELEGADGKKSDPDEK	_QLTAELEGADGK[GlyGly (K)]KSDPDEK_	45	(K56)	2.2.2.2.2.2.2.2	439.749	420.991	259.474	284.813	1605.01	2504.39	1442.43	2345.86	2353.76	1905.52	2036.18	26.3	26.8	11	-5.62103	0.000105284	0.00921201	1	Down
Q5NE21	Carbonic anhydrase, org=Solanum lycopersicum	ca1	Solanum lycopersicum	QLTAELEGADGKKSDPDEK	_QLTAELEGADGKK[GlyGly (K)]SDPDEK_	45	(K57)	2.2.2.2.2.2.2.2	439.735	430.032	259.508	286.571	1631.01	2533.47	1453.6	2421.91	2400.03	1979	2118.29	26.6	27.2	9.9	-5.67858	0.000112714	0.00953068	1	Down
A0A3Q7I0X4	Chlorophyll a-b binding protein, chloroplastic, org=Solanum lycopersicum	101249002	Solanum lycopersicum	LYPGGSFFDPLGLAADPEKK	_LYPGGSFFDPLGLAADPEK[GlyGly (K)]K_	210	(K228)	1.1.1.1.1.1.1.1	256.26	259.194	211.168	154.19	759.319	1012.81	747.908	1100.38	877.493	864.832	994.993	22.3	19.7	7.87	-4.11032	0.000126024	0.0101209	1	Down
Q5NE21	Carbonic anhydrase, org=Solanum lycopersicum	ca1	Solanum lycopersicum	QLTAELEGADGKK	_QLTAELEGADGK[GlyGly (K)]K_	45	(K56)	1.2.1.1.2.2.1.2	262.788	271.96	170.903	204.232	1033.04	865.978	796.359	1431.94	1075.13	1225.92	1116.42	21.2	27.6	6.84	-4.53609	0.000135486	0.0105091	1	Down
Q5NE20	Carbonic anhydrase, org=Solanum lycopersicum	ca2	Solanum lycopersicum	TEKYDTNPALYGELAKGQSPK	_TEKYDTNPALYGELAK[GlyGly (K)]GQSPK_	126	(K141)	1.1.-.-.1.1.1.1	50.6879	26.5453	46.3431	37.1727	200.712	278.269	157.507	191.564	168.851	250.808	230.195	26.6	24.6	19.7	-5.1512	0.000142758	0.0108258	1	Down
A0A3Q7FPH8	DC-UbP/UBTD2 N-terminal domain-containing protein, org=Solanum lycopersicum	101257726	Solanum lycopersicum	EEFWDTAPHYGGKKEIWDALR	_EEFWDTAPHYGGK[GlyGly (K)]KEIWDALR_	40	(K52)	-.-.-.1.1.1.-.1	6.98715	5.96349	2.82758	3.80015	59.8179	51.1738	55.8669	142.021	145.419	70.269	90.1008	39.1	56.1	38.2	-15.7766	0.000144283	0.0109035	0.75	Down
A0A3Q7HXN2	DOG1 domain-containing protein, org=Solanum lycopersicum		Solanum lycopersicum	TKTADSVVGILNPLQSLK	_TK[GlyGly (K)]TADSVVGILNPLQSLK_	125	(K126)	-.-.1.-.1.1.1.-	5.54871	1.76361	2.79772	1.09503	161.895	207.296	114.775	291.946	129.128	78.2257	21.2377	70	38.9	70.8	-69.2465	0.000147107	0.0110003	0.75	Down
H9BYP6	Sucrose-phosphate synthase, org=Solanum lycopersicum	101055573	Solanum lycopersicum	ANFNPTKYFVEEVVTGVDETDLHR	_ANFNPTK[GlyGly (K)]YFVEEVVTGVDETDLHR_	42	(K48)	-.-.-.1.1.1.-.1	2.17694	2.76334	2.39141	6.4346	60.7136	40.974	39.531	77.9415	34.7349	44.5281	82.7076	58.4	33.2	46.9	-15.9201	0.000176026	0.0119555	0.75	Down
Q5NE21	Carbonic anhydrase, org=Solanum lycopersicum	ca1	Solanum lycopersicum	LLSEKNELEDTAAAKIR	_LLSEKNELEDTAAAK[GlyGly (K)]IR_	28	(K42)	1.1.1.1.2.2.2.2	154.656	86.7639	84.2559	131.303	596.33	608.358	384.85	747.918	617.871	877.235	646.825	30.2	25.6	19.9	-5.11502	0.000216318	0.0132291	1	Down
E9NMH3;K4B428	Aquaporin;Plasmamembrane intrinsic protein 28, org=Solanum lycopersicum	;PIP2;8	Solanum lycopersicum	SKEVIEEGQVQQHGK	_[Acetyl (Protein N-term)]SK[GlyGly (K)]EVIEEGQVQQHGK_	2;2	(K3);(K3)	2.1.2.2.2.2.2.2	1574.67	1627.29	2037.5	1821.79	5134.45	5915	5252.75	8102.19	6170.72	5642.76	6915.13	11.9	22.6	10.2	-3.4561	0.000219414	0.0133197	1	Down
Q5NE20	Carbonic anhydrase, org=Solanum lycopersicum	ca2	Solanum lycopersicum	YDTNPALYGELAKGQSPK	_YDTNPALYGELAK[GlyGly (K)]GQSPK_	129	(K141)	1.1.1.1.1.1.1.1	151.635	71.7888	102.459	72.1417	775.738	1053.35	437.102	902.746	721.342	932.594	760.206	37.8	33.1	14	-7.96167	0.000220164	0.0133334	1	Down
A0A3Q7EPH8	Uncharacterized protein, org=Solanum lycopersicum	101267652	Solanum lycopersicum	DTEQIAENGSSKEVTIPTIEGNEAAEVEKK	_DTEQIAENGSSK[GlyGly (K)]EVTIPTIEGNEAAEVEKK_	625	(K636)	1.1.1.1.1.1.1.1	75.4292	61.1883	53.5423	75.1521	249.066	188.491	188.823	151.583	108.447	160.474	101.598	16.3	20.8	26.1	-2.93225	0.000224569	0.0135437	1	Down
A0A3Q7FE49	Nodulin-like domain-containing protein, org=Solanum lycopersicum	101267176	Solanum lycopersicum	IAQLQAKLAQAAAEGAVR	_IAQLQAK[GlyGly (K)]LAQAAAEGAVR_	321	(K327)	-.-.-.-.1.1.1.1	3.85678	3.19007	2.50344	6.63344	222.578	134.698	51.1747	177.391	4.00974	4.66582	1.37306	44.8	49.8	52	-36.1994	0.000230191	0.0137874	1	Down
A0A3Q7FXN7	RRM domain-containing protein, org=Solanum lycopersicum		Solanum lycopersicum	TKNLPWQNGLLEDSLR	_TK[GlyGly (K)]NLPWQNGLLEDSLR_	37	(K38)	-.-.1.-.1.-.1.1	1.38305	1.81014	3.37161	1.4217	34.0733	27.3656	33.0364	23.4022	94.1652	67.2375	54.0473	46.9	17	28.5	-14.7596	0.000241274	0.0140947	0.75	Down
Q5NE20	Carbonic anhydrase, org=Solanum lycopersicum	ca2	Solanum lycopersicum	SADGGKAFDPVEHMK	_SADGGK[GlyGly (K)]AFDPVEHM[Oxidation (M)]K_	104	(K109,M117)	2.2.2.2.2.2.2.2	233.333	258.367	207.626	179.174	1432.95	2250.53	1106.38	2077.68	2371.15	2352.9	2506.76	15.5	31.3	3.49	-7.81734	0.000259906	0.0144711	1	Down
A0A3Q7EPH8	Uncharacterized protein, org=Solanum lycopersicum	101267652	Solanum lycopersicum	VEKSVATEELAEPEAK	_VEK[GlyGly (K)]SVATEELAEPEAK_	590	(K592)	1.1.1.1.1.1.1.1	75.0299	77.5061	86.7003	98.3711	192.99	205.723	271.699	180.929	109.933	182.115	145.24	12.5	19	24.8	-2.52169	0.000280693	0.0149912	1	Down
A0A3Q7ILI4	Actin, org=Solanum lycopersicum	101263261	Solanum lycopersicum	LSYIALDYEQEIETAKTSSSVEK	_LSYIALDYEQEIETAK[GlyGly (K)]TSSSVEK_	218	(K233)	1.1.1.1.1.1.1.1	114	92.8683	119.037	106.039	288.177	196.41	241.421	248.932	176.502	196.271	300.576	10.6	15.4	29.7	-2.25709	0.000281301	0.0149912	1	Down
A0A3Q7JYC4	Uncharacterized protein, org=Solanum lycopersicum	101247117	Solanum lycopersicum	ISSSKSPEEVEEVNNSSISK	_ISSSK[GlyGly (K)]SPEEVEEVNNSSISK_	170	(K174)	-.-.-.-.1.1.-.1	2.10129	3.00164	3.12574	3.4294	35.6503	16.7307	43.1135	35.4967	14.0664	27.7681	54.5874	19.6	34.4	64.1	-11.2361	0.000302531	0.0154158	0.75	Down
Q5NE21	Carbonic anhydrase, org=Solanum lycopersicum	ca1	Solanum lycopersicum	YEKNPELFGQLAK	_YEK[GlyGly (K)]NPELFGQLAK_	76	(K78)	1.1.-.-.1.1.1.1	23.499	29.5128	15.7852	36.4942	321.262	337.337	125.548	303.441	305.745	310.634	322.06	33.5	36.2	2.68	-10.3293	0.000322388	0.0157066	1	Down
A0A3Q7H2S1;K4LP77	Uncharacterized protein;AGO4B, org=Solanum lycopersicum		Solanum lycopersicum	MQILSNALKINNYDAEPLLR	_M[Oxidation (M)]QILSNALK[GlyGly (K)]INNYDAEPLLR_	425;425	(M425,K433);(M425,K433)	1.-.1.-.1.1.1.1	71.5672	67.3268	53.7407	49.6504	142.146	144.287	135.552	205.07	82.309	182.231	203.975	17.4	20.7	41.5	-2.58809	0.000342328	0.0162185	1	Down
A3EX92	non-specific serine/threonine protein kinase, org=Solanum lycopersicum	PHOT1	Solanum lycopersicum	AIQKILESGEPIGLK	_AIQK[GlyGly (K)]ILESGEPIGLK_	670	(K673)	1.1.1.1.1.1.1.1	64.6943	101.956	60.6168	78.8004	273.58	200.488	191.644	281.969	247.954	241.501	238.085	24.4	20	2.07	-3.09631	0.000356794	0.0165743	1	Down
A0A3Q7GAC5	MPN domain-containing protein, org=Solanum lycopersicum	101259629	Solanum lycopersicum	AVQQEDELTPEKLAIANVGR	_AVQQEDELTPEK[GlyGly (K)]LAIANVGR_	261	(K272)	1.1.1.1.1.1.1.1	294.659	363.11	289.776	365.809	760.439	592.951	600.703	574.06	636.985	617.201	481.212	12.7	13.7	14.7	-1.92496	0.000361193	0.0166618	1	Down
E9NMH3;K4B428	Aquaporin;Plasmamembrane intrinsic protein 28, org=Solanum lycopersicum	;PIP2;8	Solanum lycopersicum	EVIEEGQVQQHGKDYVDPPPAPLLDFAELK	_EVIEEGQVQQHGK[GlyGly (K)]DYVDPPPAPLLDFAELK_	4;4	(K16);(K16)	1.1.1.1.1.1.1.1	61.2626	49.9289	88.8596	68.5618	311.504	409.745	196.478	267.905	208.519	142.103	255.319	24.4	30.1	28.2	-4.41391	0.000361246	0.0166618	1	Down
Q5NE21	Carbonic anhydrase, org=Solanum lycopersicum	ca1	Solanum lycopersicum	YEKNPELFGQLAKGQSPK	_YEKNPELFGQLAK[GlyGly (K)]GQSPK_	76	(K88)	1.1.1.1.1.1.1.1	51.0145	62.5835	83.0578	44.6315	206.936	307.069	180.431	340.016	214.799	234.625	150.298	28	29.7	22.1	-4.28722	0.000413723	0.0177036	1	Down
A0A3Q7JTQ0	Calcineurin B-like protein, org=Solanum lycopersicum	101249611	Solanum lycopersicum	NMTLQYLKDITTTFPSFVFHSR	_NM[Oxidation (M)]TLQYLK[GlyGly (K)]DITTTFPSFVFHSR_	199	(M200,K206)	1.1.1.1.1.1.1.1	42.5327	79.9346	65.3664	42.9899	234.501	208.674	180.279	323.098	130.083	250.902	142.77	31.6	26.1	38	-4.10076	0.00048687	0.0193347	1	Down
A0A3Q7EX00	Enoyl reductase (ER) domain-containing protein, org=Solanum lycopersicum	101245999	Solanum lycopersicum	HNLGADDFIISTNPKQMMEK	_HNLGADDFIISTNPK[GlyGly (K)]QM[Oxidation (M)]M[Oxidation (M)]EK_	225	(K239,M241,M242)	-.-.-.-.1.1.1.1	1.78751	5.06336	1.09017	6.66386	189.917	129.342	59.821	249.455	106.713	244.054	217.158	72.6	51.8	38.4	-43.0359	0.000491499	0.019368	1	Down
Q2QJT5	ASR4, org=Solanum lycopersicum	Asr4	Solanum lycopersicum	TSYGDDTYDEKTNTYGDENKYGEK	_TSYGDDTYDEKTNTYGDENK[GlyGly (K)]YGEK_	77	(K96)	1.1.1.1.1.1.1.1	12.5548	14.4148	10.0614	15.3047	63.6069	53.2066	121.351	72.0512	49.8933	68.0174	89.2626	17.7	38.9	28.5	-5.92742	0.000534367	0.0203566	1	Down
A3EX92	non-specific serine/threonine protein kinase, org=Solanum lycopersicum	PHOT1	Solanum lycopersicum	DLKFPGSIQSSLHAK	_DLK[GlyGly (K)]FPGSIQSSLHAK_	929	(K931)	1.1.1.-.2.2.1.2	54.3333	20.36	38.5071	27.1597	275.965	298.664	168.572	220.909	230.75	264.988	179.597	42.3	24.2	19.1	-6.86884	0.000549716	0.0207225	1	Down
A0A3Q7G4W7	inositol-3-phosphate synthase, org=Solanum lycopersicum	544226	Solanum lycopersicum	AEGEGKFHSFHPVATILSYLTK	_AEGEGK[GlyGly (K)]FHSFHPVATILSYLTK_	447	(K452)	2.-.1.2.-.2.-.2	232.532	200.541	113.982	238.702	1072.69	1484.59	1118.04	1132.1	1441.27	1090.18	1488.78	29.3	15.8	16.2	-6.1182	0.000550808	0.0207225	0.75	Down
Q5NE20	Carbonic anhydrase, org=Solanum lycopersicum	ca2	Solanum lycopersicum	LLSEKAELGPVAAAR	_LLSEK[GlyGly (K)]AELGPVAAAR_	80	(K84)	1.1.1.1.2.1.2.1	300.52	107.823	194.278	200.068	1276.33	1474.36	926.416	1674.11	1404.34	1524.27	1456.15	39.3	23.8	4.12	-6.66662	0.000570249	0.0211979	1	Down
A0A3Q7H3C5	NADP-dependent glyceraldehyde-3-phosphate dehydrogenase, org=Solanum lycopersicum	101262732	Solanum lycopersicum	SASGKSVAIINPTTR	_SASGK[GlyGly (K)]SVAIINPTTR_	27	(K31)	2.2.2.2.2.2.1.2	1954.51	2549.32	2841.31	2734.38	7062.17	4489.7	6282.63	6048.81	3929.06	4196.4	5044.77	15.7	18.1	13.3	-2.36949	0.00057226	0.0212401	1	Down
A0A3Q7F1Z4	DUF4283 domain-containing protein, org=Solanum lycopersicum		Solanum lycopersicum	SLELLKEINMPNGLLPLEDIVEVGR	_SLELLK[GlyGly (K)]EINM[Oxidation (M)]PNGLLPLEDIVEVGR_	25	(K30,M34)	1.1.1.1.1.1.1.1	678.085	713.25	474.675	627.979	1584.6	1769.26	1134.42	1447.53	935.938	1109.43	1252.74	16.9	18	14.4	-2.38004	0.000583708	0.021408	1	Down
A0A3Q7G683;E5D5L1	CG-1 domain-containing protein;Calmodulin-binding protein, org=Solanum lycopersicum		Solanum lycopersicum	GFKPEAPTEGSNMQDQPVQEDDYDFLKEGR	_GFKPEAPTEGSNM[Oxidation (M)]QDQPVQEDDYDFLK[GlyGly (K)]EGR_	992;992	(M1004,K1018);(M1004,K1018)	-.-.-.-.1.1.-.1	2.66771	2.21813	2.79809	3.62731	44.8852	70.6093	55.6699	166.087	38.9493	46.7976	9.04051	20.8	65.9	63.1	-29.8156	0.000598731	0.0215583	0.75	Down
A0A3Q7FH53	Short-chain dehydrogenase TIC 32, chloroplastic, org=Solanum lycopersicum		Solanum lycopersicum	DAIVTEIPAAKVDTMELDLSSLASVKK	_DAIVTEIPAAKVDTM[Oxidation (M)]ELDLSSLASVK[GlyGly (K)]K_	71	(M85,K96)	1.1.1.1.1.1.1.1	102.358	153.381	186.984	127.016	379.392	541.574	326.96	540.23	361.123	336.961	393.854	25.5	24.7	7.84	-3.13855	0.000738292	0.0242713	1	Down
A0A3Q7FQU4	Protein kinase domain-containing protein, org=Solanum lycopersicum	101252371	Solanum lycopersicum	VIGIIGPIDQDLLVKGR	_VIGIIGPIDQDLLVK[GlyGly (K)]GR_	1070	(K1084)	-.-.1.-.1.-.1.1	5.59669	2.20974	1.00326	3.62257	74.798	93.9737	44.8886	106.484	239.958	144.947	109.29	63.5	33.5	41	-25.7511	0.000738648	0.0242713	0.75	Down
A0A3Q7IKH3	C2 domain-containing protein, org=Solanum lycopersicum		Solanum lycopersicum	VTAANKDEVLGR	_VTAANK[GlyGly (K)]DEVLGR_	273	(K278)	1.1.1.1.1.1.1.1	211.508	293.64	278.352	247.542	477.703	496.189	519.212	558.471	738.182	559.978	509.67	14.1	6.79	19.9	-1.98981	0.000759545	0.0247343	1	Down
A0A3Q7GXR3	non-specific serine/threonine protein kinase, org=Solanum lycopersicum		Solanum lycopersicum	KVNFQIVSAKEFK	_KVNFQIVSAK[GlyGly (K)]EFK_	369	(K378)	-.-.1.1.1.1.1.1	81.9307	80.6756	63.1127	48.099	218.398	202.221	183.762	357.708	80.4763	141.91	83.7673	23.5	33	33.9	-3.51361	0.000763084	0.0248128	1	Down
A0A3Q7GG77	REF/SRPP-like protein, org=Solanum lycopersicum	101268572	Solanum lycopersicum	FKGVPDEVLVFLDKK	_FK[GlyGly (K)]GVPDEVLVFLDKK_	68	(K69)	-.-.1.1.1.1.1.1	18.1008	20.7346	21.3595	16.0635	44.1113	36.0486	40.736	30.2113	6.56757	9.26063	17.6824	12.8	16	51.9	-1.98152	0.000793232	0.025155	1	Down
A0A3Q7G4W7	inositol-3-phosphate synthase, org=Solanum lycopersicum	544226	Solanum lycopersicum	YVPYVGDSKR	_YVPYVGDSK[GlyGly (K)]R_	388	(K396)	1.1.2.1.2.2.2.2	320.944	338.354	520.443	368.935	1040.53	1041.14	812.234	1500.39	974.649	833.299	1016.36	23.5	26.3	10.2	-2.83746	0.000868182	0.0266969	1	Down
A0A1S6KM54	UBC35 (Fragment), org=Solanum lycopersicum		Solanum lycopersicum	FTSEVWHPNVYSDGKVCISILHPPGDDPNGYELASER	_FTSEVWHPNVYSDGK[GlyGly (K)]VC[Carbamidomethyl (C)]ISILHPPGDDPNGYELASER_	77	(K91,C93)	1.1.1.1.1.1.1.1	282.215	183.317	237.562	171.445	698.51	585.671	491.058	451.004	433.573	294.971	443.426	23.4	19.8	21.2	-2.54562	0.000889014	0.0270888	1	Down
K4DFV3	Plasmamembrane intrinsic protein 13, org=Solanum lycopersicum	101264708	Solanum lycopersicum	AENKEEDVNLGANKYR	_[Acetyl (Protein N-term)]AENKEEDVNLGANK[GlyGly (K)]YR_	2	(K15)	1.1.1.1.1.1.1.1	2163.74	2425.5	2096.09	2804.13	4002.98	5288.1	5686.65	6392.77	5079.03	5295.27	5696.78	13.5	18.8	5.85	-2.25203	0.000928128	0.0278528	1	Down
A0A3Q7G465	Gfo/Idh/MocA-like oxidoreductase N-terminal domain-containing protein, org=Solanum lycopersicum	101260931	Solanum lycopersicum	HVLLEKPVALNVK	_HVLLEK[GlyGly (K)]PVALNVK_	97	(K102)	1.1.1.1.1.1.1.1	186.633	138.555	129.955	194.751	460.817	425.349	300.517	336.999	266.573	277.715	115.774	20.3	19.6	41.1	-2.34451	0.000994467	0.029044	1	Down
Q9FVN0	Ammonium transporter 1 member 3, org=Solanum lycopersicum	AMT1-3	Solanum lycopersicum	FDAFGNPVKMR	_FDAFGNPVK[GlyGly (K)]M[Oxidation (M)]R_	196	(K204,M205)	1.1.1.1.1.1.1.1	126.802	110.785	229.935	245.519	888.074	1139.14	1046.03	2883.14	713.505	1318.41	838.357	38.9	62.8	33.4	-8.35348	0.00105587	0.0300524	1	Down
K4D1F3	Plasmamembrane intrinsic protein 29, org=Solanum lycopersicum	100736527	Solanum lycopersicum	SKDVIEEGQAHHHGK	_[Acetyl (Protein N-term)]SK[GlyGly (K)]DVIEEGQAHHHGK_	2	(K3)	2.2.2.1.2.2.2.2	238.708	154.641	172.502	316.576	954.761	1038.54	774.777	1017.85	904.954	876.057	758.474	33.3	12.7	9.17	-4.29036	0.00107127	0.0302632	1	Down
A0A3Q7FVM6	Receptor kinase, org=Solanum lycopersicum	101268851	Solanum lycopersicum	SVDVAAFKHPETELSAEK	_SVDVAAFK[GlyGly (K)]HPETELSAEK_	299	(K306)	2.2.2.2.2.2.2.2	559.969	418.186	552.579	710.304	1741.49	1944.67	1847.7	1777.59	1353.33	1606.44	1267.14	21.3	4.9	12.5	-3.26253	0.00109387	0.030713	1	Down
A0A3Q7IQR1	Omega-hydroxypalmitate O-feruloyl transferase, org=Solanum lycopersicum	101249696	Solanum lycopersicum	IVDLVSQGGKR	_IVDLVSQGGK[GlyGly (K)]R_	352	(K361)	1.1.1.1.1.1.1.1	27.724	31.6906	21.207	33.4052	199.704	88.6914	105.39	169.428	146.636	152.646	99.4968	19	37.3	21.9	-4.9393	0.00119907	0.0326573	1	Down
A0A3Q7J2V7	Small ubiquitin-related modifier, org=Solanum lycopersicum	101253058	Solanum lycopersicum	SGVAGGEEDKKPAGDQSGHINLK	_[Acetyl (Protein N-term)]SGVAGGEEDK[GlyGly (K)]K[GlyGly (K)]PAGDQSGHINLK_	2	(K11,K12)	1.1.1.1.1.1.1.1	63.7222	68.4185	51.636	50.0641	95.633	118.576	111.029	92.1204	152.892	124.719	86.8995	15.4	12	27.3	-1.78479	0.00122624	0.0332517	1	Down
A0A3Q7JD22	Protein kinase domain-containing protein, org=Solanum lycopersicum		Solanum lycopersicum	GISNVSPVVEGGNNQAAPVKFSR	_GISNVSPVVEGGNNQAAPVK[GlyGly (K)]FSR_	387	(K406)	1.1.1.1.1.1.1.1	255.049	114.51	228.364	302.012	1402.45	1281.06	762.41	973.452	851.575	932.511	819.133	35.4	26.3	6.73	-4.91077	0.00124304	0.0335614	1	Down
A0A3Q7G4W7	inositol-3-phosphate synthase, org=Solanum lycopersicum	544226	Solanum lycopersicum	NTLIGGDDFKSGQTK	_NTLIGGDDFK[GlyGly (K)]SGQTK_	299	(K308)	2.1.2.2.2.1.2.2	1227.69	927.768	1152.33	1316.19	2023.22	2376.6	2222.93	3216.32	2227.28	2431.3	2141.73	14.4	21.3	6.56	-2.12783	0.00130161	0.0346251	1	Down
A0A3Q7F885	galactinol--sucrose galactosyltransferase, org=Solanum lycopersicum		Solanum lycopersicum	LVLVKPK	_LVLVK[GlyGly (K)]PK_	678	(K682)	1.-.1.-.1.1.1.1	11.3535	13.6721	15.0239	13.4774	613.891	154.028	425.776	274.225	157.81	145.096	218.038	11.3	54.1	22.4	-27.4239	0.00131509	0.0347324	1	Down
A0A3Q7IRF9	Enoyl reductase (ER) domain-containing protein, org=Solanum lycopersicum		Solanum lycopersicum	YPVVPGHEIVGVVTEVGNKVGK	_YPVVPGHEIVGVVTEVGNK[GlyGly (K)]VGK_	690	(K708)	1.1.1.1.1.1.1.1	110.049	89.3352	128.904	92.9461	597.956	324.749	405.439	281.562	449.921	185.334	464.44	17.2	34.8	42.9	-3.82141	0.001348	0.0352598	1	Down
A0A3Q7ELF6	RRM domain-containing protein, org=Solanum lycopersicum		Solanum lycopersicum	KNFAFVQYESVDDASR	_K[GlyGly (K)]NFAFVQYESVDDASR_	128	(K128)	1.1.1.1.1.1.1.1	65.1251	65.8605	75.7995	57.8101	119.902	128.245	99.0618	148.775	167.516	125.376	97.1195	11.2	16.6	27.2	-1.8745	0.00143532	0.0367543	1	Down
E9NMH3;K4B428	Aquaporin;Plasmamembrane intrinsic protein 28, org=Solanum lycopersicum	;PIP2;8	Solanum lycopersicum	SKEVIEEGQVQQHGKDYVDPPPAPLLDFAELK	_[Acetyl (Protein N-term)]SK[GlyGly (K)]EVIEEGQVQQHGKDYVDPPPAPLLDFAELK_	2;2	(K3);(K3)	1.1.1.1.1.1.1.1	56.2866	25.5705	33.0248	21.9576	144.527	143.926	98.8322	213.753	154.066	103.303	134.481	45.1	31.6	19.6	-4.39228	0.00143787	0.0367543	1	Down
A0A3Q7INW1	Protein kinase domain-containing protein, org=Solanum lycopersicum	101250851	Solanum lycopersicum	SEIAVLTKVR	_SEIAVLTK[GlyGly (K)]VR_	629	(K636)	1.1.1.2.2.2.2.1	87.4349	43.4832	23.8368	98.0057	1107.34	466.348	670.7	446.184	660.702	935.499	578.324	55.9	45.6	25.8	-10.6448	0.00143801	0.0367543	1	Down
A0A3Q7I6N5	3-ketoacyl-CoA synthase, org=Solanum lycopersicum	101262858	Solanum lycopersicum	SKLAGIFTEENLAFQK	_SK[GlyGly (K)]LAGIFTEENLAFQK_	126	(K127)	-.-.1.1.1.1.1.1	18.6422	20.3239	19.7076	7.98579	105.639	78.4074	102.484	122.393	29.4869	84.8886	88.3982	35	17.7	48.9	-6.13451	0.00155186	0.038557	1	Down
A0A3Q7IAW2;A0A3Q7J3Y7	Uncharacterized protein, org=Solanum lycopersicum	101253324;101263286	Solanum lycopersicum	TAQNVEEAFIKTASTIYK	_TAQNVEEAFIK[GlyGly (K)]TASTIYK_	152;152	(K162);(K162)	-.-.-.-.1.1.1.1	4.83966	1.31152	1.09147	6.04636	108.227	29.9064	73.5526	69.4956	78.016	107.594	119.328	75.2	45.6	20.9	-21.159	0.00155686	0.038593	1	Down
A0A3Q7GI40	Bidirectional sugar transporter SWEET, org=Solanum lycopersicum	101255592	Solanum lycopersicum	NAKPAIDLEKK	_NAKPAIDLEK[GlyGly (K)]K_	216	(K225)	1.-.1.1.1.1.1.1	20.1585	33.8422	15.0651	63.4344	505.081	297.773	264.138	391.414	168.03	199.55	166.478	65.5	29.6	10.5	-11.0068	0.00156995	0.0387999	1	Down
A0A3Q7IAT1	Plasma membrane-associated cation-binding protein 1, org=Solanum lycopersicum	101260974	Solanum lycopersicum	EIVIESGEPNKEEAPATVVADVAPATKVEEAPK	_EIVIESGEPNKEEAPATVVADVAPATK[GlyGly (K)]VEEAPK_	167	(K193)	1.1.1.1.1.1.1.1	1037.82	815.842	785.699	666.557	1314.49	2081.62	1682.91	1678.02	1234.34	1417.61	1233.06	18.7	18.5	8.2	-2.04392	0.00158837	0.0389316	1	Down
A0A3Q7F885	galactinol--sucrose galactosyltransferase, org=Solanum lycopersicum		Solanum lycopersicum	KLVLVKPK	_KLVLVK[GlyGly (K)]PK_	677	(K682)	-.-.-.-.1.1.1.-	2.59247	1.40071	2.74935	2.16567	41.5898	11.7738	54.2481	34.0125	2.00315	1.71897	39.6259	27.1	50.4	151	-15.8982	0.00161626	0.0394158	0.75	Down
A0A3Q7F2B5	60S ribosomal protein L32, org=Solanum lycopersicum	101253152	Solanum lycopersicum	HYLPNGFKK	_HYLPNGFK[GlyGly (K)]K_	66	(K73)	-.1.1.1.1.1.-.1	1.67921	0.464939	1.0127	0.373527	8.26922	14.6043	10.7961	5.19789	3.68467	4.1452	12.1041	68.1	41	71.2	-11.0095	0.00164389	0.039851	0.75	Down
Q9XEX8	Remorin 1, org=Solanum lycopersicum	rem-1	Solanum lycopersicum	KVEIVDPAPAQEPVEAPKEVVADEK	_K[GlyGly (K)]VEIVDPAPAQEPVEAPK[GlyGly (K)]EVVADEK_	8	(K8,K25)	1.1.1.1.1.1.1.1	63.5579	74.7542	107.418	71.6434	184.247	238.987	210.267	136.985	60.788	107.056	78.1613	24.3	22.5	28.5	-2.4277	0.00168628	0.040534	1	Down
A0A3Q7G4W7	inositol-3-phosphate synthase, org=Solanum lycopersicum	544226	Solanum lycopersicum	VESPNVKYTESEIHSVYDYQTTELVHEEK	_VESPNVK[GlyGly (K)]YTESEIHSVYDYQTTELVHEEK_	8	(K14)	2.2.1.1.2.2.2.2	145.208	184.556	111.804	101.769	350.111	415.196	588.32	288.438	182.697	252.69	264.999	27.5	31.5	19	-3.02218	0.00169321	0.0406136	1	Down
A0A3Q7GQM4	Uncharacterized protein, org=Solanum lycopersicum	101248107	Solanum lycopersicum	QAESIPAVQSKPAQPEKLK	_QAESIPAVQSK[GlyGly (K)]PAQPEKLK_	208	(K218)	1.1.1.1.1.1.1.1	61.3879	37.0995	55.6177	51.9303	156.303	174.553	134.346	91.9457	89.2209	91.1656	121.93	20.1	25.5	18.2	-2.70413	0.00175598	0.0415485	1	Down
A0A3Q7G4W7	inositol-3-phosphate synthase, org=Solanum lycopersicum	544226	Solanum lycopersicum	DKVQQANYFGSLTQASTIR	_DK[GlyGly (K)]VQQANYFGSLTQASTIR_	94	(K95)	1.1.1.1.1.1.1.1	412.598	194.515	159.718	193.986	1151.99	1136.45	849.932	1359.67	950.229	934.083	1025.38	48.3	18.6	5.02	-4.68148	0.00183246	0.0427131	1	Down
A0A3Q7FXR7	Bet v I/Major latex protein domain-containing protein, org=Solanum lycopersicum	101266019	Solanum lycopersicum	DLEGHLHKI	_DLEGHLHK[GlyGly (K)]I_	139	(K146)	2.1.2.2.2.2.2.2	905.159	893.56	584.916	777.257	1370.81	1536.46	1486.69	2011.58	1446.39	1398.56	1537.57	18.8	17.6	4.83	-2.0265	0.00185089	0.0429289	1	Down
Q5NE20	Carbonic anhydrase, org=Solanum lycopersicum	ca2	Solanum lycopersicum	TEKYDTNPALYGELAK	_TEK[GlyGly (K)]YDTNPALYGELAK_	126	(K128)	-.-.-.-.1.1.-.1	1.34423	6.43115	4.33954	2.08261	58.8826	63.3569	33.9903	40.9648	54.7261	52.2713	33.7047	64.9	28.5	24.5	-13.8894	0.00187553	0.0432703	0.75	Down
Q2QJT5	ASR4, org=Solanum lycopersicum	Asr4	Solanum lycopersicum	TSYGDDTYDEKTNTYGDENKYGEK	_TSYGDDTYDEK[GlyGly (K)]TNTYGDENKYGEK_	77	(K87)	1.1.1.1.1.1.1.1	38.5452	27.9684	15.9686	44.1745	144.015	197.308	186.262	127.417	86.6174	99.1209	142.308	39.3	20.4	26.7	-5.17148	0.00200105	0.0447394	1	Down
K4BDE8	RING-finger protein, org=Solanum lycopersicum	101258318	Solanum lycopersicum	ATMELNLLGGQSGKSVNR	_ATM[Oxidation (M)]ELNLLGGQSGK[GlyGly (K)]SVNR_	351	(M353,K364)	1.1.1.1.1.1.1.1	441.437	234.538	529.026	399.664	1281.24	1770.21	859.886	1695.53	690.393	1135.06	656.813	30.8	30	32.3	-3.49411	0.00203022	0.0451892	1	Down
A0A3Q7G720	Fructose-1,6-bisphosphatase, cytosolic, org=Solanum lycopersicum		Solanum lycopersicum	TLLYGGIFLYPGDKK	_TLLYGGIFLYPGDK[GlyGly (K)]K_	277	(K290)	1.1.1.1.1.1.1.1	527.302	488.457	267.267	336.241	1298.04	1602.53	921.584	959.878	943.252	1047.34	1147.43	30.5	26.7	9.76	-2.95321	0.00206834	0.0457574	1	Down
A0A3Q7FR78	Uncharacterized protein, org=Solanum lycopersicum	101251462	Solanum lycopersicum	ERPVFSLSDDHAMSKK	_ERPVFSLSDDHAM[Oxidation (M)]SK[GlyGly (K)]K_	27	(M39,K41)	2.2.2.2.2.2.2.2	187.539	283.059	236.519	254.508	633.738	628.412	488.293	387.638	449.682	458.954	637.086	16.7	22.2	20.5	-2.2234	0.00212697	0.0464652	1	Down
A0A3Q7HTS4	Uncharacterized protein, org=Solanum lycopersicum		Solanum lycopersicum	KLSDELPTESPPAPLPILDLSSPPAGK	_K[GlyGly (K)]LSDELPTESPPAPLPILDLSSPPAGK_	320	(K320)	1.1.-.1.1.1.1.-	63.0032	38.1346	54.988	52.089	144.317	186.078	95.7063	118.058	56.627	115.382	89.5738	19.9	28.5	33.8	-2.61345	0.00223627	0.0482356	0.75	Down
Q2QJT5	ASR4, org=Solanum lycopersicum	Asr4	Solanum lycopersicum	NKEEDTPIEK	_NK[GlyGly (K)]EEDTPIEK_	18	(K19)	2.1.1.-.2.2.2.1	105.987	67.9253	25.8647	58.3916	358.619	418.872	840.927	245.123	308.384	332.786	242.331	51.1	55.9	15.9	-7.21831	0.0023788	0.0501602	1	Down
A0A3Q7GG75	alanine transaminase, org=Solanum lycopersicum	101265236	Solanum lycopersicum	KIIFTNVGNPHALGQKPLTFPR	_KIIFTNVGNPHALGQK[GlyGly (K)]PLTFPR_	39	(K54)	2.-.2.-.2.2.1.1	83.7111	92.8414	52.2652	59.0988	297.469	145.292	172.802	241.862	182.457	254.427	284.334	26.9	32.1	21.8	-2.97803	0.00241014	0.0505707	1	Down
A0A3Q7EQL2	RRM domain-containing protein, org=Solanum lycopersicum		Solanum lycopersicum	GLKDAFEKFGHLVDAK	_GLKDAFEK[GlyGly (K)]FGHLVDAK_	22	(K29)	1.1.2.1.2.2.2.2	157.609	127.94	152.435	205.244	293.706	351.477	316.615	341.677	238.598	330.474	356.022	20.1	7.97	20	-2.02645	0.00244122	0.0509608	1	Down
A0A3Q7IAT1	Plasma membrane-associated cation-binding protein 1, org=Solanum lycopersicum	101260974	Solanum lycopersicum	EIVIESGEPNKEEAPATVVADVAPATKVEEAPK	_EIVIESGEPNK[GlyGly (K)]EEAPATVVADVAPATKVEEAPK_	167	(K177)	1.1.1.1.1.1.1.1	700.095	528.218	505.653	415.111	1047.85	1354.6	951.689	964.119	904.702	919.461	759.987	22.2	17.4	10.2	-2.00936	0.00246239	0.0512262	1	Down
Q08451;V5YN05	Probable aquaporin PIP-type pTOM75;Plasmamembrane intrinsic protein 15, org=Solanum lycopersicum	;PIP1;5	Solanum lycopersicum	AENKEEDVKLGANK	_[Acetyl (Protein N-term)]AENKEEDVK[GlyGly (K)]LGANK_	2;2	(K10);(K10)	1.1.1.1.1.1.1.1	1781.36	2609.58	2000.89	2201.22	3016.54	3817.51	4068.86	4466.79	3357.92	3188.59	3053.94	16.4	15.9	4.76	-1.78862	0.00246944	0.0513238	1	Down
A0A3Q7F2S5	Uncharacterized protein, org=Solanum lycopersicum	101245612	Solanum lycopersicum	VAELKQQFEGK	_VAELK[GlyGly (K)]QQFEGK_	324	(K328)	1.-.1.1.1.1.1.1	19.0762	29.9651	29.9266	23.2113	207.456	184.451	72.8723	115.836	81.8677	96.001	96.2147	21	42.7	9	-5.68232	0.00261706	0.0533849	1	Down
A0A3Q7I0X4	Chlorophyll a-b binding protein, chloroplastic, org=Solanum lycopersicum	101249002	Solanum lycopersicum	NAELDPEKR	_NAELDPEK[GlyGly (K)]R_	201	(K208)	1.1.1.1.2.2.2.2	87.8763	37.0908	62.5193	56.1532	181.172	162.739	215.655	238.486	193.093	343.07	187.23	34.4	17	36.6	-3.27554	0.00266503	0.0540493	1	Down
A0A3Q7EQX6	FAD-binding FR-type domain-containing protein, org=Solanum lycopersicum	101246763	Solanum lycopersicum	GELSSQEPLLLKK	_GELSSQEPLLLK[GlyGly (K)]K_	2	(K13)	1.-.-.1.1.1.1.1	8.853	7.84101	18.3482	20.9739	39.2689	76.7249	61.2995	119.256	31.3116	114.798	56.3782	47.4	45.6	63.5	-5.294	0.00267692	0.0541821	1	Down
A0A3Q7FZQ4;A0A3Q7G9B4	Uncharacterized protein, org=Solanum lycopersicum	101262611;101255690	Solanum lycopersicum	KVILGVDDMDIFK	_K[GlyGly (K)]VILGVDDM[Oxidation (M)]DIFK_	333;327	(K333,M341);(K327,M335)	1.1.1.1.1.1.1.1	79.9381	78.1355	92.3415	94.5653	379.495	524.188	227.656	313.297	313.232	504.129	540.871	9.75	34.7	27	-4.18759	0.00272622	0.054705	1	Down
A0A3Q7IA36	Protein ECERIFERUM 26-like, org=Solanum lycopersicum	101245886	Solanum lycopersicum	ANSTETLQKIVEDPLSIK	_ANSTETLQK[GlyGly (K)]IVEDPLSIK_	198	(K206)	1.1.1.1.1.1.1.1	174.81	91.0515	86.0366	114.456	461.273	249.089	263.68	354.404	279.973	208.635	188.484	34.9	29.5	21.3	-2.84858	0.00278795	0.0553075	1	Down
A0A3Q7FH53	Short-chain dehydrogenase TIC 32, chloroplastic, org=Solanum lycopersicum		Solanum lycopersicum	DAIVTEIPAAKVDTMELDLSSLASVKK	_DAIVTEIPAAK[GlyGly (K)]VDTM[Oxidation (M)]ELDLSSLASVKK_	71	(K81,M85)	1.1.1.1.1.1.1.1	60.1849	111.371	144.153	129.145	347.956	464.573	299.345	444.852	274.638	250.171	343.595	32.9	20.2	16.7	-3.49941	0.00281513	0.0557143	1	Down
A0A3Q7J1T9	Uncharacterized protein, org=Solanum lycopersicum	101253972	Solanum lycopersicum	NPNDAEKEQV	_NPNDAEK[GlyGly (K)]EQV_	583	(K589)	-.-.-.-.1.1.-.1	5.81427	1.25401	3.35151	1.5553	18.824	72.2068	15.3273	26.3144	39.9656	2.9959	3.0054	70	79.7	139	-11.0791	0.00284316	0.0560964	0.75	Down
Q5NE20	Carbonic anhydrase, org=Solanum lycopersicum	ca2	Solanum lycopersicum	TLALKGGYYDFVK	_TLALK[GlyGly (K)]GGYYDFVK_	291	(K295)	1.2.1.2.2.2.2.2	801.517	899.762	737.533	569.829	3049.46	5639.25	1962.77	3571.99	4239.16	4519.12	4367.77	18.4	43.4	3.2	-4.72754	0.00292094	0.0570885	1	Down
A0A3Q7HX64	Homeobox-leucine zipper protein, org=Solanum lycopersicum		Solanum lycopersicum	SETEVKQDDFAPEFGSR	_SETEVK[GlyGly (K)]QDDFAPEFGSR_	132	(K137)	-.-.-.1.1.1.1.-	2.04476	4.13905	1.07524	12.7279	187.392	105.332	124.811	240.442	79.3059	100.771	63.8829	106	37.4	22.8	-32.9205	0.0029677	0.0575383	0.75	Down
A0A3Q7JCM5	60S ribosomal protein L13, org=Solanum lycopersicum	101262297	Solanum lycopersicum	GFSLEELKAAGIPK	_GFSLEELK[GlyGly (K)]AAGIPK_	73	(K80)	1.1.1.1.1.1.1.1	202.376	302.551	224.919	238.691	502.018	403.129	437.822	345.112	428.659	447.831	363.322	17.7	15.6	10.7	-1.74292	0.00299829	0.0579368	1	Down
A0A3Q7FRL5	CTLH domain-containing protein, org=Solanum lycopersicum	101250003	Solanum lycopersicum	KLIEANPLFR	_K[GlyGly (K)]LIEANPLFR_	149	(K149)	1.1.1.1.1.1.1.1	115.742	128.48	119.445	141.779	338.235	260.56	200.979	269.099	193.387	201.088	247.044	9.17	21	13.6	-2.11471	0.00303879	0.0585089	1	Down
A0A3Q7ITC0	Uncharacterized protein, org=Solanum lycopersicum	101245608	Solanum lycopersicum	NMEVLEAEKDSLLK	_NMEVLEAEK[GlyGly (K)]DSLLK_	42	(K50)	1.1.1.1.1.1.1.-	30.6992	28.989	18.1828	29.6761	53.6343	57.6694	99.3801	59.2039	71.9506	38.2797	78.4146	21.7	31.7	34.3	-2.50948	0.00304346	0.0585089	1	Down
A0A3Q7G4W7	inositol-3-phosphate synthase, org=Solanum lycopersicum	544226	Solanum lycopersicum	MFIENFKVESPNVK	_M[Oxidation (M)]FIENFK[GlyGly (K)]VESPNVK_	1	(M1,K7)	1.1.1.1.1.1.1.1	189.338	120.002	169.626	127.664	296.409	317.79	236.628	335.52	295.188	372.497	229.139	21.9	14.5	24	-1.95563	0.00315193	0.0600423	1	Down
A0A3Q7GQM4	Uncharacterized protein, org=Solanum lycopersicum	101248107	Solanum lycopersicum	QAESIPAVQSKPAQPEK	_QAESIPAVQSK[GlyGly (K)]PAQPEK_	208	(K218)	1.1.1.1.1.1.1.1	332.07	303.605	356.055	357.777	458.015	581.096	481.961	615.629	509.559	664.675	517.652	7.53	14.2	15.5	-1.58332	0.00326434	0.0614853	1	Down
A0A3Q7H717;K4Q1Y8	H(+)-exporting diphosphatase, org=Solanum lycopersicum	543761;LeVP1	Solanum lycopersicum	QFNTIPGLMEGTAKPDYATCVK	_QFNTIPGLMEGTAK[GlyGly (K)]PDYATC[Carbamidomethyl (C)]VK_	610;610	(K623,C629);(K623,C629)	1.1.1.1.1.1.1.1	103.96	104.812	156.981	172.524	304.565	228.511	298.347	400.091	275.694	185.433	92.1371	26.3	22.9	49.8	-2.28788	0.0033154	0.0619753	1	Down
A0A3Q7IHR7	Fatty acid hydroxylase domain-containing protein, org=Solanum lycopersicum		Solanum lycopersicum	ILDKTIEFDQVDRER	_ILDK[GlyGly (K)]TIEFDQVDRER_	80	(K83)	-.-.1.1.1.1.1.1	170.639	128.534	138.283	161.47	623.769	370.555	344.07	326.371	402.653	331.403	290.757	13.1	33.5	16.6	-2.77958	0.00332722	0.062053	1	Down
A0A3Q7HIQ5	Maternal effect embryo arrest 59, org=Solanum lycopersicum	101264428	Solanum lycopersicum	EYFDGIAPKR	_EYFDGIAPK[GlyGly (K)]R_	30	(K38)	1.1.1.-.1.-.1.1	84.7364	67.6968	87.8971	63.1703	189.372	141.62	122.503	122.322	94.6184	95.8733	136.268	16.2	22	21.8	-1.89725	0.00334868	0.0623732	0.75	Down
A0A3Q7HT88	ACB domain-containing protein, org=Solanum lycopersicum	101245975	Solanum lycopersicum	VKQLLEEAAASA	_VK[GlyGly (K)]QLLEEAAASA_	79	(K80)	1.1.1.1.1.1.1.1	3121.73	2870.42	2204.44	2856.86	5391.68	5164.85	5888.08	3755.41	3622.59	3886.53	3743.28	14.2	18.1	3.52	-1.82749	0.00346095	0.0637295	1	Down
A0A3Q7GAH1	Cytokinin riboside 5'-monophosphate phosphoribohydrolase, org=Solanum lycopersicum	101258855	Solanum lycopersicum	MENNHQTQIQTTKTSR	_[Acetyl (Protein N-term)]M[Oxidation (M)]ENNHQTQIQTTK[GlyGly (K)]TSR_	1	(M1,K13)	-.-.-.1.1.1.1.1	2.11754	1.90915	0.79377	8.17898	39.4591	85.5163	55.3652	27.9448	24.0741	16.9878	33.8371	103	48	33.9	-16.0226	0.00357001	0.0649512	1	Down
E9NMH3;K4B428	Aquaporin;Plasmamembrane intrinsic protein 28, org=Solanum lycopersicum	;PIP2;8	Solanum lycopersicum	SKEVIEEGQVQQHGK	_SK[GlyGly (K)]EVIEEGQVQQHGK_	2;2	(K3);(K3)	-.-.-.1.1.1.1.1	6.29256	4.40148	1.1156	3.00401	50.439	14.254	26.9772	38.4474	85.0647	11.3478	50.4465	59.1	47.6	75.3	-8.78363	0.00357803	0.065034	1	Down
A0A3Q7IF17	NRC1, org=Solanum lycopersicum	101243750	Solanum lycopersicum	DNVELISGVKEAAESLLQDLNDFNAFLK	_DNVELISGVK[GlyGly (K)]EAAESLLQDLNDFNAFLK_	19	(K28)	-.1.-.-.1.1.1.1	1.69044	8.04118	2.31637	2.28291	17.8951	36.2151	14.001	63.29	42.8087	9.07976	63.8105	83.3	68.4	71.6	-9.16908	0.00365568	0.0659778	1	Down
A0A3Q7I4R5	Uncharacterized protein, org=Solanum lycopersicum	101265767	Solanum lycopersicum	EKYHLDGEAIHHIPNPNPS	_EK[GlyGly (K)]YHLDGEAIHHIPNPNPS_	241	(K242)	-.-.-.-.1.1.1.1	6.933	1.33851	2.28035	1.41724	9.48345	36.5988	60.9937	45.7695	59.4625	12.0767	12.3984	88.9	56.6	97.5	-12.77	0.00366162	0.066003	1	Down
A0A3Q7GNM9	inositol-3-phosphate synthase, org=Solanum lycopersicum	543809	Solanum lycopersicum	EKVQQANYFGSLTQASTIR	_EK[GlyGly (K)]VQQANYFGSLTQASTIR_	94	(K95)	1.1.1.1.1.1.1.1	74.615	59.3748	44.6965	48.6974	157.146	124.945	96.6681	98.9525	111.544	165.816	151.549	23.5	23.6	19.7	-2.10091	0.00367501	0.0662169	1	Down
A0A3Q7ETE3	Plastid division protein PDV2, org=Solanum lycopersicum	101261370	Solanum lycopersicum	EAALAEIGYSQEKLLQTLK	_EAALAEIGYSQEK[GlyGly (K)]LLQTLK_	85	(K97)	1.-.1.1.1.-.1.-	10.5839	5.7547	14.2832	14.1836	108.361	127.296	30.5953	63.8822	93.321	80.214	100.639	35.9	52.9	11.3	-7.36818	0.00370033	0.0665631	0.75	Down
Q2QJT5	ASR4, org=Solanum lycopersicum	Asr4	Solanum lycopersicum	TSYGGDTYGEKPTSYGGDNTYGEK	_TSYGGDTYGEK[GlyGly (K)]PTSYGGDNTYGEK_	115	(K125)	1.1.1.1.1.1.1.1	44.0321	42.965	18.0063	60.927	227.769	177.7	334.299	106.291	159.534	134.895	153.531	42.6	45.3	8.6	-5.09887	0.00371363	0.066647	1	Down
A0A3Q7I4R5	Uncharacterized protein, org=Solanum lycopersicum	101265767	Solanum lycopersicum	ISQTSGLAKGDAR	_ISQTSGLAK[GlyGly (K)]GDAR_	216	(K224)	1.1.1.1.1.1.1.1	132.728	88.1248	122.414	89.8877	241.778	327.622	177.338	342.62	184.591	353.512	279.328	20.9	28.4	31.1	-2.51494	0.00385791	0.0685495	1	Down
A0A3Q7FQ37;K4BJA0	Aluminum-activated malate transporter;Aluminum-activated malate transporter-like, org=Solanum lycopersicum	;SlALMT4	Solanum lycopersicum	SYLLVNAENWESSKRPK	_SYLLVNAENWESSK[GlyGly (K)]RPK_	423;416	(K436);(K429)	-.1.2.2.2.1.2.2	76.7999	53.3935	62.4889	95.3786	112.959	180.915	193.409	223.945	111.994	146.102	113.279	25.4	26.4	15.6	-2.46902	0.00386423	0.0685893	1	Down
A0A3Q7EPH8	Uncharacterized protein, org=Solanum lycopersicum	101267652	Solanum lycopersicum	IEQEAAEAVTGNEEAIPVEKVK	_IEQEAAEAVTGNEEAIPVEK[GlyGly (K)]VK_	492	(K511)	-.1.1.1.1.1.1.1	154.477	126.098	204.271	175.755	405.465	432.988	408.103	241.775	264.228	324.683	213.979	20	23.6	20.7	-2.253	0.00398655	0.0701361	1	Down
Q00747	Protein LE25, org=Solanum lycopersicum	LE25	Solanum lycopersicum	DAASAAKAGMEK	_DAASAAK[GlyGly (K)]AGMEK_	6	(K12)	-.-.-.-.1.1.1.-	2.77825	3.86401	2.88542	2.25801	89.5191	19.3537	132.9	49.7159	76.1939	5.58007	5.77526	22.7	67.6	140	-24.7324	0.0039926	0.0701361	0.75	Down
A0A3Q7I9V2	Methanethiol oxidase, org=Solanum lycopersicum	101249583	Solanum lycopersicum	GKPDYLATVDVDPNSPSYSK	_GK[GlyGly (K)]PDYLATVDVDPNSPSYSK_	55	(K56)	1.1.1.1.1.1.1.1	119.836	53.8776	64.5385	85.8294	278.298	183.119	242.595	182.117	147.009	163.532	126.313	35.9	21.3	12.8	-2.73428	0.00399868	0.0701361	1	Down
A0A3Q7EMS0	Homeobox-leucine zipper protein, org=Solanum lycopersicum	101262661	Solanum lycopersicum	QSLLIQLQKLK	_QSLLIQLQK[GlyGly (K)]LK_	126	(K134)	-.-.-.-.1.-.1.1	1.77346	1.20076	0.962385	5.31308	8.04001	26.9062	24.062	15.5035	27.4606	1.1544	6.49773	87.8	46	119	-8.0556	0.00401745	0.070324	0.75	Down
A0A3Q7FX22	Malic enzyme, org=Solanum lycopersicum		Solanum lycopersicum	IDKVGITLPTVEVR	_IDK[GlyGly (K)]VGITLPTVEVR_	98	(K100)	1.1.1.1.1.1.1.1	91.3621	104.747	166.908	122.035	480.934	318.864	210.054	425.503	210.366	240.927	266.653	27.1	33.4	11.8	-2.95917	0.00430651	0.0736684	1	Down
A0A3Q7IAT1	Plasma membrane-associated cation-binding protein 1, org=Solanum lycopersicum	101260974	Solanum lycopersicum	FLDDLVKIEFPGSK	_FLDDLVK[GlyGly (K)]IEFPGSK_	88	(K94)	2.2.2.2.2.2.2.2	3861.91	3286.89	2823	2191.24	5991.34	7516.18	5233.54	5288.73	4729.32	4303.36	4792.39	23.3	17.7	5.77	-1.97564	0.00444604	0.0753752	1	Down
A0A3Q7GI15;K4BLN8	CTLH domain-containing protein;TOPLESS, org=Solanum lycopersicum		Solanum lycopersicum	ASETTKPTVNPISVASANNSGFADR	_ASETTK[GlyGly (K)]PTVNPISVASANNSGFADR_	736;688	(K741);(K693)	-.-.1.1.1.1.1.1	55.6039	53.041	41.4474	45.4283	123.482	154.556	79.0052	106.077	150.647	121.118	150.14	13.5	27.4	12	-2.36866	0.00461733	0.0771807	1	Down
A0A1S6KM66;A0A3Q7FDR3;B7U4A4;K4BEH0;K4C155;K4CIV6;K4CYF2;P35135	UBC38 (Fragment);UBC core domain-containing protein;UBC39;UBC30 (Fragment);UBC10 (Fragment);UBC9;UBC28;Ubiquitin-conjugating enzyme E2-17 kDa, org=Solanum lycopersicum	101265051;;UBC3;;;101257090;101260872;	Solanum lycopersicum	ELKDLQK	_ELK[GlyGly (K)]DLQK_	9;45;9;9;9;9;9;9	(K11);(K47);(K11);(K11);(K11);(K11);(K11);(K11)	-.-.-.-.-.1.1.1	1.5057	2.13546	1.7212	6.84826	29.3069	22.4357	15.0299	21.5842	7.58791	2.05553	4.16043	83.3	26.4	60.7	-7.23605	0.00467218	0.0777876	0.75	Down
V5KX13	Ubiquitin-conjugating enzyme variant, org=Solanum lycopersicum	Suv	Solanum lycopersicum	LAQPSDGNEEGRVDQKGLVVK	_LAQPSDGNEEGRVDQK[GlyGly (K)]GLVVK_	140	(K155)	1.1.1.1.1.1.1.1	250.541	212.193	332.845	200.324	533.879	391.557	628.206	791.76	375.434	447.059	652.986	24.1	28.6	29.3	-2.35505	0.0046796	0.0778656	1	Down
A0A3Q7GVG1	Acid phosphatase, org=Solanum lycopersicum		Solanum lycopersicum	SLKLSGDGK	_SLK[GlyGly (K)]LSGDGK_	104	(K106)	1.-.-.-.1.1.-.1	4.65242	2.27698	3.93866	2.43437	14.1361	34.1713	40.7262	104.637	41.638	21.1578	52.3623	34.9	80.9	41.3	-14.5591	0.00488489	0.0802565	0.75	Down
A0A3Q7F9B8	UDP-glucose 6-dehydrogenase, org=Solanum lycopersicum		Solanum lycopersicum	GLVGDNAKLSIYDPQVQEDQIQR	_GLVGDNAK[GlyGly (K)]LSIYDPQVQEDQIQR_	352	(K359)	1.1.1.1.1.1.1.1	577.35	468.868	547.31	717.95	1059.02	926.026	808.297	971.659	939.939	705.812	846.068	18	11.1	14.2	-1.62883	0.00492316	0.0806724	1	Down
Q08451;V5YN05	Probable aquaporin PIP-type pTOM75;Plasmamembrane intrinsic protein 15, org=Solanum lycopersicum	;PIP1;5	Solanum lycopersicum	AENKEEDVKLGANK	_[Acetyl (Protein N-term)]AENK[GlyGly (K)]EEDVKLGANK_	2;2	(K5);(K5)	1.1.1.1.1.1.1.1	598.88	478.067	471.838	472.984	1030.78	1152.95	1105.7	1984.67	1152.32	883.674	1127.89	12.3	33.9	14.1	-2.60866	0.00496635	0.0811059	1	Down
A0A3Q7GRD7;A1IKU3	Protein kinase domain-containing protein;SNF1-related kinase, org=Solanum lycopersicum	;LeSRK2C	Solanum lycopersicum	YEIQKDIGSGNFGVAK	_YEIQK[GlyGly (K)]DIGSGNFGVAK_	4;4	(K8);(K8)	1.1.1.1.1.1.1.1	42.5911	46.4183	34.2506	33.4365	238.327	99.3068	137.669	101.372	120.74	130.951	77.3014	16.2	45.2	26	-3.6802	0.0050568	0.0821216	1	Down
A0A3Q7JTQ0	Calcineurin B-like protein, org=Solanum lycopersicum	101249611	Solanum lycopersicum	KISSAVVDDGLINKEEFQLALFK	_K[GlyGly (K)]ISSAVVDDGLINKEEFQLALFK_	54	(K54)	1.1.1.1.1.1.1.1	167.838	132.773	218.557	264.839	489.424	534.521	365.954	399.942	196.837	224.601	378.146	29.5	17.4	36.6	-2.28294	0.00514611	0.0831385	1	Down
A0A3Q7HBE6	PHD finger protein ALFIN-LIKE, org=Solanum lycopersicum	101259267	Solanum lycopersicum	TVEEVFKDFTGR	_TVEEVFK[GlyGly (K)]DFTGR_	11	(K17)	1.-.1.1.1.-.1.1	16.2523	12.7809	5.60845	13.6229	69.6871	95.799	25.7176	52.4646	43.1101	48.2928	38.4509	37.7	48.4	11.4	-5.04859	0.00531795	0.0853079	0.75	Down
A0A3Q7IR84	Protein kinase domain-containing protein, org=Solanum lycopersicum	101254257	Solanum lycopersicum	SADVGAVSKQVEVEIPEER	_SADVGAVSK[GlyGly (K)]QVEVEIPEER_	278	(K286)	1.1.1.1.1.1.1.1	797.549	781.169	1452	1097.69	2229.99	2732.75	2400.06	2696.55	2227.09	2473.93	2352.56	30.6	9.6	5.25	-2.43661	0.00537522	0.0857911	1	Down
A0A3Q7FPH8	DC-UbP/UBTD2 N-terminal domain-containing protein, org=Solanum lycopersicum	101257726	Solanum lycopersicum	EEFWDTAPHYGGKK	_EEFWDTAPHYGGK[GlyGly (K)]K_	40	(K52)	2.3.3.3.3.3.3.3	3885.34	2868.45	5658.14	4645.99	8345.81	9385.22	7356.74	12025.1	8971.3	9689.31	7907.56	27.7	21.7	10.1	-2.1757	0.00546337	0.0867575	1	Down
Q9FVN0	Ammonium transporter 1 member 3, org=Solanum lycopersicum	AMT1-3	Solanum lycopersicum	FDAFGNPVKMR	_FDAFGNPVK[GlyGly (K)]MR_	196	(K204)	1.1.1.1.1.1.1.1	179.068	64.2712	145.97	162.147	509.49	327.492	1236.54	696.453	416.552	380.657	250.944	36.9	56.7	24.9	-5.02303	0.00546782	0.0867924	1	Down
A0A3Q7H717;K4Q1Y8	H(+)-exporting diphosphatase, org=Solanum lycopersicum	543761;LeVP1	Solanum lycopersicum	QFNTIPGLMEGTAKPDYATCVK	_QFNTIPGLM[Oxidation (M)]EGTAK[GlyGly (K)]PDYATC[Carbamidomethyl (C)]VK_	610;610	(M618,K623,C629);(M618,K623,C629)	-.1.1.1.1.1.1.1	286.892	183.965	232.618	188.541	599.558	611.154	372.247	894.183	550.484	481.384	401.086	21.5	34.5	15.7	-2.77702	0.00550836	0.0871205	1	Down
A0A3Q7FH53	Short-chain dehydrogenase TIC 32, chloroplastic, org=Solanum lycopersicum		Solanum lycopersicum	DAIVTEIPAAKVDTMELDLSSLASVK	_DAIVTEIPAAK[GlyGly (K)]VDTM[Oxidation (M)]ELDLSSLASVK_	71	(K81,M85)	1.1.1.1.1.1.1.1	321.781	450.492	259.091	458.792	798.811	1317.26	618.357	966.055	841.277	844.717	1269.31	26.4	32.2	25	-2.48328	0.00555744	0.0877041	1	Down
Q5NE21	Carbonic anhydrase, org=Solanum lycopersicum	ca1	Solanum lycopersicum	KLLSEKNELEDTAAAK	_KLLSEK[GlyGly (K)]NELEDTAAAK_	27	(K32)	1.-.-.-.1.1.1.1	12.1831	1.66118	0.773175	2.29693	140.25	167.961	123.781	111.238	182.794	137.352	291.317	126	18	38.8	-32.1165	0.00560485	0.0883243	1	Down
Q9XEX9	Remorin 2, org=Solanum lycopersicum	rem-2	Solanum lycopersicum	AEATAVAAQPQPESTTPPPMAKSDDSK	_[Acetyl (Protein N-term)]AEATAVAAQPQPESTTPPPM[Oxidation (M)]AK[GlyGly (K)]SDDSK_	2	(M21,K23)	1.1.1.1.1.1.1.1	234.661	147.158	177.296	152.614	287.669	360.037	271.176	438.81	367.877	471.953	576.423	22.5	22.6	22.1	-1.9076	0.00560686	0.0883243	1	Down
A0A3Q7F7H1	Major facilitator superfamily (MFS) profile domain-containing protein, org=Solanum lycopersicum	101255139	Solanum lycopersicum	DANISEEAAEIKEYTETLQK	_DANISEEAAEIK[GlyGly (K)]EYTETLQK_	231	(K242)	-.1.1.1.1.1.1.1	109.803	49.0357	143.039	169.164	405.109	281.945	733.675	733.881	293.521	322.767	320.268	44	42.9	5.19	-4.57414	0.00562875	0.088587	1	Down
A0A3Q7JE01	Enoyl reductase (ER) domain-containing protein, org=Solanum lycopersicum	101248372	Solanum lycopersicum	FVEMVTPHIKEGK	_FVEM[Oxidation (M)]VTPHIK[GlyGly (K)]EGK_	294	(M297,K303)	2.2.2.2.2.2.2.2	806.047	640.504	665.915	601.653	986.802	1581.65	1077.89	1149.83	1008.35	1027.25	1240.34	13.1	22	11.8	-1.76712	0.00571043	0.0890549	1	Down
A0A3Q7EN49	beta-glucosidase, org=Solanum lycopersicum		Solanum lycopersicum	LLVPASQAGSLIGKQGTTVK	_LLVPASQAGSLIGK[GlyGly (K)]QGTTVK_	761	(K774)	1.1.1.1.1.1.1.1	1097.29	670.542	903.4	922.583	1633.92	1742.7	1503.11	1337	1284.64	1268.16	1156.35	19.5	11.2	5.65	-1.72984	0.00586604	0.0904466	1	Down
A0A3Q7H3C5	NADP-dependent glyceraldehyde-3-phosphate dehydrogenase, org=Solanum lycopersicum	101262732	Solanum lycopersicum	AELLHKAAAILK	_AELLHK[GlyGly (K)]AAAILK_	78	(K83)	1.1.1.1.1.1.1.1	624.168	452.031	500.979	481.551	715.518	661.506	814.504	899.201	565.235	735.363	673.257	14.7	13.7	13.1	-1.50128	0.00592489	0.091032	1	Down
A0A3Q7HZN7	ADF-H domain-containing protein, org=Solanum lycopersicum	101264752	Solanum lycopersicum	ELDGIQVELQATDPTEMGLDVIKSR	_ELDGIQVELQATDPTEM[Oxidation (M)]GLDVIK[GlyGly (K)]SR_	113	(M129,K135)	1.1.1.1.1.1.1.1	602.574	550.021	373.322	487.067	900.071	1006.18	959.901	992.833	895.267	611.224	1069.03	19.6	4.9	26.9	-1.91705	0.00602489	0.0917602	1	Down
A0A3Q7I8A0	Glutathione reductase, org=Solanum lycopersicum		Solanum lycopersicum	VHTDHGEVILADVVLVATGRLPNTKR	_VHTDHGEVILADVVLVATGRLPNTK[GlyGly (K)]R_	276	(K300)	1.1.1.1.1.1.1.1	44.2875	33.8489	47.4988	49.203	123.102	123.115	70.654	163.885	98.3303	65.5863	63.6448	15.7	31.8	25.7	-2.74972	0.00608615	0.0922752	1	Down
A0A3Q7FNR9	CBS domain-containing protein, org=Solanum lycopersicum	101262200	Solanum lycopersicum	DIQFLLIAPEIYKDYR	_DIQFLLIAPEIYK[GlyGly (K)]DYR_	313	(K325)	1.-.1.1.1.1.-.-	16.6543	14.6522	10.7588	31.5653	58.6491	49.6261	52.5586	81.3245	20.7366	41.1712	21.3994	49.5	23.7	41.8	-3.28883	0.00611238	0.0925753	0.75	Down
A0A3Q7EQX6	FAD-binding FR-type domain-containing protein, org=Solanum lycopersicum	101246763	Solanum lycopersicum	KADILQQNEASLDSNFGEAR	_K[GlyGly (K)]ADILQQNEASLDSNFGEAR_	651	(K651)	1.1.1.1.1.1.1.1	107.35	88.9247	250.444	157.849	444.588	487.031	367.713	1064.51	642.956	709.92	705.004	47.9	54.1	5.44	-3.90996	0.00611841	0.0926344	1	Down
A0A3Q7IUK7	Patellin-3, org=Solanum lycopersicum	101247883	Solanum lycopersicum	KEFNIEELVDENLGDDLEK	_K[GlyGly (K)]EFNIEELVDENLGDDLEK_	191	(K191)	1.1.1.1.1.1.1.1	35.3279	53.7994	24.4607	45.9725	122.762	230.428	74.744	161.926	87.9317	106.563	122.684	32	44.6	16.4	-3.69678	0.00613472	0.0927462	1	Down
A0A3Q7I0M3	VHS domain-containing protein, org=Solanum lycopersicum		Solanum lycopersicum	MIDDPKTDSGNR	_M[Oxidation (M)]IDDPK[GlyGly (K)]TDSGNR_	129	(M129,K134)	1.1.1.1.1.1.1.1	485.492	544.244	554.612	395.86	762.691	828.463	690.73	733.369	553.47	678.553	842.935	14.7	7.68	21	-1.52269	0.00616006	0.092878	1	Down
Q2QJT5	ASR4, org=Solanum lycopersicum	Asr4	Solanum lycopersicum	TSYGGGDENKYGEKTSYGEK	_TSYGGGDENKYGEK[GlyGly (K)]TSYGEK_	139	(K152)	2.2.1.2.2.2.2.2	131.871	118.128	86.3606	117.608	215.321	323.645	382.535	193.734	196.884	194.685	215.106	17	32.1	5.54	-2.45664	0.00624583	0.0937176	1	Down
A0A3Q7ET52	BTB domain-containing protein, org=Solanum lycopersicum		Solanum lycopersicum	ILSIVPLLGKEESQELLAR	_ILSIVPLLGK[GlyGly (K)]EESQELLAR_	195	(K204)	-.1.1.1.1.1.1.-	54.3879	45.9935	71.6399	25.5066	231.633	282.391	88.3019	252.345	94.1994	118.887	220.457	38.8	40.3	46.3	-4.32683	0.00640836	0.0954102	0.75	Down
A0A3Q7HYL6	Uncharacterized protein, org=Solanum lycopersicum		Solanum lycopersicum	TTQSLLSAVIHVNEKYLR	_TTQSLLSAVIHVNEK[GlyGly (K)]YLR_	1216	(K1230)	1.1.1.1.1.1.1.1	44.8125	70.8039	151.793	76.072	291.036	187.647	296.956	520.198	422.714	384.588	368.51	53.6	43.3	7.1	-3.77266	0.00641605	0.0954504	1	Down
A0A3Q7EUQ6	Glycerate dehydrogenase, org=Solanum lycopersicum	100191110	Solanum lycopersicum	VGLDVFEDEPYMKPGLADMKNAVVVPHIASASK	_VGLDVFEDEPYM[Oxidation (M)]KPGLADM[Oxidation (M)]K[GlyGly (K)]NAVVVPHIASASK_	294	(M305,M312,K313)	1.1.1.1.1.1.1.1	148.141	217.094	75.6655	108.957	291.429	451.973	371.809	605.225	361.406	576.776	587.233	44.2	31.1	25.1	-3.12887	0.0064795	0.0960113	1	Down
A0A3Q7HFE2	EF-hand domain-containing protein, org=Solanum lycopersicum	101244201	Solanum lycopersicum	KQCILLFEELNK	_K[GlyGly (K)]QC[Carbamidomethyl (C)]ILLFEELNK_	352	(K352,C354)	-.-.-.-.1.1.1.1	4.54645	2.17287	1.26682	3.72548	11.9222	95.1654	18.8283	25.8327	20.4891	80.4229	15.5788	50.6	102	93	-12.9571	0.00650757	0.0961885	1	Down
A0A3Q7FZ41	Uncharacterized protein, org=Solanum lycopersicum	544288	Solanum lycopersicum	GQALADEYGIKFFETSAK	_GQALADEYGIK[GlyGly (K)]FFETSAK_	144	(K154)	1.1.1.1.1.1.1.1	101.289	134.93	121.474	143.305	187.329	342.488	219.963	280.348	283.444	266.913	199.979	14.6	26.6	17.7	-2.05615	0.00659577	0.0970626	1	Down
A0A3Q7G4W7	inositol-3-phosphate synthase, org=Solanum lycopersicum	544226	Solanum lycopersicum	APLVPPGTPVVNALSKQR	_APLVPPGTPVVNALSK[GlyGly (K)]QR_	469	(K484)	1.1.1.1.1.1.1.1	2800	2547.04	2903.36	3306.46	3568.93	4340.54	5045.49	5133.56	5042.89	4894.32	4491.03	10.9	16.1	5.94	-1.56518	0.00659787	0.0970626	1	Down
A0A3Q7FLL6	Uncharacterized protein, org=Solanum lycopersicum		Solanum lycopersicum	SSLTPEAATNLLLSKTYTSK	_SSLTPEAATNLLLSK[GlyGly (K)]TYTSK_	237	(K251)	-.-.1.1.1.1.1.1	135.519	84.2744	65.9782	125.374	401.802	238.457	179.925	258.993	280.374	256.214	215.795	32.2	34.9	13	-2.62481	0.00667449	0.0975971	1	Down
Q2QJT5	ASR4, org=Solanum lycopersicum	Asr4	Solanum lycopersicum	TSYGDDTYGKK	_TSYGDDTYGK[GlyGly (K)]K_	53	(K62)	2.2.2.2.2.2.2.2	128.709	100.915	48.9166	162.45	332.001	519.845	671.095	245.495	341.168	299.469	189.435	43.5	43.2	28.3	-4.01014	0.00673164	0.0983009	1	Down
A0A3Q7EJA6	CCT-theta, org=Solanum lycopersicum	101262749	Solanum lycopersicum	AKVAVFVQGVDTSTTETK	_AK[GlyGly (K)]VAVFVQGVDTSTTETK_	235	(K236)	1.-.-.1.1.1.1.1	28.6874	38.763	35.4605	56.9354	74.4569	100.405	66.0971	89.0585	113.51	77.301	77.2787	30.2	18.5	23.4	-2.06459	0.00685333	0.0995445	1	Down
A0A3Q7FR15	RING-type domain-containing protein, org=Solanum lycopersicum	101244445	Solanum lycopersicum	DSLKVLEADIQHANTLASDFPR	_DSLK[GlyGly (K)]VLEADIQHANTLASDFPR_	18	(K21)	1.-.2.2.2.1.2.2	287.516	269.162	248.203	206.599	535.246	539.893	365.151	718.88	371.246	217.724	363.817	13.8	26.8	27.3	-2.13466	0.00691415	0.099991	1	Down
A0A3Q7GLM4	T-complex protein 1 subunit gamma, org=Solanum lycopersicum	101246428	Solanum lycopersicum	KQAPGAGQGPSKPK	_K[GlyGly (K)]QAPGAGQGPSKPK_	529	(K529)	1.1.1.1.1.1.1.1	16.9214	8.74526	5.90921	4.21543	36.8927	39.0409	24.2307	54.0489	27.4855	34.1254	17.0509	63	31.7	32.8	-4.30867	0.00704875	0.101437	1	Down
A0A3Q7IKH3	C2 domain-containing protein, org=Solanum lycopersicum		Solanum lycopersicum	DKDFIKDDFVGR	_DKDFIK[GlyGly (K)]DDFVGR_	108	(K113)	2.2.2.2.2.2.2.2	2301.37	1349.5	1762.28	1648.06	3620.58	2954.62	3441.49	2444.79	2513.33	2794.64	2838.61	22.5	17	6.5	-1.76478	0.0072373	0.103073	1	Down
A0A3Q7F1Z4	DUF4283 domain-containing protein, org=Solanum lycopersicum		Solanum lycopersicum	SFPVSAFEEEEEEEEKK	_SFPVSAFEEEEEEEEK[GlyGly (K)]K_	131	(K146)	1.1.1.1.1.1.1.1	465.265	316.569	273.338	381.866	920.713	600.777	532.958	792.71	671.699	474.865	556.571	23.3	24.9	17.4	-1.98127	0.00724673	0.103095	1	Down
A0A3Q7IBT3	NAD(P)-binding domain-containing protein, org=Solanum lycopersicum		Solanum lycopersicum	QGIPYEYGKGR	_QGIPYEYGK[GlyGly (K)]GR_	603	(K611)	1.-.1.1.1.1.1.1	59.9986	52.1715	36.4782	90.9486	206.312	125.42	110.706	178.57	53.8859	126.816	99.0359	38.2	28.9	39.5	-2.59189	0.00739552	0.104783	1	Down
A0A3Q7F490	MSP domain-containing protein, org=Solanum lycopersicum	101244994	Solanum lycopersicum	TYAEPQDNSSETKALILK	_TYAEPQDNSSETK[GlyGly (K)]ALILK_	161	(K173)	1.-.1.1.1.1.1.1	141.437	185.226	179.385	134.465	214.822	239.366	234.301	304.542	181.842	331.93	210.689	16.2	15.7	33	-1.55037	0.00741373	0.104855	1	Down
A0A3Q7HDG3	Endoglucanase, org=Solanum lycopersicum		Solanum lycopersicum	DLTLDNKEK	_DLTLDNK[GlyGly (K)]EK_	1057	(K1063)	2.2.2.2.2.2.2.2	85.7702	140.967	178.27	146.976	316.292	287.8	226.98	461.744	356.233	344.733	411.126	27.9	30.8	9.57	-2.34213	0.0074548	0.105157	1	Down
A0A3Q7F9B8	UDP-glucose 6-dehydrogenase, org=Solanum lycopersicum		Solanum lycopersicum	HVHEADIVFVSVNTPTKTR	_HVHEADIVFVSVNTPTK[GlyGly (K)]TR_	75	(K91)	1.1.1.1.1.1.1.1	544.602	631.089	491.01	1027.12	1865.59	1545.21	1672.54	1694.45	1260.71	1387.28	1111	36	7.77	11	-2.51606	0.00781106	0.10805	1	Down
O81693	Cysteine proteinase inhibitor (Fragment), org=Solanum lycopersicum		Solanum lycopersicum	VVEFKPVSDDSVKTGDIVDVPDPNIPPLQDLAR	_VVEFK[GlyGly (K)]PVSDDSVKTGDIVDVPDPNIPPLQDLAR_	55	(K59)	-.-.1.-.1.1.1.1	4.30716	4.26291	31.6879	2.19076	172.777	237.322	116.709	102.402	142.595	181.668	73.1578	133	39	41.5	-14.8228	0.00794478	0.109351	1	Down
A0A3Q7F9D4	Titin-like, org=Solanum lycopersicum		Solanum lycopersicum	SEKQVVETVTLLEK	_SEK[GlyGly (K)]QVVETVTLLEK_	2664	(K2666)	1.1.1.1.1.1.1.1	306.569	461.314	200.52	295.267	497.307	810.079	841.324	740.966	429.216	517.515	494.003	34.2	21.6	9.52	-2.28673	0.00814955	0.110914	1	Down
K4C9T0	Tonoplast intrinsic protein 12, org=Solanum lycopersicum	TIP1;2	Solanum lycopersicum	IAIGNLAEATKPDALK	_IAIGNLAEATK[GlyGly (K)]PDALK_	6	(K16)	1.1.-.1.1.1.1.1	9.3807	2.34885	4.23167	16.4402	35.8368	45.5741	50.9923	104.769	20.0605	21.8611	13.1682	77.8	52.2	25	-7.3198	0.00824528	0.111654	1	Down
A0A3Q7ERD0	Gfo/Idh/MocA-like oxidoreductase N-terminal domain-containing protein, org=Solanum lycopersicum	101248809	Solanum lycopersicum	TFLSDVSTANLKK	_TFLSDVSTANLK[GlyGly (K)]K_	306	(K317)	1.1.1.1.1.-.1.1	18.6509	29.6381	17.1963	24.2954	42.946	87.3281	60.1732	38.769	15.7695	56.1625	59.0793	25.3	38.5	55.4	-2.55307	0.00839775	0.112982	1	Down
A0A3Q7G4W7	inositol-3-phosphate synthase, org=Solanum lycopersicum	544226	Solanum lycopersicum	KEQIDQIIKDIR	_KEQIDQIIK[GlyGly (K)]DIR_	203	(K211)	1.1.1.1.1.1.1.1	169.78	115.55	52.5019	95.2793	400.452	295.956	432.583	241.719	383.507	288.553	221.48	45	26	27.3	-3.16479	0.00875736	0.115865	1	Down
A0A3Q7EQ90	STI1/HOP DP domain-containing protein, org=Solanum lycopersicum	101255143	Solanum lycopersicum	LLEKDAFL	_LLEK[GlyGly (K)]DAFL_	342	(K345)	1.1.1.1.1.1.1.1	608.465	748.454	441.64	517.929	918.535	1183.82	854.785	1017.2	973.506	922.602	930.973	22.8	14.4	2.9	-1.71567	0.00882127	0.11644	1	Down
Q5NE21	Carbonic anhydrase, org=Solanum lycopersicum	ca1	Solanum lycopersicum	KLLSEKNELEDTAAAK	_K[GlyGly (K)]LLSEKNELEDTAAAK_	27	(K27)	2.2.2.2.2.2.2.2	103.872	104.402	95.9263	75.9699	329.48	309.16	167.275	179.224	313.036	213.855	417.159	14	34.5	32.3	-2.59131	0.00887153	0.116761	1	Down
A0A3Q7GM08	aldehyde dehydrogenase (NAD(+)), org=Solanum lycopersicum		Solanum lycopersicum	IGDPLEKGTLLGPLHTR	_IGDPLEK[GlyGly (K)]GTLLGPLHTR_	330	(K336)	2.2.2.2.2.2.2.1	429.168	425.916	370.298	591.81	734.271	704.102	882.696	618.07	407.032	498.235	603.198	21	15	19.5	-1.61741	0.00887412	0.116761	1	Down
Q6E4P4	Carotenoid cleavage dioxygenase 1B, org=Solanum lycopersicum	CCD1B	Solanum lycopersicum	LQNPDLDAIKGTEKEEQR	_LQNPDLDAIKGTEK[GlyGly (K)]EEQR_	357	(K370)	1.1.1.1.1.1.1.1	69.185	52.3964	84.7663	89.9859	127.547	164.173	122.404	242.847	160.964	164.968	106.211	22.9	33.9	22.8	-2.217	0.00889671	0.116826	1	Down
Q5NE20	Carbonic anhydrase, org=Solanum lycopersicum	ca2	Solanum lycopersicum	ESYDQAIAALEKLLSEKAELGPVAAAR	_ESYDQAIAALEK[GlyGly (K)]LLSEKAELGPVAAAR_	68	(K79)	1.1.1.-.1.1.1.1	12.1694	18.9818	15.974	32.5346	163.202	101.115	47.7511	292.504	208.574	150.151	90.6183	44.5	69.7	39.4	-7.58943	0.00893501	0.117138	1	Down
A0A3Q7HXK5	pyridoxal 5'-phosphate synthase (glutamine hydrolyzing), org=Solanum lycopersicum	101257782	Solanum lycopersicum	QSPFSVKVGLAQMLR	_QSPFSVK[GlyGly (K)]VGLAQM[Oxidation (M)]LR_	21	(K27,M33)	1.1.1.1.1.1.1.1	34.965	16.7316	19.4487	20.9086	63.3582	102.665	49.8888	39.9498	9.4827	17.0754	50.75	35.4	43	85.2	-2.77948	0.00908025	0.11826	1	Down
A0A3Q7JD22	Protein kinase domain-containing protein, org=Solanum lycopersicum		Solanum lycopersicum	DVQASSILLDDKFEVR	_DVQASSILLDDK[GlyGly (K)]FEVR_	560	(K571)	1.-.1.1.1.1.1.1	48.8929	71.9926	62.3193	86.1443	102.819	128.689	114.626	189.161	197.437	136.683	164.455	23.3	28.7	18.3	-1.98737	0.00910508	0.118304	1	Down
Q6E4P4	Carotenoid cleavage dioxygenase 1B, org=Solanum lycopersicum	CCD1B	Solanum lycopersicum	ILEDGDLQTLGMLDYDKR	_ILEDGDLQTLGM[Oxidation (M)]LDYDK[GlyGly (K)]R_	200	(M211,K216)	1.1.1.1.1.1.1.1	68.6159	72.3266	79.9207	61.7116	248.505	215.951	184.592	543.36	286.542	416.586	343.855	10.7	55.5	18.7	-4.2198	0.00923217	0.119338	1	Down
A0A3Q7IEV3	Dynamin-type G domain-containing protein, org=Solanum lycopersicum		Solanum lycopersicum	VNGGAFIGSDGLQFPHKLIPNAGMR	_VNGGAFIGSDGLQFPHK[GlyGly (K)]LIPNAGM[Oxidation (M)]R_	458	(K474,M481)	-.-.1.1.1.1.-.1	155.787	70.423	94.6775	76.815	237.862	222.317	161.166	352.738	330.805	376.25	503.864	39.2	32.8	22.2	-2.44928	0.00930365	0.119845	0.75	Down
A0A3Q7EN13	TPM domain-containing protein, org=Solanum lycopersicum	101258104	Solanum lycopersicum	GIVVLVTSQKEGAITGGPDFVK	_GIVVLVTSQK[GlyGly (K)]EGAITGGPDFVK_	170	(K179)	-.-.1.1.1.1.1.1	34.952	31.1313	22.1596	53.9043	56.3775	98.4347	77.7788	110.024	93.4851	38.8251	53.5507	37.6	27.6	45.7	-2.41028	0.00955253	0.121984	1	Down
Q43511	H1 histone-like protein, org=Solanum lycopersicum		Solanum lycopersicum	SAKAVTHPPYFQMIK	_SAK[GlyGly (K)]AVTHPPYFQMIK_	48	(K50)	2.2.2.2.2.1.2.1	330.858	176.163	157.634	298.794	679.282	593.848	554.114	669.76	277.74	134.268	201.29	36	9.67	35.1	-2.59173	0.00993478	0.125129	1	Down
A0A3Q7EUQ6	Glycerate dehydrogenase, org=Solanum lycopersicum	100191110	Solanum lycopersicum	VGLDVFEDEPYMKPGLADMK	_VGLDVFEDEPYM[Oxidation (M)]K[GlyGly (K)]PGLADM[Oxidation (M)]K_	294	(M305,K306,M312)	-.-.1.-.1.1.1.1	1.73009	3.63705	36.3802	3.31457	100.172	103.038	130.971	322.726	110.231	120.247	271.983	149	64.9	54.1	-14.5779	0.0100792	0.125979	1	Down
K4AT92	AGO4A, org=Solanum lycopersicum	101256023	Solanum lycopersicum	MQVLSNALKINQYDAEPLLR	_M[Oxidation (M)]QVLSNALK[GlyGly (K)]INQYDAEPLLR_	422	(M422,K430)	1.1.1.1.1.1.1.1	213.235	156.747	268.869	205.744	404.909	417.079	270.179	483.325	286.546	327.288	416.454	21.7	22.7	19.3	-1.86538	0.0100861	0.125979	1	Down
P21568	Peptidyl-prolyl cis-trans isomerase, org=Solanum lycopersicum	CYP	Solanum lycopersicum	HVVFGQVVEGMDVIKK	_HVVFGQVVEGM[Oxidation (M)]DVIK[GlyGly (K)]K_	133	(M143,K147)	2.2.2.2.2.2.2.2	1595.17	1126.09	1657.02	1357.39	2847.87	2022.68	1899.06	2608.17	1731.36	2250.53	1963.13	16.9	19.5	13.1	-1.635	0.0101123	0.126072	1	Down
A0A2D1PJL0;A0A3Q7EGK8;P14830;Q43779	superoxide dismutase (Fragment);Superoxide dismutase [Cu-Zn];Superoxide dismutase [Cu-Zn] 1;Superoxide dismutase [Cu-Zn] 2, org=Solanum lycopersicum	;544054;SODCC.1;SODCC.5	Solanum lycopersicum	AVVVHADPDDLGKGGHELSK	_AVVVHADPDDLGK[GlyGly (K)]GGHELSK_	112;115;115;115	(K124);(K127);(K127);(K127)	2.2.2.2.2.2.2.2	823.401	505.741	639.062	488.888	1240.76	935.234	1143.99	983.926	630.107	612.091	957.519	25.2	13.2	26.5	-1.75163	0.0101138	0.126072	1	Down
F2XYF6;Q8GUQ5	non-specific serine/threonine protein kinase;Brassinosteroid LRR receptor kinase, org=Solanum lycopersicum var. cerasiforme;Solanum lycopersicum	BRI1;CURL3	Solanum lycopersicum var. cerasiforme;Solanum lycopersicum	EALSINLAAFEKPLR	_EALSINLAAFEK[GlyGly (K)]PLR_	860;860	(K871);(K871)	1.1.1.1.1.1.1.1	27.4735	11.6924	30.8296	11.5484	108.748	57.9094	51.1918	53.1117	42.064	14.3223	49.3169	50.1	40.6	52.4	-3.32288	0.010292	0.12742	1	Down
Q2QJT5	ASR4, org=Solanum lycopersicum	Asr4	Solanum lycopersicum	YGEKTSYSEGDDNKYGEK	_YGEK[GlyGly (K)]TSYSEGDDNKYGEK_	97	(K100)	-.-.-.1.1.1.1.-	1.50303	2.97211	2.62931	12.3774	27.9665	22.7492	48.9795	37.686	23.677	26.8118	5.45047	104	33.6	61.9	-7.05176	0.0104254	0.12846	0.75	Down
A0A494G9Z5	RING-type E3 ubiquitin transferase, org=Solanum lycopersicum		Solanum lycopersicum	QQQVQHNINQETTKGVK	_QQQVQHNINQETTK[GlyGly (K)]GVK_	35	(K48)	-.1.1.-.1.1.1.1	14.9362	9.91099	29.3973	16.7049	56.6486	32.6891	53.454	50.1201	41.1655	30.7981	47.3223	46.7	22.2	21	-2.719	0.0105247	0.129272	1	Down
A0A3Q7J1T9	Uncharacterized protein, org=Solanum lycopersicum	101253972	Solanum lycopersicum	VLVHNHAEKDGSNDGGLVDFR	_VLVHNHAEK[GlyGly (K)]DGSNDGGLVDFR_	2	(K10)	1.1.1.-.1.1.1.1	18.72	89.6217	43.2718	33.1406	176.87	449.984	94.0394	347.877	252.179	281.039	315.79	66.4	60.4	11.3	-5.78483	0.0109052	0.132025	1	Down
A0A3Q7EQX6	FAD-binding FR-type domain-containing protein, org=Solanum lycopersicum	101246763	Solanum lycopersicum	GELSSQEPLLLKK	_[Acetyl (Protein N-term)]GELSSQEPLLLK[GlyGly (K)]K_	2	(K13)	1.1.1.1.1.1.1.1	35.5385	11.7148	89.01	44.682	320.034	234.178	147.099	403.858	352.47	227.692	285.574	71.5	40	21.6	-6.10775	0.0109907	0.132533	1	Down
A0A3Q7G986	PB1 domain-containing protein, org=Solanum lycopersicum	101265728	Solanum lycopersicum	GQVQQQQPPPVKVQDPTPSPPVPEVFVK	_GQVQQQQPPPVK[GlyGly (K)]VQDPTPSPPVPEVFVK_	203	(K214)	1.1.1.1.1.1.1.1	74.5514	72.0045	118.658	105.761	433.936	274.08	671.161	183.454	149.296	196.435	131.135	24.9	54.7	21.2	-4.21222	0.011018	0.132788	1	Down
A0A3Q7EYX0	Ubiquitin receptor RAD23, org=Solanum lycopersicum		Solanum lycopersicum	KSIETVQGQDVYPAAQQMLIHQGK	_K[GlyGly (K)]SIETVQGQDVYPAAQQM[Oxidation (M)]LIHQGK_	28	(K28,M45)	1.1.1.1.1.1.1.1	600.362	350.064	371.617	445.771	892.899	821.768	577.785	808.189	326.168	557.208	568.971	25.6	17.6	28.3	-1.75394	0.0110949	0.133347	1	Down
A0A3Q7EM66;F8QR42	Transglutaminase-like domain-containing protein;Putative peptide:N-glycanase, org=Solanum lycopersicum	100736452;	Solanum lycopersicum	ILGRDDQIVSDESDLTLISDKLR	_ILGRDDQIVSDESDLTLISDK[GlyGly (K)]LR_	45;45	(K65);(K65)	1.1.1.1.1.1.1.1	316.726	391.293	388.698	344.049	641.291	529.564	424.848	568.982	495.398	625.36	518.116	10	16.7	12.7	-1.50246	0.0111289	0.133608	1	Down
A0A2D1N4Z8	UDP-glucose:sterol glucosyltransferase SGT2, org=Solanum lycopersicum		Solanum lycopersicum	EKTVVDDYGDYYAITELDSR	_EK[GlyGly (K)]TVVDDYGDYYAITELDSR_	4	(K5)	1.1.1.-.1.1.1.-	52.1825	47.9576	42.9356	43.7555	69.0981	108.622	98.7865	145.525	3.62188	2.96069	69.1198	9.12	29.9	151	-2.25889	0.0111828	0.133915	0.75	Down
A0A3Q7HXK5	pyridoxal 5'-phosphate synthase (glutamine hydrolyzing), org=Solanum lycopersicum	101257782	Solanum lycopersicum	KIQAPYDLVMQTK	_K[GlyGly (K)]IQAPYDLVM[Oxidation (M)]QTK_	205	(K205,M214)	1.1.1.1.1.1.1.1	636.068	312.606	371.147	459.285	861.126	837.723	711.536	1415.91	823.327	1335.09	1708.17	31.7	32.7	34.5	-2.15068	0.0114814	0.135932	1	Down
A0A3Q7HE82	DC-UbP/UBTD2 N-terminal domain-containing protein, org=Solanum lycopersicum	101246736	Solanum lycopersicum	SQLMQLREEFWDTAPHYGGKK	_SQLM[Oxidation (M)]QLREEFWDTAPHYGGK[GlyGly (K)]K_	34	(M37,K53)	2.1.2.2.2.2.2.2	374.072	302.191	338.611	379.062	985.427	1139.07	567.804	1491.57	1000.78	957.947	989.627	10.3	36.6	2.26	-3.00148	0.0115235	0.136107	1	Down
A0A3Q7INH3	U6 snRNA-associated Sm-like protein LSm3, org=Solanum lycopersicum	101264277	Solanum lycopersicum	GSEEESTVKEPLDLIR	_GSEEESTVK[GlyGly (K)]EPLDLIR_	2	(K10)	1.1.1.1.1.1.1.1	102.944	76.7312	105.054	81.9602	204.018	131.899	130.818	137.673	127.175	66.7267	103.238	15.7	23.4	30.7	-1.64828	0.0117763	0.137962	1	Down
Q5NE20	Carbonic anhydrase, org=Solanum lycopersicum	ca2	Solanum lycopersicum	GQSPKFMVFACSDSR	_GQSPK[GlyGly (K)]FM[Oxidation (M)]VFAC[Carbamidomethyl (C)]SDSR_	142	(K146,M148,C152)	-.1.-.-.1.1.-.1	2.30988	29.7116	1.1941	5.12441	105.303	187.59	155.345	220.541	163.254	140.848	190.107	141	29.4	15	-17.4434	0.0119647	0.139456	0.75	Down
A3EX92	non-specific serine/threonine protein kinase, org=Solanum lycopersicum	PHOT1	Solanum lycopersicum	FLQGPETDPATVKK	_FLQGPETDPATVK[GlyGly (K)]K_	537	(K549)	1.1.1.1.1.1.1.1	494.34	483.342	365.871	437.273	622.215	958.557	670.712	1066.27	837.281	738.28	1005.31	13.1	26.1	15.7	-1.86304	0.0120996	0.140358	1	Down
A0A3Q7J0B2	Uncharacterized protein, org=Solanum lycopersicum		Solanum lycopersicum	TKEVEAVHEQAVEYSAK	_TK[GlyGly (K)]EVEAVHEQAVEYSAK_	2	(K3)	2.2.2.2.2.2.2.2	2526.86	2362.74	2341.48	2653.85	3705.94	5338.4	4000.6	6482.55	5398.54	5384.17	4997.25	5.96	26.3	4.33	-1.97548	0.0125383	0.143095	1	Down
E9NMH3;K4B428	Aquaporin;Plasmamembrane intrinsic protein 28, org=Solanum lycopersicum	;PIP2;8	Solanum lycopersicum	SKEVIEEGQVQQHGKDYVDPPPAPLLDFAELK	_[Acetyl (Protein N-term)]SKEVIEEGQVQQHGK[GlyGly (K)]DYVDPPPAPLLDFAELK_	2;2	(K16);(K16)	-.1.1.1.1.1.1.1	78.2028	46.1285	46.7949	23.1616	158.908	150.51	174.756	170.441	160.58	130.015	284.161	46.5	6.74	42.6	-3.36931	0.0128708	0.145507	1	Down
A0A3Q7IA36	Protein ECERIFERUM 26-like, org=Solanum lycopersicum	101245886	Solanum lycopersicum	LIKNEIIDER	_LIK[GlyGly (K)]NEIIDER_	321	(K323)	1.1.1.1.1.1.1.1	41.8985	96.9089	70.7299	84.6082	196.156	167.377	141.073	166.121	156.755	106.556	137.103	32.2	13.4	19	-2.28025	0.0130386	0.146455	1	Down
K4DFV3	Plasmamembrane intrinsic protein 13, org=Solanum lycopersicum	101264708	Solanum lycopersicum	ETQPLGTAAQTDKDYK	_ETQPLGTAAQTDK[GlyGly (K)]DYK_	18	(K30)	1.1.1.1.1.1.1.1	279.817	374.241	202.15	248.876	546.288	763.789	361.609	619.234	471.582	449.249	649.391	26.3	29.2	21	-2.07307	0.0131063	0.146958	1	Down
A0A3Q7IAT1	Plasma membrane-associated cation-binding protein 1, org=Solanum lycopersicum	101260974	Solanum lycopersicum	EKEIVIESGEPNKEEAPATVVADVAPATK	_EK[GlyGly (K)]EIVIESGEPNKEEAPATVVADVAPATK_	165	(K166)	1.1.1.1.1.1.1.1	1028.41	823.3	648.159	718.709	1119.89	1927.85	1699.2	1180.57	988.769	1184.78	1067.46	20.6	26.7	9.13	-1.84166	0.0131937	0.147399	1	Down
A0A3Q7J0A9	ubiquitinyl hydrolase 1, org=Solanum lycopersicum	101264788	Solanum lycopersicum	AEYVANDKFR	_AEYVANDK[GlyGly (K)]FR_	429	(K436)	1.1.1.-.1.-.-.1	53.1897	47.0261	41.2402	50.3792	84.8467	99.384	73.7095	59.3205	42.3721	84.9672	53.8304	10.7	21.4	36.5	-1.65382	0.0132537	0.147893	0.75	Down
A0A3Q7EYX0	Ubiquitin receptor RAD23, org=Solanum lycopersicum		Solanum lycopersicum	AMVQANPQILQPMLQELGKQNPQLMR	_AM[Oxidation (M)]VQANPQILQPM[Oxidation (M)]LQELGK[GlyGly (K)]QNPQLM[Oxidation (M)]R_	249	(M250,M261,K267,M273)	1.1.1.1.1.1.1.1	303.979	196.858	255.383	244.111	394.917	394.753	378.752	395.705	420.112	625.172	607.591	17.6	2.1	20.6	-1.56361	0.013644	0.150425	1	Down
A0A3Q7GG77	REF/SRPP-like protein, org=Solanum lycopersicum	101268572	Solanum lycopersicum	ASEVAQGLSKDIQEGGPR	_ASEVAQGLSK[GlyGly (K)]DIQEGGPR_	112	(K121)	1.1.1.1.1.1.1.1	190.547	133.806	209.289	242.568	370.719	384.687	308.981	268.977	326.716	333.8	330.956	23.5	16.2	1.08	-1.71779	0.0137254	0.151018	1	Down
A0A3Q7IGY7	caffeoyl-CoA O-methyltransferase, org=Solanum lycopersicum	101253032	Solanum lycopersicum	DFVLELNKALAEDQR	_DFVLELNK[GlyGly (K)]ALAEDQR_	212	(K219)	1.1.1.1.1.1.1.-	135.634	154.272	147.008	247.751	302.549	293.893	250.705	466.449	123.816	159.008	266.332	30.2	28.9	40.6	-1.9186	0.0138373	0.15137	1	Down
A0A3Q7FDS8;A0A3Q7FG87	Plastid division protein PDV1, org=Solanum lycopersicum		Solanum lycopersicum	HGYVFVKEFPVDEDESAVHEAK	_HGYVFVK[GlyGly (K)]EFPVDEDESAVHEAK_	67;67	(K73);(K73)	1.-.-.1.1.1.-.1	23.9128	18.597	27.5579	26.5803	147.358	39.9931	116.45	110.094	74.0226	120.736	109.279	16.6	43.8	24	-4.2825	0.014071	0.152975	0.75	Down
Q8GVD1	Glutathione S-transferase, org=Solanum lycopersicum		Solanum lycopersicum	IIEFVKILR	_IIEFVK[GlyGly (K)]ILR_	206	(K211)	1.1.1.1.1.1.1.1	129.411	83.6408	103.12	95.6082	198.861	167.999	124.122	211.479	152.134	112.711	106.007	18.8	22.1	20.2	-1.70591	0.0142078	0.15394	1	Down
Q38MV0	Tubulin beta chain, org=Solanum lycopersicum	TUB	Solanum lycopersicum	YKGTAAESDLQLER	_YK[GlyGly (K)]GTAAESDLQLER_	36	(K37)	1.1.1.1.1.1.1.1	80.7385	36.4205	78.6814	75.9281	126.71	155.894	123.202	273.04	94.5793	168.242	273.011	31.1	41.5	50.2	-2.49788	0.0143832	0.155121	1	Down
A0A3Q7F0U3	Long-chain-fatty-acid--CoA ligase, org=Solanum lycopersicum		Solanum lycopersicum	TYKEAYEETLQTGSALR	_TYK[GlyGly (K)]EAYEETLQTGSALR_	80	(K82)	1.1.1.1.1.1.1.1	106.21	113.43	99.1663	99.2195	330.172	221.503	214.735	535.297	135.922	279.816	205.251	6.51	46	34.8	-3.11394	0.0144029	0.155259	1	Down
A0A494G9Z5	RING-type E3 ubiquitin transferase, org=Solanum lycopersicum		Solanum lycopersicum	GLSLTQLDKLPK	_GLSLTQLDK[GlyGly (K)]LPK_	54	(K62)	-.-.-.-.1.1.1.-	6.65723	3.16152	3.64462	1.02804	23.5255	14.8854	10.3522	19.9464	12.6295	18.0325	10.4027	64.1	33.6	28.7	-4.74139	0.0148298	0.157716	0.75	Down
A0A0U1ZHN2;Q2MI75	Photosystem II CP47 reaction center protein, org=Solanum lycopersicum	psbB	Solanum lycopersicum	IPEKLAFYDYIGNNPAK	_IPEK[GlyGly (K)]LAFYDYIGNNPAK_	305;305	(K308);(K308)	1.1.-.1.1.1.1.-	48.062	78.78	43.5308	96.5331	95.4311	182.174	144.36	196.67	55.0532	56.1521	93.7863	37.9	29.2	32.3	-2.3178	0.0148477	0.157869	0.75	Down
A0A3Q7JAE3	fructose-bisphosphatase, org=Solanum lycopersicum	101262700	Solanum lycopersicum	TLLYGGIFLYPADKK	_TLLYGGIFLYPADK[GlyGly (K)]K_	258	(K271)	1.1.1.1.1.1.1.1	345.114	536.446	379.165	438.967	587.338	693.027	676.578	613.788	580.41	475.924	686.704	19.7	7.82	18.1	-1.51247	0.0150568	0.159206	1	Down
A0A3Q7FZ63	Actin, org=Solanum lycopersicum	101260631	Solanum lycopersicum	TSSSVEKSYELPDGQVITIGAER	_TSSSVEK[GlyGly (K)]SYELPDGQVITIGAER_	234	(K240)	1.1.1.1.1.1.1.1	484.653	484.227	676.475	583.736	937.194	858.462	744.05	1350.15	584.303	767.555	913.283	16.6	27.1	21.8	-1.74504	0.0151632	0.159863	1	Down
A0A3Q7HXK5	pyridoxal 5'-phosphate synthase (glutamine hydrolyzing), org=Solanum lycopersicum	101257782	Solanum lycopersicum	MSDPQLIKEIK	_M[Oxidation (M)]SDPQLIK[GlyGly (K)]EIK_	78	(M78,K85)	1.1.1.1.1.1.1.1	870.47	793.25	737.53	508.375	1003.83	1736.52	1164.84	1944.35	1216.26	1788	1621.61	21.4	30.7	19.1	-2.01041	0.0152563	0.160473	1	Down
K4CPC4	E2 ubiquitin-conjugating enzyme, org=Solanum lycopersicum	101253514	Solanum lycopersicum	VELPDAYPYKSPSIGFVNK	_VELPDAYPYK[GlyGly (K)]SPSIGFVNK_	53	(K62)	1.1.1.1.1.-.1.-	52.4447	68.9374	104.168	54.2766	100.43	273.837	155.309	256.232	86.3254	68.4157	41.0241	34.3	42.1	35	-2.80819	0.0156944	0.163235	1	Down
A0A3Q7IPP9	Major facilitator superfamily (MFS) profile domain-containing protein, org=Solanum lycopersicum	101246199	Solanum lycopersicum	SNTLKIVQER	_SNTLK[GlyGly (K)]IVQER_	211	(K215)	1.1.1.1.1.1.1.1	69.5047	71.3232	98.1962	89.8427	204.159	125.608	247.261	372.584	169.843	155.802	199.224	17.1	43.5	12.7	-2.88753	0.0156962	0.163235	1	Down
A0A060PPU9;A0A3Q7GA04	Sugar-porter family protein 4;Major facilitator superfamily (MFS) profile domain-containing protein, org=Solanum lycopersicum	SFP4;	Solanum lycopersicum	GFEADITNEVNEIKR	_GFEADITNEVNEIK[GlyGly (K)]R_	243;243	(K256);(K256)	1.1.1.1.1.1.1.1	51.0244	45.7722	137.798	92.7082	144.072	195.287	261.537	438.572	131.912	113.452	192.418	52.3	49.4	28.3	-3.17586	0.015913	0.164552	1	Down
A0A3Q7H717;K4Q1Y8	H(+)-exporting diphosphatase, org=Solanum lycopersicum	543761;LeVP1	Solanum lycopersicum	AADVGADLVGKVER	_AADVGADLVGK[GlyGly (K)]VER_	250;250	(K260);(K260)	1.1.1.1.1.1.1.1	628.804	425.718	1492.95	805.008	2367.5	2004.38	2118.98	3181.22	1860.63	2399	1968.66	55.3	22	13.7	-2.88505	0.0160375	0.165183	1	Down
A0A3Q7I9U4	Adenosylhomocysteinase, org=Solanum lycopersicum	544304	Solanum lycopersicum	VKDMSQADFGRLEIELAEVEMPGLMASR	_VK[GlyGly (K)]DM[Oxidation (M)]SQADFGRLEIELAEVEM[Oxidation (M)]PGLM[Oxidation (M)]ASR_	16	(K17,M19,M36,M40)	1.1.1.1.1.1.1.1	3414.48	2905.21	2416.83	3220.27	7612.25	8493.88	3832.51	6465.85	5574.41	6638.32	9466.4	14.6	30.7	27.8	-2.20833	0.0162102	0.166306	1	Down
A0A3Q7FE06	V-type proton ATPase subunit a, org=Solanum lycopersicum	101265176	Solanum lycopersicum	CLVAEGWSPVFATKQIQDALQR	_C[Carbamidomethyl (C)]LVAEGWSPVFATK[GlyGly (K)]QIQDALQR_	341	(C341,K354)	-.-.1.-.1.-.1.1	2.83183	1.12155	48.3565	3.84253	245.707	296.451	94.0666	151.106	137.517	106.484	154.348	163	46.3	18.3	-14.0213	0.016323	0.166769	0.75	Down
A0A3Q7J265	Histone H2A, org=Solanum lycopersicum	101262690	Solanum lycopersicum	NDEELSKLLGDVTIANGGVMPNIHNLLLPKK	_NDEELSKLLGDVTIANGGVM[Oxidation (M)]PNIHNLLLPK[GlyGly (K)]K_	91	(M110,K120)	1.-.1.1.1.1.1.1	46.3435	70.6354	24.1197	60.7724	150.804	190.965	71.2454	191.816	147.021	86.1901	197.739	40	37.5	38.9	-2.99612	0.016334	0.166837	1	Down
A0A3Q7GZW2	NAD-dependent epimerase/dehydratase domain-containing protein, org=Solanum lycopersicum	101253094	Solanum lycopersicum	AGRPIPIPNSGMQITQLGHVKDLAK	_AGRPIPIPNSGM[Oxidation (M)]QITQLGHVK[GlyGly (K)]DLAK_	231	(M242,K251)	1.1.1.1.1.1.1.1	202.933	170.709	77.2783	73.0192	288.762	512.688	291.986	386.889	337.762	420.846	544.764	50.3	28.5	24	-2.82538	0.0163912	0.167265	1	Down
A0A3Q7G4W7	inositol-3-phosphate synthase, org=Solanum lycopersicum	544226	Solanum lycopersicum	KEQIDQIIK	_K[GlyGly (K)]EQIDQIIK_	203	(K203)	1.1.2.1.2.2.2.2	122.219	43.0241	78.8858	56.02	147.128	171.213	204.848	220.447	244.92	130.177	204.342	46.3	17.8	30.1	-2.47756	0.0165654	0.168117	1	Down
A0A3Q7EPT6	Plectin/eS10 N-terminal domain-containing protein, org=Solanum lycopersicum	101253133	Solanum lycopersicum	AGPRGPPGEFGGEKGGAPADYQPAFR	_AGPRGPPGEFGGEK[GlyGly (K)]GGAPADYQPAFR_	131	(K144)	2.2.2.2.2.2.2.2	12388.1	8411.55	13400.2	13849.2	23395	18721.7	18198.7	36661.3	22136.9	27531.2	23938.6	20.6	35.5	11.2	-2.01829	0.0166386	0.168487	1	Down
A0A3Q7HZL2	SHSP domain-containing protein, org=Solanum lycopersicum		Solanum lycopersicum	SEVKAIDISG	_SEVK[GlyGly (K)]AIDISG_	147	(K150)	-.1.-.-.1.1.1.-	5.50817	19.3579	3.24967	1.41636	47.7832	35.6465	85.5804	53.6238	30.9649	52.8039	36.2682	110	38.3	28.5	-7.53871	0.0166741	0.168613	0.75	Down
A0A3Q7H3C5	NADP-dependent glyceraldehyde-3-phosphate dehydrogenase, org=Solanum lycopersicum	101262732	Solanum lycopersicum	EIAKPAKDAVTEVVR	_EIAKPAK[GlyGly (K)]DAVTEVVR_	102	(K108)	2.2.2.2.2.2.2.2	1379.7	1146.76	1735.11	1744.72	2322.63	2438.39	2459.79	2316.89	1849.78	1863.47	2027.12	19.4	3.15	5.16	-1.58795	0.0167005	0.168705	1	Down
P62980	Ubiquitin-ribosomal protein eS31 fusion protein, org=Solanum lycopersicum	UBI3	Solanum lycopersicum	LAVLQFYKVDDTGKVQR	_LAVLQFYKVDDTGK[GlyGly (K)]VQR_	100	(K113)	2.2.2.2.2.2.2.2	1903.77	1521.83	1437.73	2275.75	4847.84	4702.92	2192.03	4237.9	5399.15	5737.16	5686.99	21.6	30.8	3.25	-2.23848	0.016746	0.168878	1	Down
A0A3Q7FH53	Short-chain dehydrogenase TIC 32, chloroplastic, org=Solanum lycopersicum		Solanum lycopersicum	DAIVTEIPAAKVDTMELDLSSLASVK	_DAIVTEIPAAK[GlyGly (K)]VDTMELDLSSLASVK_	71	(K81)	1.1.1.1.1.1.1.1	163.608	257.073	130.958	243.747	407.333	443.83	361.711	331.136	4.4356	1.32996	5.30013	30.8	12.9	56.6	-1.94121	0.0168171	0.169118	1	Down
A0A3Q7EPH8	Uncharacterized protein, org=Solanum lycopersicum	101267652	Solanum lycopersicum	IEEPPPTIIAEVKK	_IEEPPPTIIAEVK[GlyGly (K)]K_	234	(K246)	1.1.1.1.1.1.1.1	1113.85	881.753	1056.31	1068.57	1452.64	2048.55	1849.34	1268.4	1027.74	1407.77	1337.67	9.9	21.6	16.1	-1.60635	0.0170141	0.17043	1	Down
A0A3Q7GN04;Q9AXQ4	Eukaryotic translation initiation factor 5A;Eukaryotic translation initiation factor 5A-3, org=Solanum lycopersicum	101250392;	Solanum lycopersicum	ADAGASKTYPQQAGTIRK	_ADAGASK[GlyGly (K)]TYPQQAGTIRK_	12;12	(K18);(K18)	1.1.1.1.1.1.1.1	185.186	150.54	72.2545	129.495	334.676	388.591	203.664	281.729	244.806	351.258	177.367	35.2	26.1	34	-2.24877	0.017084	0.170504	1	Down
A0A3Q7IR84	Protein kinase domain-containing protein, org=Solanum lycopersicum	101254257	Solanum lycopersicum	AEAAVNDGKSLVFFGK	_AEAAVNDGK[GlyGly (K)]SLVFFGK_	327	(K335)	-.-.-.1.1.1.1.-	1.28614	3.93629	2.12535	23.7171	28.1218	82.9356	61.6865	88.9192	55.6544	81.2585	43.2586	138	42	32.3	-8.42312	0.0171027	0.17061	0.75	Down
A0A3Q7IAT1	Plasma membrane-associated cation-binding protein 1, org=Solanum lycopersicum	101260974	Solanum lycopersicum	EIVIESGEPNKEEAPATVVADVAPATK	_EIVIESGEPNK[GlyGly (K)]EEAPATVVADVAPATK_	167	(K177)	1.1.1.1.1.1.1.1	1161.85	904.489	761.684	802.992	1328.62	1865.2	2046.54	1160.27	1219.12	1079.81	1331.23	19.8	26.4	10.4	-1.76277	0.0180401	0.175938	1	Down
A0A3Q7ILD3	5-methyltetrahydropteroyltriglutamate--homocysteine S-methyltransferase, org=Solanum lycopersicum	101264078	Solanum lycopersicum	KLNLPILPTTTIGSFPQTVELR	_K[GlyGly (K)]LNLPILPTTTIGSFPQTVELR_	426	(K426)	1.1.1.1.1.1.1.1	148.554	141.037	116.224	163.228	425.373	264.032	190.414	285.912	272.425	114.606	228.324	13.8	33.7	39.7	-2.04858	0.0184224	0.177955	1	Down
A0A3Q7F6F2	Small ribosomal subunit protein uS10 domain-containing protein, org=Solanum lycopersicum		Solanum lycopersicum	PTKPGLEEPAEMVHK	_PTK[GlyGly (K)]PGLEEPAEM[Oxidation (M)]VHK_	9	(K11,M20)	2.2.2.2.2.2.2.2	1829.22	2802.83	1586.31	2215.7	3475.84	2980.55	4018.63	3206.91	3271.48	3511.25	3579.47	25.2	13.1	4.68	-1.62222	0.018511	0.178466	1	Down
A0A3Q7FRV3	Thioredoxin, org=Solanum lycopersicum	101265882	Solanum lycopersicum	IVGANPDEMKK	_IVGANPDEM[Oxidation (M)]K[GlyGly (K)]K_	101	(M109,K110)	1.1.1.1.1.1.1.1	7.401	19.9555	27.0531	24.8082	64.7272	48.624	78.088	65.9327	103.715	48.1905	176.225	44.4	18.8	58.7	-3.24892	0.0185582	0.178674	1	Down
A0A3Q7EQ90	STI1/HOP DP domain-containing protein, org=Solanum lycopersicum	101255143	Solanum lycopersicum	LGNALMQDPSMSGMLESLSNPAQKEQLEER	_LGNALM[Oxidation (M)]QDPSM[Oxidation (M)]SGM[Oxidation (M)]LESLSNPAQK[GlyGly (K)]EQLEER_	128	(M133,M138,M141,K151)	1.1.1.1.1.1.1.1	208.712	217.322	158.647	225.893	278.282	487.106	283.316	344.206	262.98	386.419	252.022	14.9	27.9	24.8	-1.71842	0.0186584	0.179135	1	Down
Q6IV07	UDP-arabinopyranose mutase, org=Solanum lycopersicum	543938	Solanum lycopersicum	TIKVPEGFDYELYNR	_TIK[GlyGly (K)]VPEGFDYELYNR_	48	(K50)	1.1.1.1.1.1.1.1	234.651	203.209	214.244	353.708	474.478	451.649	385.816	332.259	324.318	365.761	253.69	27.6	15.7	18	-1.6347	0.018708	0.179245	1	Down
A0A0C5CHE6;P27065	Ribulose bisphosphate carboxylase large chain, org=Solanum lycopersicum	rbcL	Solanum lycopersicum	LGLSAKNYGR	_LGLSAK[GlyGly (K)]NYGR_	178;178	(K183);(K183)	1.1.1.1.1.1.1.1	191.105	161.961	142.528	170.851	590.568	331.195	257.267	607.831	611.301	561.971	499.386	12.1	40	10.1	-2.68119	0.0187638	0.179425	1	Down
A0A3Q7FXM0	Protein DETOXIFICATION, org=Solanum lycopersicum		Solanum lycopersicum	EKLLEENNIEVR	_EK[GlyGly (K)]LLEENNIEVR_	482	(K483)	-.-.1.-.1.1.1.1	6.9155	4.50069	58.2597	3.63343	165.286	96.8743	144.94	203.172	45.8134	40.5597	68.1595	145	29	28.5	-8.32462	0.0187831	0.17957	1	Down
K4BF05	Alcohol acyl transferase, org=Solanum lycopersicum	AAT2	Solanum lycopersicum	TKEEIATTNVNILK	_TK[GlyGly (K)]EEIATTNVNILK_	2	(K3)	-.1.1.1.1.1.1.1	53.8107	30.2759	52.2354	19.9477	111.945	78.9405	116.142	82.9279	54.6829	99.3575	50.1186	42.7	19.8	40	-2.49539	0.018971	0.180613	1	Down
A0A3Q7IEK4	Uncharacterized protein, org=Solanum lycopersicum	101250639	Solanum lycopersicum	EGKTLVVGAEEINTK	_EGK[GlyGly (K)]TLVVGAEEINTK_	194	(K196)	-.-.1.1.1.-.1.1	5.13817	18.3357	26.2938	3.38712	66.5512	126.978	56.5466	65.9648	32.9418	2.11028	3.15324	82.3	40.9	137	-5.94567	0.0190742	0.18132	0.75	Down
A0A3Q7J0E0	Uridine 5'-monophosphate synthase, org=Solanum lycopersicum	101244927	Solanum lycopersicum	LKSGIFSPIYIDLR	_LK[GlyGly (K)]SGIFSPIYIDLR_	26	(K27)	-.1.1.1.1.-.1.-	41.14	58.3607	41.0592	28.4932	83.1838	80.379	69.0707	75.735	70.589	40.486	119.198	29	8	51.7	-1.82409	0.0191609	0.181682	0.75	Down
A0A3Q7IAT1	Plasma membrane-associated cation-binding protein 1, org=Solanum lycopersicum	101260974	Solanum lycopersicum	TFDQAKEEYSKEFEEK	_TFDQAKEEYSK[GlyGly (K)]EFEEK_	32	(K42)	2.2.2.2.2.2.2.2	941.226	535.297	938.284	629.394	1390.83	1428.97	1470.52	1299.16	1049.21	1040.89	863.947	27.6	5.23	10.6	-1.83611	0.019201	0.181873	1	Down
A0A3Q7HT88	ACB domain-containing protein, org=Solanum lycopersicum	101245975	Solanum lycopersicum	ALKEEFEAHAEKAK	_[Acetyl (Protein N-term)]ALKEEFEAHAEK[GlyGly (K)]AK_	2	(K13)	1.1.1.1.1.1.1.1	709.136	500.736	441.75	542.428	1093.07	747.915	1428.49	801.579	736.263	949.907	848.99	20.9	30.8	12.6	-1.8555	0.0192033	0.181873	1	Down
A0A3Q7EW12;Q9ZTX4	Peptide transporter;LeOPT1, org=Solanum lycopersicum	543533;LeOPT1	Solanum lycopersicum	DGSVDIKGNPVLK	_DGSVDIK[GlyGly (K)]GNPVLK_	28;23	(K34);(K29)	1.1.1.1.1.1.1.1	92.1247	60.4552	198.124	111.552	279.365	225.155	242.347	641.912	248.946	298.937	279.883	51	57	9.14	-3.00435	0.0193898	0.182884	1	Down
A0A3Q7GCB1	Probable 6-phosphogluconolactonase, org=Solanum lycopersicum	101264118	Solanum lycopersicum	DGLLSKVPIVPSHVHSINDTVSAEK	_DGLLSK[GlyGly (K)]VPIVPSHVHSINDTVSAEK_	98	(K103)	1.1.1.1.1.1.1.1	55.3329	47.1439	27.7888	15.6349	162.6	139.246	103.653	55.891	79.2618	88.0954	105.028	49.5	40.3	14.4	-3.16236	0.0194323	0.183087	1	Down
A0A3Q7J1Z3	non-specific serine/threonine protein kinase, org=Solanum lycopersicum		Solanum lycopersicum	VNSKAAVDEVGAAAQR	_VNSK[GlyGly (K)]AAVDEVGAAAQR_	110	(K113)	1.1.1.1.1.1.1.1	81.7532	133.159	44.9818	73.8185	147.403	242.601	178.499	204.69	224.442	240.95	247.533	44	20.9	5.01	-2.31695	0.01947	0.183323	1	Down
P27524	Chlorophyll a-b binding protein CP24 10A, chloroplastic, org=Solanum lycopersicum	CAP10A	Solanum lycopersicum	FFDPLALAGTLNNGVYVPDTEKLER	_FFDPLALAGTLNNGVYVPDTEK[GlyGly (K)]LER_	197	(K218)	-.1.1.-.1.1.1.1	157.749	79.2796	76.9609	68.6253	164.677	247.583	140.611	292.193	184.441	236.02	95.2185	43.5	33.5	41.4	-2.20865	0.0195578	0.183605	1	Down
A0A3Q7G5P1;A0A3Q7G7F0	S5 DRBM domain-containing protein, org=Solanum lycopersicum	101254082;101258363	Solanum lycopersicum	FTKSPFQEYFDILAKPANK	_FTKSPFQEYFDILAK[GlyGly (K)]PANK_	246;246	(K260);(K260)	1.1.1.1.1.1.1.1	168.284	108.538	210.88	188.934	409.526	444.313	201.905	438.701	777.161	475.695	682.26	26	30.9	23.9	-2.20864	0.0195738	0.183647	1	Down
A0A3Q7F9D4	Titin-like, org=Solanum lycopersicum		Solanum lycopersicum	LEEPTVEKSEEPVVEETPEDLAVEKNLEK	_LEEPTVEKSEEPVVEETPEDLAVEK[GlyGly (K)]NLEK_	2516	(K2540)	1.1.-.1.1.1.1.1	25.0647	23.763	8.75651	18.144	62.2917	37.2119	98.0962	33.4398	33.4865	36.6686	25.0563	39.2	51.6	18.9	-3.05091	0.0195893	0.183694	1	Down
A0A3Q7H8E2	Uncharacterized protein, org=Solanum lycopersicum		Solanum lycopersicum	GQVKIAELLISR	_GQVK[GlyGly (K)]IAELLISR_	126	(K129)	2.2.2.2.2.2.2.2	642.331	434.305	552.131	586.602	1044.7	705.722	885.78	700.007	661.164	574.031	716.526	15.9	19.8	11	-1.50594	0.0198489	0.184815	1	Down
Q9XEX8	Remorin 1, org=Solanum lycopersicum	rem-1	Solanum lycopersicum	KVEIVDPAPAQEPVEAPKEVVADEK	_K[GlyGly (K)]VEIVDPAPAQEPVEAPKEVVADEK_	8	(K8)	1.1.1.1.1.1.1.1	2281.55	859.128	1075.1	1564.39	3398.44	4122.72	2760.24	2582.6	1888.44	2412.62	2134.93	43.7	21.7	12.2	-2.22554	0.0202271	0.186663	1	Down
A0A3Q7J035	Serine/threonine-protein phosphatase 6 regulatory subunit 3-like, org=Solanum lycopersicum		Solanum lycopersicum	EGIVGEAAPLKR	_EGIVGEAAPLK[GlyGly (K)]R_	799	(K809)	1.1.1.1.1.-.1.1	57.6267	62.9094	44.5133	52.6528	106.729	119.878	65.1032	85.1596	75.9076	75.4693	82.2367	14.4	25.6	4.86	-1.73112	0.0203663	0.187234	1	Down
A0A3Q7EPH8	Uncharacterized protein, org=Solanum lycopersicum	101267652	Solanum lycopersicum	KVDENATAEPSVEDAQKLETETK	_K[GlyGly (K)]VDENATAEPSVEDAQKLETETK_	654	(K654)	1.1.1.1.1.1.1.1	327.129	359.998	270.274	253.153	408.389	735.719	566.577	418.035	414.897	543.88	335.182	16.4	28.9	24.4	-1.75847	0.020946	0.189566	1	Down
A0A3Q7F298	Double-stranded DNA-binding protein, org=Solanum lycopersicum	101265990	Solanum lycopersicum	MQELMAKQGVGTQQNTDQQK	_M[Oxidation (M)]QELM[Oxidation (M)]AK[GlyGly (K)]QGVGTQQNTDQQK_	14	(M14,M18,K20)	1.1.1.1.1.1.1.1	27.5175	19.9619	10.8561	18.4187	45.8334	42.0478	39.3672	31.3873	60.6248	39.0958	58.8996	35.6	15.4	22.6	-2.0668	0.0210374	0.190156	1	Down
P22240	Abscisic acid and environmental stress-inducible protein TAS14, org=Solanum lycopersicum	TAS14	Solanum lycopersicum	MPGQHEGEYGQTTGEEKK	_M[Oxidation (M)]PGQHEGEYGQTTGEEK[GlyGly (K)]K_	99	(M99,K115)	-.-.1.-.1.1.1.1	1.61296	1.84968	5.32916	1.15507	59.1459	5.32062	125.258	21.2364	21.3793	37.7226	47.2127	77.1	101	36.9	-21.2088	0.0212645	0.191288	1	Down
P38546;P38547	GTP-binding nuclear protein Ran1;GTP-binding nuclear protein Ran2, org=Solanum lycopersicum	RAN1;RAN2	Solanum lycopersicum	FYCWDTAGQEKFGGLR	_FYC[Carbamidomethyl (C)]WDTAGQEK[GlyGly (K)]FGGLR_	64;64	(C66,K74);(C66,K74)	1.1.1.1.1.-.1.-	68.1533	64.6782	57.9655	39.9431	78.1542	174.397	100.906	177.845	48.563	21.0864	6.57017	21.8	38.3	83.9	-2.3026	0.0213145	0.191588	1	Down
A0A3Q7F6N7	26S proteasome regulatory subunit RPN10, org=Solanum lycopersicum	101263071	Solanum lycopersicum	TQSNPENTVGILTMAGKGVR	_TQSNPENTVGILTM[Oxidation (M)]AGK[GlyGly (K)]GVR_	41	(M54,K57)	1.1.1.1.1.1.1.1	2077.99	1416.31	2486.42	1854.19	3584.69	2857.66	3104.27	2673.35	2574.16	3578.24	3615.78	22.8	12.9	18.1	-1.55968	0.0213537	0.19167	1	Down
K4BF05	Alcohol acyl transferase, org=Solanum lycopersicum	AAT2	Solanum lycopersicum	SNVKPQKPLGK	_SNVKPQK[GlyGly (K)]PLGK_	17	(K23)	1.-.-.1.1.1.1.-	13.0215	1.85372	1.44914	3.13493	15.2346	14.9323	17.5159	58.9375	30.7963	11.4188	0.533283	113	80.9	108	-5.47915	0.0213983	0.19167	0.75	Down
A0A3Q7GG77	REF/SRPP-like protein, org=Solanum lycopersicum	101268572	Solanum lycopersicum	GYSVVSYIPLIPVEEISKAYK	_GYSVVSYIPLIPVEEISK[GlyGly (K)]AYK_	189	(K206)	1.1.1.1.1.1.1.1	398.316	488.265	516.544	685.675	983.106	824.863	862.707	620.957	552.05	639.996	774.454	23	18.3	17.1	-1.57585	0.0214489	0.191941	1	Down
Q7XZS6	Glutathione peroxidase, org=Solanum lycopersicum		Solanum lycopersicum	GKVLLIVNVASK	_GK[GlyGly (K)]VLLIVNVASK_	29	(K30)	2.2.2.2.2.2.2.2	1919.14	1432.96	1369.55	2240.53	2629.86	2635.44	3245.56	2327.2	1912.72	1889.65	2519.58	23.8	14.2	17	-1.55671	0.0215978	0.192337	1	Down
A0A3Q7IPZ4	Histone H2B, org=Solanum lycopersicum		Solanum lycopersicum	TPVAEKAPAEK	_TPVAEK[GlyGly (K)]APAEK_	135	(K140)	1.1.1.1.1.1.1.1	155.082	126.974	136.332	120.497	196.707	163.885	184.132	264.526	172.691	159.836	231.533	11.2	21.6	20.3	-1.50171	0.0217126	0.192491	1	Down
A0A3Q7IBE4;A0A6B7KLB8;F1JYZ5	Autophagy-related protein, org=Solanum lycopersicum	;;100736468	Solanum lycopersicum	EKYPDRIPVIVEK	_EK[GlyGly (K)]YPDRIPVIVEK_	24;24;24	(K25);(K25);(K25)	2.2.2.2.2.2.2.2	3033.11	2236.03	4128.31	2226.03	5412.79	3648.31	7445.76	5452.24	3677.78	4275.45	3709.04	30.9	28.3	8.65	-1.8892	0.0217195	0.192491	1	Down
A0A3Q7G4A9	TOG domain-containing protein, org=Solanum lycopersicum		Solanum lycopersicum	TLKEFVIPITGPLIR	_TLK[GlyGly (K)]EFVIPITGPLIR_	2258	(K2260)	-.1.1.1.1.1.1.1	32.2337	41.5712	48.8248	35.5479	100.712	126.74	48.8386	118.052	160.001	86.3343	74.4459	18.4	35.4	43.3	-2.49303	0.021758	0.192676	1	Down
A0A3Q7GNF6	Serine hydroxymethyltransferase, org=Solanum lycopersicum	101256090	Solanum lycopersicum	KGQPEDAVYDFEDK	_K[GlyGly (K)]GQPEDAVYDFEDK_	265	(K265)	1.1.1.1.1.1.1.1	108.266	71.5721	187.299	138.342	317.627	357.089	159.943	446.486	234.826	352.763	234.706	38.7	37.4	24.9	-2.53452	0.0219557	0.193679	1	Down
A0A3Q7GX28	DNA/RNA-binding protein Alba-like domain-containing protein, org=Solanum lycopersicum	101260443	Solanum lycopersicum	MEGITEGVNKMSVSETQKK	_[Acetyl (Protein N-term)]M[Oxidation (M)]EGITEGVNK[GlyGly (K)]M[Oxidation (M)]SVSETQKK_	1	(M1,K10,M11)	1.1.1.1.1.1.1.1	166.743	240.992	352.978	170.317	417.926	469.697	518.559	429.292	511.455	519.964	675.935	37.4	9.93	16.3	-1.97144	0.0222049	0.194696	1	Down
A0A3Q7EP32	Uncharacterized protein, org=Solanum lycopersicum	101254945	Solanum lycopersicum	EVNAAAVEVKEV	_EVNAAAVEVK[GlyGly (K)]EV_	153	(K162)	1.-.1.1.1.1.1.1	74.3631	73.1246	44.98	29.6209	134.028	134.3	78.0317	156.803	44.3941	68.0213	84.5138	39.6	26.7	30.7	-2.2656	0.0222517	0.194809	1	Down
A0A3Q7FRL5	CTLH domain-containing protein, org=Solanum lycopersicum	101250003	Solanum lycopersicum	LQFPSLKNSR	_LQFPSLK[GlyGly (K)]NSR_	161	(K167)	1.-.-.1.1.1.1.-	135.57	72.2494	57.7089	82.2625	164.077	169.884	170.507	197.403	133.512	137.768	167.514	39	8.5	12.7	-2.01809	0.0224455	0.195548	0.75	Down
A0A3Q7HH64	NAC domain-containing protein JA2L, org=Solanum lycopersicum	JA2L	Solanum lycopersicum	LSEPTTKTGSSR	_LSEPTTK[GlyGly (K)]TGSSR_	139	(K145)	-.-.-.1.1.1.1.1	1.88266	1.12097	0.914631	35.1947	139.644	103.065	115.361	81.7813	78.8719	150.269	105.892	173	22	32.3	-11.2457	0.0225118	0.195776	1	Down
A0A3Q7J583	Thioredoxin domain-containing protein, org=Solanum lycopersicum	101249435	Solanum lycopersicum	FFKVNTDESPGIATR	_FFK[GlyGly (K)]VNTDESPGIATR_	127	(K129)	1.1.1.1.1.1.1.1	66.9906	21.7424	16.258	36.2421	70.7775	127.274	146.266	75.2932	152.239	81.5612	170.274	64.4	35.9	34.8	-2.97105	0.0226067	0.196216	1	Down
A0A3Q7I968	Eukaryotic translation initiation factor 3 subunit H, org=Solanum lycopersicum		Solanum lycopersicum	KAAGEELLPEEDPSNPVFKPLPEPSR	_K[GlyGly (K)]AAGEELLPEEDPSNPVFKPLPEPSR_	782	(K782)	1.-.1.1.1.-.-.1	63.9049	35.161	21.2223	38.608	84.8763	108.27	58.9528	107.14	82.6564	25.9292	69.5909	44.8	25.9	50	-2.26084	0.0227741	0.197384	0.75	Down
A0A3Q7IPZ1	UDP-glucose 4-epimerase, org=Solanum lycopersicum		Solanum lycopersicum	SVLEMVGAFEKASGK	_SVLEMVGAFEK[GlyGly (K)]ASGK_	313	(K323)	-.-.1.-.1.1.1.1	2.15063	3.35496	28.1223	2.31281	109.816	13.8129	79.9975	49.7712	36.7275	1.72828	5.02225	142	64.9	133	-7.05043	0.0228864	0.197724	1	Down
A0A3Q7FTK4	U2A'/phosphoprotein 32 family A C-terminal domain-containing protein, org=Solanum lycopersicum	101248760	Solanum lycopersicum	LEQALKSGQLPADLNIGDHDVTAK	_LEQALK[GlyGly (K)]SGQLPADLNIGDHDVTAK_	225	(K230)	1.1.1.1.1.1.1.1	497.442	274.813	440.983	400.366	731.576	633.696	661.468	630.148	488.684	420.226	459.81	23.4	7.08	7.53	-1.64656	0.0230559	0.1984	1	Down
A0A3Q7JSU0	Phospholipase A1, org=Solanum lycopersicum	101259122	Solanum lycopersicum	SVALVNKSSSFLK	_SVALVNK[GlyGly (K)]SSSFLK_	358	(K364)	1.1.1.1.1.1.1.1	140.025	54.0163	144.154	83.7332	190.96	213.101	412.177	206.477	98.4091	164.601	143.82	41.7	41	25	-2.4239	0.0232984	0.199627	1	Down
A0A3Q7JDE8	Ubiquitin-like domain-containing protein, org=Solanum lycopersicum	101248858	Solanum lycopersicum	LAVLQFYKVDDSGKVQR	_LAVLQFYKVDDSGK[GlyGly (K)]VQR_	100	(K113)	2.2.2.2.2.2.2.2	719.352	611.234	614.523	838.543	1901.41	1660.84	829.542	1903.95	2156.16	2116.04	2064.68	15.5	32.4	2.17	-2.26168	0.0236237	0.201228	1	Down
A0A3Q7EH88	Serine/threonine-protein phosphatase, org=Solanum lycopersicum	101245881	Solanum lycopersicum	AKEILMEESNVQPVK	_AK[GlyGly (K)]EILM[Oxidation (M)]EESNVQPVK_	38	(K39,M43)	1.1.1.1.1.1.1.1	92.5758	79.7673	139.17	160.612	185.316	281.571	174.098	222.683	198.685	240.294	228.686	32.3	22.4	9.65	-1.82932	0.0236505	0.201371	1	Down
A0A3Q7FVM6	Receptor kinase, org=Solanum lycopersicum	101268851	Solanum lycopersicum	SSNVLLTKSYDAR	_SSNVLLTK[GlyGly (K)]SYDAR_	501	(K508)	1.1.1.1.1.1.1.1	336.981	165.194	390.733	322.84	564.714	579.647	455.984	884.007	516.703	523.385	639.989	31.9	29.6	12.4	-2.04348	0.0237539	0.201749	1	Down
A0A3Q7F7R2	3-ketoacyl-CoA synthase, org=Solanum lycopersicum	101245220	Solanum lycopersicum	VGINLSKDLMVIAGEALK	_VGINLSK[GlyGly (K)]DLM[Oxidation (M)]VIAGEALK_	324	(K330,M333)	1.-.1.1.1.1.1.1	49.2718	30.9538	23.4904	62.8712	105.02	65.8352	84.1719	204.287	109.294	109.172	67.1728	42.8	53.8	25.5	-2.7572	0.0239489	0.202731	1	Down
A0A3Q7IP06	phosphopyruvate hydratase, org=Solanum lycopersicum		Solanum lycopersicum	DGGSEYLGKGVSK	_DGGSEYLGK[GlyGly (K)]GVSK_	72	(K80)	1.1.1.1.1.1.1.1	72.1248	69.4565	36.1759	50.8704	126.585	96.773	94.5226	90.9773	68.7593	79.949	130.048	29.5	16.1	35.1	-1.78831	0.0239619	0.202802	1	Down
A0A3Q7J0B2	Uncharacterized protein, org=Solanum lycopersicum		Solanum lycopersicum	TKEVEAVHEQAVEYSAK	_[Acetyl (Protein N-term)]TK[GlyGly (K)]EVEAVHEQAVEYSAK_	2	(K3)	1.1.1.1.1.1.1.1	358.176	228.616	592.666	643.917	955.786	1184.13	718.173	1432.92	1167.76	1391.7	1129.91	43	28.6	11.5	-2.35333	0.0241435	0.203591	1	Down
A0A3Q7HKZ6	V-type proton ATPase subunit E, org=Solanum lycopersicum	543663	Solanum lycopersicum	MNDADVSKQIQQMVR	_[Acetyl (Protein N-term)]M[Oxidation (M)]NDADVSK[GlyGly (K)]QIQQM[Oxidation (M)]VR_	1	(M1,K8,M13)	2.2.2.2.2.2.2.2	770.856	436.731	1008.22	788.998	1119.14	1201.61	1498.68	1975.88	952.314	1736.33	1693.83	31.4	26.7	30.2	-1.92868	0.0242138	0.203905	1	Down
A0A3Q7F7H1	Major facilitator superfamily (MFS) profile domain-containing protein, org=Solanum lycopersicum	101255139	Solanum lycopersicum	GKDANISEEAAEIKEYTETLQK	_GKDANISEEAAEIK[GlyGly (K)]EYTETLQK_	229	(K242)	1.1.1.1.1.1.1.1	51.4209	5.74107	53.0348	19.1721	140.078	115.169	178.796	314.215	100.428	123.915	46.7071	73	47.4	43.8	-5.78391	0.0242833	0.204182	1	Down
A0A3Q7GWT1	Serine incorporator, org=Solanum lycopersicum	101264433	Solanum lycopersicum	SLLASEELESGKGSPEAR	_SLLASEELESGK[GlyGly (K)]GSPEAR_	320	(K331)	1.-.1.-.1.-.1.1	41.3312	27.3011	27.0781	26.112	40.9229	142.143	77.7274	115.602	91.5872	79.4393	76.3588	23.9	47	9.76	-3.08971	0.0246908	0.206327	0.75	Down
A0A3Q7H3C5	NADP-dependent glyceraldehyde-3-phosphate dehydrogenase, org=Solanum lycopersicum	101262732	Solanum lycopersicum	EIAKPAKDAVTEVVR	_EIAK[GlyGly (K)]PAKDAVTEVVR_	102	(K105)	1.1.1.1.1.1.1.1	635.585	501.708	860.882	810.626	1114.8	1183.13	1092.48	1171.42	833.257	935.771	934.926	23.5	3.84	6.54	-1.62413	0.0247566	0.206798	1	Down
K4CYU9	Small ribosomal subunit protein uS15 N-terminal domain-containing protein, org=Solanum lycopersicum	101251264	Solanum lycopersicum	KGLTPSQIGVILR	_K[GlyGly (K)]GLTPSQIGVILR_	43	(K43)	1.1.1.1.1.1.1.1	129.331	144.051	160.815	117.982	212.564	279.407	183.156	168.907	172.127	132.231	137.166	13.4	23.3	14.8	-1.52855	0.0248313	0.207224	1	Down
K4AZL0	Plasmamembrane intrinsic protein 12, org=Solanum lycopersicum	PIP1;2	Solanum lycopersicum	QPLGTSAQSKDYK	_QPLGTSAQSK[GlyGly (K)]DYK_	19	(K28)	1.-.1.1.1.1.1.1	14.9319	5.82592	4.33272	9.33459	24.6768	13.4012	18.9527	33.9748	0.526531	7.39887	20.7876	54.7	38.6	108	-2.64358	0.0250735	0.208126	1	Down
A0A3Q7J0B2	Uncharacterized protein, org=Solanum lycopersicum		Solanum lycopersicum	EVEAVHEQAVEYSAKDYTDPPPAPLIDFEELTK	_EVEAVHEQAVEYSAK[GlyGly (K)]DYTDPPPAPLIDFEELTK_	4	(K18)	-.1.1.1.1.1.1.1	54.0534	87.5102	34.6874	78.0264	214.927	232.143	77.3109	166.179	154.931	65.2119	135.78	37.5	40.2	39.8	-2.71577	0.0250781	0.208126	1	Down
A0A3Q7EQG9	T-complex protein 11, org=Solanum lycopersicum	101250254	Solanum lycopersicum	EKVLNISGGAGIER	_EK[GlyGly (K)]VLNISGGAGIER_	566	(K567)	-.-.1.-.1.1.-.1	3.56777	2.32757	39.4511	1.91356	90.6455	98.9156	57.0872	100.701	2.15571	7.03954	1.18459	156	23.4	90.7	-7.34977	0.0251153	0.208279	0.75	Down
A0A3Q7INS9	VHS domain-containing protein, org=Solanum lycopersicum		Solanum lycopersicum	EKIFLLLDAAQTSLGGASGR	_EK[GlyGly (K)]IFLLLDAAQTSLGGASGR_	100	(K101)	1.1.-.1.1.1.1.1	103.018	138.219	55.0551	108.685	189.354	267.206	143.186	220.956	207.835	139.665	276.898	34	25.5	33	-2.02654	0.025139	0.208395	1	Down
A0A3Q7FB67	Uncharacterized protein, org=Solanum lycopersicum	101248442	Solanum lycopersicum	KSEYEEPSSEYGSGYGR	_K[GlyGly (K)]SEYEEPSSEYGSGYGR_	167,248	(K167)(K248)	1.1.1.-.1.1.1.1	11.4583	40.9214	19.7057	11.9044	32.856	57.1331	79.5402	58.8619	22.731	35.0746	73.6852	65.8	33.5	60.6	-2.71927	0.025717	0.210625	1	Down
A0A3Q7JDF2	Pyrophosphate--fructose 6-phosphate 1-phosphotransferase subunit alpha, org=Solanum lycopersicum	101246811	Solanum lycopersicum	GPGKASLGKPAVHPATVDLK	_GPGK[GlyGly (K)]ASLGKPAVHPATVDLK_	496	(K499)	-.1.1.-.1.1.1.-	6.18789	35.2206	6.23138	10.5042	38.4295	80.5883	49.7314	43.5535	55.8317	41.3716	54.6327	95.9	35.6	15.9	-3.65132	0.0258757	0.211431	0.75	Down
A0A3Q7IAT1	Plasma membrane-associated cation-binding protein 1, org=Solanum lycopersicum	101260974	Solanum lycopersicum	NSDGVQKFLDDLVK	_NSDGVQK[GlyGly (K)]FLDDLVK_	81	(K87)	1.1.1.1.1.1.1.1	830.506	942.268	708.465	533.135	1121.49	1461.78	1210.05	938.911	832.946	712.502	996.28	23.3	18.4	16.8	-1.56989	0.0263462	0.21335	1	Down
A0A3Q7GX28	DNA/RNA-binding protein Alba-like domain-containing protein, org=Solanum lycopersicum	101260443	Solanum lycopersicum	MEGITEGVNKMSVSETQKK	_[Acetyl (Protein N-term)]M[Oxidation (M)]EGITEGVNKM[Oxidation (M)]SVSETQK[GlyGly (K)]K_	1	(M1,M11,K18)	1.1.1.1.1.1.1.1	185.478	256.434	457.791	254.982	547.379	627.25	619.374	410.803	543.327	606.519	679.056	40.7	18.2	11.1	-1.90944	0.0264008	0.213577	1	Down
A0A3Q7EHK7	NEDD8-activating enzyme E1 catalytic subunit, org=Solanum lycopersicum	101252115	Solanum lycopersicum	FIDLLEDHPKLLLIR	_FIDLLEDHPK[GlyGly (K)]LLLIR_	354	(K363)	1.1.1.1.1.1.-.1	47.0186	26.897	28.6835	60.8946	139.351	230.57	106.257	54.2842	143.226	92.4237	35.1742	39.5	55.9	59.9	-3.24454	0.0264248	0.213692	1	Down
E1AZA3	Late embryogenesis abundant protein, org=Solanum lycopersicum	100750252	Solanum lycopersicum	ETAQAGEEKAGGILQQTGQQVR	_ETAQAGEEK[GlyGly (K)]AGGILQQTGQQVR_	117	(K125)	-.-.-.1.1.1.1.1	5.42336	1.61067	2.11053	28.6666	63.8549	22.7997	101.862	49.756	39.4353	68.3993	45.5173	137	55.3	29.9	-6.30165	0.0265541	0.214412	1	Down
A0A3Q7H275;Q43780	E2 ubiquitin-conjugating enzyme, org=Solanum lycopersicum	;LeUBC1	Solanum lycopersicum	IDITLTDGYPFEPPKMK	_IDITLTDGYPFEPPK[GlyGly (K)]M[Oxidation (M)]K_	90;54	(K104,M105);(K68,M69)	1.1.1.1.1.1.1.1	953.418	714.275	565.017	669.87	1366.93	1549.86	1301.4	804.284	1260.92	1181.41	1666.47	22.6	25.4	19	-1.73035	0.0267435	0.214755	1	Down
A0A3Q7G720	Fructose-1,6-bisphosphatase, cytosolic, org=Solanum lycopersicum		Solanum lycopersicum	ALDLVPEKIHER	_ALDLVPEK[GlyGly (K)]IHER_	324	(K331)	3.3.2.3.3.3.3.3	7836.44	6885.55	4092.92	4068.72	8725.46	12812.1	9190.11	10619.3	8341.91	10719.7	8867.9	33.8	17.8	13.4	-1.80684	0.0271829	0.216464	1	Down
A0A3Q7IA36	Protein ECERIFERUM 26-like, org=Solanum lycopersicum	101245886	Solanum lycopersicum	VSSKLEDGLIYNIK	_VSSK[GlyGly (K)]LEDGLIYNIK_	2	(K5)	1.1.1.1.1.1.1.1	93.5167	78.9366	28.8954	89.4872	173.341	151.765	264.745	159.945	228.298	105.329	118.301	41.1	27.9	44.9	-2.57808	0.0272028	0.21649	1	Down
C6K2K9	GDP-mannose 3',5'-epimerase, org=Solanum lycopersicum	GME1	Solanum lycopersicum	SQGVDTATYGSSKVVGTQAPVELGSLR	_SQGVDTATYGSSK[GlyGly (K)]VVGTQAPVELGSLR_	344	(K356)	1.1.1.1.1.1.1.1	37.639	93.1323	33.2439	28.0859	136.139	143.901	71.0026	114.311	93.7458	154.701	67.8792	63.1	28.1	42.3	-2.42244	0.027312	0.216786	1	Down
A0A3Q7GI01	Protein tweety homolog, org=Solanum lycopersicum		Solanum lycopersicum	LVDATSGQESLAGKSHG	_LVDATSGQESLAGK[GlyGly (K)]SHG_	581	(K594)	1.1.1.1.1.1.1.1	183.814	187.756	399.222	330.355	709.116	767.772	321.701	697.31	548.915	506.071	459.15	38.9	32.7	8.9	-2.26664	0.0274396	0.217163	1	Down
A0A3Q7IQ33	Uncharacterized protein, org=Solanum lycopersicum		Solanum lycopersicum	NDFGIIIGKEKDDSFK	_NDFGIIIGKEK[GlyGly (K)]DDSFK_	472	(K482)	1.1.1.1.1.1.1.1	177.728	207.336	300.933	270.216	496.5	417.541	268.216	438.713	439.054	431.579	577.967	23.6	24	17.1	-1.6952	0.0274851	0.217388	1	Down
A0A3Q7I987	Proton gradient regulation 5, org=Solanum lycopersicum	101262255	Solanum lycopersicum	NGEKLGFLA	_NGEK[GlyGly (K)]LGFLA_	111	(K114)	1.1.1.1.1.1.1.1	93.4448	44.6021	107.296	55.2731	129.78	247.661	104.492	227.881	131.126	243.115	255.501	39.9	39.9	32.6	-2.3612	0.0277793	0.218881	1	Down
A0A3Q7GJU4	RING-type domain-containing protein, org=Solanum lycopersicum	101259324	Solanum lycopersicum	LQAALGEQAEITKLSQQEYER	_LQAALGEQAEITK[GlyGly (K)]LSQQEYER_	390	(K402)	1.1.1.1.1.1.1.1	32.1946	15.4488	102.238	83.0375	293.557	142.457	239.725	270.669	226.405	440.824	274.993	70.5	28.1	35.8	-4.06326	0.0279288	0.219313	1	Down
A0A3Q7JRT5;Q4PS97	Phosphotransferase, org=Solanum lycopersicum	;HXK3	Solanum lycopersicum	LKDILEVPNSTLK	_LK[GlyGly (K)]DILEVPNSTLK_	380;380	(K381);(K381)	1.-.-.-.1.1.1.1	41.0293	1.21044	1.18014	1.03591	109.081	117.397	96.9003	54.6036	67.9353	183.184	105.137	179	29.5	49.5	-8.50242	0.0279346	0.219313	1	Down
A0A3Q7IA43	C2 NT-type domain-containing protein, org=Solanum lycopersicum		Solanum lycopersicum	NIVDLSEMIEESVQKSFEGSR	_NIVDLSEM[Oxidation (M)]IEESVQK[GlyGly (K)]SFEGSR_	246	(M253,K260)	1.1.1.1.1.1.1.1	48.6786	110.722	82.1189	63.9676	128.435	132.871	109.394	214.238	177.657	179.334	150.631	34.9	31.8	9.52	-1.91477	0.0280646	0.219965	1	Down
Q2QJT5	ASR4, org=Solanum lycopersicum	Asr4	Solanum lycopersicum	TSTYGDNTYGEKTSYGDDTYGK	_TSTYGDNTYGEK[GlyGly (K)]TSYGDDTYGK_	41	(K52)	1.1.1.1.1.1.1.1	24.1815	39.7174	38.4583	33.0706	104.813	130.601	306.554	55.7179	49.8032	58.475	85.4089	20.9	73.1	28.8	-4.41333	0.0281738	0.220476	1	Down
A0A3Q7INR0	BolA-like protein, org=Solanum lycopersicum	101263959	Solanum lycopersicum	ALTPEQWKQQQESEKPQAAA	_ALTPEQWK[GlyGly (K)]QQQESEKPQAAA_	73	(K80)	1.1.1.1.1.1.1.1	194.573	107.948	153.191	88.6804	247.118	188.471	229.594	387.085	226.394	226.943	106.751	34.9	32.8	37.1	-1.93292	0.0288021	0.222621	1	Down
A0A3Q7IL51	Splicing factor 3B subunit 3, org=Solanum lycopersicum	101261183	Solanum lycopersicum	DLLVVLSDSGKLSVLR	_DLLVVLSDSGK[GlyGly (K)]LSVLR_	110	(K120)	1.1.1.1.1.1.1.1	44.4574	97.7828	129.716	103.58	225.351	170.378	161.815	264.245	214.717	213.218	233.192	38.1	23.5	5.05	-2.18831	0.0288105	0.222621	1	Down
A0A3Q7ENU3	Uncharacterized protein, org=Solanum lycopersicum		Solanum lycopersicum	IHFKSPTGLAR	_IHFK[GlyGly (K)]SPTGLAR_	134	(K137)	1.1.1.-.1.-.1.-	63.5489	182.19	44.388	62.9901	152.798	230.433	285.825	259.577	137.957	214.819	196.998	71.6	24.8	22	-2.62981	0.0288253	0.222642	0.75	Down
A0A3Q7I9V2	Methanethiol oxidase, org=Solanum lycopersicum	101249583	Solanum lycopersicum	VVQPDDVVKK	_VVQPDDVVK[GlyGly (K)]K_	137	(K145)	1.1.1.1.1.1.1.1	364.271	253.431	203.188	165.547	625.463	609.685	380.33	322.588	491.81	385.19	327.677	35	32.1	20.7	-1.96471	0.0289955	0.223221	1	Down
A0A3Q7G0L9	Calcium-transporting ATPase, org=Solanum lycopersicum	101262099	Solanum lycopersicum	LGGVEGLAGKLR	_LGGVEGLAGK[GlyGly (K)]LR_	131	(K140)	1.1.1.1.1.1.1.1	130.679	83.822	332.942	140.532	422.342	411.076	437.009	540.643	286.871	379.593	296.018	64	13.1	15.9	-2.63246	0.0291343	0.223724	1	Down
A0A0C5CHE6;P27065	Ribulose bisphosphate carboxylase large chain, org=Solanum lycopersicum	rbcL	Solanum lycopersicum	IPPAYVKTFQGPPHGIQVER	_IPPAYVK[GlyGly (K)]TFQGPPHGIQVER_	140;140	(K146);(K146)	-.-.1.1.1.1.1.1	92.3679	59.013	69.048	75.1295	240.328	142.141	90.086	163.927	191.543	124.594	231.799	18.9	39.2	29.6	-2.15349	0.0296765	0.225706	1	Down
A0A3Q7F9D4	Titin-like, org=Solanum lycopersicum		Solanum lycopersicum	TPKEIIVEEEKPETEALLEK	_TPK[GlyGly (K)]EIIVEEEKPETEALLEK_	2109	(K2111)	1.1.1.1.1.1.1.1	66.1913	73.4481	28.0574	41.4416	64.8384	151.161	133.673	120.351	67.5903	142.127	47.0987	40.5	31.8	58.4	-2.24743	0.0298117	0.226032	1	Down
Q43511	H1 histone-like protein, org=Solanum lycopersicum		Solanum lycopersicum	GGSSPYAVAKYMEDK	_GGSSPYAVAK[GlyGly (K)]YMEDK_	72	(K81)	1.-.1.1.1.-.1.-	95.6768	127.243	43.8289	118.789	187.595	207.708	155.989	341.246	11.4863	21.8789	20.4492	38.9	36.6	31.4	-2.31505	0.0299641	0.226636	0.75	Down
A0A0K1U1X9;A0A3Q7FJV9	Clade XV lectin receptor kinase;Protein kinase domain-containing protein, org=Solanum lycopersicum	LecRK;	Solanum lycopersicum	DSNSDEAFPLPEKK	_DSNSDEAFPLPEK[GlyGly (K)]K_	343;321	(K355);(K333)	1.1.1.1.1.1.1.1	253.298	158.863	420.059	413.53	824.029	622.097	422.934	1206.74	610.785	1013.14	728.528	41	43.5	26.4	-2.46903	0.0302029	0.227514	1	Down
A0A3Q7ESZ6	PB1 domain-containing protein, org=Solanum lycopersicum	101252825	Solanum lycopersicum	NTKFPLLISK	_NTK[GlyGly (K)]FPLLISK_	75	(K77)	1.1.1.1.1.1.1.1	169.548	259.319	249.017	214.3	461.162	329.446	473.31	257.151	287.269	147.15	197.822	18.2	27.6	33.7	-1.70488	0.0302305	0.227664	1	Down
A0A3Q7EQ78	Coatomer subunit delta, org=Solanum lycopersicum	101266270	Solanum lycopersicum	VVNVLPLKGGATPK	_VVNVLPLK[GlyGly (K)]GGATPK_	499	(K506)	1.1.1.1.1.1.1.1	228.016	129.998	219.835	122.162	258.424	331.793	263.165	364.589	226.571	425.053	414.433	32.4	17.2	31.4	-1.73993	0.0305161	0.229056	1	Down
A0A3Q7GHE2	AAA+ ATPase domain-containing protein, org=Solanum lycopersicum	101245649	Solanum lycopersicum	YVVDIGKNIDITK	_YVVDIGK[GlyGly (K)]NIDITK_	105	(K111)	1.1.1.1.1.1.1.1	219.348	152.579	214.128	204.18	277.681	331.703	267.275	527.749	260.601	341.979	260.206	15.5	34.5	16.4	-1.7772	0.0306925	0.229522	1	Down
A0A3Q7F0U3	Long-chain-fatty-acid--CoA ligase, org=Solanum lycopersicum		Solanum lycopersicum	YKLEIDDLYKR	_YK[GlyGly (K)]LEIDDLYKR_	646	(K647)	1.1.1.1.1.1.1.1	32.7451	35.7966	56.3268	96.024	132.16	97.729	90.3131	259.645	189.77	144.385	173.55	52.8	54.2	13.6	-2.62502	0.030899	0.230272	1	Down
A0A3Q7GJG3	Clathrin heavy chain, org=Solanum lycopersicum		Solanum lycopersicum	GKLNAFESLELSR	_GK[GlyGly (K)]LNAFESLELSR_	438	(K439)	-.1.-.1.1.1.1.1	26.5661	11.6909	9.44387	50.1447	57.9635	71.7906	54.5601	137.92	71.9427	55.685	92.1055	76.6	48.4	24.9	-3.29329	0.031009	0.230717	1	Down
A0A3Q7IHK7	HECT-type E3 ubiquitin transferase, org=Solanum lycopersicum	101247472	Solanum lycopersicum	KLLYAINEGQGSFDLS	_K[GlyGly (K)]LLYAINEGQGSFDLS_	1831	(K1831)	1.1.1.1.1.-.1.1	41.4603	76.9554	37.6645	22.6634	92.641	90.8975	77.8535	138.214	27.4735	39.4585	78.9996	51.5	26.4	55.4	-2.23564	0.0310488	0.230814	1	Down
A0A3Q7IAT1	Plasma membrane-associated cation-binding protein 1, org=Solanum lycopersicum	101260974	Solanum lycopersicum	NSDGVQKFLDDLVKIEFPGSK	_NSDGVQK[GlyGly (K)]FLDDLVKIEFPGSK_	81	(K87)	2.1.1.1.2.2.1.2	396.904	198.285	215.799	148.086	528.436	509.361	473.322	380.574	378.236	339.865	417.38	45.3	13.9	10.2	-1.97242	0.0311523	0.231329	1	Down
A0A3Q7EZ16	14-3-3 domain-containing protein, org=Solanum lycopersicum	543791	Solanum lycopersicum	EAAENTLLAYKSAQDIALAELAPTHPIR	_EAAENTLLAYK[GlyGly (K)]SAQDIALAELAPTHPIR_	147	(K157)	1.1.1.1.1.1.1.1	327.38	375.859	351.77	372.681	486.856	850.624	520.402	511.239	423.274	413.218	585.816	6.28	29.2	20.4	-1.65941	0.0312314	0.231627	1	Down
A0A3Q7HG29	Multifunctional fusion protein, org=Solanum lycopersicum		Solanum lycopersicum	AVLKIGATEPSELSIQQNAQGLAR	_AVLK[GlyGly (K)]IGATEPSELSIQQNAQGLAR_	624	(K627)	1.1.-.1.1.1.1.1	81.7454	85.68	35.3516	31.0824	74.1224	221.92	145.799	182.056	140.083	129.897	183.737	50	40.3	18.9	-2.66784	0.0312673	0.231701	1	Down
A0A3Q7GBF5	Cysteine-rich receptor-like protein kinase 2, org=Solanum lycopersicum		Solanum lycopersicum	AADFYNEVNIISSVEHKNLVR	_AADFYNEVNIISSVEHK[GlyGly (K)]NLVR_	978	(K994)	1.1.1.1.1.1.1.1	187.293	121.491	275.415	209.352	421.171	280.155	279.021	470.355	354.836	273.976	195.741	32	27	28.9	-1.82812	0.0314566	0.232413	1	Down
A0A3Q7JER0	Nascent polypeptide-associated complex subunit alpha-like UBA domain-containing protein, org=Solanum lycopersicum	101268083	Solanum lycopersicum	EHKGDAVAAVR	_EHK[GlyGly (K)]GDAVAAVR_	96	(K98)	1.1.1.1.1.1.1.1	11.0196	4.49438	7.44651	5.11594	9.53315	23.2276	12.4038	14.993	17.7724	10.4148	5.05391	42.1	39.2	57.6	-2.14264	0.0315152	0.232706	1	Down
Q2QJT5	ASR4, org=Solanum lycopersicum	Asr4	Solanum lycopersicum	TSTYGDNTYGEKTSYGDDTYGKK	_TSTYGDNTYGEK[GlyGly (K)]TSYGDDTYGKK_	41	(K52)	2.2.1.2.2.2.2.1	334.663	282.194	83.2462	178.798	553.001	774.132	1428.35	317.065	554.876	468.757	535.911	50.8	62.2	8.7	-3.49589	0.0318734	0.234014	1	Down
A0A3Q7HGJ9	Phosphoglycerate kinase, org=Solanum lycopersicum		Solanum lycopersicum	GVTPKYSLKPLVPR	_GVTPKYSLK[GlyGly (K)]PLVPR_	552	(K560)	1.1.1.1.1.-.1.-	116.645	147.188	123.567	134.55	206.67	274.46	171.067	389.242	78.1702	179.076	135.201	10.2	36.9	38.7	-1.99528	0.0319745	0.234473	1	Down
A0A3Q7JFF5	TBCC domain-containing protein 1, org=Solanum lycopersicum	101261178	Solanum lycopersicum	LPNDIKGSSVK	_LPNDIK[GlyGly (K)]GSSVK_	327	(K332)	1.1.1.1.1.1.1.1	117.953	225.663	193.503	98.2193	330.953	319.179	282.886	318.78	223.675	227.145	125.357	38.1	6.65	30.1	-1.97029	0.0320009	0.234555	1	Down
A0A3Q7J332	Uncharacterized protein, org=Solanum lycopersicum		Solanum lycopersicum	TKEINIFIDNAVK	_TK[GlyGly (K)]EINIFIDNAVK_	2046	(K2047)	1.1.1.1.1.1.1.1	79.6896	87.7742	229.754	180.949	335.458	198.562	358.698	480.218	274.468	225.049	223.344	50.5	33.6	12.1	-2.37463	0.0323681	0.235585	1	Down
A0A3Q7FTE9	Calcium-binding EF hand family protein, org=Solanum lycopersicum		Solanum lycopersicum	ELTPEIVKAALFTPASAK	_ELTPEIVK[GlyGly (K)]AALFTPASAK_	78	(K85)	1.1.-.-.1.1.1.-	102.654	76.6547	49.2857	66.7108	97.9691	138.347	106.769	148.158	49.1264	66.8866	131.879	30.2	19.7	52.7	-1.66351	0.0323924	0.235585	0.75	Down
A0A3Q7HGF9	26S proteasome non-ATPase regulatory subunit 1 homolog, org=Solanum lycopersicum	101259750	Solanum lycopersicum	STSKDGESMQVDTPAEKK	_STSKDGESM[Oxidation (M)]QVDTPAEK[GlyGly (K)]K_	878	(M886,K894)	1.-.1.1.1.1.1.1	11.9103	13.5621	11.7384	6.90445	24.9591	18.0069	13.6256	32.714	17.3801	55.8509	52.7143	26	37.4	50.9	-2.02437	0.0325105	0.235832	1	Down
A0A3Q7H6D6	ABC transporter domain-containing protein, org=Solanum lycopersicum	101259631	Solanum lycopersicum	GSENEEATITGKVLPVTIR	_GSENEEATITGK[GlyGly (K)]VLPVTIR_	49	(K60)	1.1.1.1.1.1.1.1	351.282	285.823	638.872	554.79	742.255	976.456	641.594	1570.14	1028.88	1014.62	1104.38	36.4	42.3	4.6	-2.14689	0.032606	0.23605	1	Down
A0A3Q7EXK0	Glyceraldehyde-3-phosphate dehydrogenase, org=Solanum lycopersicum	101253541	Solanum lycopersicum	AVALVLPSLKGK	_AVALVLPSLK[GlyGly (K)]GK_	289	(K298)	1.-.1.1.1.1.1.1	74.5506	64.1528	65.8839	89.8348	117.624	96.1668	142.59	228.383	115.803	131.615	172.669	15.9	39.7	21	-1.98614	0.0327843	0.236755	1	Down
A0A3Q7IAF8	Plant intracellular Ras-group-related LRR protein 6, org=Solanum lycopersicum		Solanum lycopersicum	VSVFPSDIINLKQLR	_VSVFPSDIINLK[GlyGly (K)]QLR_	499	(K510)	1.-.1.1.1.1.1.1	130.174	141.087	141.42	156.13	325.42	355.319	426.413	166.658	344.763	338.903	296.048	7.49	34.4	8.14	-2.23943	0.0328688	0.237075	1	Down
A0A3Q7E9R2	AB hydrolase-1 domain-containing protein, org=Solanum lycopersicum		Solanum lycopersicum	SVKSEASDIEELADQLQLGSK	_SVK[GlyGly (K)]SEASDIEELADQLQLGSK_	116	(K118)	-.-.-.1.1.1.1.-	2.0345	3.51197	3.18498	25.077	28.7643	44.2635	40.4902	40.2918	69.1758	30.3142	95.7199	131	17.5	50.6	-4.54945	0.032973	0.237346	0.75	Down
A0A3Q7FU38	Uncharacterized protein, org=Solanum lycopersicum	101253367	Solanum lycopersicum	SEVSKLIAELAAAAAAEK	_SEVSK[GlyGly (K)]LIAELAAAAAAEK_	220	(K224)	1.-.1.1.1.1.-.-	98.1235	60.7354	48.517	50.8412	111.717	89.9146	141.269	94.4764	78.1592	39.8393	36.5923	35.6	21.3	44.9	-1.69383	0.0331632	0.237969	0.75	Down
A0A3Q7GNF6	Serine hydroxymethyltransferase, org=Solanum lycopersicum	101256090	Solanum lycopersicum	AVTITLNIQKEFGK	_AVTITLNIQK[GlyGly (K)]EFGK_	415	(K424)	1.1.1.1.1.1.1.1	262.688	273.012	216.061	199.373	418.432	320.886	402.134	772.331	409.987	441.678	495.442	15	41.9	9.62	-2.01211	0.0331652	0.237969	1	Down
A0A3Q7JC72	Gfo/Idh/MocA-like oxidoreductase N-terminal domain-containing protein, org=Solanum lycopersicum	101255180	Solanum lycopersicum	ASIEKGFEAVEIVS	_ASIEK[GlyGly (K)]GFEAVEIVS_	347	(K351)	1.1.1.-.1.-.1.1	29.2962	36.0868	52.1391	30.6862	45.7825	59.1539	87.4599	56.5425	60.5169	35.9882	60.9428	28.3	28.6	27.2	-1.67965	0.0332078	0.237982	0.75	Down
A0A3Q7FWE8	Glyceraldehyde-3-phosphate dehydrogenase, org=Solanum lycopersicum	101266713	Solanum lycopersicum	VPTPNVSVVDLVVQVTKK	_VPTPNVSVVDLVVQVTK[GlyGly (K)]K_	298	(K314)	1.1.1.-.1.1.1.1	36.5771	62.0833	44.7291	58.8453	86.8993	127.749	58.6802	139.726	93.4564	134.451	69.3963	23.7	36.2	33.2	-2.04245	0.0332413	0.237982	1	Down
A0A3Q7HT88	ACB domain-containing protein, org=Solanum lycopersicum	101245975	Solanum lycopersicum	STDEAMNDYITKVK	_STDEAM[Oxidation (M)]NDYITK[GlyGly (K)]VK_	67	(M72,K78)	1.1.1.1.1.1.1.1	699.382	427.905	307.689	275.392	886.11	1045.61	559.819	863.589	741.137	1007.38	1261.94	45.1	24.2	26	-1.96164	0.033288	0.238184	1	Down
Q84XW6	V-type proton ATPase catalytic subunit A, org=Solanum lycopersicum		Solanum lycopersicum	KIGEGDLLTGGDLYATVFENSLMEHR	_K[GlyGly (K)]IGEGDLLTGGDLYATVFENSLM[Oxidation (M)]EHR_	142	(K142,M164)	1.1.1.1.1.1.1.1	539.311	787.209	657.652	634.276	872.79	1057.95	773.658	1372.95	884.984	945.957	1015.97	15.6	25.9	6.91	-1.55716	0.0334683	0.239003	1	Down
A0A3Q7JE01	Enoyl reductase (ER) domain-containing protein, org=Solanum lycopersicum	101248372	Solanum lycopersicum	MQGFLAVDYFPLYKK	_M[Oxidation (M)]QGFLAVDYFPLYK[GlyGly (K)]K_	279	(M279,K292)	1.1.1.1.1.1.1.1	1243.5	893.811	1011.89	873.374	1547.85	2285.53	1183.27	1504.01	1445.48	1379.86	1904.43	16.9	28.6	18.1	-1.62101	0.0335364	0.239097	1	Down
A0A3Q7HG29	Multifunctional fusion protein, org=Solanum lycopersicum		Solanum lycopersicum	ALNDQHVLLEGTLLKPNMVTPGSDSPK	_ALNDQHVLLEGTLLK[GlyGly (K)]PNMVTPGSDSPK_	690	(K704)	1.-.1.1.1.-.1.-	147.93	83.5634	73.3074	66.9867	139.358	306.231	162.321	145	133.912	121.31	150.939	40.1	42.1	11	-2.02511	0.0336419	0.2393	0.75	Down
A0A3Q7EAA8	Band 7 domain-containing protein, org=Solanum lycopersicum	101250039	Solanum lycopersicum	ATIPTLELDKVFEQK	_ATIPTLELDK[GlyGly (K)]VFEQK_	107	(K116)	-.-.-.-.1.1.1.1	2.97826	2.08875	1.98616	1.6743	32.2331	24.2288	3.03348	18.8037	2.87327	3.62313	5.47925	25.6	63	33.6	-8.97156	0.0336471	0.2393	1	Down
A0A3Q7EPH8	Uncharacterized protein, org=Solanum lycopersicum	101267652	Solanum lycopersicum	GVETSEVAEKAPEVVIGSR	_GVETSEVAEK[GlyGly (K)]APEVVIGSR_	606	(K615)	1.1.1.1.1.1.1.1	2789.53	1460.29	2030.49	2148.37	3405.71	5288.95	3877.26	2474.8	2420	3090.01	2853.31	25.9	31.2	12.2	-1.78518	0.0337409	0.239498	1	Down
A0A3Q7H740	CASP-like protein, org=Solanum lycopersicum		Solanum lycopersicum	TKLIDDSYVVHQNVLQNDLQNN	_TK[GlyGly (K)]LIDDSYVVHQNVLQNDLQNN_	160	(K161)	-.-.-.1.1.1.-.1	6.25256	0.979678	4.39806	33.5793	103.714	102.642	54.8917	37.6902	11.886	84.2029	25.0578	133	44.9	95.4	-6.61229	0.0338985	0.239992	0.75	Down
A0A3Q7I9U4	Adenosylhomocysteinase, org=Solanum lycopersicum	544304	Solanum lycopersicum	VKDMSQADFGRLEIELAEVEMPGLMASR	_VK[GlyGly (K)]DMSQADFGRLEIELAEVEM[Oxidation (M)]PGLM[Oxidation (M)]ASR_	16	(K17,M36,M40)	1.1.1.1.1.1.1.1	1180.89	968.025	805.196	1245.27	2062.73	1799.06	1397.63	1221.51	1324.44	808.05	816.123	19.2	23.5	30.1	-1.54331	0.0339776	0.240233	1	Down
A0A3Q7EQX6	FAD-binding FR-type domain-containing protein, org=Solanum lycopersicum	101246763	Solanum lycopersicum	ESQPSLEEGKTPK	_ESQPSLEEGK[GlyGly (K)]TPK_	536	(K545)	1.1.1.1.1.1.-.1	49.0511	69.1299	90.6856	124.44	129.178	295.647	155.107	537.839	447.409	253.279	322.651	38.7	67	28.8	-3.35359	0.0339824	0.240233	1	Down
A0A3Q7F894	AAA+ ATPase domain-containing protein, org=Solanum lycopersicum		Solanum lycopersicum	AMEVDEKPTEDYNDIGGLEK	_AM[Oxidation (M)]EVDEK[GlyGly (K)]PTEDYNDIGGLEK_	193	(M194,K199)	1.1.1.1.1.1.1.1	43.3182	15.436	37.6229	28.5975	68.3444	61.9156	42.2166	106.928	78.3441	88.0604	59.0144	38.9	38.8	19.7	-2.23569	0.0342559	0.240982	1	Down
A0A3Q7J411	ABC transporter domain-containing protein, org=Solanum lycopersicum		Solanum lycopersicum	KGLLFGSQGAAAEIDIDDIGLQER	_K[GlyGly (K)]GLLFGSQGAAAEIDIDDIGLQER_	32	(K32)	1.1.1.1.1.1.1.1	146.651	144.396	170.645	153.582	226.832	363.38	186.248	323.741	251.824	164.028	355.561	7.72	30	37.3	-1.78815	0.0348199	0.242634	1	Down
A0A3Q7IWA6	Ubiquitin carboxyl-terminal hydrolase, org=Solanum lycopersicum		Solanum lycopersicum	AAGKDDDVYHFISYIPVDGVLYELDGLK	_AAGK[GlyGly (K)]DDDVYHFISYIPVDGVLYELDGLK_	148	(K151)	1.1.1.1.1.1.1.1	140.302	119.54	50.9579	74.6593	206.804	373.488	152.853	157.331	120.778	135.514	78.372	42.4	46.5	26.6	-2.31017	0.0349934	0.243047	1	Down
A0A3Q7IQU4	Histone H2A/H2B/H3 domain-containing protein, org=Solanum lycopersicum		Solanum lycopersicum	KYQKSTELLIR	_KYQK[GlyGly (K)]STELLIR_	701	(K704)	1.1.1.1.1.1.1.1	573.261	517.248	852.084	553.498	1235.67	946.933	733.893	880.709	831.008	897.589	736.976	24.6	22.2	9.82	-1.52126	0.0354615	0.244391	1	Down
A0A3Q7H2Y1	Clu domain-containing protein, org=Solanum lycopersicum		Solanum lycopersicum	LFSYKEVALAPPGTIVK	_LFSYK[GlyGly (K)]EVALAPPGTIVK_	1369	(K1373)	-.1.1.1.1.1.1.1	148.476	100.558	122.605	79.5656	185.442	177.004	185.525	142.965	202.507	141.163	89.3565	26.2	11.7	39.2	-1.53132	0.0359561	0.246011	1	Down
A0A0U1ZHN2;Q2MI75	Photosystem II CP47 reaction center protein, org=Solanum lycopersicum	psbB	Solanum lycopersicum	LAFYDYIGNNPAKGGLFR	_LAFYDYIGNNPAK[GlyGly (K)]GGLFR_	309;309	(K321);(K321)	-.-.1.-.1.-.1.1	6.58634	2.71881	32.7726	5.7787	34.1321	75.7738	27.0528	53.7145	45.8701	20.2107	14.5631	117	45.9	62.1	-3.98428	0.0360562	0.246393	0.75	Down
A0A0C5CHE6;P27065	Ribulose bisphosphate carboxylase large chain, org=Solanum lycopersicum	rbcL	Solanum lycopersicum	LTYYTPEYQTKDTDILAAFR	_LTYYTPEYQTK[GlyGly (K)]DTDILAAFR_	22;22	(K32);(K32)	1.1.1.1.1.1.1.1	369.023	276.706	266.196	260.397	581.625	662.344	327.967	442.694	569.77	430.674	549.179	17.4	29.4	14.5	-1.71849	0.0364794	0.248134	1	Down
A0A3Q7HSH2	Longin domain-containing protein, org=Solanum lycopersicum		Solanum lycopersicum	GDRLELLVDKTANMQENTFR	_GDRLELLVDK[GlyGly (K)]TANM[Oxidation (M)]QENTFR_	152	(K161,M165)	1.1.1.1.1.1.1.1	79.3496	46.085	133.937	83.1837	141.363	146.724	143.8	307.118	222.536	152.645	266.75	42.3	44.2	26.9	-2.15733	0.0366456	0.248699	1	Down
A0A3Q7GME7	DUF676 domain-containing protein, org=Solanum lycopersicum	101245256	Solanum lycopersicum	LSEEVLEVIKR	_LSEEVLEVIK[GlyGly (K)]R_	92	(K101)	1.1.1.1.1.1.1.1	29.8819	22.8173	34.9499	18.0587	78.3671	36.1278	36.3508	53.8919	37.5202	51.2389	34.0028	28.3	39	22.3	-1.93683	0.0369929	0.24989	1	Down
A0A3Q7IUF1	uracil phosphoribosyltransferase, org=Solanum lycopersicum	101256028	Solanum lycopersicum	LHVYAGILDPTVNEKGFIIPGLGDAGDR	_LHVYAGILDPTVNEK[GlyGly (K)]GFIIPGLGDAGDR_	255	(K269)	1.1.1.1.1.1.1.-	191.189	181.648	229.901	243.125	389.873	240.788	397.385	583.126	290.683	163.003	404.914	14	34.8	42.3	-1.90477	0.0373544	0.251126	1	Down
A0A3Q7EMN1;K4B0H5	CMP/dCMP-type deaminase domain-containing protein;Guanine deaminase, org=Solanum lycopersicum		Solanum lycopersicum	ADGKGALIAEQVFEK	_ADGK[GlyGly (K)]GALIAEQVFEK_	129;164	(K132);(K167)	1.1.1.-.1.1.1.1	24.025	56.3352	28.632	46.3308	143.803	45.6294	110.012	77.0986	59.6444	91.4661	75.3166	38.9	44.9	21.1	-2.42426	0.0374206	0.251296	1	Down
A0A3Q7HJW8	Uncharacterized protein, org=Solanum lycopersicum	101255903	Solanum lycopersicum	EDYFQETDIKGEPK	_EDYFQETDIK[GlyGly (K)]GEPK_	169	(K178)	1.-.1.-.1.1.-.1	10.0543	3.51801	9.84392	16.4216	42.8707	15.6182	22.9329	99.6658	0.526531	55.543	89.2	52.9	84	92.4	-4.54562	0.0375013	0.25151	0.75	Down
A0A3Q7IQU4	Histone H2A/H2B/H3 domain-containing protein, org=Solanum lycopersicum		Solanum lycopersicum	KYQKSTELLIR	_K[GlyGly (K)]YQKSTELLIR_	701	(K701)	1.1.1.1.1.1.1.1	573.295	517.248	852.098	571.612	1220.26	946.926	728.427	880.708	831.003	897.583	736.979	24.1	21.8	9.82	-1.50197	0.037505	0.25151	1	Down
K4BVD3	Uncharacterized protein, org=Solanum lycopersicum	101245159	Solanum lycopersicum	SQKQANIVFEEATK	_SQK[GlyGly (K)]QANIVFEEATK_	56	(K58)	1.-.1.1.1.1.-.-	97.2189	68.9667	34.1194	19.6377	224.02	110.344	163.747	125.71	71.7402	65.2871	53.7234	63.6	32.5	14.4	-2.83629	0.0376133	0.251779	0.75	Down
G8IIJ5;P25469	Histone H2A (Fragment);Histone H2A.1, org=Solanum lycopersicum	HTA6;	Solanum lycopersicum	SIKAGLQFPVGR	_SIK[GlyGly (K)]AGLQFPVGR_	25;25	(K27);(K27)	1.1.1.1.1.1.1.1	528.261	321.978	581.832	482.564	1181.57	778.871	786.06	558.764	636.29	773.055	691.976	23.4	31.4	9.82	-1.72632	0.0386511	0.255549	1	Down
A0A3Q7IPP9	Major facilitator superfamily (MFS) profile domain-containing protein, org=Solanum lycopersicum	101246199	Solanum lycopersicum	SSTLKSNTLK	_SSTLK[GlyGly (K)]SNTLK_	206	(K210)	1.1.2.2.2.1.2.2	84.4265	71.1365	160.669	74.8061	190.599	121.573	195.189	366.133	245.67	306.747	164.586	43.3	47.7	29.8	-2.23378	0.0388942	0.25621	1	Down
A0A3Q7IPN0	factor independent urate hydroxylase, org=Solanum lycopersicum		Solanum lycopersicum	KNIFAIGDITDVPELK	_K[GlyGly (K)]NIFAIGDITDVPELK_	526	(K526)	1.1.1.1.1.1.1.1	29.318	89.2715	101.057	51.8075	142.26	140.755	141.198	206.031	158.053	129.99	199.125	48.9	20.5	21.4	-2.32174	0.0394602	0.257998	1	Down
A0A3Q7FXR7	Bet v I/Major latex protein domain-containing protein, org=Solanum lycopersicum	101266019	Solanum lycopersicum	QLIEAVDEEKK	_QLIEAVDEEK[GlyGly (K)]K_	71	(K80)	2.2.2.2.2.2.2.2	653.187	941.35	515.643	496.033	866.681	1093.08	1008.05	1122.93	979.228	994.051	834.401	31.5	11.2	9.42	-1.56961	0.0397571	0.25851	1	Down
P93209	14-3-3 protein 3, org=Solanum lycopersicum	TFT3	Solanum lycopersicum	KEAAESTLTAYK	_K[GlyGly (K)]EAAESTLTAYK_	149	(K149)	1.1.1.1.1.1.1.1	102.956	73.5984	103.852	136.624	203.897	152.582	118.003	228.055	141.375	116.436	157.608	24.7	28.3	15	-1.68462	0.0399546	0.258945	1	Down
K4AZL0	Plasmamembrane intrinsic protein 12, org=Solanum lycopersicum	PIP1;2	Solanum lycopersicum	MEGKEEDVKVGANK	_[Acetyl (Protein N-term)]M[Oxidation (M)]EGKEEDVK[GlyGly (K)]VGANK_	1	(M1,K9)	1.1.1.1.1.1.1.1	47.2373	87.1649	37.986	47.402	68.0889	125.105	96.5135	206.936	68.9004	96.3446	151.295	39.9	48.2	39.8	-2.25962	0.0400503	0.259102	1	Down
A0A3Q7HXK5	pyridoxal 5'-phosphate synthase (glutamine hydrolyzing), org=Solanum lycopersicum	101257782	Solanum lycopersicum	NMDDDEVFTFAKK	_NM[Oxidation (M)]DDDEVFTFAK[GlyGly (K)]K_	193	(M194,K204)	1.1.1.1.1.1.1.1	1711.24	1366.5	999.399	875.322	2751.27	2059.61	1394.63	3293.04	2576.85	3676.81	3909.32	30.5	34.8	21	-1.91794	0.0403244	0.259797	1	Down
A0A3Q7F6R1	Plant heme peroxidase family profile domain-containing protein, org=Solanum lycopersicum	101264282	Solanum lycopersicum	LADLGLPYSAFIKSTLEK	_LADLGLPYSAFIK[GlyGly (K)]STLEK_	228	(K240)	-.1.1.1.1.-.1.1	213.817	114.351	173.206	102.171	257.325	276.282	180.965	397.014	220.086	194.374	283.298	34.6	32.2	19.7	-1.84176	0.0404904	0.260107	0.75	Down
Q9XGI9	N-carbamoylputrescine amidase, org=Solanum lycopersicum	CPA	Solanum lycopersicum	KSHIPDGPGYQEK	_K[GlyGly (K)]SHIPDGPGYQEK_	120	(K120)	2.1.2.2.2.2.2.1	36.1431	48.7062	39.7295	37.4348	42.378	74.5367	85.5758	87.914	133.821	138.937	84.0631	14	28.9	25.5	-1.79247	0.0406818	0.260751	1	Down
A0A3Q7EPH8	Uncharacterized protein, org=Solanum lycopersicum	101267652	Solanum lycopersicum	SEPEVQTEAGNVETLDKESK	_SEPEVQTEAGNVETLDK[GlyGly (K)]ESK_	404	(K420)	1.1.1.1.1.1.1.1	236.362	94.9218	115.365	159.557	209.733	238.887	372.276	288.122	246.124	218.446	177.654	41.3	25.7	16.1	-1.82944	0.0412602	0.262461	1	Down
A0A3Q7H037	4-coumarate--CoA ligase, org=Solanum lycopersicum		Solanum lycopersicum	GYLNDPEATTGTIDKER	_GYLNDPEATTGTIDK[GlyGly (K)]ER_	416	(K430)	1.1.1.1.1.1.1.1	110.227	93.5078	80.5286	105.558	132.953	143.15	186.77	317.763	130.913	132.505	201.32	13.6	43.6	25.9	-2.00255	0.0413471	0.262737	1	Down
A0A3Q7IRS4	UTP--glucose-1-phosphate uridylyltransferase, org=Solanum lycopersicum	101248935	Solanum lycopersicum	SNPSNPSIELGPEFKK	_SNPSNPSIELGPEFK[GlyGly (K)]K_	395	(K409)	-.-.1.-.1.1.1.1	3.87197	4.91184	48.9491	3.72153	29.481	100.464	59.5331	56.1796	45.8931	44.0682	29.1271	146	47.7	23.2	-3.9974	0.0416684	0.263617	1	Down
A0A3Q7HV43	STI1 domain-containing protein, org=Solanum lycopersicum		Solanum lycopersicum	TYQEGLKLDPQNQELLDGVKR	_TYQEGLKLDPQNQELLDGVK[GlyGly (K)]R_	480	(K499)	1.1.-.1.1.1.1.1	1429.05	592.071	631.624	359.225	1065.91	1399.56	1901.16	3057.52	1841.83	1926.62	1422.08	61.9	47	15.6	-2.46488	0.0418563	0.263848	1	Down
A0A3Q7ENJ9;A7LI54;Q0GA16	non-specific serine/threonine protein kinase, org=Solanum lycopersicum	;PHOT2;	Solanum lycopersicum	EKALGSITEVVQTVK	_EK[GlyGly (K)]ALGSITEVVQTVK_	290;290;290	(K291);(K291);(K291)	1.1.-.-.1.1.1.1	30.5052	17.2832	23.6557	16.2728	44.2085	23.0224	60.4328	58.5825	18.5742	56.8032	36.4383	30	37.1	51.3	-2.12326	0.0419336	0.264039	1	Down
Q2QJT5	ASR4, org=Solanum lycopersicum	Asr4	Solanum lycopersicum	ASYGGGDDNKYGEK	_ASYGGGDDNK[GlyGly (K)]YGEK_	159	(K168)	1.1.1.1.1.1.1.1	16.1606	20.4948	28.6262	71.4435	67.9865	88.5944	152.848	50.9346	49.6427	71.4298	80.0695	74.2	49.5	23.4	-2.63568	0.0422676	0.26476	1	Down
A0A3Q7H3T8	Ubiquitin-like domain-containing protein, org=Solanum lycopersicum		Solanum lycopersicum	DKLASQIGVPVEQQR	_DK[GlyGly (K)]LASQIGVPVEQQR_	128	(K129)	1.1.1.1.1.1.1.-	78.5177	100.153	51.4628	49.4157	103.695	121.118	92.2796	152.242	36.311	88.0361	38.3153	34.5	22.3	54	-1.6789	0.0423568	0.264991	1	Down
A0A3Q7ERS3	NADP-dependent oxidoreductase domain-containing protein, org=Solanum lycopersicum	101254135	Solanum lycopersicum	SLGNTGLKLSSVGFGASPLGK	_SLGNTGLK[GlyGly (K)]LSSVGFGASPLGK_	10	(K17)	-.-.1.-.1.-.1.1	4.43568	1.16627	31.1211	1.03752	65.3214	62.0873	45.4189	32.3185	38.3459	34.2101	35.4755	154	30	5.88	-5.43282	0.0425218	0.265559	0.75	Down
Q84XW6	V-type proton ATPase catalytic subunit A, org=Solanum lycopersicum		Solanum lycopersicum	YSGALESFYEKFDPDFINIR	_YSGALESFYEK[GlyGly (K)]FDPDFINIR_	460	(K470)	1.1.1.1.1.1.1.1	88.6065	99.3888	178.654	175.978	194.093	317.553	200.338	235.278	233.945	182.609	206.388	35.6	24	12.4	-1.7457	0.042632	0.265789	1	Down
A0A3Q7G5A7	PCI domain-containing protein, org=Solanum lycopersicum	101263403	Solanum lycopersicum	AKEGENVVEEPAADIPSLPELK	_AK[GlyGly (K)]EGENVVEEPAADIPSLPELK_	192	(K193)	1.1.1.1.1.1.1.1	142.036	86.0755	154.17	105.377	294.291	287.712	123.572	319.051	201.246	260.133	225.317	26	34.9	12.9	-2.10112	0.0429392	0.266447	1	Down
A0A3Q7FTK4	U2A'/phosphoprotein 32 family A C-terminal domain-containing protein, org=Solanum lycopersicum	101248760	Solanum lycopersicum	EAQASKPVAPTPEQIIAIKAAIVNSQTLEEVAR	_EAQASKPVAPTPEQIIAIK[GlyGly (K)]AAIVNSQTLEEVAR_	192	(K210)	1.1.1.1.1.1.1.1	78.0985	140.31	158.738	134.1	219.869	220.142	180.647	202.926	197.111	192.765	150.842	27.2	9.06	14.2	-1.61093	0.0431107	0.267017	1	Down
A0A3Q7EPH8	Uncharacterized protein, org=Solanum lycopersicum	101267652	Solanum lycopersicum	SVATEELAEPEAKGVETSEVAEKAPEVVIGSR	_SVATEELAEPEAK[GlyGly (K)]GVETSEVAEKAPEVVIGSR_	593	(K605)	1.1.1.1.1.1.1.1	226.339	308.041	175.254	145.611	308.565	543.106	310.177	311.155	270.393	353.659	249.857	33.3	31.7	18.9	-1.72232	0.0431476	0.267056	1	Down
A0A0C6FQX1;Q66YT8	Sterol side chain reductase;DWARF1/DIMINUTO, org=Solanum lycopersicum	SSR1;DWF1	Solanum lycopersicum	TMVYPEPGFELQKR	_TMVYPEPGFELQK[GlyGly (K)]R_	435;435	(K447);(K447)	-.1.-.-.1.1.1.1	1.65286	67.7495	1.35398	2.56017	105.388	58.7975	152.088	68.1248	140.205	94.357	54.3853	180	44.1	44.6	-5.243	0.0431554	0.267066	1	Down
A0A3Q7FM29	Protein kinase domain-containing protein, org=Solanum lycopersicum	101252259	Solanum lycopersicum	SEKPEDFGSGVPDAEK	_SEK[GlyGly (K)]PEDFGSGVPDAEK_	304	(K306)	1.-.1.1.1.-.-.1	43.3921	63.9955	129.255	53.301	109.341	175.422	153.608	129.313	57.4404	64.7498	123.28	53.5	20.3	44.1	-1.95791	0.0431882	0.267118	0.75	Down
A0A3Q7EYM6	Fructose-bisphosphate aldolase, org=Solanum lycopersicum	101249787	Solanum lycopersicum	KIVDVLLEQNIVPGIK	_K[GlyGly (K)]IVDVLLEQNIVPGIK_	128	(K128)	-.-.1.-.-.1.1.1	1.37872	1.01132	21.8876	6.2074	40.9914	47.7519	32.2565	41.2101	92.8791	33.4623	70.7842	129	15.7	45.7	-5.32097	0.0432708	0.267477	0.75	Down
A0A3Q7F885	galactinol--sucrose galactosyltransferase, org=Solanum lycopersicum		Solanum lycopersicum	ASLQPGKDDFIDVCVESGSSK	_ASLQPGK[GlyGly (K)]DDFIDVC[Carbamidomethyl (C)]VESGSSK_	143	(K149,C156)	-.-.1.1.1.-.1.1	5.9391	3.74768	12.363	0.373525	39.9105	30.3858	59.2537	28.3823	35.6441	14.1355	16.2089	90.1	35.7	53.9	-7.04322	0.0433896	0.267814	0.75	Down
O81693	Cysteine proteinase inhibitor (Fragment), org=Solanum lycopersicum		Solanum lycopersicum	EQLVAGTLYYITLVATDAGKK	_EQLVAGTLYYITLVATDAGK[GlyGly (K)]K_	111	(K130)	1.1.-.1.1.1.1.-	123.627	72.2486	80.1636	95.6779	428.096	251.827	101.758	324.073	154.835	227.753	164.333	24.4	49.6	21.7	-2.97472	0.0434314	0.267975	0.75	Down
A0A3Q7HFM7	t-SNARE coiled-coil homology domain-containing protein, org=Solanum lycopersicum		Solanum lycopersicum	SKVSQMASTLNMSSFANR	_SK[GlyGly (K)]VSQM[Oxidation (M)]ASTLNM[Oxidation (M)]SSFANR_	90	(K91,M95,M101)	1.1.1.1.1.1.1.1	48.1618	34.8277	16.6349	40.5263	146.322	50.6147	66.8479	64.7571	54.8509	89.8634	53.8197	38.3	52.8	31	-2.3442	0.0436431	0.268392	1	Down
A0A3Q7G986	PB1 domain-containing protein, org=Solanum lycopersicum	101265728	Solanum lycopersicum	ILPRPHDNQLAYVSGETKILSVDR	_ILPRPHDNQLAYVSGETK[GlyGly (K)]ILSVDR_	52	(K69)	2.2.2.2.2.2.2.2	768.086	690.497	1795.55	1719.85	2543.1	2219.04	2957.14	2714.48	1755.61	1967.72	1886.07	47.9	11.9	5.72	-2.09767	0.0438653	0.269305	1	Down
A0A3Q7FAA6	monodehydroascorbate reductase (NADH), org=Solanum lycopersicum	101253550	Solanum lycopersicum	LFTPKIASFYEEFYR	_LFTPK[GlyGly (K)]IASFYEEFYR_	201	(K205)	1.1.1.1.1.1.1.1	85.4868	84.0449	165.092	186.118	220.924	266.628	180.52	290.938	223.094	213.969	259.461	40.8	20.4	10.4	-1.84162	0.0439176	0.269488	1	Down
A0A3Q7FZQ6	Potassium transporter, org=Solanum lycopersicum	101263205	Solanum lycopersicum	LKLPTPELQR	_LK[GlyGly (K)]LPTPELQR_	202	(K203)	-.1.1.1.1.-.1.1	22.5646	9.76425	36.6333	16.1398	61.0599	84.9945	22.162	84.5552	68.2575	58.5761	28.1406	54	46.8	40.5	-2.97022	0.043991	0.269668	0.75	Down
A0A3Q7H126;A0A3Q7HHL0	Tubulin alpha chain, org=Solanum lycopersicum	101244864;101254013	Solanum lycopersicum	TVGGGDDAFNTFFSETGAGKHVPR	_TVGGGDDAFNTFFSETGAGK[GlyGly (K)]HVPR_	41;41	(K60);(K60)	1.1.-.-.1.1.-.1	11.2579	31.1981	25.232	13.7918	57.2772	46.9877	42.6046	24.4412	43.1641	52.5734	50.3831	46.3	32	10.1	-2.10249	0.044347	0.270748	0.75	Down
A0A3Q7F1S8	Uncharacterized protein, org=Solanum lycopersicum		Solanum lycopersicum	IELLVDKTENLHHQAQDFR	_IELLVDK[GlyGly (K)]TENLHHQAQDFR_	160	(K166)	1.-.1.1.1.1.1.1	15.352	28.2726	85.6931	39.381	69.4764	122.979	100.667	149.163	80.7294	46.9186	129.44	72.6	30.6	48.4	-2.62175	0.0443488	0.270748	1	Down
A0A3Q7H5X8	Uncharacterized protein, org=Solanum lycopersicum	101258384	Solanum lycopersicum	LTVPSFLEALEDSVSKGSGSNESR	_LTVPSFLEALEDSVSK[GlyGly (K)]GSGSNESR_	277	(K292)	1.1.1.1.1.1.1.1	691.541	595.895	301.85	469.597	944.657	1126.66	782.376	676.262	725.975	800.377	694.786	32.7	22.3	7.33	-1.7145	0.0447319	0.271659	1	Down
A0A3Q7JEL1	ATP citrate synthase, org=Solanum lycopersicum	101267503	Solanum lycopersicum	TTPVKEITPPQIPEDLNTAIK	_TTPVK[GlyGly (K)]EITPPQIPEDLNTAIK_	323	(K327)	-.1.1.1.1.-.1.1	56.9017	79.4645	66.3883	76.6582	135.676	135.239	79.1492	220.815	138.888	63.8242	98.111	14.7	40.9	37.5	-2.04314	0.044871	0.272016	0.75	Down
A0A3Q7I9V2	Methanethiol oxidase, org=Solanum lycopersicum	101249583	Solanum lycopersicum	QYNIEDPANPKLTGQVFVGGVFQK	_QYNIEDPANPK[GlyGly (K)]LTGQVFVGGVFQK_	351	(K361)	-.-.1.1.1.1.1.1	13.1027	6.45956	23.4328	3.97446	76.2316	104.244	27.5531	14.9536	72.1653	35.6381	57.8488	74	74.9	33.3	-4.74738	0.0453108	0.272998	1	Down
A0A3Q7EYZ5	Protein DETOXIFICATION, org=Solanum lycopersicum		Solanum lycopersicum	IFSEKLATENQLIE	_IFSEK[GlyGly (K)]LATENQLIE_	483	(K487)	1.1.1.1.1.1.1.1	99.7978	63.2168	157.722	57.8979	165.606	142.213	157.617	284.781	148.367	283.829	145.631	48.6	34.9	41	-1.98138	0.0453528	0.273031	1	Down
K4BF05	Alcohol acyl transferase, org=Solanum lycopersicum	AAT2	Solanum lycopersicum	VKLNLSKPSDAPEHAK	_VKLNLSK[GlyGly (K)]PSDAPEHAK_	207	(K213)	1.1.-.1.1.1.1.1	0.510255	3.68987	0.788321	6.43068	15.1159	38.3117	9.30526	4.26715	5.88411	26.6029	0.533283	97.5	89.8	125	-5.86736	0.0456741	0.273944	1	Down
Q08451;V5YN05	Probable aquaporin PIP-type pTOM75;Plasmamembrane intrinsic protein 15, org=Solanum lycopersicum	;PIP1;5	Solanum lycopersicum	AENKEEDVK	_[Acetyl (Protein N-term)]AENK[GlyGly (K)]EEDVK_	2;2	(K5);(K5)	1.1.1.1.1.1.1.1	691.276	823.339	786.995	615.329	765.31	1042.74	1394.37	1271.23	1050.71	852.594	890.065	12.9	24.8	11.3	-1.53368	0.0458555	0.274277	1	Down
A4ZYQ6	aminocyclopropanecarboxylate oxidase, org=Solanum lycopersicum	100125909	Solanum lycopersicum	METFPVVNMEMLNTEKR	_[Acetyl (Protein N-term)]M[Oxidation (M)]ETFPVVNM[Oxidation (M)]EM[Oxidation (M)]LNTEK[GlyGly (K)]R_	1	(M1,M9,M11,K16)	1.1.1.1.1.1.1.1	451.977	89.3489	176.65	256.631	439.554	1026.44	427.454	633.887	669.744	839.211	847.535	63.5	44.2	12.8	-2.59319	0.0463156	0.275256	1	Down
A0A3Q7IGY7	caffeoyl-CoA O-methyltransferase, org=Solanum lycopersicum	101253032	Solanum lycopersicum	NGEVQEIKHQEVGHK	_NGEVQEIK[GlyGly (K)]HQEVGHK_	5	(K12)	1.-.1.1.1.-.1.-	9.12684	3.42354	18.3768	5.35511	16.0712	33.5568	17.7457	27.1968	15.8097	57.4016	3.36841	73.2	34.8	111	-2.60652	0.0464988	0.276118	0.75	Down
A0A3Q7F5K1	Single-stranded DNA binding protein Ssb-like OB fold domain-containing protein, org=Solanum lycopersicum	101260102	Solanum lycopersicum	NEQVDLMKPDATIIIR	_NEQVDLMK[GlyGly (K)]PDATIIIR_	95	(K102)	1.1.1.1.1.-.1.-	134.936	174.59	153.166	136.899	157.518	259.004	225.301	306.551	142.341	37.2556	76.1417	12.3	26.4	62.3	-1.5817	0.0466763	0.27657	1	Down
A0A3Q7IH80	Alpha/beta hydrolase fold-3 domain-containing protein, org=Solanum lycopersicum	101251935	Solanum lycopersicum	TESELKLVDVDPLISVR	_TESELK[GlyGly (K)]LVDVDPLISVR_	218	(K223)	1.1.1.1.1.1.1.1	845.787	855.848	1375.64	1218.86	1634.95	1684.55	1171.76	2085.98	1533.77	1259.82	1737.85	24.7	22.8	15.9	-1.53097	0.0470112	0.27746	1	Down
A0A3Q7J3M9	MBD domain-containing protein, org=Solanum lycopersicum	101259218	Solanum lycopersicum	SVEKNEVVSIELPAPSGWSK	_SVEK[GlyGly (K)]NEVVSIELPAPSGWSK_	4	(K7)	1.1.1.1.1.-.1.-	93.9676	83.8988	32.29	48.4661	148.493	168.01	72.9185	171.618	50.3491	64.4312	44.4906	45	32.8	19.3	-2.16934	0.0470376	0.277472	1	Down
A0A3Q7JK86	Eukaryotic translation initiation factor 3 subunit I, org=Solanum lycopersicum	101262979	Solanum lycopersicum	ILTEEIGGVKGHFGPINALAFNPDGK	_ILTEEIGGVK[GlyGly (K)]GHFGPINALAFNPDGK_	276	(K285)	1.-.1.1.1.1.-.-	117.537	76.1594	58.3495	104.736	115.368	189.523	162.718	117.173	118.853	120.111	143.916	30.1	24.8	11.1	-1.63905	0.0471043	0.277693	0.75	Down
A0A3Q7J297	MSP domain-containing protein, org=Solanum lycopersicum	101266192	Solanum lycopersicum	LDPSNNLYFPYEPGKQAK	_LDPSNNLYFPYEPGK[GlyGly (K)]QAK_	35	(K49)	1.1.1.1.1.1.1.1	229.374	245.419	373.303	200.505	327.332	447.297	326.509	510.115	438.508	449.701	385.94	29.1	22.7	8.02	-1.53657	0.0473193	0.278307	1	Down
A0A3Q7IGW5	CSC1-like protein ERD4, org=Solanum lycopersicum	101268298	Solanum lycopersicum	FFTSPALEVVSHELKEVPNMEIVYR	_FFTSPALEVVSHELK[GlyGly (K)]EVPNM[Oxidation (M)]EIVYR_	667	(K681,M686)	-.-.1.1.1.1.1.1	85.8041	85.3736	64.3786	50.2317	317.85	486.111	77.4858	260.824	82.872	87.9609	244.473	24.2	59	66.4	-3.99692	0.0475142	0.278932	1	Down
A0A3Q7HHB8	EF-hand domain-containing protein, org=Solanum lycopersicum	101263533	Solanum lycopersicum	CDIVNSIAVDLKDTK	_C[Carbamidomethyl (C)]DIVNSIAVDLK[GlyGly (K)]DTK_	184	(C184,K195)	1.1.1.1.1.1.1.1	51.9345	43.6054	165.569	128.11	265.019	213.25	239.46	241.133	238.276	195.897	192.196	60.9	8.83	12.3	-2.46355	0.0478133	0.279809	1	Down
A0A3Q7EMX2	Small ribosomal subunit protein uS10 domain-containing protein, org=Solanum lycopersicum		Solanum lycopersicum	AAYAAMKPTKPGLEEPAEMIHK	_[Acetyl (Protein N-term)]AAYAAM[Oxidation (M)]KPTK[GlyGly (K)]PGLEEPAEM[Oxidation (M)]IHK_	2	(M7,K11,M20)	2.2.2.2.2.2.2.2	19599.9	12606.5	9754.63	11935.8	24249.6	23910	14857.3	21821.6	18700.3	23511.9	21418.1	31.6	20.6	11.4	-1.57409	0.0478677	0.279863	1	Down
A0A3Q7FB67	Uncharacterized protein, org=Solanum lycopersicum	101248442	Solanum lycopersicum	KSEYQEPSSEYGSGYGR	_K[GlyGly (K)]SEYQEPSSEYGSGYGR_	201	(K201)	1.1.1.1.1.1.1.1	90.3308	69.9947	53.7346	64.8555	123.625	77.1016	132.073	91.5888	96.4501	128.474	116.44	22	24.5	14.2	-1.52156	0.0482652	0.280982	1	Down
A0A3Q7ITB3	AMP-dependent synthetase/ligase domain-containing protein, org=Solanum lycopersicum		Solanum lycopersicum	KAFSQELAQLYSS	_K[GlyGly (K)]AFSQELAQLYSS_	684	(K684)	1.1.1.1.1.1.1.1	4302.7	5258.85	4826.5	4834.55	7984.53	8808.05	5188.87	11546.6	8220.68	9216.82	8775.55	8.14	31.2	5.71	-1.7442	0.0483249	0.281145	1	Down
A0A3Q7EMX2	Small ribosomal subunit protein uS10 domain-containing protein, org=Solanum lycopersicum		Solanum lycopersicum	AAYAAMKPTKPGLEEPAEMIHK	_[Acetyl (Protein N-term)]AAYAAM[Oxidation (M)]K[GlyGly (K)]PTKPGLEEPAEM[Oxidation (M)]IHK_	2	(M7,K8,M20)	2.2.2.2.2.2.2.2	19374.5	12422.1	9480.47	11799	23965.4	23504.9	14745.7	21434.1	18616	23241.1	21226.8	32.1	20.4	11	-1.57604	0.0485235	0.281555	1	Down
Q5NE20	Carbonic anhydrase, org=Solanum lycopersicum	ca2	Solanum lycopersicum	GQSPKFMVFACSDSR	_GQSPK[GlyGly (K)]FMVFAC[Carbamidomethyl (C)]SDSR_	142	(K146,C152)	-.1.-.1.1.1.1.1	31.722	54.7438	20.1357	8.2691	68.5201	156.815	49.8727	70.6297	71.3136	87.6287	68.9499	69	55.3	13.4	-3.01067	0.0485357	0.281555	1	Down
A0A3Q7J2K1	acylaminoacyl-peptidase, org=Solanum lycopersicum		Solanum lycopersicum	NITENLTAGANKPYESVFISSKR	_NITENLTAGANKPYESVFISSK[GlyGly (K)]R_	814	(K835)	-.-.1.-.1.-.1.1	4.3263	1.22821	39.1767	3.43889	26.6197	61.4581	46.5597	74.0959	115.599	46.3945	51.0096	151	39.1	54.5	-4.33326	0.0487787	0.282137	0.75	Down
A0A3Q7F5X6	Thioredoxin reductase, org=Solanum lycopersicum		Solanum lycopersicum	IEVIWNSTVVEAYGEKLLGGLK	_IEVIWNSTVVEAYGEK[GlyGly (K)]LLGGLK_	209	(K224)	1.1.1.1.1.-.1.-	112.963	138.123	113.594	68.6076	197.963	321.749	114.375	260.263	266.667	144.999	112.333	26.7	39.6	46.6	-2.0641	0.0490163	0.282814	1	Down
A0A3Q7ICJ2	digalactosyldiacylglycerol synthase, org=Solanum lycopersicum	101250748	Solanum lycopersicum	ATLEALSDEPSPLADKQR	_ATLEALSDEPSPLADK[GlyGly (K)]QR_	355	(K370)	-.-.-.1.1.1.1.1	2.0424	5.65618	2.11844	68.1737	62.9001	63.522	79.2824	148.435	68.2666	104.511	66.1664	167	45.9	27.1	-4.54079	0.0490316	0.282814	1	Down
A0A3Q7IAT1	Plasma membrane-associated cation-binding protein 1, org=Solanum lycopersicum	101260974	Solanum lycopersicum	VVEIYEAAAVEIKSLVKEPK	_VVEIYEAAAVEIKSLVK[GlyGly (K)]EPK_	55	(K71)	1.-.1.1.1.1.1.1	13.2809	20.5034	45.8656	11.7265	69.0951	39.7013	37.2442	58.6033	18.8018	19.213	22.2008	69.2	29.9	9.24	-2.23957	0.0492105	0.283121	1	Down
A0A3Q7IST6	ABC transporter B family member 1, org=Solanum lycopersicum		Solanum lycopersicum	LSSQSQEALSKAGNTVEQTVVQIR	_LSSQSQEALSK[GlyGly (K)]AGNTVEQTVVQIR_	260	(K270)	1.1.1.1.1.1.1.1	90.7225	64.4927	186.05	86.2089	226.534	199.417	139.167	515.309	281.934	300.158	285.315	50.5	62	3.35	-2.52747	0.049296	0.283329	1	Down
A0A3Q7J4E0	PHD finger-like domain-containing protein 5A, org=Solanum lycopersicum		Solanum lycopersicum	IVNLGSAKTDLFYER	_IVNLGSAK[GlyGly (K)]TDLFYER_	73	(K80)	1.-.1.1.1.1.1.1	94.5696	110.28	168.421	162.666	340.705	163.886	208.122	197.693	187.18	329.984	233.016	27.7	34.2	29.2	-1.69872	0.0493509	0.283331	1	Down
A0A3Q7FAA3	40S ribosomal protein S12, org=Solanum lycopersicum	101247070	Solanum lycopersicum	DYGEETEGLHIVQEYVKSH	_DYGEETEGLHIVQEYVK[GlyGly (K)]SH_	125	(K141)	2.2.2.2.2.2.2.2	63444	51428.5	42334.5	59356.3	84208.4	110129	79723.2	57286.4	63324.5	64104.8	63047.2	17.2	26.2	0.864	-1.53002	0.0495118	0.283487	1	Down
A0A3Q7I1X1	Bis(5'-adenosyl)-triphosphatase, org=Solanum lycopersicum		Solanum lycopersicum	VGKQLESYHK	_VGK[GlyGly (K)]QLESYHK_	108	(K110)	1.-.-.1.1.-.1.1	20.1289	1.59586	3.08894	0.373527	20.8329	55.7635	28.5489	31.1817	0.526531	1.99396	17.1158	148	44.3	140	-5.41255	0.0496351	0.283618	0.75	Down
A0A3Q7FHJ9	Cytochrome b5 heme-binding domain-containing protein, org=Solanum lycopersicum		Solanum lycopersicum	ALAKMSFEEKDLTGDISGLGPFELEALQDWEYK	_ALAKM[Oxidation (M)]SFEEK[GlyGly (K)]DLTGDISGLGPFELEALQDWEYK_	135	(M139,K144)	1.1.1.1.1.1.1.1	165.326	155.653	93.8539	187.014	262.689	222.321	189.166	251.864	141.632	180.596	105.299	26.6	14.2	26.4	-1.53867	0.0498358	0.284178	1	Down
A0A3Q7EUP5	HMG box domain-containing protein, org=Solanum lycopersicum		Solanum lycopersicum	PGLTHTQYKDLIWK	_PGLTHTQYK[GlyGly (K)]DLIWK_	136	(K144)	-.1.-.1.1.-.-.-	1364.82	1359.61	874.37	982.296	1.09071	1.73514	2.7257	2.52498	1716.94	2390.17	1803.13	22.2	37.3	18.6	567.211	2.99884e-06	0.00293246	0.5
A0A0C5CHE6;P27065	Ribulose bisphosphate carboxylase large chain, org=Solanum lycopersicum	rbcL	Solanum lycopersicum	EYKLTYYTPEYQTK	_EYK[GlyGly (K)]LTYYTPEYQTK_	19;19	(K21);(K21)	-.-.-.-.1.1.-.-	1.51654	1.61846	1.27031	1.06822	153.975	69.6983	133.389	99.7778	88.9858	102.562	85.3711	18.1	32.5	9.82	-83.4634	7.77536e-06	0.00359809	0.5
A0A3Q7F1Z4	DUF4283 domain-containing protein, org=Solanum lycopersicum		Solanum lycopersicum	SLELLKEINMPNGLLPLEDIVEVGR	_SLELLK[GlyGly (K)]EINMPNGLLPLEDIVEVGR_	25	(K30)	-.1.-.-.-.1.1.-	1.67465	1.56769	1.62327	4.14258	245.53	238.986	362.193	311.851	191.189	120.168	109.431	56	20.2	31.7	-128.612	3.88131e-05	0.00624982	0.5
A0A3Q7IWT8	SKP1-like protein, org=Solanum lycopersicum	101243954	Solanum lycopersicum	HMIEDDCADTSIPLPNVTSKILAK	_HMIEDDC[Carbamidomethyl (C)]ADTSIPLPNVTSK[GlyGly (K)]ILAK_	32	(C38,K51)	-.1.1.-.1.-.-.-	210.382	126.121	134.01	139.128	4.27706	1.41733	2.58982	2.15061	3.1145	1.60577	2.96228	25.6	46.5	32.4	58.4238	4.10383e-05	0.00634552	0.5
A0A3Q7FV86	Bet v I/Major latex protein domain-containing protein, org=Solanum lycopersicum	101264616	Solanum lycopersicum	HLIEAADPQQKLIK	_HLIEAADPQQK[GlyGly (K)]LIK_	71	(K81)	-.-.-.-.1.-.-.1	4.28763	1.79922	1.28513	2.05975	68.9666	117.949	46.8504	74.2652	40.1793	2.69071	1.27181	56.2	38.7	150	-32.6591	5.21293e-05	0.00676173	0.5
A0A3Q7JBE7	UDP-glycosyltransferases domain-containing protein, org=Solanum lycopersicum		Solanum lycopersicum	VVNDVLLASKH	_VVNDVLLASK[GlyGly (K)]H_	901	(K910)	-.-.-.-.1.-.-.1	2.98257	3.00808	1.32823	2.99528	36.7714	41.4834	33.0655	81.5962	21.9033	14.9097	78.4645	32.3	46.7	90.7	-18.704	5.37538e-05	0.00683369	0.5
A0A3Q7IEY7	SPX domain-containing protein, org=Solanum lycopersicum		Solanum lycopersicum	DLLQEVPDIAKIDELR	_DLLQEVPDIAK[GlyGly (K)]IDELR_	85	(K95)	-.1.1.-.-.-.-.-	54.3354	29.0704	48.1896	34.9313	2.70361	3.27911	3.38488	1.42403	1.86336	1.17738	1.67704	28	33.4	22.6	15.4311	6.00286e-05	0.00717222	0.5
A0A0M4FTG6;A0A3Q7FEW5	Synaptotagmin-1;Synaptotagmin-1-like, org=Solanum lycopersicum	;101264564	Solanum lycopersicum	YHLIDSKNGR	_YHLIDSK[GlyGly (K)]NGR_	519;519	(K525);(K525)	-.-.1.-.1.-.-.1	2.17559	3.1093	1.3721	1.17038	100.353	112.099	71.6344	94.9539	87.1171	113.269	73.2621	45.1	17.9	22.3	-48.425	7.40129e-05	0.00779531	0.5
A0A3Q7JA27	Ubiquitin carboxyl-terminal hydrolase, org=Solanum lycopersicum	101251658	Solanum lycopersicum	SSLTEYNQLGKSNDLDHSSHLLTVATR	_SSLTEYNQLGK[GlyGly (K)]SNDLDHSSHLLTVATR_	130	(K140)	-.-.-.-.1.-.-.1	3.32714	2.40347	2.7331	1.3118	60.1465	39.4415	46.05	39.8016	69.5655	1.47184	3.08716	34.6	20.9	157	-18.9698	0.000105398	0.00921201	0.5
A0A3Q7F5E7	glutathione transferase, org=Solanum lycopersicum	101265881	Solanum lycopersicum	SDLIVVQKCANNLEK	_SDLIVVQK[GlyGly (K)]C[Carbamidomethyl (C)]ANNLEK_	128	(K135,C136)	-.-.1.1.-.-.-.-	289.942	176.09	367.402	78.4643	3.87121	4.6555	1.53493	4.37279	61.4361	44.6811	70.2333	55.7	39.3	22.1	63.1752	0.00011517	0.00960205	0.5
A0A3Q7IZC8	Glycosyltransferase 2-like domain-containing protein, org=Solanum lycopersicum	101245618	Solanum lycopersicum	WASKGLNITYQIR	_WASK[GlyGly (K)]GLNITYQIR_	144	(K147)	-.-.-.-.1.-.-.1	3.2127	2.14532	1.2638	2.22628	65.0283	175.959	129.047	342.974	222.824	300.328	296.958	36	66.7	16	-80.5833	0.000171059	0.011802	0.5
A0A3Q7I6K7	Uncharacterized protein, org=Solanum lycopersicum	101256605	Solanum lycopersicum	KFEDLELDHK	_K[GlyGly (K)]FEDLELDHK_	139	(K139)	-.1.1.-.-.-.-.-	55.4469	42.9161	22.5388	35.7038	3.10738	5.77849	4.11745	6.09617	30.7411	4.08604	3.48122	35.1	29.5	122	8.19946	0.000177106	0.0119611	0.5
Q1PCD2	Glucose-6-phosphate isomerase, org=Solanum lycopersicum	GPI	Solanum lycopersicum	KLFNLAEAAHVK	_K[GlyGly (K)]LFNLAEAAHVK_	64	(K64)	-.1.-.1.-.-.-.-	56.0102	23.9025	16.5251	28.9586	2.4484	2.18632	0.803191	1.44422	60.1054	23.1087	54.337	54.9	43.3	43.4	18.2206	0.000198619	0.0127136	0.5
A0A3Q7IPZ1	UDP-glucose 4-epimerase, org=Solanum lycopersicum		Solanum lycopersicum	SVLEMVGAFEKASGK	_SVLEM[Oxidation (M)]VGAFEK[GlyGly (K)]ASGK_	313	(M317,K323)	-.-.-.-.1.1.-.-	3.5156	3.84218	1.33148	1.32671	104.384	33.1328	46.0035	47.4541	52.9362	70.0897	81.8017	54.4	55	21.3	-23.0606	0.000199314	0.0127246	0.5
E4UE86	Prophage antirepressor, org=Liberibacter solanacearum (strain CLso-ZC1)	CKC_05845	Liberibacter solanacearum (strain CLso-ZC1)	SNIIPFEFESNKIR	_SNIIPFEFESNK[GlyGly (K)]IR_	2	(K13)	-.-.-.-.1.1.-.-	1.49404	4.88377	1.07768	4.89931	270.292	83.6154	140.218	279.367	2.43956	2.67894	2.38209	67.6	50.1	6.3	-62.6066	0.000209811	0.0130694	0.5
A0A3Q7FNL7	Small ribosomal subunit protein eS1, org=Solanum lycopersicum	101260518	Solanum lycopersicum	EIEKATSSIFPLQNVYIR	_EIEK[GlyGly (K)]ATSSIFPLQNVYIR_	196	(K199)	-.-.-.-.1.-.-.1	3.45658	1.26977	2.74501	1.46114	86.3517	80.5973	93.6117	66.6594	50.7033	6.76153	3.96172	46.8	14	128	-36.6325	0.000278047	0.014876	0.5
A0A3Q7GZW2	NAD-dependent epimerase/dehydratase domain-containing protein, org=Solanum lycopersicum	101253094	Solanum lycopersicum	GKAPISQQLPGESDQDYADFSSK	_GK[GlyGly (K)]APISQQLPGESDQDYADFSSK_	86	(K87)	1.-.1.-.-.1.-.1	23.6964	33.4195	18.7123	23.4947	80.0857	75.7171	73.5619	104.438	64.9643	72.2507	28.3689	24.9	17.1	42.6	-3.36079	0.000292262	0.0152383	0.5
A0A3Q7GGE9	Cytochrome b5 heme-binding domain-containing protein, org=Solanum lycopersicum	101263208	Solanum lycopersicum	VYDVSSYLDEHPGGDDVLLGVTGQDATDEFEDAGHSKSAR	_VYDVSSYLDEHPGGDDVLLGVTGQDATDEFEDAGHSK[GlyGly (K)]SAR_	30	(K66)	1.1.1.1.1.1.1.1	696.513	752.649	843.716	763.685	1240.63	1092.16	1057.98	1172.92	1078.41	1154.96	1202.41	7.94	7.2	5.46	-1.49307	0.000294518	0.0152701	1
A0A3Q7I6N5	3-ketoacyl-CoA synthase, org=Solanum lycopersicum	101262858	Solanum lycopersicum	EKNPWMDEIDEFPVEVPR	_EK[GlyGly (K)]NPWMDEIDEFPVEVPR_	489	(K490)	-.-.1.1.1.-.1.-	50.3948	29.9119	47.0284	38.276	123.778	131.613	103.441	164.788	9.66895	2.08117	1.5804	22.2	19.5	102	-3.16174	0.000316827	0.0156385	0.5
A0A3Q7G6P4	Uncharacterized protein, org=Solanum lycopersicum	101257363	Solanum lycopersicum	ILLSGEFDEYPNEKEMHSAAR	_ILLSGEFDEYPNEK[GlyGly (K)]EMHSAAR_	371	(K384)	-.-.1.1.-.-.-.1	18.7287	14.1921	26.1023	19.283	1.80935	2.18495	1.39125	0.732379	6.82526	1.32611	1.66945	25.1	40.7	94.1	12.7995	0.000344134	0.0162751	0.5
A0A3Q7JIX8	Kinesin motor domain-containing protein, org=Solanum lycopersicum		Solanum lycopersicum	KSPEHEEYQRPPPLAR	_K[GlyGly (K)]SPEHEEYQRPPPLAR_	24	(K24)	-.-.-.-.-.-.-.-	2.48008	3.60449	2.68772	3.52172	1.28906	1.34452	0.991275	1.2454	8.29512	6.1538	7.059	18.6	12.8	15	2.52431	0.000349763	0.0164032	0
A0A3Q7EUJ3;Q06BI0;Q8S4C5	Uncharacterized protein;CYP74C4 protein (Fragment);Cytochrome P450 CYP74C4, org=Solanum lycopersicum		Solanum lycopersicum	LLKYVYWSNAR	_LLK[GlyGly (K)]YVYWSNAR_	425,869;150;425	(K427)(K871);(K152);(K427)	-.-.-.-.1.-.-.1	6.69641	2.27775	2.39701	4.08591	173.788	72.0444	49.8983	43.0384	18.7237	4.88906	1.38749	53.3	71.6	110	-21.9167	0.000351646	0.0164519	0.5
A0A3Q7GZR7	Uncharacterized protein, org=Solanum lycopersicum	101265833	Solanum lycopersicum	NMAQGAADVGKGAAQGAVSVAR	_NMAQGAADVGK[GlyGly (K)]GAAQGAVSVAR_	43	(K53)	-.-.-.-.1.-.1.-	1.15311	4.06264	1.20403	1.50468	125.672	152.499	123.292	155.911	58.8613	21.177	9.96691	70.5	12.4	85.4	-70.3358	0.000437948	0.0181438	0.5
A0A3Q7GZX3	Large ribosomal subunit protein uL6 alpha-beta domain-containing protein, org=Solanum lycopersicum	101251592	Solanum lycopersicum	TALSHVNNLIVGVTKGYR	_TALSHVNNLIVGVTK[GlyGly (K)]GYR_	75	(K89)	-.-.1.-.1.1.-.-	6.67828	1.89358	1.22595	1.20171	72.569	141.628	130.017	193.797	1.62084	4.63747	1.54157	95.9	37	67.9	-48.9122	0.00048434	0.0192869	0.5
A0A3Q7H2V6	U6 snRNA-associated Sm-like protein LSm8, org=Solanum lycopersicum	101267415	Solanum lycopersicum	VYSTKEGVQQLVLGLYIIR	_VYSTK[GlyGly (K)]EGVQQLVLGLYIIR_	47	(K51)	1.-.-.1.1.-.-.-	72.0283	51.7117	34.1774	16.2987	2.12467	2.88577	0.979506	3.06459	5.78076	23.2564	4.44251	54.8	41.9	94.1	19.2407	0.000491184	0.019368	0.5
A0A3Q7HQL1	Nudix hydrolase domain-containing protein, org=Solanum lycopersicum		Solanum lycopersicum	LLPNATKPVPGWKGFEYR	_LLPNATKPVPGWK[GlyGly (K)]GFEYR_	305	(K317)	-.-.1.1.1.-.-.-	21.4114	35.8203	35.5197	22.5835	3.00454	2.65914	1.52645	4.96884	26.7581	3.73935	1.84416	27.4	47.1	129	9.48558	0.000518824	0.0200801	0.5
A0A3Q7HUH9	UDP-glucose 4-epimerase, org=Solanum lycopersicum	101254509	Solanum lycopersicum	TVVIDNLDNSSEIAVKR	_TVVIDNLDNSSEIAVK[GlyGly (K)]R_	29	(K44)	-.-.-.-.1.-.1.-	4.49043	3.29307	2.16891	6.87381	42.8922	65.5293	64.1734	51.3412	54.6175	84.7905	20.022	47.9	19.3	61	-13.3088	0.00054964	0.0207225	0.5
A0A3Q7F897	Isocitrate dehydrogenase [NADP], org=Solanum lycopersicum		Solanum lycopersicum	VKEFGLK	_VK[GlyGly (K)]EFGLK_	153	(K154)	1.1.-.-.1.-.1.-	10.3836	6.79944	4.23509	5.48639	20.2691	44.9915	40.2246	48.1258	22.9354	3.63039	3.41636	39.5	32.6	112	-5.70948	0.000723692	0.0238879	0.5
E4UE86	Prophage antirepressor, org=Liberibacter solanacearum (strain CLso-ZC1)	CKC_05845	Liberibacter solanacearum (strain CLso-ZC1)	MSNIIPFEFESNKIR	_MSNIIPFEFESNK[GlyGly (K)]IR_	1	(K13)	-.-.-.-.1.-.1.-	5.03827	4.71169	0.94252	2.29401	78.1552	117.888	48.7212	111.93	7.04706	3.6146	4.21363	60.5	36	37	-27.4666	0.00085803	0.0265156	0.5
A0A3Q7IZP9	Vacuolar protein sorting-associated protein 41 homolog, org=Solanum lycopersicum		Solanum lycopersicum	VFVEKGVEVNEFK	_VFVEK[GlyGly (K)]GVEVNEFK_	1082	(K1086)	-.-.1.1.-.-.-.-	34.1141	28.732	64.2242	13.21	0.778642	4.12291	1.48618	1.09311	1.62296	69.4876	5.87766	60.9	81.8	148	18.752	0.000860663	0.0265781	0.5
A0A3Q7EKW0	SPX domain-containing protein, org=Solanum lycopersicum		Solanum lycopersicum	VAALKLLLK	_VAALK[GlyGly (K)]LLLK_	977	(K981)	-.-.1.1.-.-.-.-	86.6572	92.9058	87.5965	107.021	3.1567	4.04986	1.15137	3.51186	1.1324	2.83692	58.3752	10	42.6	157	31.5238	0.000897419	0.0271712	0.5
A0A3Q7H6D6	ABC transporter domain-containing protein, org=Solanum lycopersicum	101259631	Solanum lycopersicum	AKGSYALGPYLLSK	_AK[GlyGly (K)]GSYALGPYLLSK_	472	(K473)	-.-.-.-.1.1.-.-	4.41629	4.60287	1.53076	3.00188	27.0802	41.669	27.049	37.7883	2.09878	2.23198	65.1345	42.2	22.4	157	-9.85747	0.000940933	0.0280944	0.5
A0A3Q7I8M4	Protein kinase domain-containing protein, org=Solanum lycopersicum		Solanum lycopersicum	AKVADFGLVR	_AK[GlyGly (K)]VADFGLVR_	665	(K666)	1.-.1.-.-.-.-.-	32.9588	70.2933	45.7718	55.7523	1.42047	1.90733	1.58289	6.30115	104.281	64.7835	105.836	30.8	83.5	25.4	18.2643	0.000982374	0.0288648	0.5
A0A3Q7GM10;G3CKB7;P23419	chalcone synthase;chalcone synthase;Chalcone synthase 2, org=Solanum lycopersicum	778295;CHS2;CHS2	Solanum lycopersicum	LLGLRPSVKR	_LLGLRPSVK[GlyGly (K)]R_	147;147;147	(K155);(K155);(K155)	-.-.1.1.1.-.-.-	73.117	92.2413	70.8995	59.9757	5.74907	1.56922	1.34871	2.25076	18.4901	4.34401	38.0438	18.1	75.1	83.4	27.1332	0.00105658	0.0300529	0.5
A0A3Q7HZN7	ADF-H domain-containing protein, org=Solanum lycopersicum	101264752	Solanum lycopersicum	FLELKAK	_FLELK[GlyGly (K)]AK_	18	(K22)	-.-.-.-.1.-.1.-	4.52719	5.55839	1.07873	3.45245	28.7402	75.8429	35.0441	69.9378	1.70856	30.2007	4.42021	52.5	45.7	130	-14.3373	0.00133993	0.0351966	0.5
A0A3Q7GM10;G3CKB7;P23419	chalcone synthase;chalcone synthase;Chalcone synthase 2, org=Solanum lycopersicum	778295;CHS2;CHS2	Solanum lycopersicum	DVPGLISKNIEK	_DVPGLISK[GlyGly (K)]NIEK_	270;270;270	(K277);(K277);(K277)	-.-.1.1.1.-.1.-	927.844	863.359	1804.77	501.582	67.5132	77.8187	99.0242	97.4088	248.145	291.227	436.757	54	18	30.4	11.9894	0.0013595	0.0354489	0.5
A0A3Q7HED6	NECAP PHear domain-containing protein, org=Solanum lycopersicum	101260551	Solanum lycopersicum	SPPVSPSKLSLEQSAETK	_SPPVSPSK[GlyGly (K)]LSLEQSAETK_	231	(K238)	1.-.1.-.1.-.-.-	71.4872	39.2711	39.3953	41.2703	0.888056	4.88934	1.00999	1.72754	2.12401	1.99445	1.18525	33	88.2	28.8	22.481	0.00156526	0.0387573	0.5
A0A3Q7FVJ9	Ribosomal eL28/Mak16 domain-containing protein, org=Solanum lycopersicum	101247801	Solanum lycopersicum	SVLLATSKTK	_SVLLATSK[GlyGly (K)]TK_	67	(K74)	-.1.1.-.-.-.-.-	58.552	53.7752	11.4819	31.1199	1.20909	2.02026	4.71543	2.10046	1.38256	1.41236	3.41962	56.2	60.7	56.4	15.4231	0.00157832	0.0388178	0.5
C9EID2	PHD finger protein ALFIN-LIKE, org=Solanum lycopersicum	fin1	Solanum lycopersicum	TVEEVFNDFKGR	_TVEEVFNDFK[GlyGly (K)]GR_	8	(K17)	-.-.1.1.-.-.-.1	45.3632	10.1464	12.1982	14.0584	0.911811	2.18922	2.47748	0.732379	1.91683	6.14693	1.56156	81.7	56	79.5	12.9564	0.00161139	0.039341	0.5
A0A3Q7HBA1	Cellulose synthase-like protein H1, org=Solanum lycopersicum	101259456	Solanum lycopersicum	YFSGNSSPPQDGSKEFQQDWIR	_YFSGNSSPPQDGSK[GlyGly (K)]EFQQDWIR_	173	(K186)	-.-.1.1.-.-.-.-	31.6339	38.2149	28.4605	10.9007	2.8441	3.25247	2.03983	2.0779	4.22569	30.3451	19.8474	42.7	23.3	72.5	10.6919	0.00163997	0.0397937	0.5
A0A3Q7G1B9	Ubiquitin-specific protease family C19-related protein, org=Solanum lycopersicum	101263804	Solanum lycopersicum	SGQLEPAASFKK	_SGQLEPAASFK[GlyGly (K)]K_	135	(K145)	-.-.1.1.1.-.-.-	34.8522	13.7304	17.3535	24.7225	8.13214	4.30874	4.54305	4.15411	52.3132	34.7369	39.7408	41.1	36.1	21.4	4.28888	0.00175353	0.0415485	0.5
A0A3Q7I6B9	Cysteine synthase, org=Solanum lycopersicum	101244415	Solanum lycopersicum	LLALKEGLLVGISSGAAAAAAIK	_LLALK[GlyGly (K)]EGLLVGISSGAAAAAAIK_	260	(K264)	-.-.1.1.-.-.-.1	49.6772	30.905	20.0609	86.1268	2.86677	2.87291	0.989993	6.45483	3.82483	4.73952	64.6781	62.1	69.3	143	14.1659	0.00179185	0.0421622	0.5
A0A3Q7G986	PB1 domain-containing protein, org=Solanum lycopersicum	101265728	Solanum lycopersicum	VYPGENYQQKAPPPQQTAVPVTNPASFWPER	_VYPGENYQQK[GlyGly (K)]APPPQQTAVPVTNPASFWPER_	288	(K297)	-.-.-.-.1.-.1.-	6.67771	2.25657	3.30983	1.07543	97.9296	135.176	111.996	113.03	41.7013	3.06035	3.68045	72.4	13.4	137	-34.3954	0.00183277	0.0427131	0.5
A0A3Q7FN52	VHS domain-containing protein, org=Solanum lycopersicum	101256571	Solanum lycopersicum	ALSKYDDLK	_ALSK[GlyGly (K)]YDDLK_	301	(K304)	2.2.2.2.2.1.2.2	519.253	558.975	532.897	549.894	390.661	360.907	436.72	402.395	406.97	490.321	362.905	3.27	7.88	15.4	1.35855	0.00192467	0.0438957	1
A0A3Q7G5P1;A0A3Q7G7F0	S5 DRBM domain-containing protein, org=Solanum lycopersicum	101254082;101258363	Solanum lycopersicum	ETEEEKWVPVTK	_ETEEEK[GlyGly (K)]WVPVTK_	39;39	(K44);(K44)	2.2.2.2.2.2.2.2	3973.24	3570.32	3416.22	3038.35	2453.2	2044.72	2274.6	2612.32	3257.31	3277.97	2168.53	11.1	10.4	21.9	1.49157	0.00199901	0.0447228	1
A0A3Q7HNY7	3-ketoacyl-CoA synthase, org=Solanum lycopersicum		Solanum lycopersicum	ISKDLVEVGGDALK	_ISK[GlyGly (K)]DLVEVGGDALK_	359	(K361)	-.-.-.-.1.1.-.-	4.803	1.01599	1.8966	1.33516	48.8213	51.1772	44.222	52.7922	37.0951	43.4515	75.7213	76.6	7.57	39.8	-21.7676	0.00216478	0.0470789	0.5
O82575;Q08655;Q2QJV2	Fruit-ripening protein;Abscisic stress-ripening protein 1;ASR1, org=Solanum lycopersicum;Solanum lycopersicum;Solanum lycopersicum var. cerasiforme	543574;ASR1;Asr1	Solanum lycopersicum;Solanum lycopersicum;Solanum lycopersicum var. cerasiforme	AEEGPVDYEKEIK	_AEEGPVDYEK[GlyGly (K)]EIK_	18;18;18	(K27);(K27);(K27)	-.-.-.1.1.-.1.-	6.13726	3.58824	3.24276	12.1156	21.5697	49.2012	53.6412	46.4675	0.526531	23.2094	0.533286	65.5	33.7	162	-6.81235	0.00228686	0.0489558	0.5
A0A3Q7HQI7	BZIP domain-containing protein, org=Solanum lycopersicum	101257481	Solanum lycopersicum	LKIEAGQLPSANGNR	_LK[GlyGly (K)]IEAGQLPSANGNR_	260	(K261)	-.1.1.-.1.-.1.-	47.7951	39.6763	46.4867	34.2877	10.4843	3.62588	5.32378	8.6962	1.33982	37.3817	5.84657	14.9	44.4	132	5.98097	0.0026666	0.054056	0.5
A0A3Q7ILD3	5-methyltetrahydropteroyltriglutamate--homocysteine S-methyltransferase, org=Solanum lycopersicum	101264078	Solanum lycopersicum	GTQTLELIKSSFPSGK	_GTQTLELIK[GlyGly (K)]SSFPSGK_	271	(K279)	1.1.1.1.1.1.1.1	2187.33	2184.77	2161.53	2251.03	3261.51	3393.46	2796.86	3092.33	2223.43	2881.83	2988.84	1.75	8.21	15.4	-1.42796	0.0027032	0.0544686	1
E4UE86	Prophage antirepressor, org=Liberibacter solanacearum (strain CLso-ZC1)	CKC_05845	Liberibacter solanacearum (strain CLso-ZC1)	MSNIIPFEFESNKIR	_M[Oxidation (M)]SNIIPFEFESNK[GlyGly (K)]IR_	1	(M1,K13)	-.-.-.-.1.-.1.-	5.40707	1.27143	3.64938	4.74116	154.435	85.3994	16.9609	120.915	2.92023	1.90178	5.19373	48.2	62.3	50.5	-25.0653	0.00316965	0.0602481	0.5
P26600	Phenylalanine ammonia-lyase, org=Solanum lycopersicum	PAL5	Solanum lycopersicum	QEVGTELLTGEKVR	_QEVGTELLTGEK[GlyGly (K)]VR_	671	(K682)	-.-.1.1.-.-.-.-	54.6548	27.359	21.5541	10.8088	4.09243	3.51127	2.18435	2.0611	1.22716	6.89768	5.54019	65.3	33.7	65	9.65273	0.00328422	0.0616766	0.5
A0A3Q7GYN8	Patellin-3, org=Solanum lycopersicum	101263525	Solanum lycopersicum	EGEEEFTTAEPATEEIIKPASKHTIEFPVTEK	_EGEEEFTTAEPATEEIIKPASK[GlyGly (K)]HTIEFPVTEK_	467	(K488)	2.2.2.2.2.2.2.2	959.799	931.694	975.938	1115.96	753.079	827.95	667.578	664.993	776.603	706.49	981.901	8.25	10.7	17.4	1.36717	0.00379138	0.0677608	1
B1Q3F1	Glutamate decarboxylase, org=Solanum lycopersicum	LeGAD2	Solanum lycopersicum	VLSKIASESDVSVHSTFASR	_VLSK[GlyGly (K)]IASESDVSVHSTFASR_	2	(K5)	1.-.-.1.-.-.-.-	98.2494	72.4237	50.4758	51.523	4.64074	6.41181	0.902161	1.3108	63.8987	6.09024	1.54865	32.9	80.1	146	20.555	0.00381106	0.0679861	0.5
A0A3Q7FTE9	Calcium-binding EF hand family protein, org=Solanum lycopersicum		Solanum lycopersicum	ELTLDVKNVIAPPK	_ELTLDVK[GlyGly (K)]NVIAPPK_	709	(K715)	-.-.1.1.-.-.1.1	309.984	250.102	144.312	221.94	55.4934	85.1865	84.0334	115.576	140.952	263.826	248.375	29.7	28.8	30.7	2.72221	0.00404019	0.0706937	0.5
Q2QJT5	ASR4, org=Solanum lycopersicum	Asr4	Solanum lycopersicum	YGEKTSYGGDTYGEKPTSYGGDNTYGEK	_YGEK[GlyGly (K)]TSYGGDTYGEKPTSYGGDNTYGEK_	111	(K114)	-.-.-.-.1.-.1.-	2.99526	3.92183	0.784592	1.38585	17.7734	48.5161	7.76138	32.1036	8.19289	5.66128	5.89544	63.5	66.8	21.3	-11.6814	0.00418382	0.0723422	0.5
A0A3Q7EJA4	Uncharacterized protein, org=Solanum lycopersicum	101245584	Solanum lycopersicum	GSDVIIVLVGNKTDLVEKR	_GSDVIIVLVGNKTDLVEK[GlyGly (K)]R_	112	(K129)	2.2.2.2.2.2.2.2	1860.81	1611.5	1505.84	1399.84	986.341	1168.19	1184.77	1138.47	1353.07	1312.04	1261.49	12.4	8.11	3.5	1.42437	0.00426917	0.0732308	1
A0A3Q7IJH4	PNPLA domain-containing protein, org=Solanum lycopersicum	101245708	Solanum lycopersicum	TIASELIKEQER	_TIASELIK[GlyGly (K)]EQER_	392	(K399)	-.-.1.1.-.-.-.-	19.1812	26.9388	32.948	8.95334	2.49779	1.32041	2.0105	6.81054	9.40796	34.8179	70.8365	47.1	78.5	80.5	6.96413	0.00446416	0.0755943	0.5
A0A3Q7H717;K4Q1Y8	H(+)-exporting diphosphatase, org=Solanum lycopersicum	543761;LeVP1	Solanum lycopersicum	GSDAHKAAVIGDTVGDPLK	_GSDAHK[GlyGly (K)]AAVIGDTVGDPLK_	711;711	(K716);(K716)	-.-.1.-.-.-.1.1	3.20805	1.20962	9.12024	1.18916	37.8798	64.9558	16.0103	61.0563	5.38558	1.66807	7.05636	102	50.5	58.6	-12.2157	0.00474369	0.0785582	0.5
A0A3Q7EW89	F-box domain-containing protein, org=Solanum lycopersicum	101248725	Solanum lycopersicum	FLYLSSLAEKR	_FLYLSSLAEK[GlyGly (K)]R_	133	(K142)	-.-.1.1.1.-.-.1	15.3633	22.6157	8.42096	11.5232	32.2289	53.5497	38.4731	57.8744	31.0604	8.44268	11.7955	42.3	26.7	71.4	-3.14427	0.004844	0.0797952	0.5
K4D422	UDP-glycosyltransferase 73C4, org=Solanum lycopersicum	UGT73C4	Solanum lycopersicum	LIVDVLKTGVR	_LIVDVLK[GlyGly (K)]TGVR_	251	(K257)	-.-.1.-.1.-.-.1	1.19928	2.66884	1.23842	3.45181	138.109	53.952	31.3265	10.9125	2.34548	1.31343	0.53328	51.9	95.4	65.1	-27.3768	0.00522115	0.0840705	0.5
A0A3Q7GPE5	Histone H2B, org=Solanum lycopersicum	101267024	Solanum lycopersicum	AVTKFTSS	_AVTK[GlyGly (K)]FTSS_	140	(K143)	2.2.2.2.2.2.2.2	605119	642943	616668	514367	828409	887314	720829	747804	889281	791849	790319	9.4	9.56	6.88	-1.33847	0.00523521	0.0842658	1
A0A3Q7I9B7	UBX domain-containing protein, org=Solanum lycopersicum		Solanum lycopersicum	HYVDKNQTSSIGYYDLAVPYPR	_HYVDK[GlyGly (K)]NQTSSIGYYDLAVPYPR_	345	(K349)	2.2.2.2.2.2.2.2	4622.38	5722.29	4136.66	4888.01	3410.63	3162	3676.47	3055.85	3820.47	3636.5	3865.81	13.7	8.32	3.22	1.4558	0.00548422	0.0869261	1
A0A3Q7FZ63	Actin, org=Solanum lycopersicum	101260631	Solanum lycopersicum	VAPEEHPVLLTEAPLNPKANR	_VAPEEHPVLLTEAPLNPK[GlyGly (K)]ANR_	98	(K115)	2.2.2.2.2.2.2.2	4131.54	3389.52	4700.45	4264.56	6306.09	6407.78	5196.95	5844.45	4894.71	5467.78	4698.4	13.2	9.29	7.96	-1.44093	0.00591265	0.0909401	1
A0A3Q7GXR3	non-specific serine/threonine protein kinase, org=Solanum lycopersicum		Solanum lycopersicum	ITISAVTKVPWFIK	_ITISAVTK[GlyGly (K)]VPWFIK_	270	(K277)	-.1.-.1.1.1.-.-	19.3272	7.76063	4.67762	6.01272	46.8762	22.2296	47.7842	66.2979	42.061	0.548919	14.363	71	39.5	111	-4.84903	0.00599607	0.0915145	0.5
A0A3Q7J2V8;Q8RVV4	Uncharacterized protein;Viroid RNA-binding protein (Fragment), org=Solanum lycopersicum	543874;	Solanum lycopersicum	ELINMFTANKMGK	_ELINMFTANK[GlyGly (K)]MGK_	95;105	(K104);(K114)	-.-.1.1.-.-.-.-	35.0329	22.5468	34.0022	32.9958	3.35328	1.19836	5.17632	6.56316	2.61082	5.26209	1.64528	18.6	57.1	59	7.64696	0.00753931	0.105672	0.5
G3K2M4	peptide-methionine (S)-S-oxide reductase, org=Solanum lycopersicum	MSRA4	Solanum lycopersicum	SGIYFYTPEQEKAALEAR	_SGIYFYTPEQEK[GlyGly (K)]AALEAR_	184	(K195)	1.1.1.1.1.1.1.1	856.129	924.764	705.332	689.452	1090.92	1275.08	1104.36	1058.48	908.246	1161.85	1259.56	14.5	8.58	16.3	-1.4261	0.00833901	0.112454	1
A0A3Q7H652;Q96578	Plasma membrane ATPase, org=Solanum lycopersicum	;LHA4	Solanum lycopersicum	LSQQGAITKR	_LSQQGAITK[GlyGly (K)]R_	307;307	(K315);(K315)	1.-.1.-.1.-.-.-	6.96255	10.0972	30.4004	13.3298	5.80077	1.96093	1.15739	1.86449	39.7759	7.70707	29.4808	68.8	77.9	63.8	5.63727	0.00895037	0.117146	0.5
Q40131	Steroid 16alpha-hydroxylase, org=Solanum lycopersicum	544002	Solanum lycopersicum	GAATLYSSSAKHYDSEEHR	_GAATLYSSSAK[GlyGly (K)]HYDSEEHR_	111	(K121)	-.-.1.1.-.-.-.-	31.256	11.1861	8.2062	41.6969	1.82851	3.30109	4.47314	2.30418	19.7453	25.6707	6.43402	69.7	39.3	57	7.7556	0.010119	0.126102	0.5
A0A3Q7I7B3	Malate dehydrogenase, org=Solanum lycopersicum		Solanum lycopersicum	KLSSALSAASSACDHIR	_K[GlyGly (K)]LSSALSAASSAC[Carbamidomethyl (C)]DHIR_	247	(K247,C259)	1.1.-.-.-.-.-.-	11.3908	5.97294	10.6919	7.94602	3.71166	4.39749	3.07785	5.83371	6.31727	1.91824	5.12148	27.9	27.8	51.1	2.11517	0.0101778	0.126726	0.5
A0A3Q7ILD3	5-methyltetrahydropteroyltriglutamate--homocysteine S-methyltransferase, org=Solanum lycopersicum	101264078	Solanum lycopersicum	SDEKLLSVFR	_SDEK[GlyGly (K)]LLSVFR_	675	(K678)	2.2.2.2.2.2.2.2	1980.04	2575.82	2132.77	2645.56	3605.14	3196.49	2795.13	3460.84	3187.88	3457.26	3351.75	14	10.9	4.07	-1.3989	0.010524	0.129272	1
A0A3Q7INL4	Uncharacterized protein, org=Solanum lycopersicum	101247772	Solanum lycopersicum	IASKLSADDR	_IASK[GlyGly (K)]LSADDR_	564	(K567)	1.1.1.1.1.1.1.1	395.591	279.268	294.346	302.666	196.811	214.662	260.243	205.227	272.462	264.647	154.191	16.6	12.9	28.7	1.45035	0.0109349	0.132189	1
A0A3Q7F802	ACB domain-containing protein, org=Solanum lycopersicum	101247861	Solanum lycopersicum	DLESDIATVQEGKIR	_DLESDIATVQEGK[GlyGly (K)]IR_	511	(K523)	1.1.1.1.1.1.1.1	519.016	592.47	658.064	549.95	420.304	452.898	449.462	502.272	553.433	467.753	605.794	10.4	7.45	12.8	1.271	0.0111067	0.133451	1
A0A3Q7JK86	Eukaryotic translation initiation factor 3 subunit I, org=Solanum lycopersicum	101262979	Solanum lycopersicum	IWDAETGKVLK	_IWDAETGK[GlyGly (K)]VLK_	172	(K179)	2.2.2.2.2.2.2.2	1069.42	828.261	1216.99	910.455	758.495	583.709	702.529	658.238	632.005	660.403	367.763	17.1	10.9	29.2	1.48915	0.0113152	0.134806	1
A0A3Q7GYN8	Patellin-3, org=Solanum lycopersicum	101263525	Solanum lycopersicum	AAVPAEAPEAEPVTEAAAPATPDPVIETESEPVAEKK	_AAVPAEAPEAEPVTEAAAPATPDPVIETESEPVAEK[GlyGly (K)]K_	117	(K152)	1.1.1.1.1.1.1.1	1278.86	1071.83	1009.35	1050.88	830.46	925.94	890.326	720.01	725.898	975.139	1036.13	10.9	10.7	18	1.31015	0.0121185	0.140358	1
A0A3Q7IZ03	Uncharacterized protein, org=Solanum lycopersicum		Solanum lycopersicum	NTIKDDKISSK	_NTIKDDK[GlyGly (K)]ISSK_	557	(K563)	1.1.1.1.1.1.1.1	6834.27	8622.65	7041.37	7113.91	5469.68	6052.22	6334.78	5194.06	8531.79	7551.52	7033.69	11.1	9.07	9.87	1.28465	0.0122476	0.141282	1
A0A3Q7JDB3	Eukaryotic translation initiation factor 3 subunit H, org=Solanum lycopersicum		Solanum lycopersicum	SFLQVAAKEEEAAPPLR	_SFLQVAAK[GlyGly (K)]EEEAAPPLR_	320	(K327)	-.-.-.1.1.-.-.1	6.12754	2.41599	0.764121	11.006	17.6772	101.926	27.4619	131.492	2.42884	21.9407	1.83969	89.5	80.2	131	-13.7127	0.0123991	0.14218	0.5
A0A3Q7H585;O65820	H15 domain-containing protein;Histone H1, org=Solanum lycopersicum	;H1	Solanum lycopersicum	QKNLPSNFR	_QK[GlyGly (K)]NLPSNFR_	90;90	(K91);(K91)	1.1.1.1.1.1.1.1	786.783	896.611	659.523	825.039	635.23	496.514	623.62	472.233	585.856	594.61	602.692	12.5	15.2	1.42	1.42214	0.0128014	0.145218	1
A0A3Q7IPR0	Uncharacterized protein, org=Solanum lycopersicum	101250470	Solanum lycopersicum	QIETLVPLIEKR	_QIETLVPLIEK[GlyGly (K)]R_	246	(K256)	-.-.-.1.1.1.-.-	3.96191	2.46563	1.40617	17.0422	29.0956	81.87	50.2048	35.0271	21.8117	74.3082	17.1905	117	48.1	84	-7.88704	0.0131438	0.147068	0.5
A0A0C6G3Q8	Sterol side chain reductase, org=Solanum lycopersicum	SSR2	Solanum lycopersicum	IALLKATQSEAIR	_IALLK[GlyGly (K)]ATQSEAIR_	376	(K380)	-.-.1.1.1.-.-.-	37.5788	68.8364	22.3326	94.4923	20.9962	2.77829	1.83431	4.3302	37.8592	100.078	64.8602	57.8	121	46.2	7.4565	0.0134404	0.149048	0.5
Q9XGI9	N-carbamoylputrescine amidase, org=Solanum lycopersicum	CPA	Solanum lycopersicum	VFQTKYAK	_VFQTK[GlyGly (K)]YAK_	144	(K148)	1.1.1.1.1.1.1.1	171.71	138.129	120.712	164.529	113.937	92.4556	95.6189	112.065	174.51	107.411	115.447	15.9	10.7	27.7	1.43712	0.0135975	0.150065	1
A0A3Q7GUF4	t-SNARE coiled-coil homology domain-containing protein, org=Solanum lycopersicum	101264438	Solanum lycopersicum	DFQAVLKEFQK	_DFQAVLK[GlyGly (K)]EFQK_	107	(K113)	2.2.2.2.2.2.2.2	713.04	767.749	642.552	563.296	495.827	423.035	544.713	366.874	596.421	596.742	454.754	13.2	17.1	14.9	1.46775	0.0137821	0.151087	1
A0A3Q7JFZ0	Protein kinase domain-containing protein, org=Solanum lycopersicum		Solanum lycopersicum	MVKIAISDETK	_M[Oxidation (M)]VK[GlyGly (K)]IAISDETK_	540	(M540,K542)	-.1.-.1.-.1.-.1	55.2009	106.932	52.3396	37.5332	102.372	139.193	177.444	238.027	276.413	143.982	466.713	48.1	35.3	54.9	-2.60722	0.0138711	0.151619	0.5
A0A3Q7FZ83	Transcription initiation factor TFIID subunit 9, org=Solanum lycopersicum		Solanum lycopersicum	ASIDSDDIKLAIQSK	_ASIDSDDIK[GlyGly (K)]LAIQSK_	61	(K69)	-.1.1.-.1.-.1.-	55.8033	51.7609	77.8279	70.299	101.461	101.82	122.944	199.39	54.2767	1.74474	6.8612	19.1	35.3	138	-2.05567	0.0138834	0.151684	0.5
A0A3Q7GPE5	Histone H2B, org=Solanum lycopersicum	101267024	Solanum lycopersicum	LVLPGELAKHAVSEGTK	_LVLPGELAK[GlyGly (K)]HAVSEGTK_	123	(K131)	3.3.3.3.3.3.3.3	68805.5	53237.7	73441.7	59621.6	111985	93142.3	89663.4	75829.7	73891	83396.7	76184.9	14.2	16.1	6.37	-1.45281	0.0138908	0.151692	1
A0A3Q7J3N8	BED-type domain-containing protein, org=Solanum lycopersicum	104644837	Solanum lycopersicum	TSEFHEEKFIELK	_TSEFHEEK[GlyGly (K)]FIELK_	601	(K608)	-.-.-.1.1.1.-.-	6.15919	4.41734	1.50309	15.102	56.6844	39.5736	27.4768	54.9184	28.7505	14.6029	13.9438	86.3	30.9	43.8	-6.57257	0.015068	0.159279	0.5
A0A3Q7F6F6	Proteasome subunit alpha type, org=Solanum lycopersicum	101257034	Solanum lycopersicum	AAAIGANNQAAQSILKQDYK	_AAAIGANNQAAQSILK[GlyGly (K)]QDYK_	161	(K176)	1.1.1.1.1.1.1.1	285.997	353.061	378.717	386.288	228.802	259.648	301.153	224.145	269.133	379.706	235.42	13	14	25.6	1.38502	0.0150882	0.159454	1
A0A3Q7FN52	VHS domain-containing protein, org=Solanum lycopersicum	101256571	Solanum lycopersicum	YLPVYEETYKSLR	_YLPVYEETYK[GlyGly (K)]SLR_	165	(K174)	2.2.2.2.2.2.2.2	7074.98	8094.02	7605.45	6632.06	6129.2	4786.06	6203.96	4976.47	6267.13	6364.38	6703.37	8.64	13.5	3.55	1.33087	0.0151617	0.159863	1
A0A3Q7H275;Q43780	E2 ubiquitin-conjugating enzyme, org=Solanum lycopersicum	;LeUBC1	Solanum lycopersicum	YWTETFAKTSTLAADDK	_YWTETFAK[GlyGly (K)]TSTLAADDK_	179;143	(K186);(K150)	-.1.1.-.-.-.1.-	116.106	51.9333	63.9935	106.899	2.03466	3.94969	27.0438	1.63815	22.5687	2.08941	6.90866	37.2	142	102	9.777	0.0154411	0.161631	0.5
A0A3Q7IVV1	Thioredoxin domain-containing protein, org=Solanum lycopersicum	101259660	Solanum lycopersicum	LVGANKPELQKK	_LVGANKPELQK[GlyGly (K)]K_	125	(K135)	-.1.-.1.-.-.-.1	72.3641	36.2132	14.8845	39.1477	1.1601	4.67438	2.65951	14.2557	51.1248	3.61742	18.5694	58.4	104	99.4	7.14778	0.0155389	0.162212	0.5
A0A3Q7J9C1	Peptide transporter, org=Solanum lycopersicum	101252061	Solanum lycopersicum	NLSVPDDSTLLYETPDKSSAIEGSR	_NLSVPDDSTLLYETPDK[GlyGly (K)]SSAIEGSR_	279	(K295)	-.-.1.1.-.1.-.1	47.4351	40.7726	60.1374	30.8016	67.3572	64.8829	93.5607	108.574	83.159	57.8261	102.465	27.5	25.3	27.6	-1.86648	0.0158431	0.164245	0.5
A0A3Q7EUH6	SKP1-like protein, org=Solanum lycopersicum		Solanum lycopersicum	TFNIKNDFTPEEEEEVRR	_TFNIK[GlyGly (K)]NDFTPEEEEEVRR_	270	(K274)	2.2.2.2.2.2.2.2	6215.27	5094.45	6599.42	5802.67	7465.12	7730.11	8045.86	6706.52	5935.75	6874.78	6566.21	10.9	7.64	7.41	-1.26298	0.0158452	0.164245	1
A0A3Q7IBU5	Ubiquitin-like domain-containing protein, org=Solanum lycopersicum	101258282	Solanum lycopersicum	AKIQDKEGIPPDQQR	_AK[GlyGly (K)]IQDK[GlyGly (K)]EGIPPDQQR_	28,104,180,332,408	(K29,K33)(K105,K109)(K181,K185)(K333,K337)(K409,K413)	2.2.2.2.2.2.2.2	1450.31	1898.38	1402.8	1379.25	1081.24	990.08	1310.24	1015.53	1439.58	1208.01	943.879	16	13.3	20.7	1.39427	0.0159015	0.164539	1
A0A3Q7H022	Histone H2B, org=Solanum lycopersicum		Solanum lycopersicum	AVTKFTSN	_AVTK[GlyGly (K)]FTSN_	199	(K202)	1.1.1.1.1.1.1.1	217431	226023	200042	162528	300752	301801	251277	246283	293073	249181	255874	14	11	8.89	-1.36486	0.0160313	0.165183	1
K4D303	E2 ubiquitin-conjugating enzyme, org=Solanum lycopersicum	101254146	Solanum lycopersicum	LYTSIHAKPK	_LYTSIHAK[GlyGly (K)]PK_	149	(K156)	1.1.-.-.1.-.-.-	65.8005	12.8648	23.951	19.7113	9.33604	5.95692	2.16246	6.91015	7.42709	44.1935	15.2763	78.2	48.9	86.8	5.02051	0.0168091	0.169076	0.5
A0A3Q7GZW4	Clu domain-containing protein, org=Solanum lycopersicum		Solanum lycopersicum	VALDKGK	_VALDK[GlyGly (K)]GK_	892	(K896)	1.-.-.1.-.-.-.-	3.17928	14.3123	11.3628	12.1065	3.28037	3.13596	0.877099	1.48249	6.66512	0.548928	1.73777	47.6	54.6	109	4.66741	0.0171752	0.171139	0.5
Q8GZD8	Neutral leucine aminopeptidase preprotein, org=Solanum lycopersicum	LapN	Solanum lycopersicum	GDILTVGATEKDLAR	_GDILTVGATEK[GlyGly (K)]DLAR_	87	(K97)	2.2.2.2.2.2.2.2	3042.7	3297.5	3892.6	3660.1	2344.37	2093.79	3050.63	1992.4	2415.95	2226.5	2371.38	10.9	20.1	4.24	1.46531	0.0172576	0.171675	1
A0A3Q7FZ63	Actin, org=Solanum lycopersicum	101260631	Solanum lycopersicum	IKVVAPPERK	_IK[GlyGly (K)]VVAPPERK_	329	(K330)	1.1.1.1.1.1.1.1	460.74	524.027	473.019	551.414	323.47	386.439	263.088	395.206	488.168	543.53	366.636	8.5	18	19.4	1.4685	0.0176135	0.173525	1
A0A3Q7IXE6	Patellin-3, org=Solanum lycopersicum	101255264	Solanum lycopersicum	VTEKVTADEEDGSK	_VTEK[GlyGly (K)]VTADEEDGSK_	197	(K200)	2.2.2.2.2.2.2.2	1135.74	1357.29	1160.23	1149.83	732.525	1076.04	827.625	774.527	1043.77	846.904	936.765	8.73	18.1	10.5	1.40823	0.0177501	0.174332	1
A6N6K8	Phenylacetaldehyde reductase, org=Solanum lycopersicum	PAR2	Solanum lycopersicum	KLGIEFIPLAESVK	_K[GlyGly (K)]LGIEFIPLAESVK_	295	(K295)	1.1.1.1.1.1.1.1	349.36	403.749	395.338	297.909	295.06	255.836	288.988	224.405	270.291	167.774	329.317	13.5	12.3	32	1.35899	0.017904	0.175263	1
A0A3Q7HZV3	Uncharacterized protein, org=Solanum lycopersicum	101247151	Solanum lycopersicum	IASKLPEADRK	_IASK[GlyGly (K)]LPEADRK_	564	(K567)	1.1.1.1.1.1.1.1	1974.48	2223.4	1608.99	1784.49	1169.99	1454.42	1617.19	1211.27	1755.9	1719.42	1565.79	13.9	15.5	6	1.39218	0.0183676	0.177701	1
A0A3Q7IZ03	Uncharacterized protein, org=Solanum lycopersicum		Solanum lycopersicum	NTIKDDKISSK	_NTIK[GlyGly (K)]DDKISSK_	557	(K560)	1.1.1.1.1.1.1.1	6834.27	8622.65	7041.37	7113.92	6117.48	6052.22	6334.81	5194.07	8531.79	7551.52	7033.67	11.1	8.47	9.87	1.24954	0.0191651	0.181682	1
A0A3Q7HHB4	Ubiquitin carboxyl-terminal hydrolase, org=Solanum lycopersicum		Solanum lycopersicum	SFKFGIEER	_SFK[GlyGly (K)]FGIEER_	434	(K436)	2.2.2.2.2.2.2.2	2222.15	1734.83	2618.47	2346.36	1703.4	1724.63	1251.99	1502.17	1713.03	1916.23	1788.78	16.6	14.2	5.69	1.44315	0.0197736	0.184758	1
A0A3Q7I7B3	Malate dehydrogenase, org=Solanum lycopersicum		Solanum lycopersicum	DVMSKNVSIYK	_DVM[Oxidation (M)]SK[GlyGly (K)]NVSIYK_	101	(M103,K105)	1.1.1.1.1.1.1.1	185.895	243.913	238.687	201.966	138.249	181.094	133.507	175.904	259.539	206.187	223.412	13	15.8	11.9	1.38442	0.0198023	0.184776	1
P21568	Peptidyl-prolyl cis-trans isomerase, org=Solanum lycopersicum	CYP	Solanum lycopersicum	ANPKVFFDLTIGGAPAGR	_[Acetyl (Protein N-term)]ANPK[GlyGly (K)]VFFDLTIGGAPAGR_	2	(K5)	1.1.1.1.1.1.1.1	1859.21	2480.19	2067.56	1946.24	1830.04	1466.63	1638.04	1368.47	1480.27	1514.74	1758.19	13.2	12.9	9.56	1.32523	0.0201874	0.186454	1
A0A3Q7IBU5	Ubiquitin-like domain-containing protein, org=Solanum lycopersicum	101258282	Solanum lycopersicum	AKIQDKEGIPSDQQR	_AK[GlyGly (K)]IQDK[GlyGly (K)]EGIPSDQQR_	256	(K257,K261)	2.2.2.2.2.2.2.2	2101.28	1893.29	1399.44	1968.73	1245.51	1261.29	1273.3	1169.4	1697.54	1796.98	1333.33	16.6	3.78	15.2	1.48757	0.0208462	0.18927	1
A0A3Q7JK86	Eukaryotic translation initiation factor 3 subunit I, org=Solanum lycopersicum	101262979	Solanum lycopersicum	AVWGPLNKTIISAGEDAVIR	_AVWGPLNK[GlyGly (K)]TIISAGEDAVIR_	152	(K159)	1.1.1.1.1.1.1.1	1154.02	1398.97	1060.93	1078.33	960.444	910.735	803.059	641.038	1151.1	1048.56	850.938	13.3	17.1	15	1.41534	0.0214269	0.191809	1
P38546;P38547	GTP-binding nuclear protein Ran1;GTP-binding nuclear protein Ran2, org=Solanum lycopersicum	RAN1;RAN2	Solanum lycopersicum	HLTGEFEKK	_HLTGEFEK[GlyGly (K)]K_	33;33	(K40);(K40)	1.1.1.1.1.1.1.1	273.703	384.402	355.716	286.435	432.854	411.547	412.252	551.453	440.359	621.367	462.342	16.5	14.8	19.4	-1.39058	0.022476	0.195692	1
A0A3Q7F163;Q2VY17	Histone H2A/H2B/H3 domain-containing protein;CONSTANS interacting protein 2b, org=Solanum lycopersicum	;CIP2b	Solanum lycopersicum	IMKADEDVR	_IMK[GlyGly (K)]ADEDVR_	83;81	(K85);(K83)	-.1.-.1.1.-.1.-	3.05785	1.60562	7.35729	14.5266	26.6431	41.3535	44.4544	28.6029	14.6011	27.0571	31.3768	87.4	25.4	35.8	-5.31329	0.0228538	0.197654	0.5
A0A3Q7J2V7	Small ubiquitin-related modifier, org=Solanum lycopersicum	101253058	Solanum lycopersicum	VKSQDGNEVFFR	_VK[GlyGly (K)]SQDGNEVFFR_	25	(K26)	1.1.1.1.1.1.1.1	1220.22	934.833	1066.56	995.017	804.654	865.937	906.286	680.227	911.743	1153.31	848.843	11.7	12.1	16.5	1.2946	0.0229113	0.197724	1
A0A3Q7IZ03	Uncharacterized protein, org=Solanum lycopersicum		Solanum lycopersicum	LSKEEIEKMVQEAER	_LSKEEIEK[GlyGly (K)]MVQEAER_	516	(K523)	2.2.2.2.2.2.2.2	2478.54	2384.05	2092.98	2387.72	1694.42	1931.51	2182.58	1808.02	1675.5	1468.96	1095.04	7.18	11	20.8	1.22671	0.0232262	0.199165	1
A0A3Q7F3S5	S5 DRBM domain-containing protein, org=Solanum lycopersicum		Solanum lycopersicum	TVKIWDAAK	_TVK[GlyGly (K)]IWDAAK_	450	(K452)	-.-.-.1.1.-.-.1	3.87644	2.9758	2.00602	72.3916	79.7656	223.707	153.157	271.688	199.645	196.371	170.438	171	46	8.47	-8.96391	0.0232888	0.199585	0.5
A0A3Q7IRS4	UTP--glucose-1-phosphate uridylyltransferase, org=Solanum lycopersicum	101248935	Solanum lycopersicum	TLADVKGGTLISYEGK	_TLADVK[GlyGly (K)]GGTLISYEGK_	258	(K263)	2.2.2.1.2.2.2.2	1273.94	942.719	1144.89	1130.04	1489.16	1427.38	1345.29	1443.8	1280.55	1434.5	1425.61	12.1	4.21	6.26	-1.27029	0.023985	0.202918	1
A0A3Q7IBU5	Ubiquitin-like domain-containing protein, org=Solanum lycopersicum	101258282	Solanum lycopersicum	MQIFVKTLTGK	_M[Oxidation (M)]QIFVK[GlyGly (K)]TLTGK_	1,77,153,229,305,381	(M1,K6)(M77,K82)(M153,K158)(M229,K234)(M305,K310)(M381,K386)	2.2.2.2.2.2.2.2	199445	184305	205899	142056	129485	129569	123102	146776	134867	202258	169818	15.7	7.68	19.9	1.38336	0.0249882	0.207976	1
A0A3Q7HGX8	Actin, org=Solanum lycopersicum		Solanum lycopersicum	MSKELTALAPSSMK	_MSK[GlyGly (K)]ELTALAPSSMK_	315	(K317)	-.1.1.-.-.-.-.1	101.165	53.7997	160.06	113.6	3.11814	4.71408	1.69816	47.5765	4.76062	1.30301	6.76904	40.8	156	64.6	7.50565	0.0250542	0.20807	0.5
A0A3Q7EPA5	Pyrrolidone-carboxylate peptidase, org=Solanum lycopersicum	101258789	Solanum lycopersicum	VLAKMGYEVMTSDDAGR	_VLAK[GlyGly (K)]MGYEVMTSDDAGR_	151	(K154)	-.-.1.1.-.1.-.-	65.3899	49.7097	49.3984	84.2038	0.798687	24.2582	2.96285	1.15648	6.86063	2.63506	4.49999	26.5	156	45.4	8.52413	0.0263544	0.21335	0.5
A0A3Q7INL4	Uncharacterized protein, org=Solanum lycopersicum	101247772	Solanum lycopersicum	NTIKDEKIASK	_NTIKDEK[GlyGly (K)]IASK_	557	(K563)	1.1.1.1.1.1.1.1	3138.51	4214.45	3031.7	2990.39	2279.28	2459.78	2813.03	1825.99	2988.01	2966.31	2737.57	17.5	17.5	4.79	1.4262	0.0265353	0.214347	1
A0A3Q7JD46	NADP-dependent oxidoreductase domain-containing protein, org=Solanum lycopersicum	101265522	Solanum lycopersicum	FALENYKNLASR	_FALENYK[GlyGly (K)]NLASR_	232	(K238)	1.1.1.1.1.1.1.1	1370.67	1176.95	1276.55	1397.23	1420.96	1550.41	1448.11	1630.96	1436.05	1513.86	1575.2	7.66	6.39	4.62	-1.15878	0.0269391	0.215479	1
A0A3Q7HNF7	mannosyl-glycoprotein endo-beta-N-acetylglucosaminidase, org=Solanum lycopersicum	101261626	Solanum lycopersicum	LLSSKNSAQMYAER	_LLSSK[GlyGly (K)]NSAQM[Oxidation (M)]YAER_	186	(K190,M195)	1.1.1.1.1.1.1.1	1534.19	1087.82	974.105	1097.65	721.203	869.197	783.396	857.954	1156.87	1006.92	1247.13	21	8.57	10.7	1.45239	0.0269423	0.215479	1
A0A3Q7H275;Q43780	E2 ubiquitin-conjugating enzyme, org=Solanum lycopersicum	;LeUBC1	Solanum lycopersicum	TSTLAADDKIQKLVEMGFPEAQVR	_TSTLAADDKIQK[GlyGly (K)]LVEM[Oxidation (M)]GFPEAQVR_	187;151	(K198,M202);(K162,M166)	2.2.2.2.2.2.2.2	3625.17	2830.86	3410.11	2930.95	3942.65	4031.99	4138.69	3696.71	4236.66	4726.44	5240.83	11.9	4.77	10.6	-1.23544	0.0283875	0.221037	1
A0A3Q7J082	Cell division cycle protein 48 homolog, org=Solanum lycopersicum	101265798	Solanum lycopersicum	KDFSTAILER	_K[GlyGly (K)]DFSTAILER_	15	(K15)	1.1.1.1.1.1.1.1	628.379	756.988	635.34	547.733	414.727	392.001	492.799	575.529	653.218	491.23	754.06	13.4	17.8	21	1.36979	0.0288891	0.222755	1
A0A3Q7I962	Cyanate hydratase, org=Solanum lycopersicum	CYN	Solanum lycopersicum	YLPHTEQKTEHMVSR	_YLPHTEQK[GlyGly (K)]TEHMVSR_	143	(K150)	1.-.-.1.-.1.-.-	104.956	88.0002	54.6891	46.2643	1.21282	27.0364	0.949068	5.96683	4.43213	2.36676	6.10015	37.6	141	43.5	8.35797	0.02904	0.223395	0.5
A0A3Q7F298	Double-stranded DNA-binding protein, org=Solanum lycopersicum	101265990	Solanum lycopersicum	AAQYGQITEKVSEQK	_AAQYGQITEK[GlyGly (K)]VSEQK_	83	(K92)	2.2.1.2.2.2.2.1	1458.3	1225.19	1128.54	1248.04	1944.82	2161.19	1981.99	1338.73	1506.04	1337.58	1750.01	11	19.3	13.5	-1.46771	0.0306374	0.229417	1
A0A3Q7I738	Ribosomal protein L19, org=Solanum lycopersicum	101265769	Solanum lycopersicum	LAQGPGEKPVQPAAPAPAPAATAPPAK	_LAQGPGEK[GlyGly (K)]PVQPAAPAPAPAATAPPAK_	181	(K188)	1.1.1.1.1.1.1.1	388.622	310.645	471.69	313.845	498.884	627.027	492.431	469.464	509.809	477.997	496.809	20.5	13.6	3.23	-1.40612	0.0308044	0.229881	1
A0A3Q7F6V7;G3CKB9	Fe2OG dioxygenase domain-containing protein;Flavanone 3 beta-hydroxylase (Fragment), org=Solanum lycopersicum	100736482;F3H	Solanum lycopersicum	IQTEEAKLESKPIEEILA	_IQTEEAK[GlyGly (K)]LESKPIEEILA_	345;329	(K351);(K335)	-.-.1.1.-.-.-.1	56.3876	47.9592	77.1654	53.4915	2.11162	1.40853	1.12447	30.7655	6.39193	2.83414	7.0979	21.7	165	42	6.63663	0.0312907	0.231701	0.5
A0A3Q7FCM3	2-hydroxyacyl-CoA lyase, org=Solanum lycopersicum	101264774	Solanum lycopersicum	KAERPLIVFGK	_K[GlyGly (K)]AERPLIVFGK_	217	(K217)	1.-.-.1.-.1.-.1	25.7462	36.4946	10.8001	27.2024	1.6084	2.91858	3.33699	16.796	12.509	6.68834	1.12187	42.4	116	84.1	4.06502	0.0316215	0.233067	0.5
A0A3Q7FR52	Nucleobase-ascorbate transporter 6, org=Solanum lycopersicum	101253471	Solanum lycopersicum	AAKSDEPVPHPPK	_[Acetyl (Protein N-term)]AAK[GlyGly (K)]SDEPVPHPPK_	2	(K4)	1.1.1.1.1.1.1.1	425.696	493.764	482.462	555.685	569.144	953.406	680.2	678.087	932.998	1027.12	1017.54	10.9	22.8	5.22	-1.47161	0.0320392	0.234611	1
A0A3Q7JC72	Gfo/Idh/MocA-like oxidoreductase N-terminal domain-containing protein, org=Solanum lycopersicum	101255180	Solanum lycopersicum	EFLSDAKLFGELK	_EFLSDAK[GlyGly (K)]LFGELK_	141	(K147)	1.1.1.1.1.1.1.1	551.915	475.89	358.223	487.848	688.65	657.182	571.63	629.991	562.817	651.34	793.265	17.2	7.8	17.4	-1.35946	0.0324697	0.235782	1
P54928	Inositol monophosphatase 3, org=Solanum lycopersicum	IMP3	Solanum lycopersicum	VSSQSELVKALLATEAGTNR	_VSSQSELVK[GlyGly (K)]ALLATEAGTNR_	149	(K157)	1.1.1.1.1.1.1.1	800.186	852.267	562.357	639.434	883.86	1009.07	1144.19	911.343	1058.86	707.843	865.092	19	11.9	20	-1.38336	0.0326189	0.23605	1
A0A3Q7EQB2	Protein kinase domain-containing protein, org=Solanum lycopersicum		Solanum lycopersicum	LVNESKNHFSVGILHSVQR	_LVNESK[GlyGly (K)]NHFSVGILHSVQR_	423	(K428)	1.-.1.-.-.1.-.1	16.391	40.5955	28.1032	12.848	42.4365	39.3026	60.8781	91.1863	46.9553	52.3604	25.5856	51.3	40.7	34	-2.38727	0.033131	0.237969	0.5
A0A3Q7FN52	VHS domain-containing protein, org=Solanum lycopersicum	101256571	Solanum lycopersicum	NKALVLIEAWGESSSELR	_NK[GlyGly (K)]ALVLIEAWGESSSELR_	147	(K148)	1.1.1.1.1.1.1.1	1693.18	2198.77	1671.85	1776.74	1224.41	1703.87	1412.93	1281.77	1150.36	1354.57	1373.3	13.4	15.2	9.57	1.30545	0.0332489	0.237982	1
K4DFV3	Plasmamembrane intrinsic protein 13, org=Solanum lycopersicum	101264708	Solanum lycopersicum	AENKEEDVNLGANKYR	_[Acetyl (Protein N-term)]AENK[GlyGly (K)]EEDVNLGANK[GlyGly (K)]YR_	2	(K5,K15)	1.1.1.1.1.1.1.1	124.74	105.588	92.0536	148.46	135.965	163.906	177.082	216.717	195.056	188.343	146.788	20.8	19.4	14.8	-1.47326	0.0332811	0.238173	1
A0A3Q7IMF7	Cell division cycle protein 48 homolog, org=Solanum lycopersicum	101246391	Solanum lycopersicum	KGDLFLVR	_K[GlyGly (K)]GDLFLVR_	153	(K153)	-.-.1.1.-.-.1.-	24.2957	24.2807	19.6942	28.483	1.74957	3.00992	16.6542	2.26709	36.37	6.65773	26.3003	14.8	121	65.4	4.08574	0.0341147	0.24043	0.5
A0A3Q7I9N5	Ubiquitin-like domain-containing protein, org=Solanum lycopersicum		Solanum lycopersicum	LIYAGKQLADDK	_LIYAGK[GlyGly (K)]QLADDK_	42	(K47)	2.2.2.2.2.2.2.2	4003.12	3635.02	4831.22	3714.58	3094.24	3167.72	3626.27	3059.98	3013.73	3176.47	3985.54	13.5	8.14	15.3	1.2499	0.0344484	0.241416	1
A0A3Q7GF15	Bacterial Ig-like domain-containing protein, org=Solanum lycopersicum	101255285	Solanum lycopersicum	VLKETGDVTSSCDR	_VLK[GlyGly (K)]ETGDVTSSC[Carbamidomethyl (C)]DR_	983	(K985,C994)	-.-.-.-.1.1.-.-	2.17596	1.82617	4.12576	1.61729	2.80252	21.8912	14.1238	18.0202	11.7312	33.6142	14.5652	47.2	58	59.6	-5.8324	0.0345289	0.241634	0.5
A0A3Q7IBU5	Ubiquitin-like domain-containing protein, org=Solanum lycopersicum	101258282	Solanum lycopersicum	LIFAGKQLEDGRTLADYNIQK	_LIFAGK[GlyGly (K)]QLEDGRTLADYNIQK_	43,119,195,271,347,400	(K48)(K124)(K200)(K276)(K352)(K428)	2.2.2.2.2.2.2.2	40121.4	39304.3	41481.5	36514	44892.5	55401.5	44288.6	59034.6	52901.4	54565.1	56019.1	5.33	14.6	2.86	-1.29346	0.0348393	0.242634	1
A0A3Q7GSK0	Peroxisomal ATPase PEX6, org=Solanum lycopersicum	101250222	Solanum lycopersicum	ISNPKFVNFDDSALVGLTTSQLR	_ISNPK[GlyGly (K)]FVNFDDSALVGLTTSQLR_	51	(K55)	-.-.1.1.-.1.-.1	47.3965	49.6153	48.3985	42.5442	12.1791	35.4638	12.2239	21.9419	34.8838	71.6745	33.7543	6.59	53.8	46.1	2.29749	0.0351426	0.243502	0.5
A0A3Q7HZS6	Eukaryotic translation initiation factor 3 subunit A, org=Solanum lycopersicum		Solanum lycopersicum	EEAAPLIEAAYKQR	_EEAAPLIEAAYK[GlyGly (K)]QR_	696	(K707)	-.-.1.1.-.1.-.-	120.587	93.885	69.0173	57.6028	1.69202	51.1822	4.08763	4.11531	2.53359	1.18973	2.90449	32.8	157	40.8	5.5846	0.0358566	0.245755	0.5
A0A3Q7IZQ2	Threonylcarbamoyl-AMP synthase, org=Solanum lycopersicum		Solanum lycopersicum	QLKLDPTIYDALIK	_QLK[GlyGly (K)]LDPTIYDALIK_	914	(K916)	-.-.1.-.1.1.-.-	5.99692	3.97315	39.4472	2.46971	41.6854	62.3163	33.2299	94.1417	3.41501	1.57952	3.69209	137	46.9	39.7	-4.45917	0.0366944	0.248834	0.5
A0A3Q7HXW1	SCP domain-containing protein, org=Solanum lycopersicum		Solanum lycopersicum	GQVGVGPMSWDDALATKAQR	_GQVGVGPMSWDDALATK[GlyGly (K)]AQR_	40	(K56)	-.1.-.-.1.-.-.1	1.34739	54.8603	3.42471	3.26436	97.8547	132.672	81.4377	47.8492	30.1112	5.78454	4.98017	166	39.2	105	-5.7207	0.037367	0.251171	0.5
A0A3Q7EMX2	Small ribosomal subunit protein uS10 domain-containing protein, org=Solanum lycopersicum		Solanum lycopersicum	PTKPGLEEPAEMIHK	_PTK[GlyGly (K)]PGLEEPAEM[Oxidation (M)]IHK_	9	(K11,M20)	2.2.2.2.2.2.2.2	1141.98	1279.54	960.722	1232.98	1902.46	1214.35	1862.81	1578.41	1735.67	1759.4	1870.27	12.2	19.4	4.02	-1.42096	0.037753	0.252066	1
A3EX92	non-specific serine/threonine protein kinase, org=Solanum lycopersicum	PHOT1	Solanum lycopersicum	QKTFSNILHK	_QK[GlyGly (K)]TFSNILHK_	919	(K920)	-.-.-.-.1.-.1.-	2.08799	4.27246	0.765229	3.53826	7.83974	14.7422	3.86608	9.4292	27.1037	41.0432	28.5744	58.5	50.2	23.8	-3.36434	0.0384517	0.254749	0.5
A0A3Q7GRY0	glutathione transferase, org=Solanum lycopersicum		Solanum lycopersicum	YLGGESFTLADLHHAPSLHYLSGSKVK	_YLGGESFTLADLHHAPSLHYLSGSK[GlyGly (K)]VK_	156	(K180)	3.3.3.3.3.3.3.3	1971.47	1839.82	1345.84	1435.37	1145.28	1183.88	1399.72	853.851	881.563	1343.35	1350.64	18.5	19.6	22.5	1.43855	0.038809	0.256013	1
A0A3Q7H652;Q96578	Plasma membrane ATPase, org=Solanum lycopersicum	;LHA4	Solanum lycopersicum	LQIFGPNKLEEK	_LQIFGPNK[GlyGly (K)]LEEK_	45;45	(K52);(K52)	-.-.1.1.1.-.-.-	21.0294	16.4824	25.5769	3.52527	6.61929	2.8189	1.39758	3.03751	1.53919	2.03784	0.53328	57.1	64.1	55.9	4.8016	0.0393365	0.257757	0.5
A0A3Q7JPU4	DNA-directed RNA polymerase RBP11-like dimerisation domain-containing protein, org=Solanum lycopersicum	101244156	Solanum lycopersicum	SQFEGELAKHTR	_SQFEGELAK[GlyGly (K)]HTR_	103	(K111)	1.1.1.1.1.1.-.1	91.949	137.534	90.8806	91.7857	78.3149	77.3305	76.8061	53.7784	47.8095	122.733	117.892	22.3	16.6	43.6	1.43992	0.039494	0.257998	1
A0A3Q7EQ78	Coatomer subunit delta, org=Solanum lycopersicum	101266270	Solanum lycopersicum	LLSKLVPEYSYSLDEEGIGR	_LLSK[GlyGly (K)]LVPEYSYSLDEEGIGR_	85	(K88)	1.1.1.1.1.1.1.1	188.03	210.761	280.822	259.083	312.348	309.074	274.442	357.309	242.224	320.389	331.347	18.2	10.8	16.3	-1.33501	0.0402325	0.259557	1
A0A3Q7H126;A0A3Q7HHL0	Tubulin alpha chain, org=Solanum lycopersicum	101244864;101254013	Solanum lycopersicum	LSVDYGKK	_LSVDYGK[GlyGly (K)]K_	157;157	(K163);(K163)	1.-.1.-.1.-.1.-	8.59846	15.4757	29.3897	16.3811	21.8493	37.54	48.1777	43.5978	86.3537	124.328	96.0844	49.7	30.4	19.3	-2.16429	0.0405903	0.260433	0.5
A0A3Q7FWD9	Protein kinase domain-containing protein, org=Solanum lycopersicum		Solanum lycopersicum	SSTDIEKHDDQPFAPLAPPQEVHELK	_SSTDIEK[GlyGly (K)]HDDQPFAPLAPPQEVHELK_	320	(K326)	-.-.1.-.1.-.-.1	4.3382	1.5661	26.8404	1.34643	41.9726	53.4928	28.4052	42.2289	1.58114	3.40914	2.75915	144	24.7	35.9	-4.87222	0.0407651	0.260882	0.5
A0A3Q7H275;Q43780	E2 ubiquitin-conjugating enzyme, org=Solanum lycopersicum	;LeUBC1	Solanum lycopersicum	TSTLAADDKIQKLVEMGFPEAQVR	_TSTLAADDK[GlyGly (K)]IQKLVEM[Oxidation (M)]GFPEAQVR_	187;151	(K195,M202);(K159,M166)	1.1.1.1.1.1.1.1	3411.57	3161.95	3195.39	2703.99	3597.1	3690.11	3845.98	3427.47	4020.65	4450.47	4869.54	9.54	4.81	9.54	-1.16738	0.0410766	0.26188	1
A0A3Q7EZP5	AB hydrolase-1 domain-containing protein, org=Solanum lycopersicum	101260990	Solanum lycopersicum	ASSLFLEDLSKSK	_ASSLFLEDLSK[GlyGly (K)]SK_	182	(K192)	1.-.1.-.-.1.-.-	21.5514	42.837	36.9618	20.8436	3.66329	21.442	1.21924	2.18199	2.48808	1.58664	2.94596	36.2	135	29.6	4.28652	0.0410848	0.26188	0.5
A0A3Q7IXE6	Patellin-3, org=Solanum lycopersicum	101255264	Solanum lycopersicum	KEFNIDELLEEDLSGLGLEK	_K[GlyGly (K)]EFNIDELLEEDLSGLGLEK_	291	(K291)	1.1.1.1.1.1.1.1	308.066	278.859	298.8	257.671	173.102	223.719	261.094	168.207	154.507	386.012	202.375	7.83	21.4	49.4	1.38405	0.0416701	0.263617	1
A0A0C5CEG0;Q2MI45	NAD(P)H-quinone oxidoreductase subunit 1, chloroplastic;NAD(P)H-quinone oxidoreductase subunit 1, chloroplastic, org=Solanum lycopersicum	nad1;ndhA	Solanum lycopersicum	MIIDTTEIETINSFSKLESLK	_MIIDTTEIETINSFSK[GlyGly (K)]LESLK_	1;1	(K16);(K16)	1.1.-.-.1.-.1.-	252.387	255.939	242.068	307.103	106.576	121.716	120.035	247.567	372.822	257.451	86.2069	11	44.4	60.4	1.77464	0.0417522	0.263732	0.5
A0A3Q7J2K6	Phospholipase/carboxylesterase/thioesterase domain-containing protein, org=Solanum lycopersicum	101243765	Solanum lycopersicum	TLTSKLEGVEGAVNR	_TLTSK[GlyGly (K)]LEGVEGAVNR_	171	(K175)	1.1.1.1.1.1.1.1	232.952	324.267	278.185	303.384	452.894	335.562	339.266	350.104	47.5305	180.54	287.803	13.8	15.1	70	-1.29772	0.0418351	0.263848	1
A0A3Q7HBR5	KH type-2 domain-containing protein, org=Solanum lycopersicum	101257282	Solanum lycopersicum	QGPTTPLPDLVTIHPPKEEEEYLR	_QGPTTPLPDLVTIHPPK[GlyGly (K)]EEEEYLR_	201	(K217)	2.2.2.2.2.2.2.2	5213.86	5848.65	4223.8	4472.68	6300.31	6533.45	5836.33	6264.4	6057.97	5908.22	5718.32	14.9	4.66	2.89	-1.26193	0.0418801	0.263884	1
C6K2L0	GDP-mannose 3',5'-epimerase, org=Solanum lycopersicum	GME2	Solanum lycopersicum	EPYWPSEKLR	_EPYWPSEK[GlyGly (K)]LR_	20	(K27)	1.1.1.1.1.1.1.1	802.377	682.394	699.565	551.158	409.628	344.782	551.813	572.029	628.511	449.16	331.043	15.1	23.5	31.9	1.4564	0.0421216	0.264556	1
A0A0C5CHA6;A0A7U0FXA3;Q2MIB5	ATP synthase subunit alpha, chloroplastic;ATP synthase subunit alpha, chloroplastic;ATP synthase subunit alpha, chloroplastic, org=Solanum lycopersicum	atpA	Solanum lycopersicum	EVKIVNTGTVLQVGDGIAR	_EVK[GlyGly (K)]IVNTGTVLQVGDGIAR_	23;23;23	(K25);(K25);(K25)	-.1.1.-.1.-.-.1	94.9721	109.688	63.6635	86.7652	133.283	509.615	183.622	620.339	315.004	737.013	387.934	21.7	66.3	47	-4.07465	0.0422064	0.264725	0.5
A0A3Q7I9U4	Adenosylhomocysteinase, org=Solanum lycopersicum	544304	Solanum lycopersicum	AEFGPSQPFKGAK	_AEFGPSQPFK[GlyGly (K)]GAK_	44	(K53)	1.1.1.1.1.1.1.1	1213.15	1077.17	1391.56	1134.8	1962.83	1732.89	1232.01	1784.68	1489.96	1366.78	1541.22	11.4	18.7	6.12	-1.39358	0.0422317	0.26476	1
A0A3Q7GDW1	Phospholipid-transporting ATPase, org=Solanum lycopersicum		Solanum lycopersicum	SYKILNVLEFNSTR	_SYK[GlyGly (K)]ILNVLEFNSTR_	582	(K584)	1.1.1.1.1.1.1.1	202.964	188.677	234.76	238.326	223.067	288.781	342.499	321.839	213.312	342.86	309.458	11.2	17.8	23.3	-1.36018	0.0428149	0.266282	1
A0A3Q7INL4	Uncharacterized protein, org=Solanum lycopersicum	101247772	Solanum lycopersicum	NKITITNDK	_NK[GlyGly (K)]ITITNDK_	505	(K506)	2.2.2.2.2.2.2.2	1228.44	1465.36	982.92	1029.46	911.863	801.954	1004.89	783.335	1127.86	1069.62	853.695	18.7	11.8	14.2	1.34384	0.0437854	0.269018	1
Q8RW36	Calcium-dependent protein kinase, org=Solanum lycopersicum	cpk1	Solanum lycopersicum	GYYSEKDAAEIIR	_GYYSEK[GlyGly (K)]DAAEIIR_	199	(K204)	1.-.1.-.1.-.-.-	40.9446	33.3633	61.4286	74.1955	38.9175	1.30617	1.33128	2.52933	28.1668	1.5272	1.17019	35.6	169	151	4.76206	0.0439661	0.269611	0.5
A0A0C5CEE1;Q2MI72	Photosystem II reaction center protein H, org=Solanum lycopersicum	psbH	Solanum lycopersicum	RTAVGDLLKPLNSEYGK	_RTAVGDLLK[GlyGly (K)]PLNSEYGK_	16;16	(K24);(K24)	2.2.2.2.2.2.2.1	248.81	202.38	199.885	313.059	358.71	341.859	268.988	360.857	365.155	360.106	314.444	22	13	8.06	-1.37991	0.0449577	0.272231	1
A0A3Q7ILD3	5-methyltetrahydropteroyltriglutamate--homocysteine S-methyltransferase, org=Solanum lycopersicum	101264078	Solanum lycopersicum	VTNEAVQKASAALQGSDHR	_VTNEAVQK[GlyGly (K)]ASAALQGSDHR_	393	(K400)	2.2.2.2.2.2.2.2	1861.86	1406.46	2345.52	2234.75	2766.79	2693.39	2821.05	2931.04	2575.63	2809.31	2467.92	21.6	3.57	6.67	-1.42857	0.0460975	0.2747	1
A0A3Q7FN98	Alanine--tRNA ligase, org=Solanum lycopersicum		Solanum lycopersicum	IYATYFGGDEKSGLPADNEAR	_IYATYFGGDEK[GlyGly (K)]SGLPADNEAR_	25	(K35)	1.1.1.1.1.1.1.1	446.181	331.273	438.19	409.614	731.029	483.63	464.065	594.998	537.259	474.453	498.518	12.9	21.6	6.29	-1.39899	0.0464756	0.276018	1
A0A3Q7IMD9	S-adenosylmethionine synthase, org=Solanum lycopersicum	101245012	Solanum lycopersicum	TGTIPDKDILVLIK	_TGTIPDK[GlyGly (K)]DILVLIK_	325	(K331)	1.2.2.2.2.2.2.1	1026.82	1603.69	1450.59	1567.54	2003.94	2232.05	1503.37	2483.64	2040.89	1891.33	2057.76	18.8	20.3	4.59	-1.45575	0.0466371	0.276487	1
A0A3Q7FJJ3	Actin, org=Solanum lycopersicum	101264601	Solanum lycopersicum	SSSSIEKNYELPDGQVITIGAER	_SSSSIEK[GlyGly (K)]NYELPDGQVITIGAER_	234	(K240)	1.1.1.1.1.1.1.1	3900.73	3333.89	4387.84	4345.87	4963.14	5879.21	4181.87	6095.7	4464.52	4721.02	5575.25	12.3	16.7	11.8	-1.32261	0.0466909	0.276618	1
A0A3Q7F3J5	Phospholipase A1, org=Solanum lycopersicum		Solanum lycopersicum	HNLEGYLHGIDGTQGIGPLDGFKLEVNR	_HNLEGYLHGIDGTQGIGPLDGFK[GlyGly (K)]LEVNR_	337	(K359)	1.1.1.1.1.1.1.1	111.693	116.776	127.275	143.336	102.511	117.951	83.6972	84.0355	81.5903	97.125	78.7088	11.2	17	11.5	1.28564	0.0477947	0.279737	1
A0A3Q7IXH4	Signal recognition particle subunit SRP72, org=Solanum lycopersicum	101255954	Solanum lycopersicum	SEYEQAVKVSDQILAAAPGDEDAIR	_SEYEQAVK[GlyGly (K)]VSDQILAAAPGDEDAIR_	35	(K42)	1.1.1.1.1.1.1.-	167.883	233.533	161.528	150.413	131.7	141.572	112.337	138.872	173.938	145.137	176.956	21	10.1	10.6	1.36012	0.0478937	0.279863	1
A0A3Q7J3Z0	3-hydroxyisobutyryl-CoA hydrolase, org=Solanum lycopersicum	101263879	Solanum lycopersicum	VVTLNNPKQLNVISPK	_VVTLNNPK[GlyGly (K)]QLNVISPK_	23	(K30)	1.1.1.1.1.1.1.1	1156.07	1007	844.914	700.217	833.371	493.952	542.272	643.936	639.726	705.296	827.897	21.3	23.9	13.2	1.4753	0.0481036	0.280317	1
A0A3Q7GQS4	Ubiquitin-like domain-containing protein, org=Solanum lycopersicum		Solanum lycopersicum	GKVLVDEVTLK	_GK[GlyGly (K)]VLVDEVTLK_	59	(K60)	2.2.2.2.2.2.2.1	555.238	486.89	721.763	578.13	471.45	379.698	526.527	394.214	287.025	442.35	539.447	16.9	15.5	30.1	1.32176	0.0483566	0.281233	1
A0A3Q7EPH8	Uncharacterized protein, org=Solanum lycopersicum	101267652	Solanum lycopersicum	KVDENATAEPSVEDAQKLETETK	_KVDENATAEPSVEDAQK[GlyGly (K)]LETETK_	654	(K670)	2.2.2.2.2.2.2.2	1882.75	1280.49	1326.52	1259.77	1721.95	2672.76	2364.77	1666.24	1275.83	1686.23	1434.18	20.7	23.4	14.1	-1.46546	0.0485821	0.281555	1
A0A3Q7I9N5	Ubiquitin-like domain-containing protein, org=Solanum lycopersicum		Solanum lycopersicum	TLTGKEIEIDIEPTDTIDRIK	_TLTGK[GlyGly (K)]EIEIDIEPTDTIDRIK_	6	(K10)	2.2.2.2.2.2.2.2	2057.86	1481.43	1572.68	1647.31	2168.52	2507.74	1750.6	2415.89	1803.46	2016.8	2313.29	15.1	15.3	12.5	-1.30824	0.048725	0.281965	1
Q94K24	Ran binding protein-1, org=Solanum lycopersicum	RanBP1	Solanum lycopersicum	SGQSEEAGAAATELIEKLSVESK	_SGQSEEAGAAATELIEK[GlyGly (K)]LSVESK_	172	(K188)	1.1.1.1.1.1.1.1	431.435	576.316	480.112	437.626	669.436	699.661	523.14	554.711	519.299	594.842	711.823	13.9	14	15.9	-1.27082	0.0492428	0.283195	1
P07179	Ribulose bisphosphate carboxylase small subunit, chloroplastic 2, org=Solanum lycopersicum	RBCS2	Solanum lycopersicum	ENNKSPGYYDGR	_ENNK[GlyGly (K)]SPGYYDGR_	111	(K114)	1.1.1.1.1.1.1.1	111.429	109.692	70.8594	106.318	150.306	115.493	157.588	257.998	171.955	229.619	690.441	19.3	36	78.1	-1.71074	0.050001	0.284668	1
A0A3Q7HH02	60S acidic ribosomal protein P0, org=Solanum lycopersicum	101261521	Solanum lycopersicum	EYLADPSKFAAVAAAPAAAAGSGAAPAAAK	_EYLADPSK[GlyGly (K)]FAAVAAAPAAAAGSGAAPAAAK_	270	(K277)	1.1.1.1.1.1.1.1	342.855	497.036	378.368	366.091	331.52	303.26	313.803	280.493	378.874	362.5	423.316	17.4	6.94	8.11	1.28906	0.0500891	0.284891	1
A0A3Q7FNP5	Aspartyl aminopeptidase, org=Solanum lycopersicum	101265910	Solanum lycopersicum	DSSESYLHKLVR	_DSSESYLHK[GlyGly (K)]LVR_	136	(K144)	1.1.1.1.1.1.1.1	426.476	416.003	731.795	813.17	1093.43	1110.22	851.353	844.484	679.128	811.852	769.619	34.4	15.1	9	-1.63333	0.0500931	0.284891	1
A0A3Q7H012	Protein kinase domain-containing protein, org=Solanum lycopersicum		Solanum lycopersicum	GGFGSVYKVNLPSLGNVAVK	_GGFGSVYK[GlyGly (K)]VNLPSLGNVAVK_	6,822,717	(K689)(K2724)	1.1.1.1.1.1.1.1	234.436	172.344	447.766	211.823	100.205	71.4465	118.765	215.811	222.636	154.532	125.201	46.3	49.5	29.9	2.1065	0.0501668	0.285161	1
A0A3Q7GZW2	NAD-dependent epimerase/dehydratase domain-containing protein, org=Solanum lycopersicum	101253094	Solanum lycopersicum	DLAKAFVQVLGNEK	_DLAK[GlyGly (K)]AFVQVLGNEK_	252	(K255)	1.1.1.1.1.1.1.1	155.597	187.605	61.8238	121.172	443.118	349.846	186.583	187.481	355.12	254.339	401.535	40.9	43.5	22.3	-2.21785	0.0501875	0.285222	1
A0A3Q7EHH5	Peptidase S9 prolyl oligopeptidase catalytic domain-containing protein, org=Solanum lycopersicum		Solanum lycopersicum	IQSNEQKNVIQAR	_IQSNEQK[GlyGly (K)]NVIQAR_	307	(K313)	1.1.1.1.1.1.1.1	160.235	273.031	139.99	150.558	23.9202	112.147	76.0746	80.0645	151.345	127.463	108.608	34.2	50	16.6	2.47706	0.0502495	0.285408	1
Q9STA6	Ubiquitin receptor RAD23, org=Solanum lycopersicum	rad23	Solanum lycopersicum	VLKDTTTLEENKVAENSFVVIMLSK	_VLK[GlyGly (K)]DTTTLEENKVAENSFVVIM[Oxidation (M)]LSK_	52	(K54,M73)	1.1.1.1.1.1.1.1	66.5873	16.8211	54.7382	106.408	106.675	267.76	140.702	176.457	76.7868	151.08	226.509	60.3	40.1	49.4	-2.82797	0.0502686	0.285414	1
A0A3Q7H3C5	NADP-dependent glyceraldehyde-3-phosphate dehydrogenase, org=Solanum lycopersicum	101262732	Solanum lycopersicum	VQACTQEEVNKVMEIAK	_VQAC[Carbamidomethyl (C)]TQEEVNK[GlyGly (K)]VM[Oxidation (M)]EIAK_	47	(C50,K57,M59)	1.1.1.1.1.1.1.1	36.2998	33.6378	34.7387	109.586	235.997	160.298	100.485	63.2454	45.5159	190.856	137.033	69.8	53.9	59	-2.61374	0.0505653	0.286176	1
A0A3Q7EH12;A0A3Q7HK84	GTP-binding protein SAR1A, org=Solanum lycopersicum	101244805;101267027	Solanum lycopersicum	VDAVVYLVDAYDKER	_VDAVVYLVDAYDK[GlyGly (K)]ER_	88;88	(K100);(K100)	1.1.1.1.1.1.1.1	170.422	212.105	265.587	354.058	169.407	143.775	68.2405	153.594	193.291	232.723	177.952	31.6	33.6	14	1.87316	0.0505676	0.286176	1
A0A3Q7HQY3;D0EWF3	MGS-like domain-containing protein;Putative inosine monophosphate cyclohydrolase, org=Solanum lycopersicum	;IMPCHase	Solanum lycopersicum	YTEKGLEVLR	_YTEK[GlyGly (K)]GLEVLR_	421;421	(K424);(K424)	1.-.1.-.1.-.-.-	34.2911	33.079	55.4913	46.0608	31.2156	4.75741	1.80724	1.11684	27.7664	50.6659	41.9474	25.1	148	28.8	4.3428	0.0506323	0.286389	0.5
G8IIJ5;P25469	Histone H2A (Fragment);Histone H2A.1, org=Solanum lycopersicum	HTA6;	Solanum lycopersicum	LLAGVTIASGGVLPNINPVLLPKK	_LLAGVTIASGGVLPNINPVLLPK[GlyGly (K)]K_	103;103	(K125);(K125)	1.1.1.1.1.1.1.1	2176.04	1721.65	1632.66	1908.01	3401.93	4629.08	2218.59	2464.28	1820.07	2635.17	2896.76	12.9	34.4	22.9	-1.70923	0.0507695	0.286763	1
A0A3Q7GDR0	Uncharacterized protein, org=Solanum lycopersicum	101245163	Solanum lycopersicum	VFYEKTLK	_VFYEK[GlyGly (K)]TLK_	176	(K180)	1.1.1.1.1.1.1.1	80.9299	61.0284	83.6528	56.6595	82.5809	100.415	143.589	198.795	139.162	129.646	178.99	19.4	39.4	17.5	-1.86127	0.0509906	0.287371	1
A0A3Q7I9U4	Adenosylhomocysteinase, org=Solanum lycopersicum	544304	Solanum lycopersicum	VKDMSQADFGR	_VK[GlyGly (K)]DMSQADFGR_	16	(K17)	2.2.2.2.2.2.2.2	987.919	1636.33	1350.94	1378.91	962.208	934.434	1159.82	769.467	968.124	732.05	472.965	19.9	16.7	34.2	1.39942	0.0512309	0.287954	1
A0A3Q7FYY6	J domain-containing protein, org=Solanum lycopersicum	101251373	Solanum lycopersicum	LKEIEAQILR	_LK[GlyGly (K)]EIEAQILR_	294	(K295)	1.-.1.-.1.1.1.1	60.2871	105.371	104.072	110.898	131.239	192.056	146.944	116.445	164.473	200.716	185.981	24.6	22.3	9.92	-1.54135	0.0513333	0.287954	1
P37218	Histone H1, org=Solanum lycopersicum		Solanum lycopersicum	ATEEPVIVNEVVEEQAAPETVKDEANPPAK	_[Acetyl (Protein N-term)]ATEEPVIVNEVVEEQAAPETVK[GlyGly (K)]DEANPPAK_	2	(K23)	1.1.1.1.1.1.1.1	1358.97	1450.74	1034.95	1115.96	896.52	908.85	1004.02	547.217	946.742	843.885	1021.15	15.9	23.9	9.5	1.47787	0.0513579	0.288027	1
A0A3Q7HMR2;A0A3Q7IJ97	Elongation factor 2;Tr-type G domain-containing protein, org=Solanum lycopersicum		Solanum lycopersicum	GLKDQMTPLSEFEDKL	_GLK[GlyGly (K)]DQMTPLSEFEDKL_	828;828	(K830);(K830)	1.1.1.1.1.1.1.1	140.228	110.392	106.161	156.508	88.4328	58.7083	56.6301	20.5887	93.2405	13.8711	20.7312	18.8	49.5	103	2.28779	0.0513723	0.288071	1
A0A3Q7EPH8	Uncharacterized protein, org=Solanum lycopersicum	101267652	Solanum lycopersicum	SDDEEKPKADEPIPTIVEVK	_SDDEEKPK[GlyGly (K)]ADEPIPTIVEVK_	207	(K214)	1.1.1.1.1.1.1.1	350.992	270.322	202.536	345.002	532.793	749.666	794.183	299.784	433.856	368.733	220.666	24	38.2	32	-2.03313	0.0514242	0.288102	1
A0A3Q7FE06	V-type proton ATPase subunit a, org=Solanum lycopersicum	101265176	Solanum lycopersicum	YSVPEDLGKQAQMITEVSGR	_YSVPEDLGK[GlyGly (K)]QAQM[Oxidation (M)]ITEVSGR_	268	(K276,M280)	1.1.1.1.1.1.1.1	549.272	312.648	1211.89	907.039	1174.88	1707.11	1442.43	2227.85	1454.14	1762.84	1841.57	53.1	27.4	12.1	-2.19812	0.0514671	0.288155	1
A0A3Q7GRB3	WIYLD domain-containing protein, org=Solanum lycopersicum		Solanum lycopersicum	KSTEDTEQEALVQDEPEPPLKR	_K[GlyGly (K)]STEDTEQEALVQDEPEPPLKR_	118	(K118)	1.1.1.1.1.1.1.-	92.0712	33.0791	65.969	48.3683	91.6595	134.068	107.479	99.9691	77.6977	96.6678	15.0157	42.3	17	67.7	-1.80876	0.0515855	0.288338	1
A0A3Q7HCE6	Uncharacterized protein, org=Solanum lycopersicum		Solanum lycopersicum	SDIYDVKIR	_SDIYDVK[GlyGly (K)]IR_	336	(K342)	-.-.1.1.1.-.1.1	130.151	157.571	95.8746	109.978	33.5306	95.9031	51.7795	80.0461	28.4647	61.0421	42.488	21.7	42.8	37.1	1.88921	0.0516118	0.288338	0.75
A0A3Q7F4A9	Aspergillus nuclease S1, org=Solanum lycopersicum		Solanum lycopersicum	KPSDAAQ	_K[GlyGly (K)]PSDAAQ_	292	(K292)	-.-.-.-.-.-.-.-	1.18069	1.03913	2.30452	1.67558	3.32064	3.27912	1.62493	2.94735	1.23123	0.548926	2.12264	36.9	28.5	60.7	-1.80197	0.0516254	0.288378	0
A0A3Q7F9D4	Titin-like, org=Solanum lycopersicum		Solanum lycopersicum	VEETLEVLDVEEKSEKK	_VEETLEVLDVEEK[GlyGly (K)]SEKK_	476	(K488)	1.1.1.1.1.1.1.1	350.439	263.827	140.211	206.685	371.154	359.18	490.664	416.324	337.992	546.097	420.041	37.1	14.5	24.1	-1.70348	0.051724	0.288559	1
A0A3Q7FTI8	Aminotransferase class I/classII domain-containing protein, org=Solanum lycopersicum		Solanum lycopersicum	IAFGGLIEKDCR	_IAFGGLIEK[GlyGly (K)]DC[Carbamidomethyl (C)]R_	374	(K382,C384)	1.1.-.-.-.1.1.-	39.8229	23.9872	15.0207	29.0676	62.7259	120.303	30.6748	55.8039	70.2708	69.3972	22.6317	38.4	56.2	50.4	-2.49779	0.0517685	0.28877	0.5
A0A3Q7GZB5	Major facilitator superfamily (MFS) profile domain-containing protein, org=Solanum lycopersicum	101248490	Solanum lycopersicum	DKSEAATVLAK	_DK[GlyGly (K)]SEAATVLAK_	221	(K222)	2.2.2.2.2.2.2.2	53.4912	58.921	145.849	117.442	211.806	115.511	202.345	499.735	359.01	213.092	226.98	48	65	30.2	-2.73992	0.051833	0.288797	1
A0A3Q7J334	Arf-GAP domain-containing protein, org=Solanum lycopersicum	101246217	Solanum lycopersicum	SFEKPPR	_SFEK[GlyGly (K)]PPR_	126	(K129)	1.1.1.1.1.1.1.1	89.3157	168.524	129.761	122.62	39.2233	66.1387	113.89	38.1269	92.5792	149.06	106.495	25.5	55.1	25.4	1.98237	0.0518471	0.288802	1
A0A3Q7JDH7	K Homology domain-containing protein, org=Solanum lycopersicum		Solanum lycopersicum	GGETIKYLQLQSGAK	_GGETIK[GlyGly (K)]YLQLQSGAK_	139	(K144)	1.1.1.1.1.1.1.1	1042.67	711.644	949.446	702.109	1043.15	1263.61	1025.36	1202.15	1178.43	1091.88	1001.75	20.1	10.4	8.1	-1.33131	0.0518928	0.288946	1
A0A3Q7ED53	YTH domain-containing family protein, org=Solanum lycopersicum	101253713	Solanum lycopersicum	NKTLEIADTK	_NK[GlyGly (K)]TLEIADTK_	24	(K25)	2.2.2.2.2.2.2.1	207.165	167.229	158.062	202.969	76.4934	47.1212	125.63	132.128	152.693	115.954	127.948	13.5	42.6	14.2	1.92836	0.0519828	0.289077	1
A0A3Q7ETN6	Peptidyl-prolyl cis-trans isomerase, org=Solanum lycopersicum	101245005	Solanum lycopersicum	DAAASQLKSFRDDIISGK	_DAAASQLK[GlyGly (K)]SFRDDIISGK_	38	(K45)	1.1.1.1.1.1.1.1	1659.57	1616.1	1031.39	1150.46	1733.47	2056.06	2034.91	1841.5	1868	1726.56	1868.51	23.5	8.12	4.49	-1.40466	0.0519985	0.289077	1
A0A3Q7ERU1	CNNM transmembrane domain-containing protein, org=Solanum lycopersicum		Solanum lycopersicum	VDIDGEKPPLEK	_VDIDGEK[GlyGly (K)]PPLEK_	341	(K347)	1.1.1.1.-.1.1.1	32.4815	25.85	34.7894	76.0576	85.8061	86.8175	65.2011	77.6488	34.9272	45.41	26.8613	54	12.7	26	-1.86474	0.0522061	0.289606	1
A0A3Q7EA80	Uncharacterized protein, org=Solanum lycopersicum	101250327	Solanum lycopersicum	VNSYGKASALIQHEWRPK	_VNSYGK[GlyGly (K)]ASALIQHEWRPK_	231	(K236)	2.2.2.2.2.2.2.2	1190.2	815.182	991.27	850.401	803.022	325.353	576.294	588.36	632.629	674.085	600.912	17.7	34.1	5.77	1.67772	0.0522141	0.289606	1
A0A3Q7I8A0	Glutathione reductase, org=Solanum lycopersicum		Solanum lycopersicum	LLSNAGVKLFEGEGR	_LLSNAGVK[GlyGly (K)]LFEGEGR_	130	(K137)	1.1.1.1.-.1.1.1	141.438	92.5076	201.619	170.39	68.507	82.4849	99.7886	108.366	40.8634	121.746	94.5385	30.6	19.8	48	1.68721	0.0522648	0.289606	1
K4BF05	Alcohol acyl transferase, org=Solanum lycopersicum	AAT2	Solanum lycopersicum	TKEEIATTNVNILKK	_TKEEIATTNVNILK[GlyGly (K)]K_	2	(K15)	1.-.1.1.1.1.1.1	39.9266	70.5945	41.6019	72.123	81.7714	83.6518	102.846	83.1779	92.3494	54.0812	31.0694	31.6	11.4	52.3	-1.56724	0.0523492	0.289606	1
P29795	Oxygen-evolving enhancer protein 2, chloroplastic, org=Solanum lycopersicum	PSBP	Solanum lycopersicum	WNPSKEVEYPGQVLR	_WNPSK[GlyGly (K)]EVEYPGQVLR_	106	(K110)	1.1.1.1.1.1.1.1	906.493	800.094	734.76	449.396	393.359	467.508	526.023	404.045	409.967	483.833	503.887	27	13.8	10.6	1.6141	0.0524717	0.289982	1
A0A3Q7J082	Cell division cycle protein 48 homolog, org=Solanum lycopersicum	101265798	Solanum lycopersicum	GDTILIKGK	_GDTILIK[GlyGly (K)]GK_	59	(K65)	1.1.1.1.1.1.1.1	169.687	250.599	220.625	208.148	100.345	90.4539	73.8747	206.091	158.596	222.434	222.457	15.8	50.9	18.3	1.80358	0.0527794	0.290731	1
A0A3Q7HB64	Uncharacterized protein, org=Solanum lycopersicum		Solanum lycopersicum	ETKFLSDIDDQEGLR	_ETK[GlyGly (K)]FLSDIDDQEGLR_	32	(K34)	1.1.1.1.1.-.-.1	326.264	183.156	684.887	465.419	147.905	153.542	181.68	149.24	177.243	255.441	82.1711	51.5	10.1	50.6	2.62462	0.0528081	0.290775	1
A0A3Q7FRG1	Large ribosomal subunit protein uL15/eL18 domain-containing protein, org=Solanum lycopersicum	101265118	Solanum lycopersicum	GVLPENQAVVVKAK	_GVLPENQAVVVK[GlyGly (K)]AK_	114	(K125)	1.1.1.1.1.1.1.1	152.653	232.236	168.713	210.928	139.188	135.621	64.5594	122.603	130.412	189.853	69.8663	19.3	30	46.1	1.65493	0.0528983	0.29102	1
A0A3Q7F9D4	Titin-like, org=Solanum lycopersicum		Solanum lycopersicum	LQKLAIAETLEEQAR	_LQK[GlyGly (K)]LAIAETLEEQAR_	2619	(K2621)	1.1.1.1.1.1.1.1	711.298	776.893	472.644	594.554	674.971	1116.28	1236.26	894.004	691.96	655.162	961.654	21	25.3	21.7	-1.53461	0.0532502	0.291442	1
A0A3Q7FE06	V-type proton ATPase subunit a, org=Solanum lycopersicum	101265176	Solanum lycopersicum	QVKLGFITGLVPR	_QVK[GlyGly (K)]LGFITGLVPR_	188	(K190)	1.1.1.1.1.1.1.1	131.27	255.535	410.362	340.274	628.239	559.17	545.445	515.288	572.416	562.155	604.552	42.2	8.5	3.82	-1.97649	0.0533388	0.291619	1
P26300	Enolase, org=Solanum lycopersicum	PGH1	Solanum lycopersicum	VVIGMDVAASEFYGKDK	_VVIGM[Oxidation (M)]DVAASEFYGK[GlyGly (K)]DK_	245	(M249,K259)	1.1.1.1.1.1.1.1	1727.98	1562.8	1269.5	1295.27	1846.95	2218.48	1670.72	1688.98	1773.12	2253.67	2123.2	15.1	13.7	12.1	-1.26805	0.0533586	0.291619	1
A0A3Q7EPH8	Uncharacterized protein, org=Solanum lycopersicum	101267652	Solanum lycopersicum	TVGQDEKVEKSVATEELAEPEAK	_TVGQDEK[GlyGly (K)]VEKSVATEELAEPEAK_	583	(K589)	1.1.1.1.1.1.1.1	1691.26	912.955	1139.35	1168.64	1563.86	2538.02	1753.09	1550.51	1319.64	1454.39	1398.28	26.8	25.2	4.87	-1.50757	0.0533626	0.291619	1
A0A3Q7JPD5	Mitochondrial fission protein ELM1, org=Solanum lycopersicum	101264487	Solanum lycopersicum	ETFEKDGPLLVIASGR	_ETFEK[GlyGly (K)]DGPLLVIASGR_	137	(K141)	1.1.1.1.1.1.1.1	75.6705	99.7048	166.361	82.1518	147.297	261.377	133.211	188.84	147.653	217.336	183.597	39.2	31.5	19.1	-1.72386	0.0533786	0.291633	1
A0A3Q7GZW2	NAD-dependent epimerase/dehydratase domain-containing protein, org=Solanum lycopersicum	101253094	Solanum lycopersicum	AFVQVLGNEKASK	_AFVQVLGNEK[GlyGly (K)]ASK_	256	(K265)	1.1.1.1.1.1.1.1	200.354	142.744	158.967	110.22	216.198	263.527	180.429	411.258	255.571	370.883	196.37	24.5	37.9	32.4	-1.74986	0.0534395	0.291645	1
A9LRT7	isopentenyl-diphosphate Delta-isomerase, org=Solanum lycopersicum	IPI	Solanum lycopersicum	YVNQEQLKELLR	_YVNQEQLK[GlyGly (K)]ELLR_	176	(K183)	1.1.1.1.1.1.1.1	154.505	217.677	238.129	194.924	167.63	59.1029	125.605	68.9305	154.613	97.2956	239.519	17.8	48.3	43.7	1.91145	0.053463	0.291645	1
A0A3Q7IUK7	Patellin-3, org=Solanum lycopersicum	101247883	Solanum lycopersicum	KLDFSPGGINTIFQVSDLK	_K[GlyGly (K)]LDFSPGGINTIFQVSDLK_	264	(K264)	1.1.1.1.1.1.1.1	1061.59	977.315	1163.62	876.01	1431.24	1902.77	1079.96	1395.46	1505.2	1409.16	1500.81	12	23.4	3.68	-1.42439	0.0534771	0.291645	1
A0A3Q7FN52	VHS domain-containing protein, org=Solanum lycopersicum	101256571	Solanum lycopersicum	SDNNLLDKVSAFGER	_[Acetyl (Protein N-term)]SDNNLLDK[GlyGly (K)]VSAFGER_	2	(K9)	2.2.2.2.2.2.2.2	7528.87	8380.75	5574.67	5155.72	4672.26	5338.34	4849.93	3753.11	4790.51	4741.14	5557.65	23.2	14.2	9.1	1.43121	0.0534959	0.291645	1
Q2QJT5	ASR4, org=Solanum lycopersicum	Asr4	Solanum lycopersicum	NKEEDTPIEKTTYEETTYEDSEK	_NKEEDTPIEK[GlyGly (K)]TTYEETTYEDSEK_	18	(K27)	1.1.1.1.2.2.2.1	144.13	101.66	19.6414	134.192	399.178	435.74	773.635	113.031	199.806	175.406	235.48	56.6	62.9	14.8	-4.30802	0.0535044	0.291645	1
A0A3Q7FUU1	H15 domain-containing protein, org=Solanum lycopersicum	101245534	Solanum lycopersicum	GKLDNMQSR	_GK[GlyGly (K)]LDNM[Oxidation (M)]QSR_	468	(K469,M473)	1.1.1.1.1.1.1.1	16.3984	23.402	36.4995	20.5477	36.8135	48.5663	70.8756	27.9425	155.52	302.913	320.017	35.9	40.4	34.9	-1.90194	0.0538165	0.29221	1
A0A3Q7H652;Q96578	Plasma membrane ATPase, org=Solanum lycopersicum	;LHA4	Solanum lycopersicum	TGTLTLNKLSVDR	_TGTLTLNK[GlyGly (K)]LSVDR_	334;334	(K341);(K341)	1.1.1.1.1.1.1.1	371.104	291.69	609.381	421.694	461.233	909.784	638.375	1048.6	690.336	820.188	710.192	31.9	34.6	9.45	-1.80533	0.0541075	0.293044	1
A0A3Q7EY39	Obg-like ATPase 1, org=Solanum lycopersicum	101266277	Solanum lycopersicum	GKEVPAERPILGR	_GK[GlyGly (K)]EVPAERPILGR_	8	(K9)	2.2.2.2.2.2.2.2	511.544	548.726	359.408	395.066	339.701	322.369	307.076	358.578	479.901	499.071	543.539	20	6.69	6.43	1.36681	0.0541096	0.293044	1
A0A3Q7J5K6	phosphoenolpyruvate carboxylase, org=Solanum lycopersicum		Solanum lycopersicum	MNIGSRPSKR	_MNIGSRPSK[GlyGly (K)]R_	749	(K757)	-.-.-.1.1.-.-.1	5.13529	3.80424	1.29914	8.35796	17.1966	13.5	5.76293	17.035	21.0002	5.07748	4.54748	63.2	40	91.6	-2.87657	0.0541134	0.293044	0.5
A0A3Q7I9U4	Adenosylhomocysteinase, org=Solanum lycopersicum	544304	Solanum lycopersicum	VKDMSQADFGR	_VK[GlyGly (K)]DM[Oxidation (M)]SQADFGR_	16	(K17,M19)	1.1.1.1.1.1.1.1	736.64	1029.22	704.821	751.468	1320.13	1385.22	813.915	1148.18	1271.49	1641.2	1606.48	18.7	21.9	13.6	-1.44855	0.0541607	0.293049	1
A0A3Q7IZW2	Proteasome subunit beta type-4, org=Solanum lycopersicum		Solanum lycopersicum	NKFNPLWNSLVLGGVK	_NK[GlyGly (K)]FNPLWNSLVLGGVK_	185	(K186)	1.1.1.1.1.1.1.1	136.456	141.202	172.894	101.305	124.693	63.2319	81.6653	46.8915	138.318	48.0225	145.284	21.2	42.4	49.1	1.74373	0.0543253	0.293601	1
K4BKG3	E2 ubiquitin-conjugating enzyme, org=Solanum lycopersicum	101247803	Solanum lycopersicum	LTLQFNEDYPNKPPTVR	_LTLQFNEDYPNK[GlyGly (K)]PPTVR_	55	(K66)	1.1.1.1.1.1.1.1	2474.3	2717.64	1995.49	1657.09	1480	1835.39	1570.97	981.571	1748.07	1888.81	1713.2	21.5	24.3	5.21	1.50726	0.0543617	0.293601	1
A0A3Q7IQP8	Uncharacterized protein, org=Solanum lycopersicum		Solanum lycopersicum	CFISLYSDVFSKYVNK	_C[Carbamidomethyl (C)]FISLYSDVFSK[GlyGly (K)]YVNK_	188	(C188,K199)	1.1.1.1.1.-.-.-	5.23812	6.94104	48.0065	12.0423	2.43733	3.30562	2.67542	2.45026	40.4252	26.6235	22.3157	112	15	31.8	6.64554	0.0543652	0.293601	1
A0A3Q7GJM0;B6C9K3	Phosphoinositide phospholipase C, org=Solanum lycopersicum		Solanum lycopersicum	VVAAEAPADVKNLFNR	_VVAAEAPADVK[GlyGly (K)]NLFNR_	18;18	(K28);(K28)	1.1.1.1.1.1.1.1	185.611	169.821	504.094	326.444	526.18	536.781	466.698	769.298	731.5	792.757	635.572	52.4	23.2	11	-1.93846	0.0544848	0.293898	1
A0A3Q7H717;K4Q1Y8	H(+)-exporting diphosphatase, org=Solanum lycopersicum	543761;LeVP1	Solanum lycopersicum	SHSSGDDKNGYAESLIEEEEGINDHNVVQK	_SHSSGDDK[GlyGly (K)]NGYAESLIEEEEGINDHNVVQK_	43;43	(K50);(K50)	2.2.2.2.2.2.2.2	152.067	89.9984	99.2612	157.497	305.843	193.452	164.985	579.494	578.786	575.482	587.248	28.1	60.8	1.05	-2.49341	0.0545137	0.293898	1
G8Z278	Hop-interacting protein THI111, org=Solanum lycopersicum	101055529	Solanum lycopersicum	AEASSSGAQATSGATGKTDPTK	_AEASSSGAQATSGATGK[GlyGly (K)]TDPTK_	331	(K347)	1.1.1.1.1.1.1.1	53.6388	21.6692	29.2881	56.3323	15.2138	6.31128	32.6175	8.65746	13.0767	8.58699	11.4947	43.1	75.7	20.6	2.56255	0.0545212	0.293898	1
A0A3Q7H129	CASP-like protein, org=Solanum lycopersicum		Solanum lycopersicum	EDMAPGVTKVGPVR	_EDMAPGVTK[GlyGly (K)]VGPVR_	115	(K123)	-.1.1.1.1.-.-.1	103.948	55.1957	167.949	152.066	50.4158	46.0207	58.348	51.9463	74.5921	47.1611	53.4706	42.5	9.88	24.6	2.31779	0.0545624	0.294021	0.75
A0A3Q7H7R1	Nascent polypeptide-associated complex subunit beta, org=Solanum lycopersicum		Solanum lycopersicum	KLQDILPQIIHQLGPDNLENLKK	_K[GlyGly (K)]LQDILPQIIHQLGPDNLENLKK_	256	(K256)	1.1.-.1.1.1.1.1	189.924	280.521	117.099	149.875	99.2055	139.716	86.8186	88.392	199.776	259.577	201.681	38.3	23.9	15.4	1.78064	0.0547812	0.294416	1
A0A3Q7GG77	REF/SRPP-like protein, org=Solanum lycopersicum	101268572	Solanum lycopersicum	GVPDEVLVFLDKK	_GVPDEVLVFLDK[GlyGly (K)]K_	70	(K81)	1.1.1.1.1.1.1.1	61.2005	120.414	53.5874	116.075	287.454	181.782	121.633	119.964	133.602	105.685	98.006	40.2	44.2	16.7	-2.02357	0.0548129	0.294451	1
A0A3Q7HV51	Importin N-terminal domain-containing protein, org=Solanum lycopersicum	101256320	Solanum lycopersicum	LLASVYFKNSINR	_LLASVYFK[GlyGly (K)]NSINR_	63	(K70)	-.1.1.1.1.1.-.1	93.1678	49.1468	93.4969	75.4642	279.041	82.8148	188.008	145.383	82.0321	196.188	128.921	26.8	47.4	42.3	-2.23354	0.0549943	0.294719	0.75
A0A3Q7IN34	Ubiquitin-like domain-containing protein, org=Solanum lycopersicum		Solanum lycopersicum	GDQTLSTYGVKNGSIIK	_GDQTLSTYGVK[GlyGly (K)]NGSIIK_	56	(K66)	-.1.1.1.1.-.1.-	17.9778	15.2291	19.5266	27.044	56.5187	58.7612	19.2779	74.2898	15.6684	28.4092	18.2289	25.3	44.7	32.4	-2.61787	0.0553887	0.295517	0.75
A0A3Q7IM48	protein-serine/threonine phosphatase, org=Solanum lycopersicum		Solanum lycopersicum	EIYANFKGDIEK	_EIYANFK[GlyGly (K)]GDIEK_	504	(K510)	1.1.1.1.1.1.1.-	220.892	110.004	113.248	163.879	28.1725	3.76476	85.2839	23.6484	24.1666	128.131	51.1083	34.3	99.4	79.6	4.31621	0.0554857	0.295795	1
A0A3Q7HZV3	Uncharacterized protein, org=Solanum lycopersicum	101247151	Solanum lycopersicum	VIAGPGDKPMIVVNYKGEEK	_VIAGPGDKPMIVVNYK[GlyGly (K)]GEEK_	97	(K112)	1.1.1.1.1.1.1.1	245.449	164.537	236.859	164.754	126.061	85.0075	189.44	86.927	112.757	26.5316	51.9033	21.8	40.1	69.5	1.66504	0.0558382	0.296633	1
P93207	14-3-3 protein 10, org=Solanum lycopersicum	TFT10	Solanum lycopersicum	IVSSIEQKEESR	_IVSSIEQK[GlyGly (K)]EESR_	72	(K79)	1.1.1.1.1.1.1.1	281.239	232.447	285.204	252.081	158.861	83.0226	124.689	228.94	110.758	183.787	163.693	9.52	41.5	24.7	1.76482	0.0560076	0.296908	1
A0A3Q7IB13	Proteasome alpha-type subunits domain-containing protein, org=Solanum lycopersicum		Solanum lycopersicum	LYKEPIPVTQLVR	_LYK[GlyGly (K)]EPIPVTQLVR_	100	(K102)	1.1.1.1.1.1.1.1	466.509	502.407	498.232	431.488	345.421	468.681	332.452	385.814	416.764	323.955	262.422	6.94	16	23.2	1.23902	0.0561498	0.297275	1
A0A3Q7H3T8	Ubiquitin-like domain-containing protein, org=Solanum lycopersicum		Solanum lycopersicum	MSVGQSSEMSHSKPEASASVGR	_M[Oxidation (M)]SVGQSSEM[Oxidation (M)]SHSK[GlyGly (K)]PEASASVGR_	589	(M589,M597,K601)	1.1.1.1.1.1.1.1	52.514	37.7862	23.6603	11.7113	82.0757	151.304	69.2487	38.1533	89.7841	127.622	140.743	56.2	56.1	22.2	-2.71168	0.0563684	0.297854	1
A0A3Q7HJ64;K4C3H8	Uncharacterized protein;UDP-glucose:sterol glucosyltransferase SGT1, org=Solanum lycopersicum		Solanum lycopersicum	VSTLPSENPQSPSDQPKLGR	_VSTLPSENPQSPSDQPK[GlyGly (K)]LGR_	91;77	(K107);(K93)	-.1.1.1.1.-.-.1	74.0313	56.7169	136.513	90.9037	90.4746	297.206	174.998	274.635	147.682	130.09	123.273	38.3	45.6	9.42	-2.33779	0.0564261	0.298014	0.75
Q8GZD8	Neutral leucine aminopeptidase preprotein, org=Solanum lycopersicum	LapN	Solanum lycopersicum	LDSKLSGLLSEASSEEDFSGK	_LDSK[GlyGly (K)]LSGLLSEASSEEDFSGK_	115	(K118)	1.1.1.1.1.1.1.1	734.863	842.138	767.119	784.097	583.984	484.327	639.979	314.6	476.576	677.003	582.009	5.75	28.2	17.3	1.54641	0.0565251	0.298146	1
A0A3Q7IH24	PsbP C-terminal domain-containing protein, org=Solanum lycopersicum	101256723	Solanum lycopersicum	LSFIPTDKTDIHDLGPMQEVVPDLVK	_LSFIPTDK[GlyGly (K)]TDIHDLGPM[Oxidation (M)]QEVVPDLVK_	119	(K126,M135)	1.1.1.1.1.1.1.1	1500.21	1674.39	1007.25	999.93	1501.98	2315.87	1830.62	1905.5	1996.15	1890.43	2501.64	26.6	17.7	15.3	-1.4578	0.0565784	0.298272	1
A0A3Q7FPM6	Protein kinase domain-containing protein, org=Solanum lycopersicum	101255081	Solanum lycopersicum	PAGAVTGAAAEAGTSSSKDDITGGSGEGER	_PAGAVTGAAAEAGTSSSK[GlyGly (K)]DDITGGSGEGER_	303	(K320)	2.2.2.2.2.2.2.2	107.326	114.087	186.574	141.836	156.851	265.692	204.631	411.829	246.943	306.912	506.345	26.2	42.6	38.4	-1.8897	0.0566395	0.298454	1
A0A3Q7FUU1	H15 domain-containing protein, org=Solanum lycopersicum	101245534	Solanum lycopersicum	LVVAYEDLKGKLDNMQSR	_LVVAYEDLK[GlyGly (K)]GKLDNM[Oxidation (M)]QSR_	459	(K467,M473)	2.2.2.2.2.2.2.2	1427.38	863.329	1019.12	1142.23	1679.73	2014.83	1340.97	1283.43	1431.9	1734.39	2077.35	21.4	21.4	18.5	-1.41934	0.0566721	0.298554	1
Q2QJT5	ASR4, org=Solanum lycopersicum	Asr4	Solanum lycopersicum	TTTYGDDNKYSEKTSYGDDTYDEK	_TTTYGDDNKYSEK[GlyGly (K)]TSYGDDTYDEK_	64	(K76)	1.1.1.1.1.1.1.1	87.375	142.222	46.6226	73.2113	201.75	211.613	592.607	105.98	197.246	157.435	172.795	46.1	77.4	11.4	-3.18218	0.0569588	0.299486	1
V5YNW6	Plasmamembrane intrinsic protein 21, org=Solanum lycopersicum	PIP2;1	Solanum lycopersicum	AKDMEVGTEYAPK	_AK[GlyGly (K)]DM[Oxidation (M)]EVGTEYAPK_	2	(K3,M5)	1.1.1.1.1.1.1.1	339.16	448.376	720.952	654.832	788.242	1028.91	803.667	2435.3	1404.28	1596.27	1717.44	32.8	62.4	10	-2.3372	0.0569716	0.299516	1
A0A3Q7EN49	beta-glucosidase, org=Solanum lycopersicum		Solanum lycopersicum	VVDGLENDSSHPPPAVAGKVSTK	_VVDGLENDSSHPPPAVAGK[GlyGly (K)]VSTK_	738	(K756)	1.1.1.1.1.1.1.1	28.59	21.2875	11.9468	17.3133	58.7759	50.0799	37.1963	20.0594	20.5206	29.8887	43.8338	35.4	40.5	37.3	-2.09902	0.0570275	0.29966	1
A0A3Q7EPB3	Protein YIP, org=Solanum lycopersicum	101263468	Solanum lycopersicum	DADDSFSKPVSGSDEPQQSGWFR	_DADDSFSK[GlyGly (K)]PVSGSDEPQQSGWFR_	58	(K65)	1.-.1.1.1.1.-.1	46.6965	50.2915	63.8207	60.7753	101.669	56.4009	98.9906	77.1758	117.714	51.2452	44.8303	14.8	25.3	56.6	-1.50839	0.0571531	0.299877	0.75
A0A3Q7FX42	Ribosome biogenesis protein WDR12 homolog, org=Solanum lycopersicum		Solanum lycopersicum	GISAEKILEIEYIR	_GISAEK[GlyGly (K)]ILEIEYIR_	88	(K93)	1.-.1.1.1.1.1.1	65.473	49.9822	65.7161	60.2282	60.5998	81.6802	82.5844	93.2222	109.219	91.6642	110.23	12.2	17.2	10.1	-1.31768	0.0571767	0.299886	1
Q2QJT5	ASR4, org=Solanum lycopersicum	Asr4	Solanum lycopersicum	EAKEEEEEAEGK	_EAK[GlyGly (K)]EEEEEAEGK_	280	(K282)	-.1.-.-.1.1.1.1	1.9576	27.7654	1.04514	2.06674	16.522	32.9854	49.4797	19.2305	36.7652	30.389	19.8916	159	51.1	29.4	-3.60036	0.0571793	0.299886	1
A0A3Q7IXT2	Protein kinase domain-containing protein, org=Solanum lycopersicum	543567	Solanum lycopersicum	ENEAQIALKEGSVLEEK	_ENEAQIALK[GlyGly (K)]EGSVLEEK_	466	(K474)	1.1.1.1.1.1.1.1	416.507	358.729	484.73	475.606	238.701	184.527	330.438	376.122	489.661	353.367	178.945	13.5	30.7	45.7	1.53619	0.057342	0.30045	1
A0A3Q7GKD7	Malic enzyme, org=Solanum lycopersicum	543522	Solanum lycopersicum	IWLVDSKGLIVSGR	_IWLVDSK[GlyGly (K)]GLIVSGR_	357	(K363)	1.1.1.1.1.1.1.1	336.81	346.319	399.505	331.437	290.339	254.842	282.778	347.695	506.556	276.921	232.692	8.85	13.3	43.4	1.2028	0.0573768	0.300477	1
K4CGU0	Fen-interacting protein 3, org=Solanum lycopersicum	101266538	Solanum lycopersicum	ICLDILKDKWSPALQIR	_IC[Carbamidomethyl (C)]LDILK[GlyGly (K)]DKWSPALQIR_	88	(C89,K94)	2.2.2.2.2.2.2.2	99616.3	113262	59632.5	71288.2	60361.4	63982.7	51398.3	32178.2	67305.8	53368.1	57375.3	28.8	27.4	12.1	1.65351	0.0574241	0.300555	1
A0A3Q7I9V2	Methanethiol oxidase, org=Solanum lycopersicum	101249583	Solanum lycopersicum	IYAVDTQKDPK	_IYAVDTQK[GlyGly (K)]DPK_	120	(K127)	1.1.1.1.1.1.1.1	101.152	69.9598	64.3238	63.4821	159.388	159.098	71.2658	167.339	146.574	69.911	95.0155	23.9	32.7	37.6	-1.8637	0.0575483	0.300603	1
A0A3Q7HVA5	Glycine-rich protein, org=Solanum lycopersicum		Solanum lycopersicum	SSKQMVFQNDFQR	_SSK[GlyGly (K)]QM[Oxidation (M)]VFQNDFQR_	154	(K156,M158)	1.1.1.1.1.1.1.1	151.659	70.1471	123.673	106.276	213.283	171.405	265.172	124.317	255.488	190.572	284.886	30.2	31	19.8	-1.71371	0.0575498	0.300603	1
A0A3Q7G986	PB1 domain-containing protein, org=Solanum lycopersicum	101265728	Solanum lycopersicum	PHDNQLAYVSGETKILSVDR	_PHDNQLAYVSGETK[GlyGly (K)]ILSVDR_	56	(K69)	1.2.2.2.1.2.2.2	459.079	379.857	755.874	658.725	693.124	721.802	1163.83	1035.99	428.101	715.14	707.086	30.9	25.8	26.5	-1.60403	0.057573	0.300612	1
K4CF70	Fatty acid hydroperoxide lyase, chloroplastic, org=Solanum lycopersicum	HPL	Solanum lycopersicum	DFKLSSHDSVYEIK	_DFK[GlyGly (K)]LSSHDSVYEIK_	365	(K367)	1.-.1.1.1.1.1.1	13.0897	12.0736	5.99525	15.7826	13.618	36.9916	81.8946	26.1199	38.3743	20.0762	66.0356	35.2	75	55.8	-3.37921	0.0577436	0.301107	1
A0A3Q7IU14	non-specific serine/threonine protein kinase, org=Solanum lycopersicum	101264781	Solanum lycopersicum	AMVAVSEPSNVVFKTR	_AMVAVSEPSNVVFK[GlyGly (K)]TR_	671	(K684)	1.1.1.1.1.1.-.1	140.989	182.42	415.938	259.366	130.265	108.783	85.9553	156.668	74.7006	71.589	14.2701	48.5	25.1	63.6	2.07343	0.0577637	0.301139	1
A0A3Q7ELD7	Eukaryotic translation initiation factor 4C, org=Solanum lycopersicum	101248917	Solanum lycopersicum	LLKAYGELPENTR	_LLK[GlyGly (K)]AYGELPENTR_	102	(K104)	2.2.2.2.2.2.2.2	6117.22	4902.68	8338.33	7338.76	10207.7	7782.58	9582.74	8966.4	6081.94	6905.93	6375.84	22.3	11.3	6.47	-1.36867	0.057961	0.30188	1
A0A3Q7HMR2;A0A3Q7IJ97	Elongation factor 2;Tr-type G domain-containing protein, org=Solanum lycopersicum		Solanum lycopersicum	VIYASQLTAKPR	_VIYASQLTAK[GlyGly (K)]PR_	713;713	(K722);(K722)	1.1.1.1.1.1.1.1	83.4263	74.7147	120.025	42.003	61.7844	22.0228	31.018	41.6888	59.1179	22.411	57.074	40.1	43.7	44.6	2.04562	0.0584049	0.303177	1
P93212	14-3-3 protein 7, org=Solanum lycopersicum	TFT7	Solanum lycopersicum	EASEQSLKAYEAATATASSDLAPTHPIR	_EASEQSLK[GlyGly (K)]AYEAATATASSDLAPTHPIR_	144	(K151)	1.1.1.1.1.1.1.1	455.856	482.146	446.978	490.391	483.285	860.28	668.809	705.128	461.198	540.951	754.702	4.42	22.8	25.9	-1.44905	0.0584322	0.303261	1
A0A3Q7FY79	6-phosphogluconate dehydrogenase, decarboxylating, org=Solanum lycopersicum		Solanum lycopersicum	EGNLPLYGFHDPESFVLSIQKPR	_EGNLPLYGFHDPESFVLSIQK[GlyGly (K)]PR_	50	(K70)	1.1.1.1.1.1.-.1	89.5503	60.9138	53.4138	35.5474	8.52816	14.4037	8.03451	57.6752	159.286	27.458	50.9386	37.5	108	88.8	2.70105	0.0586323	0.303916	1
A0A3Q7GYN8	Patellin-3, org=Solanum lycopersicum	101263525	Solanum lycopersicum	KIAEETTPEVVVSDVTVR	_K[GlyGly (K)]IAEETTPEVVVSDVTVR_	7	(K7)	1.1.1.1.1.1.1.1	1463.49	1265.45	1522.84	1228.63	970.252	1296.63	1139.92	854.439	1428.86	1455.48	1111.74	10.6	18.2	14.4	1.28611	0.0589315	0.305003	1
A0A3Q7H3B3	Filament-like plant protein 4, org=Solanum lycopersicum		Solanum lycopersicum	NAVVPQSTKSIVEITLSPK	_NAVVPQSTK[GlyGly (K)]SIVEITLSPK_	616	(K624)	1.-.1.-.1.-.-.1	57.0402	65.6636	141.406	79.6124	42.5707	56.2821	30.2822	55.6477	1.72458	6.43134	1.93164	44.4	26.7	79.1	1.86014	0.0591308	0.305536	0.5
A0A3Q7I7R4;A0A7U3S3D4	Eukaryotic translation initiation factor isoform 4E, org=Solanum lycopersicum	eIFiso4E;eIF4Eiso	Solanum lycopersicum	ATEAPVEATEIPSVAAAETVEKQPHKLER	_[Acetyl (Protein N-term)]ATEAPVEATEIPSVAAAETVEKQPHK[GlyGly (K)]LER_	2;2	(K27);(K27)	1.1.1.1.1.1.1.1	272.446	371.064	253.718	251.059	561.707	441.027	422.907	292.718	298.47	362.81	415.458	19.8	25.6	16.3	-1.49645	0.0591584	0.305546	1
A0A3Q7FW96	Pyruvate kinase, org=Solanum lycopersicum	101250010	Solanum lycopersicum	KNVNLPGVVVDLPTLTEK	_K[GlyGly (K)]NVNLPGVVVDLPTLTEK_	176	(K176)	1.1.1.1.1.1.-.-	135.762	310.218	99.3758	78.0707	37.5143	69.2591	72.5671	57.9452	58.0774	38.8284	73.3148	67.8	26.7	30.5	2.62732	0.0592361	0.305599	1
A0A3Q7F755	Thioredoxin, org=Solanum lycopersicum	101245904	Solanum lycopersicum	FIAPFLAELAKK	_FIAPFLAELAK[GlyGly (K)]K_	44	(K54)	-.1.-.1.1.1.1.-	2.11543	0.464942	3.11397	15.4153	13.8444	7.51598	67.5531	26.3434	13.7689	4.4943	28.8061	130	93.7	78.2	-5.45992	0.059371	0.305862	0.75
A0A3Q7E8I1	Isocitrate dehydrogenase [NADP], org=Solanum lycopersicum	101268602	Solanum lycopersicum	DLALIIHGSKLSR	_DLALIIHGSK[GlyGly (K)]LSR_	377	(K386)	3.3.3.3.3.2.3.3	23275.4	23000.1	15080.7	20685.1	12887.6	15764.9	18345.1	11042.3	15533.8	17250.5	16506.4	18.5	22.1	5.24	1.41353	0.0594062	0.305862	1
A0A3Q7IQV1	HMA domain-containing protein, org=Solanum lycopersicum	101247578	Solanum lycopersicum	MEGVESFDIDIKEQK	_M[Oxidation (M)]EGVESFDIDIK[GlyGly (K)]EQK_	27	(M27,K38)	1.1.1.1.1.1.1.1	337.973	252.119	344.773	263.759	265.17	140.389	234.538	172.827	194.153	262.277	355.227	16.2	28	29.9	1.47446	0.0596576	0.306504	1
G8Z246	Hop-interacting protein THI002, org=Solanum lycopersicum	101055509	Solanum lycopersicum	SQFVLNQEGLQQISKVDQR	_SQFVLNQEGLQQISK[GlyGly (K)]VDQR_	460	(K474)	1.1.1.1.1.1.1.1	157.872	319.583	218.228	247.736	177.156	137.953	154.654	138.208	257.499	235.564	222.121	28.5	12.2	7.49	1.55175	0.059912	0.307052	1
A0A3Q7FTZ8	Thioredoxin domain-containing protein, org=Solanum lycopersicum		Solanum lycopersicum	DADAALKVNPDSAK	_DADAALK[GlyGly (K)]VNPDSAK_	158	(K164)	1.1.1.1.1.1.1.1	98.369	62.7206	90.1236	105.738	182.387	151.571	96.3875	119.374	139.954	115.285	87.4618	21.1	27.3	23	-1.54004	0.0599258	0.307054	1
Q9SPD5	Plasma membrane ATPase, org=Solanum lycopersicum	LHA2	Solanum lycopersicum	VHAVIDKFAER	_VHAVIDK[GlyGly (K)]FAER_	447	(K453)	-.1.1.1.1.-.-.1	55.6015	61.3557	69.9124	48.7448	65.125	136.481	86.5811	164.469	49.2822	125.48	106.564	15.2	40.1	42.3	-1.92117	0.0600749	0.307454	0.75
A0A3Q7INL4	Uncharacterized protein, org=Solanum lycopersicum	101247772	Solanum lycopersicum	MVNHFVQEFKR	_MVNHFVQEFK[GlyGly (K)]R_	243	(K252)	2.2.2.2.2.2.2.2	983.783	657.169	936.836	790.735	678.987	393.233	718.402	415.946	472.703	394.325	274.433	17.6	31	26.2	1.52659	0.0601802	0.307812	1
O82575;Q08655;Q2QJV2	Fruit-ripening protein;Abscisic stress-ripening protein 1;ASR1, org=Solanum lycopersicum;Solanum lycopersicum;Solanum lycopersicum var. cerasiforme	543574;ASR1;Asr1	Solanum lycopersicum;Solanum lycopersicum;Solanum lycopersicum var. cerasiforme	LGTVAAGAYALHEKHEAK	_LGTVAAGAYALHEK[GlyGly (K)]HEAK_	41;41;41	(K54);(K54);(K54)	-.1.-.1.1.1.1.1	9.11985	22.1989	1.43696	0.373529	62.9306	27.1267	94.2116	20.8174	78.1066	78.2536	25.8454	121	66.5	49.7	-6.19049	0.0602965	0.30801	1
A0A3Q7FY77	TF-B3 domain-containing protein, org=Solanum lycopersicum	101245902	Solanum lycopersicum	ANDLKEVDGALSLLNLDAPAK	_ANDLK[GlyGly (K)]EVDGALSLLNLDAPAK_	257	(K261)	1.-.1.1.1.1.1.1	54.9454	33.4056	18.5471	62.0563	99.7167	92.3996	53.0184	95.3057	118.509	120.6	169.893	47.2	25.4	21.3	-2.01498	0.060402	0.308296	1
A0A3Q7FX42	Ribosome biogenesis protein WDR12 homolog, org=Solanum lycopersicum		Solanum lycopersicum	VAQNGADQIVATASKDR	_VAQNGADQIVATASK[GlyGly (K)]DR_	168	(K182)	1.1.1.1.1.1.1.1	58.6928	68.7534	40.2292	87.9142	100.475	109.102	71.7688	119.444	61.7113	101.746	53.0475	31.1	20.4	36	-1.5681	0.0605763	0.308896	1
A0A3Q7IZQ2	Threonylcarbamoyl-AMP synthase, org=Solanum lycopersicum		Solanum lycopersicum	SDAFATEFDLEAEEYVPLPKGEVHK	_SDAFATEFDLEAEEYVPLPK[GlyGly (K)]GEVHK_	951	(K970)	1.-.1.1.1.-.-.1	37.0611	36.2754	37.7731	26.6605	23.5537	16.0401	29.7342	11.5553	69.83	25.1984	87.1895	15.2	39.8	52.7	1.70332	0.0605936	0.308948	0.75
A0A3Q7JD82	UBA domain-containing protein, org=Solanum lycopersicum		Solanum lycopersicum	TGHIEFTDKTAEGVKPISLEVPK	_TGHIEFTDKTAEGVK[GlyGly (K)]PISLEVPK_	236	(K250)	2.2.2.2.2.2.2.2	262.499	270.128	329.399	266.724	236.969	271.396	193.458	190.483	192.459	302.899	307.971	11.2	17.3	24.4	1.26498	0.060722	0.309177	1
A0A3Q7GPL4	Gnk2-homologous domain-containing protein, org=Solanum lycopersicum		Solanum lycopersicum	NDGKYWLDLPNK	_NDGK[GlyGly (K)]YWLDLPNK_	788	(K791)	1.1.1.1.1.1.1.1	220.809	481.347	826.265	624.01	130.546	80.7604	355.908	255.652	346.273	191.887	226.007	47.3	60.4	31.8	2.61578	0.061261	0.310646	1
A0A3Q7GRY0	glutathione transferase, org=Solanum lycopersicum		Solanum lycopersicum	ESKYLGGESFTLADLHHAPSLHYLSGSK	_ESK[GlyGly (K)]YLGGESFTLADLHHAPSLHYLSGSK_	153	(K155)	3.3.3.3.3.3.3.3	1188.93	1601.56	1097.06	990.68	667.363	909.313	945.924	405.661	606.746	683.975	776.351	21.9	34.2	12.3	1.66592	0.0613841	0.310978	1
A0A3Q7F895	Aldehyde dehydrogenase, org=Solanum lycopersicum		Solanum lycopersicum	TFYGENLKTLANLAR	_TFYGENLK[GlyGly (K)]TLANLAR_	255	(K262)	1.-.1.1.1.1.1.1	16.5017	67.2118	104.416	47.119	227.168	93.9999	166.023	123.469	137.787	160.04	177.196	62.7	37.9	12.5	-2.5958	0.0614737	0.31116	1
A0A3Q7HY45	5-oxoprolinase, org=Solanum lycopersicum		Solanum lycopersicum	FDEGQGKLNVLFMQSDGGLAPENR	_FDEGQGK[GlyGly (K)]LNVLFM[Oxidation (M)]QSDGGLAPENR_	276	(K282,M288)	1.1.1.1.1.1.1.1	65.9648	85.97	114.047	104.993	157.676	168.07	92.1276	216.993	122.311	157.486	176.55	23	32.4	18.1	-1.71135	0.0619005	0.312253	1
A0A3Q7H4P9	protein-disulfide reductase, org=Solanum lycopersicum		Solanum lycopersicum	LNELKEQEETAKR	_LNELKEQEETAK[GlyGly (K)]R_	153	(K164)	1.1.1.1.1.-.1.1	64.8346	30.9737	72.3975	43.9261	15.6327	16.0872	6.82967	46.7089	56.7159	47.4899	61.8051	35.8	81.9	13.1	2.48811	0.0620604	0.312733	1
P36181;Q53Z32	Heat shock cognate protein 80;Molecular chaperone Hsp90-2, org=Solanum lycopersicum	HSC80;	Solanum lycopersicum	SGDEMTSLKDYVTR	_SGDEMTSLK[GlyGly (K)]DYVTR_	441;441	(K449);(K449)	1.1.1.1.1.1.1.1	407.576	371.778	613.155	371.697	398.588	199.229	187.038	303.352	265.284	275.072	184.422	26.3	36.5	20.6	1.62121	0.0622552	0.313317	1
A0A3Q7F6F2	Small ribosomal subunit protein uS10 domain-containing protein, org=Solanum lycopersicum		Solanum lycopersicum	AAYAAMKPTKPGLEEPAEMVHK	_[Acetyl (Protein N-term)]AAYAAM[Oxidation (M)]K[GlyGly (K)]PTKPGLEEPAEM[Oxidation (M)]VHK_	2	(M7,K8,M20)	2.2.2.2.2.2.2.2	12645.7	10529.3	7683.92	7060.31	18626.8	17305.1	9430.74	15600.8	13589	16698.7	19329.3	27.4	26.7	17.4	-1.60772	0.0623134	0.313501	1
A0A3Q7GDG7	Glyceraldehyde-3-phosphate dehydrogenase, org=Solanum lycopersicum	101258368	Solanum lycopersicum	AGIALSKNFVK	_AGIALSK[GlyGly (K)]NFVK_	303	(K309)	2.2.2.2.2.2.2.2	2523.17	2096.62	2638.07	3065.02	1930.62	1860.09	2488.33	1771.16	1949.49	2351.79	1846.48	15.4	16.1	13	1.28231	0.0626695	0.314198	1
A0A3Q7IEV3	Dynamin-type G domain-containing protein, org=Solanum lycopersicum		Solanum lycopersicum	GTVIAPPDKFGETLQDER	_GTVIAPPDK[GlyGly (K)]FGETLQDER_	440	(K448)	-.1.1.1.1.1.1.1	716.481	344.922	870.725	402.319	1528.08	1444.85	583.523	2972.7	1553.43	2037.46	1882.96	43.1	60.7	13.5	-2.79688	0.0627094	0.314295	1
A0A3Q7EPH8	Uncharacterized protein, org=Solanum lycopersicum	101267652	Solanum lycopersicum	DAEAPPKEEVENVER	_DAEAPPK[GlyGly (K)]EEVENVER_	562	(K568)	1.1.1.1.1.1.1.1	1003.61	598.188	576.829	584.665	890.098	1406.79	1144.76	782.258	619.02	803.747	965.62	30.2	26.4	21.8	-1.52858	0.0627775	0.314378	1
A0A3Q7FCI2	Uncharacterized protein, org=Solanum lycopersicum		Solanum lycopersicum	LVEWCDEVDLPLIPGKIF	_LVEWC[Carbamidomethyl (C)]DEVDLPLIPGK[GlyGly (K)]IF_	254	(C258,K269)	1.-.1.1.1.1.-.1	43.4827	52.1861	167.267	59.956	101.569	205.305	129.589	362.824	6.03014	1.32803	3.2294	72	58.6	67	-2.4754	0.0627917	0.314378	0.75
A0A3Q7F6R1	Plant heme peroxidase family profile domain-containing protein, org=Solanum lycopersicum	101264282	Solanum lycopersicum	TQSANNNSLNTIDKIK	_TQSANNNSLNTIDK[GlyGly (K)]IK_	68	(K81)	-.1.1.1.-.1.1.1	10.0313	2.38206	17.7055	24.4767	39.0777	44.0493	39.0863	55.1512	33.3899	29.959	14.3769	70	17.1	39.1	-3.2487	0.0631429	0.31531	0.75
A0A3Q7GET4	ribose-5-phosphate isomerase, org=Solanum lycopersicum	101260137	Solanum lycopersicum	KDMGDLKDASDAILR	_K[GlyGly (K)]DM[Oxidation (M)]GDLKDASDAILR_	223	(K223,M225)	2.2.2.2.2.2.2.2	364.214	221.593	282.611	153.555	491.261	393.527	282.685	647.509	371.831	747.509	642.586	35.1	34.1	33	-1.77596	0.0632516	0.31551	1
P17786	Elongation factor 1-alpha, org=Solanum lycopersicum		Solanum lycopersicum	QTVAVGVVKNVDKK	_QTVAVGVVKNVDK[GlyGly (K)]K_	419	(K431)	1.1.1.1.1.1.1.1	2378.74	3659.29	1829	1729.12	1675.1	1530.85	1493.93	1081.65	1809.63	1646.9	1804.66	37	17.6	5.28	1.65979	0.0634109	0.316105	1
A0A3Q7IJE6	Uncharacterized protein, org=Solanum lycopersicum	101259093	Solanum lycopersicum	ATEVGESLQMTKVGSTK	_ATEVGESLQM[Oxidation (M)]TK[GlyGly (K)]VGSTK_	281	(M290,K292)	1.1.1.1.1.1.1.1	78.9849	78.5536	108.913	59.8457	94.4068	107.168	112.48	147.59	113.237	163.782	164.078	24.9	19.7	19.9	-1.4148	0.0635182	0.316314	1
A0A3Q7HSC9	Tudor domain-containing protein, org=Solanum lycopersicum	101268581	Solanum lycopersicum	LLDQVESSLSKVEQSPAK	_LLDQVESSLSK[GlyGly (K)]VEQSPAK_	32	(K42)	1.-.1.1.1.1.1.1	65.9197	84.0385	62.1225	49.3949	151.657	94.3308	77.0551	85.6554	67.2779	65.5205	96.354	21.9	33	22.7	-1.56305	0.0637111	0.316985	1
A0A3Q7F163;Q2VY17	Histone H2A/H2B/H3 domain-containing protein;CONSTANS interacting protein 2b, org=Solanum lycopersicum	;CIP2b	Solanum lycopersicum	EDLKDEVLATIPR	_EDLK[GlyGly (K)]DEVLATIPR_	153;151	(K156);(K154)	1.1.1.1.1.1.1.1	381.272	350.443	337.335	440.85	1059.65	716.649	940.269	374.688	461.065	591.228	669.162	12.2	39	18.3	-2.04732	0.0639308	0.317589	1
A0A3Q7FW48	VWFA domain-containing protein, org=Solanum lycopersicum		Solanum lycopersicum	SYSTLLIESNDTKDAGLVANAK	_SYSTLLIESNDTK[GlyGly (K)]DAGLVANAK_	141	(K153)	1.-.1.1.1.1.1.1	17.0863	66.1128	45.3043	73.2032	60.2949	125.024	110.897	256.612	100.123	91.7884	93.7645	49.9	60.6	4.57	-2.74075	0.0639838	0.317617	1
A0A3Q7ILD3	5-methyltetrahydropteroyltriglutamate--homocysteine S-methyltransferase, org=Solanum lycopersicum	101264078	Solanum lycopersicum	EGVKYGAGIGPGVYDIHSPR	_EGVK[GlyGly (K)]YGAGIGPGVYDIHSPR_	685	(K688)	2.2.2.2.2.2.2.2	1547.58	1024.02	1628.54	1858.87	2002.16	1890.54	1969.88	2729.95	2125.56	2475.98	2071.36	23.3	18.2	9.87	-1.41814	0.0640185	0.317717	1
A0A3Q7GLA0	Transmembrane 9 superfamily member, org=Solanum lycopersicum	101267594	Solanum lycopersicum	KPAIEDPVKTNK	_KPAIEDPVK[GlyGly (K)]TNK_	468	(K476)	1.-.1.1.1.1.1.1	10.1258	14.7007	23.6293	64.6704	78.5189	48.4985	42.0728	121.588	59.0202	121.377	32.3138	88	49.9	64.5	-2.56951	0.0643468	0.31826	1
A0A3Q7F0H8	Uncharacterized protein, org=Solanum lycopersicum	101256549	Solanum lycopersicum	QGKIAGHWYGYVTPDEVPILLDEHIGEGK	_QGK[GlyGly (K)]IAGHWYGYVTPDEVPILLDEHIGEGK_	203	(K205)	-.1.1.1.1.-.-.-	43.5291	28.6984	71.2048	13.7085	40.6256	1.7385	1.09672	1.47762	1.23202	4.75032	2.22235	62.4	174	66.3	3.4968	0.0643848	0.318412	0.75
A0A3Q7F163;Q2VY17	Histone H2A/H2B/H3 domain-containing protein;CONSTANS interacting protein 2b, org=Solanum lycopersicum	;CIP2b	Solanum lycopersicum	TLQKNDIAAAITR	_TLQK[GlyGly (K)]NDIAAAITR_	127;125	(K130);(K128)	1.1.1.1.1.1.1.1	717.78	338.07	869.334	729.385	1232.04	1069.83	1249.42	959.56	738.437	1041.75	813.532	34.3	12.3	18.3	-1.69928	0.0645003	0.318768	1
A0A0C6FQX1;Q66YT8	Sterol side chain reductase;DWARF1/DIMINUTO, org=Solanum lycopersicum	SSR1;DWF1	Solanum lycopersicum	TMVYPEPGFELQKR	_TM[Oxidation (M)]VYPEPGFELQK[GlyGly (K)]R_	435;435	(M436,K447);(M436,K447)	1.-.1.-.1.1.1.1	57.0878	40.8148	54.0366	73.9516	99.0695	58.0275	82.4657	121.958	134.543	120.741	155.639	24.1	29.8	12.8	-1.60042	0.064508	0.318768	1
Q40131	Steroid 16alpha-hydroxylase, org=Solanum lycopersicum	544002	Solanum lycopersicum	SVYHASLEPFKTEAN	_SVYHASLEPFK[GlyGly (K)]TEAN_	328	(K338)	-.1.1.1.1.-.-.1	33.2138	21.4182	50.332	55.3366	49.9617	122.922	55.2513	156.575	86.2442	51.9195	76.6868	39	54.3	24.7	-2.39993	0.0647899	0.319363	0.75
A0A3Q7ILD3	5-methyltetrahydropteroyltriglutamate--homocysteine S-methyltransferase, org=Solanum lycopersicum	101264078	Solanum lycopersicum	VTNEAVQKASAALQGSDHRR	_VTNEAVQK[GlyGly (K)]ASAALQGSDHRR_	393	(K400)	2.2.2.2.2.2.2.2	913.823	698.176	1400.43	1094.91	1658.37	1395.57	1190.98	1819.42	1065.07	1658.97	1471.21	28.9	18.4	21.7	-1.47646	0.0649873	0.319799	1
A0A3Q7ED53	YTH domain-containing family protein, org=Solanum lycopersicum	101253713	Solanum lycopersicum	NQKSSTPVALAVK	_NQK[GlyGly (K)]SSTPVALAVK_	396	(K398)	1.1.1.1.1.1.1.1	161.384	253.278	165.898	209.877	110.067	117.816	155.378	176.058	159.833	181.758	126.526	21.8	22.3	17.8	1.41322	0.0652324	0.320567	1
A0A3Q7FRX8	glycerol kinase, org=Solanum lycopersicum	101259139	Solanum lycopersicum	LKQATIFKPVLEEELR	_LK[GlyGly (K)]QATIFKPVLEEELR_	485	(K486)	2.2.2.2.2.1.2.2	152.541	237.776	220.097	210.575	49.3746	161.762	75.0518	138.031	66.5549	67.9342	121.55	18	49.6	36.7	1.93529	0.0653867	0.320856	1
A0A3Q7FZ63	Actin, org=Solanum lycopersicum	101260631	Solanum lycopersicum	EITALAPSSMKIK	_EITALAPSSMK[GlyGly (K)]IK_	318	(K328)	1.1.1.1.1.1.1.1	552.447	680.762	862.865	845.053	660.009	452.107	574.142	405.926	412.045	323.896	87.6169	20	22.1	61.1	1.40577	0.0654585	0.321135	1
A0A3Q7FRV3	Thioredoxin, org=Solanum lycopersicum	101265882	Solanum lycopersicum	AMPTFLLLKGGVPVDK	_AM[Oxidation (M)]PTFLLLK[GlyGly (K)]GGVPVDK_	85	(M86,K93)	1.1.1.1.1.1.1.1	595.635	426.276	449.685	468.888	674.963	639.713	718.534	484.405	443.518	681.765	963.137	15.6	16.2	37.4	-1.29742	0.0655727	0.32138	1
A0A3Q7I6K7	Uncharacterized protein, org=Solanum lycopersicum	101256605	Solanum lycopersicum	SLEEVHLESSNAITTANQKK	_SLEEVHLESSNAITTANQK[GlyGly (K)]K_	460	(K478)	2.2.2.2.2.2.2.2	363.163	307.935	490.614	292.957	190.56	152.051	285.984	302.479	303.098	217.966	236.76	24.7	31.4	17.7	1.56236	0.0657304	0.321854	1
Q2QJT5	ASR4, org=Solanum lycopersicum	Asr4	Solanum lycopersicum	TSYGEKASYGGGDDNKYGEK	_TSYGEK[GlyGly (K)]ASYGGGDDNKYGEK_	153	(K158)	1.2.1.2.2.2.2.2	62.4758	161.822	34.8588	265.992	347.262	382.527	476.617	222.127	330.135	383.974	358.96	80	29.5	7.53	-2.72024	0.0657953	0.321955	1
A0A3Q7ELN1	Uncharacterized protein, org=Solanum lycopersicum	101260869	Solanum lycopersicum	SYTTTSNVFGGKSQTVGKK	_SYTTTSNVFGGK[GlyGly (K)]SQTVGKK_	231	(K242)	1.1.1.1.1.1.1.1	265.727	422.06	582.023	352.569	224.112	139.42	266.082	52.215	171.161	186.468	174.698	33	55.6	4.52	2.37945	0.0659333	0.322355	1
A0A3Q7F6F2	Small ribosomal subunit protein uS10 domain-containing protein, org=Solanum lycopersicum		Solanum lycopersicum	AAYAAMKPTKPGLEEPAEMVHK	_[Acetyl (Protein N-term)]AAYAAMK[GlyGly (K)]PTK[GlyGly (K)]PGLEEPAEMVHK_	2	(K8,K11)	1.1.1.1.1.1.1.1	644.672	705.976	588.664	673.934	570.658	365.829	562.082	341.876	374.928	182.827	237.644	7.63	26.8	37.3	1.4199	0.0660674	0.322707	1
A0A3Q7HWQ1	Long-chain-fatty-acid--CoA ligase, org=Solanum lycopersicum		Solanum lycopersicum	FYKDVIDNMYKSTK	_FYKDVIDNMYK[GlyGly (K)]STK_	1038	(K1048)	2.2.2.2.2.2.2.2	878.988	758.013	887.266	831.7	546.238	249.023	652.595	515.256	428.214	541.507	237.364	7.07	35	38.2	1.70951	0.0660848	0.322733	1
A0A3Q7IL28	Uncharacterized protein, org=Solanum lycopersicum		Solanum lycopersicum	DGLLPSFFSDVNKR	_DGLLPSFFSDVNK[GlyGly (K)]R_	805	(K817)	2.2.2.2.2.2.2.2	1145.66	1134.92	3295.64	2055.65	3460.38	3267.39	2782.38	4576.69	3708.82	3698.93	4197.27	53.5	21.6	7.37	-1.84579	0.0660877	0.322733	1
A0A3Q7FRV3	Thioredoxin, org=Solanum lycopersicum	101265882	Solanum lycopersicum	EVASKYEVK	_EVASK[GlyGly (K)]YEVK_	76	(K80)	2.2.2.2.2.2.2.2	454.675	473.799	505.866	480.31	656.552	533.261	824.415	550.479	575.723	476.293	460.089	4.42	20.9	12.4	-1.33952	0.066106	0.32275	1
A0A3Q7IMP4	SOUL heme-binding family protein, org=Solanum lycopersicum	101251239	Solanum lycopersicum	DGFKIIGEFELAR	_DGFK[GlyGly (K)]IIGEFELAR_	167	(K170)	1.1.1.1.1.1.1.1	550.136	717.99	345.003	499.943	815.933	925.138	806.925	594.415	577.948	627.094	818.338	29.1	17.6	18.8	-1.48713	0.0662142	0.323026	1
A0A3Q7IV71;K4D788	C2 domain-containing protein, org=Solanum lycopersicum		Solanum lycopersicum	VGPGKDELIGR	_VGPGK[GlyGly (K)]DELIGR_	442;431	(K446);(K435)	1.1.1.1.1.1.1.1	375.267	475.937	453.318	258.025	617.973	440.846	625.614	561.204	403.074	595.119	692.095	25.2	15.2	26.1	-1.43717	0.0662704	0.323047	1
A0A3Q7HGX8	Actin, org=Solanum lycopersicum		Solanum lycopersicum	ELTALAPSSMKIK	_ELTALAPSSM[Oxidation (M)]K[GlyGly (K)]IK_	318	(M327,K328)	1.1.1.1.1.1.1.1	200.911	191.516	353.217	241.622	412.492	464.061	247.886	653.4	487.274	606.085	676.42	30.1	37.6	16.2	-1.80077	0.0665753	0.323809	1
A0A3Q7E969	t-SNARE coiled-coil homology domain-containing protein, org=Solanum lycopersicum	101262338	Solanum lycopersicum	KLQESMNQFNELR	_K[GlyGly (K)]LQESMNQFNELR_	135	(K135)	1.1.1.1.1.-.1.1	106.483	41.0073	104.329	139.809	34.408	71.6641	32.9403	39.8649	62.5935	41.0011	83.9077	42.1	40.7	34.3	2.18937	0.0665943	0.323817	1
A0A3Q7FTJ5	Aspartate racemase, org=Solanum lycopersicum		Solanum lycopersicum	ELKEANLR	_ELK[GlyGly (K)]EANLR_	198	(K200)	1.1.1.1.1.1.1.1	14.8229	20.452	30.0841	33.4932	33.725	72.2845	54.0067	29.0173	85.7708	42.9194	39.614	34.8	42.1	45.9	-1.91229	0.0666238	0.323872	1
A0A1L6K610;A0A3Q7FMG2	NACMTF2;NAC domain-containing protein, org=Solanum lycopersicum	NACMTF2;	Solanum lycopersicum	NNVASTESGSGTGIKLR	_NNVASTESGSGTGIK[GlyGly (K)]LR_	479;534	(K493);(K548)	1.1.1.1.1.-.-.-	42.2682	74.1831	48.5427	46.8501	51.2148	1.3453	2.66056	5.78995	58.3726	62.6881	41.9002	27.2	158	20.2	3.47225	0.0667143	0.324015	1
Q2QJT5	ASR4, org=Solanum lycopersicum	Asr4	Solanum lycopersicum	TSYSEGDDNKYGEK	_TSYSEGDDNK[GlyGly (K)]YGEK_	101	(K110)	1.1.1.1.1.1.1.1	57.5636	13.9467	26.9243	21.3792	42.2225	70.4525	112.311	42.442	105.63	42.7049	81.8419	64	49.5	41.4	-2.23203	0.0667928	0.324129	1
A0A3Q7I7R7	Acireductone dioxygenase, org=Solanum lycopersicum		Solanum lycopersicum	LDADNYETDEELKK	_LDADNYETDEELK[GlyGly (K)]K_	169	(K181)	1.1.1.1.1.1.1.1	125.733	128.052	127.03	103.472	84.3529	112.818	98.1421	107.947	104.766	105.237	95.5946	9.72	12.5	5.34	1.20093	0.0673054	0.325148	1
A0A3Q7GCS8	Bidirectional sugar transporter SWEET, org=Solanum lycopersicum		Solanum lycopersicum	KIPELTEEQIIDIVKLGK	_KIPELTEEQIIDIVK[GlyGly (K)]LGK_	411	(K425)	1.1.1.1.-.-.-.1	49.2483	70.3856	39.3022	43.6984	0.819339	1.4274	3.77532	51.0816	80.5276	57.1743	72.9169	27.2	172	17	3.54854	0.06765	0.326126	1
A0A3Q7I9H4	Bet v I/Major latex protein domain-containing protein, org=Solanum lycopersicum		Solanum lycopersicum	QMNFVEGGPIKYLK	_QM[Oxidation (M)]NFVEGGPIK[GlyGly (K)]YLK_	56,173	(M57,K66)(M174,K183)	1.1.1.1.1.1.1.1	533.017	329.817	116.686	172.342	108.252	77.869	94.9822	109.105	223.46	206.971	182.817	64.8	15	10	2.95191	0.0678222	0.326478	1
A0A3Q7IKR1	Eukaryotic translation initiation factor 3 subunit E, org=Solanum lycopersicum	101265974	Solanum lycopersicum	TYKLVSQLLEHAQTQLAR	_TYK[GlyGly (K)]LVSQLLEHAQTQLAR_	421	(K423)	-.1.1.1.1.1.1.-	22.9088	19.7855	31.6014	28.0412	67.1195	64.4627	23.9433	95.0602	38.1687	24.1765	99.1844	20.6	46.7	74.1	-2.44863	0.0680514	0.327033	0.75
A0A3Q7HMR2;A0A3Q7IJ97	Elongation factor 2;Tr-type G domain-containing protein, org=Solanum lycopersicum		Solanum lycopersicum	SKILAEEFGWDKDLAK	_SK[GlyGly (K)]ILAEEFGWDKDLAK_	617;617	(K618);(K618)	2.2.2.2.2.2.2.2	1701.94	2581.63	2283.89	2520.93	1716.26	1370.85	1824.14	1957.31	2072.5	2035.7	1565.14	17.7	14.6	15	1.32319	0.0680813	0.327048	1
A0A3Q7EMS1	60S ribosome subunit biogenesis protein NIP7 homolog, org=Solanum lycopersicum		Solanum lycopersicum	VYYVSESLVKR	_VYYVSESLVK[GlyGly (K)]R_	61	(K70)	1.1.1.1.1.1.1.1	255.677	115.171	241.643	71.8885	373.973	474.432	324.122	236.901	314.962	285.923	180.691	53.5	28.1	27.1	-2.05943	0.0682276	0.327248	1
A0A3Q7EPH8	Uncharacterized protein, org=Solanum lycopersicum	101267652	Solanum lycopersicum	TVGQDEKVEK	_TVGQDEK[GlyGly (K)]VEK_	583	(K589)	1.1.1.1.1.1.1.1	64.3781	76.6736	84.317	13.7999	195.185	163.514	161.648	115.524	141.042	87.9745	136.523	53.1	20.6	24.1	-2.65867	0.0682355	0.327248	1
A0A3Q7HGJ9	Phosphoglycerate kinase, org=Solanum lycopersicum		Solanum lycopersicum	VSSKIGVIESLLEK	_VSSK[GlyGly (K)]IGVIESLLEK_	278,685	(K281)(K688)	1.1.1.1.1.1.1.1	50.0624	244.245	85.9068	150.461	46.8497	59.4354	28.6551	49.8557	142.719	110.934	110.236	64.2	27.9	15.3	2.87168	0.0682433	0.32725	1
A0A3Q7FYP5	oligopeptidase A, org=Solanum lycopersicum	101254150	Solanum lycopersicum	ALLNKIEEELSALEK	_ALLNK[GlyGly (K)]IEEELSALEK_	141	(K145)	1.1.1.1.1.1.-.1	76.0704	97.0431	91.181	100.628	36.1409	76.7264	33.1305	69.5649	66.2764	109.493	15.3742	11.9	41.7	73.9	1.69288	0.0682662	0.327287	1
Q43511	H1 histone-like protein, org=Solanum lycopersicum		Solanum lycopersicum	TAIGEVENPAVVQRPTEASKVK	_TAIGEVENPAVVQRPTEASK[GlyGly (K)]VK_	2	(K21)	1.1.1.1.1.1.1.1	222.65	138.176	273.297	357.75	780.031	495.607	621.594	236.854	163.358	290.138	219.978	37.1	43	28.3	-2.15157	0.0684995	0.327942	1
A0A3Q7EU18	Uncharacterized protein, org=Solanum lycopersicum		Solanum lycopersicum	HLINNKDPDIFWSR	_HLINNK[GlyGly (K)]DPDIFWSR_	120	(K125)	2.2.2.2.2.2.2.2	185.072	272.863	273.953	361.539	898.065	415.967	512.435	306.272	499.143	399.899	262.059	26.4	48.3	30.8	-1.95051	0.0685728	0.328036	1
A0A3Q7HMR2;A0A3Q7IJ97	Elongation factor 2;Tr-type G domain-containing protein, org=Solanum lycopersicum		Solanum lycopersicum	ILAEEFGWDKDLAK	_ILAEEFGWDK[GlyGly (K)]DLAK_	619;619	(K628);(K628)	1.1.1.-.1.-.-.1	38.1936	66.1089	85.1037	80.3916	30.4675	35.7907	50.4353	43.3751	71.7813	79.5163	56.2188	31.3	21.8	17.2	1.68551	0.0688134	0.328718	0.75
A0A3Q7IAC1	(S)-2-hydroxy-acid oxidase, org=Solanum lycopersicum		Solanum lycopersicum	AGFKAIALTVDTPR	_AGFK[GlyGly (K)]AIALTVDTPR_	165	(K168)	1.-.-.1.-.-.-.1	89.3778	86.7234	41.4208	53.1093	2.07292	1.66904	3.736	77.6723	81.612	126.803	86.6107	35.5	177	25.2	3.17828	0.068904	0.328899	0.5
P07370	Chlorophyll a-b binding protein 1B, chloroplastic, org=Solanum lycopersicum	CAB1B	Solanum lycopersicum	AVAKSAPSSSPWYGPDR	_AVAK[GlyGly (K)]SAPSSSPWYGPDR_	38	(K41)	1.1.1.1.1.1.1.1	105.299	104.305	143.211	140.575	187.93	133.33	214.504	145.28	239.741	238.771	154.012	17.4	22.1	23.3	-1.38034	0.0690035	0.329186	1
A0A3Q7FDP7	Uncharacterized protein, org=Solanum lycopersicum		Solanum lycopersicum	VTDKVDEQKVPEVTNEEK	_VTDK[GlyGly (K)]VDEQKVPEVTNEEK_	289	(K292)	1.1.1.1.1.1.1.1	33.6206	99.704	151.629	60.6115	25.6667	25.134	40.164	36.719	78.1355	84.7282	36.8613	59.3	24	39	2.70641	0.0691341	0.329456	1
A0A060PWC9;A0A3Q7ISY0	Sucrose transporter 1;Uncharacterized protein, org=Solanum lycopersicum	SUT1;	Solanum lycopersicum	ENELPEKEELEIDEK	_ENELPEK[GlyGly (K)]EELEIDEK_	243;243	(K249);(K249)	1.-.1.1.1.1.1.1	159.144	124.31	198.929	147.541	228.902	402.382	192.072	656.035	311.71	202.776	287.992	19.8	57.2	21.4	-2.34853	0.0694146	0.32989	1
A0A3Q7E9M8	ADP-ribosylation factor, org=Solanum lycopersicum		Solanum lycopersicum	QDLPNAMNAAEITDKLGLHSLR	_QDLPNAM[Oxidation (M)]NAAEITDK[GlyGly (K)]LGLHSLR_	128	(M134,K142)	1.1.1.1.1.1.1.1	345.831	225.071	314.219	293.289	726.772	580.904	274.276	650.565	505.144	544.505	803.963	17.4	35.5	26.3	-1.89451	0.0694412	0.32989	1
A0A3Q7G5P1;A0A3Q7G7F0	S5 DRBM domain-containing protein, org=Solanum lycopersicum	101254082;101258363	Solanum lycopersicum	RETEEEKWVPVTK	_RETEEEK[GlyGly (K)]WVPVTK_	38;38	(K44);(K44)	1.1.1.1.1.1.1.1	368.739	481.613	325.875	351.388	168.651	187.099	216.967	394.005	410.896	402.28	402.764	18	42.8	1.19	1.5802	0.0695804	0.330319	1
A0A3Q7HUQ3	Glyceraldehyde-3-phosphate dehydrogenase, org=Solanum lycopersicum	101255800	Solanum lycopersicum	KVVISAPSKDAPMFVVGVNEK	_KVVISAPSK[GlyGly (K)]DAPMFVVGVNEK_	120	(K128)	1.1.1.1.1.1.1.1	784.669	1165.72	610.772	870.669	326.358	425.218	804.161	200.78	347.71	63.8128	139.303	27	59.2	80.1	1.95377	0.0697269	0.330668	1
A0A3Q7GKS5	glutathione dehydrogenase (ascorbate), org=Solanum lycopersicum	778229	Solanum lycopersicum	NYMKLLFER	_NYMK[GlyGly (K)]LLFER_	181	(K184)	2.2.2.2.2.1.2.2	847.092	1384.21	889.644	1120.38	747.663	522.381	923.019	365.635	558.263	367.583	288.77	23.3	38.4	34.2	1.65761	0.0697667	0.330668	1
A0A3Q7GQ29	Ribosomal protein L19, org=Solanum lycopersicum	101261236	Solanum lycopersicum	LAQGPGGEKPVQPAAPAAAAPAQPAQGSKK	_LAQGPGGEKPVQPAAPAAAAPAQPAQGSK[GlyGly (K)]K_	181	(K209)	1.1.1.1.1.1.1.1	64.8692	107.876	59.9754	44.4279	39.2923	40.7806	48.9328	33.5283	127.746	104.944	45.9368	39.2	15.6	45.5	1.70518	0.0699769	0.330977	1
Q7XZS6	Glutathione peroxidase, org=Solanum lycopersicum		Solanum lycopersicum	YAPKTPPLQFEK	_YAPK[GlyGly (K)]TPPLQFEK_	147	(K150)	1.1.1.1.1.1.1.1	829.531	602.933	634.773	605.704	440.658	392.509	683.831	417.377	540.013	619.814	563.103	16.2	27.9	7.15	1.38181	0.0700087	0.331019	1
A0A3Q7H3Q2	UBA domain-containing protein, org=Solanum lycopersicum	101255805	Solanum lycopersicum	RNENDTQKALDDLTNPEANSSIQMHIESR	_RNENDTQK[GlyGly (K)]ALDDLTNPEANSSIQMHIESR_	386	(K393)	1.1.1.1.1.-.1.-	58.5596	139.461	212.772	143.62	38.3556	58.5185	78.7404	75.185	4.01342	55.3944	1.33222	45.5	29.5	150	2.21058	0.0700279	0.331074	1
A0A3Q7IBU5	Ubiquitin-like domain-containing protein, org=Solanum lycopersicum	101258282	Solanum lycopersicum	TITLEVESSDTIDNVKAK	_TITLEVESSDTIDNVK[GlyGly (K)]AK_	12,88,164,240,316,392	(K27)(K103)(K179)(K255)(K331)(K407)	1.1.1.1.1.1.1.1	28205.3	26922.5	25987.7	23475.3	28495.3	30747.5	27265.7	29672	26107.7	27980.2	27045.4	7.65	5.17	3.46	-1.11081	0.0700626	0.331202	1
A0A3Q7GBE4	Uncharacterized protein, org=Solanum lycopersicum	104647199	Solanum lycopersicum	IITEPKTARPLEINIPETK	_IITEPK[GlyGly (K)]TARPLEINIPETK_	324	(K329)	1.1.1.1.1.1.1.1	384.324	649.72	699.526	361.334	286.586	103.457	443.605	137.19	236.118	381.953	339.715	33.5	64.2	23.5	2.15783	0.0700783	0.33124	1
P30264	Catalase isozyme 1, org=Solanum lycopersicum	CAT1	Solanum lycopersicum	VGGTNHSHATKDLYDSIAAGNYPEWK	_VGGTNHSHATK[GlyGly (K)]DLYDSIAAGNYPEWK_	243	(K253)	1.1.1.1.-.-.1.1	189.766	100.273	266.03	290.785	107.753	99.812	88.9995	111.988	124.345	126.473	185.595	40.5	9.9	23.9	2.07281	0.0701108	0.331322	1
Q5NE21	Carbonic anhydrase, org=Solanum lycopersicum	ca1	Solanum lycopersicum	MAEDSYEDAIAGLKK	_MAEDSYEDAIAGLK[GlyGly (K)]K_	13	(K26)	1.1.1.1.1.1.1.1	729.088	888.471	754.881	846.565	525.408	511.051	824.703	580.191	564.271	405.603	180.681	9.35	23.9	50.3	1.31853	0.0701804	0.331373	1
A0A3Q7IA95	Uncharacterized protein, org=Solanum lycopersicum		Solanum lycopersicum	LKSSIEESQNEKDELLK	_LK[GlyGly (K)]SSIEESQNEKDELLK_	62	(K63)	1.1.1.1.1.1.1.1	79.3141	128.1	165.396	148.887	92.61	62.796	106.238	49.8616	50.0865	173.468	119.437	28.6	33.4	54.1	1.67476	0.0703655	0.331975	1
A0A3Q7F842	RRM domain-containing protein, org=Solanum lycopersicum		Solanum lycopersicum	VFVGGLAWETKSESLR	_VFVGGLAWETK[GlyGly (K)]SESLR_	36	(K46)	1.1.1.1.1.-.-.-	44.8691	54.0054	41.481	25.6981	41.5658	7.26352	2.0111	2.90153	27.4705	1.69501	4.03745	28.4	141	129	3.08983	0.0706015	0.33255	1
A0A3Q7F6F2	Small ribosomal subunit protein uS10 domain-containing protein, org=Solanum lycopersicum		Solanum lycopersicum	AAYAAMKPTKPGLEEPAEMVHK	_[Acetyl (Protein N-term)]AAYAAM[Oxidation (M)]KPTK[GlyGly (K)]PGLEEPAEM[Oxidation (M)]VHK_	2	(M7,K11,M20)	2.2.2.2.2.2.2.2	11686.2	9440.82	6974.22	7754.73	16613.6	16204.7	8611.78	14124.4	12095.3	16220.8	15711.2	23.3	26.5	15.3	-1.54937	0.0706259	0.332567	1
A0A3Q7GIZ0;P27058	Prosystemin;Systemin, org=Solanum lycopersicum	543989;	Solanum lycopersicum	LKVEYEEEEYEKEK	_LK[GlyGly (K)]VEYEEEEYEKEK_	102;101	(K103);(K102)	2.2.2.2.2.1.2.2	25.8719	66.3157	82.8533	68.4724	104.239	82.7353	114.599	157.568	136.744	104.486	50.8912	40.2	27.4	44.5	-1.88549	0.0706486	0.332602	1
A0A3Q7ER58	RRM domain-containing protein, org=Solanum lycopersicum		Solanum lycopersicum	DYLKFEQSLGDPAR	_DYLK[GlyGly (K)]FEQSLGDPAR_	324	(K327)	1.1.1.1.1.1.1.1	93.6101	70.1867	126.946	139.753	184.119	181.998	109.534	273.669	137.931	158.202	179.878	29.4	35.9	13.2	-1.7406	0.071031	0.333718	1
A0A3Q7J3M9	MBD domain-containing protein, org=Solanum lycopersicum	101259218	Solanum lycopersicum	DVKMTDNIGHPDVVEETPADVPEATK	_DVK[GlyGly (K)]MTDNIGHPDVVEETPADVPEATK_	310	(K312)	1.1.1.1.1.1.1.-	344.158	215.291	233.86	221.913	144.538	178.257	236.103	170.746	25.0926	114.881	41.7963	23.9	21.2	78.8	1.39139	0.0712137	0.334192	1
O81693	Cysteine proteinase inhibitor (Fragment), org=Solanum lycopersicum		Solanum lycopersicum	FAVQDYNKK	_FAVQDYNK[GlyGly (K)]K_	182	(K189)	2.2.2.2.2.2.2.2	426.787	304.744	139.872	215.717	635.521	847.19	547.472	266.973	491.823	375.435	474.917	45.4	41.9	14.1	-2.11307	0.0713114	0.334495	1
A0A3Q7H919	Protein kinase domain-containing protein, org=Solanum lycopersicum	101262634	Solanum lycopersicum	GKTSHGLSDDALAK	_GK[GlyGly (K)]TSHGLSDDALAK_	93	(K94)	1.-.1.1.1.-.-.-	43.0491	56.2819	38.5322	18.4218	39.9342	1.88781	2.733	6.22323	19.3811	85.7037	34.5899	40.2	144	74.6	3.07779	0.0714543	0.334697	0.75
A0A3Q7EPT6	Plectin/eS10 N-terminal domain-containing protein, org=Solanum lycopersicum	101253133	Solanum lycopersicum	GPPGEFGGEKGGAPADYQPAFR	_GPPGEFGGEK[GlyGly (K)]GGAPADYQPAFR_	135	(K144)	2.2.2.2.2.2.2.2	193466	186657	256421	241782	251904	237037	304112	348429	244666	280863	264568	15.8	17.8	6.88	-1.29961	0.071571	0.335015	1
A0A3Q7IMF7	Cell division cycle protein 48 homolog, org=Solanum lycopersicum	101246391	Solanum lycopersicum	LVVDEATNDDNSVVAIHPDTMEKLQLFR	_LVVDEATNDDNSVVAIHPDTMEK[GlyGly (K)]LQLFR_	31	(K53)	1.1.1.1.1.1.1.1	91.5868	79.671	152.847	127.706	82.5066	47.6519	63.8703	91.5402	89.9927	14.7683	136.226	29.7	27.4	76.3	1.58214	0.0716208	0.335117	1
A0A3Q7J5F6	RRM domain-containing protein, org=Solanum lycopersicum		Solanum lycopersicum	KLEDNGVGTDVPVANR	_K[GlyGly (K)]LEDNGVGTDVPVANR_	8	(K8)	1.1.1.1.1.-.-.1	63.8532	47.7173	41.2114	31.6984	66.6449	98.9283	64.3724	52.59	68.9529	75.9106	96.0462	29.3	28.1	17.5	-1.53152	0.0717243	0.335355	1
A0A3Q7HEW9	MSP domain-containing protein, org=Solanum lycopersicum	101266957	Solanum lycopersicum	FVEHPENNEKPVDQK	_FVEHPENNEK[GlyGly (K)]PVDQK_	140	(K149)	1.1.1.1.1.1.1.1	26.9156	13.8176	23.6084	10.1448	21.1934	51.1467	26.8995	64.304	34.3584	40.8872	48.7759	42.6	49.7	17.5	-2.19562	0.0717493	0.33543	1
Q84XW6	V-type proton ATPase catalytic subunit A, org=Solanum lycopersicum		Solanum lycopersicum	THKPLSVELGPGILGNIFDGIQRPLK	_THK[GlyGly (K)]PLSVELGPGILGNIFDGIQRPLK_	85	(K87)	2.2.2.2.2.2.2.2	738.367	808.523	682.143	859.85	448.775	632.69	573.77	262.529	576.155	528.046	736.506	10.1	34.1	17.8	1.61067	0.0717761	0.335448	1
A0A3Q7IA70	Uncharacterized protein, org=Solanum lycopersicum		Solanum lycopersicum	TQIDLLNSEKNPK	_TQIDLLNSEK[GlyGly (K)]NPK_	647	(K656)	1.-.1.1.-.-.1.-	34.5863	36.7089	58.6832	49.8789	1.01302	4.14221	46.7958	3.04218	6.70856	16.9736	79.4772	25.3	161	115	3.27053	0.0718988	0.335733	0.75
A0A3Q7IZ03	Uncharacterized protein, org=Solanum lycopersicum		Solanum lycopersicum	ISSKLSADDKK	_ISSK[GlyGly (K)]LSADDKK_	564	(K567)	1.1.1.1.1.1.1.1	265.548	458.519	228.918	235.338	117.281	179.706	256.168	79.9878	219.179	287.758	231.535	36.6	48.7	14.8	1.87687	0.0719902	0.33597	1
A0A3Q7IQV2	Methylenetetrahydrofolate reductase, org=Solanum lycopersicum	101255258	Solanum lycopersicum	IINEKLGQVNTK	_IINEK[GlyGly (K)]LGQVNTK_	423	(K427)	1.1.1.1.1.1.1.1	69.708	149.365	145.625	108.612	379.214	179.199	125.065	297.521	178.889	133.685	122.711	31.5	46.8	20.5	-2.07264	0.071992	0.33597	1
A0A3Q7ELD7	Eukaryotic translation initiation factor 4C, org=Solanum lycopersicum	101248917	Solanum lycopersicum	ELVFKEDGQEYAQVLR	_ELVFK[GlyGly (K)]EDGQEYAQVLR_	25	(K29)	1.1.1.1.1.1.1.1	316.14	303.172	451.432	412.157	615.153	598.366	536.706	361.097	461.432	341.649	506.546	19.6	22	19.5	-1.42378	0.0720035	0.33597	1
A0A3Q7HX95	Fructose-bisphosphate aldolase, org=Solanum lycopersicum	101266063	Solanum lycopersicum	AVLKIGANEPSQLAINDNANGLAR	_AVLK[GlyGly (K)]IGANEPSQLAINDNANGLAR_	145	(K148)	1.1.1.1.1.1.1.1	156.546	194.438	178.681	257.499	134.6	132.936	61.3285	147.736	105.317	175.067	138.71	22	32.8	25	1.65162	0.0721003	0.33617	1
Q9FT22	glutathione transferase, org=Solanum lycopersicum		Solanum lycopersicum	AGVKLLGISLSPFSR	_AGVK[GlyGly (K)]LLGISLSPFSR_	2	(K5)	1.1.1.1.1.-.-.-	70.8557	80.2505	43.1633	29.8421	58.4292	5.15033	1.32855	1.25353	44.8519	6.54829	16.0805	42	169	88.7	3.38733	0.0721138	0.336197	1
A0A3Q7FHJ9	Cytochrome b5 heme-binding domain-containing protein, org=Solanum lycopersicum		Solanum lycopersicum	ALAKMSFEEK	_ALAK[GlyGly (K)]M[Oxidation (M)]SFEEK_	135	(K138,M139)	2.2.2.2.2.2.2.2	1948.94	3279.98	2652.72	2391.74	1639.87	1501.42	2253.85	2068.89	2092.68	2142.14	2354.98	21.7	19	6.35	1.37639	0.0723455	0.336721	1
A0A3Q7I9H4	Bet v I/Major latex protein domain-containing protein, org=Solanum lycopersicum		Solanum lycopersicum	QMNFVEGGPIKYLK	_QMNFVEGGPIK[GlyGly (K)]YLK_	56,173	(K66)(K183)	1.1.1.1.1.1.1.-	182.733	321.817	27.8781	86.5988	26.812	16.4281	32.0202	38.3385	17.6678	1.22111	6.33658	82.9	32.6	100	5.44923	0.0723922	0.336721	1
A0A3Q7H7L0	Uncharacterized protein, org=Solanum lycopersicum	101250888	Solanum lycopersicum	TSKTEQVILLR	_TSK[GlyGly (K)]TEQVILLR_	94	(K96)	-.-.1.-.1.1.1.-	1.33754	1.70368	15.9613	2.39436	15.3741	20.551	13.7966	7.50031	25.6187	44.3962	52.9162	133	37.6	34.1	-2.67432	0.0724754	0.336874	0.75
A0A3Q7J2T1	Aconitate hydratase, org=Solanum lycopersicum	101248455	Solanum lycopersicum	LSVFDAAMKYK	_LSVFDAAMK[GlyGly (K)]YK_	838	(K846)	1.1.1.1.1.1.1.1	285.531	336.627	272.129	212.997	118.642	37.6396	84.2082	4.04125	100.804	88.4125	53.8177	18.4	82.6	30.1	4.52819	0.0726415	0.337115	1
A0A494G9H0	BI1-like protein, org=Solanum lycopersicum		Solanum lycopersicum	KDDVEFGTAPLYPAMLESPELR	_K[GlyGly (K)]DDVEFGTAPLYPAM[Oxidation (M)]LESPELR_	8	(K8,M22)	-.1.1.1.1.1.1.1	172.049	116.534	132.577	68.1996	261.85	190.137	170.019	166.388	297.282	172.164	209.847	35.1	22.5	28.3	-1.61108	0.0727876	0.337336	1
A0A3Q7FUU1	H15 domain-containing protein, org=Solanum lycopersicum	101245534	Solanum lycopersicum	GKLDNMQSR	_GK[GlyGly (K)]LDNMQSR_	468	(K469)	2.2.2.2.2.2.2.2	6073.59	7552.05	6387.97	6210.1	4160.41	4059.3	6754.24	3404.44	4754.92	2919.64	1985.81	10.3	32.2	43.7	1.42688	0.0729383	0.337552	1
A0A3Q7EYR9	Splicing factor U2af large subunit, org=Solanum lycopersicum	101263485	Solanum lycopersicum	VFLEYGDVESASKAR	_VFLEYGDVESASK[GlyGly (K)]AR_	516	(K528)	1.1.1.1.1.1.-.-	26.4321	7.16231	38.0854	26.6204	58.6706	40.0361	45.0338	84.5771	99.3012	77.0802	74.1511	52.2	35	16.5	-2.32266	0.0731299	0.337828	1
O81536	Annexin, org=Solanum lycopersicum	AN34	Solanum lycopersicum	WTKSNFVLVEIACTR	_WTK[GlyGly (K)]SNFVLVEIAC[Carbamidomethyl (C)]TR_	99	(K101,C111)	1.1.1.1.1.1.1.-	118.413	101.41	117.3	134.197	63.9029	62.22	95.1284	110.704	61.9635	79.279	138.085	11.4	28.8	42.9	1.41983	0.0731426	0.337851	1
A0A3Q7GRA7	Glutaredoxin domain-containing protein, org=Solanum lycopersicum	544298	Solanum lycopersicum	AVELDSEKDGSEIQAALAEWTGQR	_AVELDSEK[GlyGly (K)]DGSEIQAALAEWTGQR_	42	(K49)	1.1.1.1.1.1.1.1	279.675	469.579	226.355	202.59	204.924	119.378	172.357	193.764	271.686	195.577	183.729	41.1	22	22	1.70649	0.0731903	0.337987	1
A0A3Q7E8N9	UBC core domain-containing protein, org=Solanum lycopersicum	101253818	Solanum lycopersicum	LLEELERGEKGIGDGTVSYGMDDGDDIYMR	_LLEELERGEK[GlyGly (K)]GIGDGTVSYGM[Oxidation (M)]DDGDDIYM[Oxidation (M)]R_	18	(K27,M38,M46)	1.1.1.1.1.1.1.1	355.796	216.975	187.58	161.093	325.602	348.417	309.361	402.834	332.266	244.743	454.255	37.6	11.8	30.6	-1.50439	0.0734252	0.338454	1
P36181;Q53Z32	Heat shock cognate protein 80;Molecular chaperone Hsp90-2, org=Solanum lycopersicum	HSC80;	Solanum lycopersicum	KPEEITKEEYAAFYK	_K[GlyGly (K)]PEEITKEEYAAFYK_	271;271	(K271);(K271)	2.2.2.2.2.2.2.2	426.177	307.518	522.544	613.442	784.16	682.323	507.928	766.311	592.365	930.568	560.664	28.1	18.4	29.5	-1.46588	0.0734461	0.3385	1
A0A3Q7G5V0	Inositol-tetrakisphosphate 1-kinase, org=Solanum lycopersicum		Solanum lycopersicum	QLVIEKDSSSIPDAVGK	_QLVIEK[GlyGly (K)]DSSSIPDAVGK_	155	(K160)	1.1.1.1.1.1.1.1	321.285	208.54	463.45	371.159	572.588	407.906	460.858	634.656	505.789	417.157	459.812	31.1	19.9	9.62	-1.52151	0.0736991	0.339128	1
Q5NE21	Carbonic anhydrase, org=Solanum lycopersicum	ca1	Solanum lycopersicum	MAEDSYEDAIAGLKK	_M[Oxidation (M)]AEDSYEDAIAGLK[GlyGly (K)]K_	13	(M13,K26)	1.1.1.1.1.1.1.1	1500.26	1042.31	1180.1	913.564	1273.23	1814.45	1365.48	2071.9	1697.17	1726.37	2026.34	21.8	23.1	10	-1.40741	0.0738519	0.339401	1
A0A3Q7HXI6	LIMR family protein, org=Solanum lycopersicum	101253118	Solanum lycopersicum	KATDALHQEER	_K[GlyGly (K)]ATDALHQEER_	268	(K268)	1.1.1.1.1.1.1.1	123.01	89.1785	106.006	147.873	181.282	239.59	114.984	303.153	299.263	278.262	298.431	21.5	38.3	4.07	-1.80019	0.0740038	0.33992	1
A0A3Q7GAG7	Serpin domain-containing protein, org=Solanum lycopersicum	112940027	Solanum lycopersicum	VLGLPYKQGEDR	_VLGLPYK[GlyGly (K)]QGEDR_	222	(K228)	1.1.1.1.1.-.-.-	42.0044	55.6075	25.4563	46.6497	55.0629	1.79406	1.48812	1.64056	21.4884	24.9631	41.3587	29.8	178	36.3	2.82931	0.0741664	0.340349	1
A0A3Q7IZW7	t-SNARE coiled-coil homology domain-containing protein, org=Solanum lycopersicum		Solanum lycopersicum	LHIGQLVKDTSAK	_LHIGQLVK[GlyGly (K)]DTSAK_	68	(K75)	2.2.2.2.2.2.2.2	92.9159	166.598	201.413	111.434	361.462	827.317	892.24	132.697	45.171	505.207	96.7493	34.9	66.3	117	-3.8677	0.074309	0.340855	1
A0A3Q7FDS0	UBC core domain-containing protein, org=Solanum lycopersicum	101244048	Solanum lycopersicum	LQSKQYPPLV	_LQSK[GlyGly (K)]QYPPLV_	151	(K154)	1.1.1.1.1.1.1.1	900.966	594.727	1145.01	643.001	416.738	548.271	504.992	674.689	589.46	761.867	553.312	31	20	17.6	1.53109	0.074408	0.341198	1
A0A3Q7F1U7	Uncharacterized protein, org=Solanum lycopersicum	101253420	Solanum lycopersicum	NIWFNKVDVNGWLEAFAAHPQIGQNPSR	_NIWFNK[GlyGly (K)]VDVNGWLEAFAAHPQIGQNPSR_	41	(K46)	1.1.1.1.1.1.1.-	196.761	338.349	198.651	354.683	202.991	142.965	140.759	204.615	191.61	176.007	98.5845	31.7	20.7	32.1	1.57442	0.0744535	0.341231	1
A0A3Q7HGY9	Probable bifunctional methylthioribulose-1-phosphate dehydratase/enolase-phosphatase E1, org=Solanum lycopersicum	101257584	Solanum lycopersicum	ELTESLAEAIKAYPK	_ELTESLAEAIK[GlyGly (K)]AYPK_	181	(K191)	1.1.1.1.1.1.1.1	90.9158	59.3247	208.701	87.2484	239.108	167.391	133.324	368.083	160.476	179.203	229.971	59.4	45.8	18.9	-2.0348	0.0746019	0.341695	1
A0A3Q7GBE4	Uncharacterized protein, org=Solanum lycopersicum	104647199	Solanum lycopersicum	EVVQETTDKNYR	_EVVQETTDK[GlyGly (K)]NYR_	346	(K354)	1.1.1.1.1.1.1.1	99.6505	148.655	160.412	50.1611	46.3409	21.9328	95.3305	13.8464	46.626	38.7361	59.3168	44	82.7	21.5	2.58595	0.0746658	0.341771	1
A0A3Q7ITW6	Histone H2A, org=Solanum lycopersicum	101265669	Solanum lycopersicum	SVKAGLQFPVGR	_SVK[GlyGly (K)]AGLQFPVGR_	22	(K24)	1.1.1.1.1.1.1.1	1292.5	834.256	1316.9	1124.97	1722.32	1927.79	1213.21	1410.91	1392.72	1551.24	1373.96	19.5	20.3	6.77	-1.37333	0.0749661	0.342578	1
A0A3Q7IGQ1	RRM domain-containing protein, org=Solanum lycopersicum		Solanum lycopersicum	GFGFVTFTDEKSMR	_GFGFVTFTDEK[GlyGly (K)]SMR_	49	(K59)	1.1.1.1.1.1.1.1	362.175	601.791	367.318	484.022	231.304	136.983	447.566	113.837	303.683	92.291	54.431	25	65.5	89.5	1.9526	0.0751675	0.342841	1
[truncated: 2,822 more rows]
