# Supplementary material for: Tomato ubiquitinome in response to ‘Candidatus Liberibacter solanacearum’ haplotypes A and B
Source: Crop Health. 2026 May 11;4(1):15. doi: 10.1007/s44297-026-00075-6 (PMC13161422; doi:10.1007/s44297-026-00075-6)
Supplement: Supplementary file 6 — Supplementary Material 6. Table S4: Common accessions between the LsoA vs Lso-free and LsoB vs Lso-free comparisons. [file 44297_2026_75_MOESM6_ESM.xlsx]

## Sheet: Sheet1
281 common elements in "LsoB-control" and "LsoA-Control":
A0A1S6KM66
A0A3Q7GEL0
K4BF05
A0A0C6FQX1
A0A3Q7ERR1
A0A3Q7ETS2
A0A3Q7EUQ6
A0A3Q7F1P3
A0A3Q7FPM6
A0A3Q7GET4
A0A3Q7GG75
A0A3Q7GNM9
A0A3Q7H126
A0A3Q7H3B3
A0A3Q7HV17
A0A3Q7I083
A0A3Q7I0X4
A0A3Q7I8M4
A0A3Q7INW1
P62980
P93209
Q9M4X2
A0A3Q7ENJ9
A0A3Q7EXK0
A0A3Q7FE06
A0A3Q7G720
A0A3Q7GCS8
A0A3Q7GZW2
A0A3Q7H4R0
A0A3Q7H6D6
A0A3Q7I3Z4
A0A3Q7IA43
A0A3Q7IEV3
A0A3Q7JFZ0
P05349
P36181
A0A3Q7EQX6
A0A3Q7ESS4
A0A3Q7FXR7
A0A3Q7HXK5
A0A3Q7EU63
A0A3Q7I9U4
A0A3Q7IAT1
E9NMH3
K4DFV3
Q9SPD5
A3EX92
Q5NE21
Q5NE20
A0A3Q7GJM0
A0A3Q7HKZ6
A0A3Q7JE01
Q84XW6
A0A3Q7FQQ0
A0A3Q7F6F2
A0A3Q7G5P1
A0A3Q7H3C5
P22180
A0A3Q7G4W7
A0A3Q7ILD3
A0A0C6G3Q8
A0A3Q7E8B1
A0A3Q7EAK6
A0A3Q7EI58
A0A3Q7EQG9
A0A3Q7EQV5
A0A3Q7EUP5
A0A3Q7EYM6
A0A3Q7EYX0
A0A3Q7F305
A0A3Q7F885
A0A3Q7F9Q3
A0A3Q7FAA6
A0A3Q7FCD0
A0A3Q7FF18
A0A3Q7FF28
A0A3Q7FJJ3
A0A3Q7FL82
A0A3Q7FND9
A0A3Q7FNL7
A0A3Q7FQU4
A0A3Q7FR52
A0A3Q7FWD9
A0A3Q7G1B9
A0A3Q7GAE1
A0A3Q7GAR8
A0A3Q7GB51
A0A3Q7GB69
A0A3Q7GF15
A0A3Q7GPX6
A0A3Q7GQM4
A0A3Q7GRM6
A0A3Q7H093
A0A3Q7H181
A0A3Q7H2Y1
A0A3Q7HDK5
A0A3Q7HHT5
A0A3Q7HIC2
A0A3Q7HIV4
A0A3Q7HKI8
A0A3Q7HMJ3
A0A3Q7HTA5
A0A3Q7HTK7
A0A3Q7HXG9
A0A3Q7I0S2
A0A3Q7I2P2
A0A3Q7I384
A0A3Q7I915
A0A3Q7IGY7
A0A3Q7IL28
A0A3Q7IQ33
A0A3Q7IZ03
A0A3Q7IZC8
A0A3Q7J072
A0A3Q7J0A9
A0A3Q7J2B6
A0A3Q7J436
A0A3Q7J5R2
A0A3Q7J8Z8
A0A3Q7JD76
A0A3Q7JDE8
A0A3Q7JFA9
A0A3Q7JIX8
A0A3Q7JVY6
A0A3Q7JX81
A5JME7
E7DN64
G8Z247
P07370
Q41328
Q645M9
Q9XEX9
A0A3Q7G7U1
A0A3Q7ENU3
A0A3Q7ES41
A0A3Q7EUH6
A0A3Q7EUT1
A0A3Q7F6F6
A0A3Q7FR78
A0A3Q7FRX8
A0A3Q7FS97
A0A3Q7G087
A0A3Q7G4L6
A0A3Q7HEM1
A0A3Q7HHB4
A0A3Q7HQI3
A0A3Q7HWR5
A0A3Q7HYJ0
A0A3Q7I0M3
A0A3Q7I6R5
A0A3Q7IGQ1
A0A3Q7IIS5
A0A3Q7ILG0
A0A3Q7IRF8
K4DHV2
Q6QLU0
Q9FT22
A0A060PVS3
A0A3Q7F0H8
A0A3Q7FHJ9
A0A3Q7HUQ3
A0A3Q7I303
P17786
P26300
P37218
A0A3Q7ELN1
A0A3Q7FUI5
A0A3Q7GYN8
A0A3Q7HVM2
A0A3Q7HVR7
A0A3Q7IM48
K4CWC4
Q9FEW7
A0A3Q7EJA4
A0A3Q7H1L0
A0A3Q7J3M9
A0A3Q7I6K7
A0A3Q7I801
A0A3Q7IKM0
Q8GZD8
A0A3Q7GRY0
A0A3Q7EZE4
A0A3Q7GBE4
A0A3Q7GDG7
A0A3Q7FN52
A0A3Q7I3U9
A0A3Q7I9H4
A0A3Q7IXE6
A0A3Q7F9D4
A0A3Q7HGJ9
A0A3Q7HNF7
A0A0C5CHE9
A0A3Q7E8A8
A0A3Q7EA13
A0A3Q7EFL5
A0A3Q7EHC5
A0A3Q7ELD7
A0A3Q7EMF7
A0A3Q7ES75
A0A3Q7ETU6
A0A3Q7EZ16
A0A3Q7EZQ9
A0A3Q7F244
A0A3Q7F298
A0A3Q7F5X6
A0A3Q7F5X8
A0A3Q7F894
A0A3Q7FI77
A0A3Q7FN48
A0A3Q7FN94
A0A3Q7FT74
A0A3Q7FTS1
A0A3Q7FWX0
A0A3Q7FXU4
A0A3Q7FYP5
A0A3Q7G327
A0A3Q7G5G1
A0A3Q7G5J3
A0A3Q7G5U8
A0A3Q7GA27
A0A3Q7GAY0
A0A3Q7GB48
A0A3Q7GCI1
A0A3Q7GPD2
A0A3Q7GPF1
A0A3Q7GQ29
A0A3Q7GQ65
A0A3Q7H0E4
A0A3Q7H1A3
A0A3Q7H3Z8
A0A3Q7H5E5
A0A3Q7H7H6
A0A3Q7HJ43
A0A3Q7HM93
A0A3Q7HQE3
A0A3Q7HSC9
A0A3Q7HV43
A0A3Q7HX86
A0A3Q7HXW1
A0A3Q7I3V5
A0A3Q7I5R6
A0A3Q7IA80
A0A3Q7IB13
A0A3Q7ICY0
A0A3Q7IEG6
A0A3Q7IIJ5
A0A3Q7IJ63
A0A3Q7IKI2
A0A3Q7IKJ5
A0A3Q7IMM2
A0A3Q7IN41
A0A3Q7INI5
A0A3Q7IQV1
A0A3Q7ISV4
A0A3Q7IWI2
A0A3Q7J166
A0A3Q7J322
A0A3Q7J3Y8
A0A3Q7J652
A0A3Q7JER0
A0A3Q7JHQ6
B1Q3F1
K1C10_HUMAN
K2C1_HUMAN
K4BYA6
K4D1U9
L7Q568
Q7XZS6
Q7Y240
Q7YK44
Q84KJ2
Q9LKW3
Q9STA6
A0A3Q7EJ92
A0A3Q7FRL5
A0A3Q7FX42
A0A3Q7H727
A0A3Q7HSH2
K4D303
A0A3Q7HGF9
Q9XEX8
