# Supplementary material for: Tomato ubiquitinome in response to ‘Candidatus Liberibacter solanacearum’ haplotypes A and B
Source: Crop Health. 2026 May 11;4(1):15. doi: 10.1007/s44297-026-00075-6 (PMC13161422; doi:10.1007/s44297-026-00075-6)
Supplement: Supplementary file 7 — Supplementary Material 7. Table S5: Enriched GO terms and KEGG pathways among the differentially represented proteins in the LsoA vs Lso-free and LsoB and Lso-free comparisons. [file 44297_2026_75_MOESM7_ESM.xlsx]

## Sheet: Sheet1
LsoA vs Control									LsoB vs Control
Category	Term	Count	%	P-Value	FDR						Count	%	P-Value	FDR
Biological Process	proteasome-mediated ubiquitin-dependent protein catabolic process	9	2.5	0.00018	0.028				Biological Process	proteasome-mediated ubiquitin-dependent protein catabolic process	23	3.2	3.2e-13	1.5e-10
Biological Process	glucose metabolic process	6	1.7	0.0001	0.028				Biological Process	glycolytic process	14	2	1.3e-07	3.1e-05
									Biological Process	vesicle-mediated transport	19	2.6	1.6e-06	0.00022
Cellular Component	cytoplasm	89	24.7	2.7e-15	3e-13				Biological Process	translational elongation	8	1.1	1.8e-06	0.00022
Cellular Component	cytosol	36	10	8.4e-08	4.8e-06				Biological Process	glucose metabolic process	9	1.3	2.9e-06	0.00027
Cellular Component	proteasome core complex, alpha-subunit complex	4	1.1	0.00053	0.02				Biological Process	intracellular protein transport	18	2.5	5.5e-05	0.0043
									Biological Process	protein transport to vacuole involved in ubiquitin-dependent protein catabolic process via the multivesicular body sorting pathway	6	0.8	9.6e-05	0.0065
Molecular Function	glyceraldehyde-3-phosphate dehydrogenase (NAD+) (phosphorylating) activity	5	1.4	6.1e-06	0.0017				Biological Process	proteasomal protein catabolic process	5	0.7	0.00023	0.014
Molecular Function	ubiquitin binding	7	1.9	0.00014	0.019				Biological Process	cellular response to oxidative stress	7	1	0.00028	0.015
Molecular Function	polyubiquitin modification-dependent protein binding	6	1.7	0.00024	0.022				Biological Process	proton transmembrane transport	11	1.5	0.00041	0.019
									Biological Process	fructose 1,6-bisphosphate metabolic process	5	0.7	0.00077	0.033
KEGG_PATHWAY	Carbon fixation by Calvin cycle	13	3.6	8.9e-07	7.7e-05				Cellular Component	cytoplasm	155	21.6	2.7e-20	3.8e-18
KEGG_PATHWAY	Carbon metabolism	18	5	0.00099	0.043				Cellular Component	cytosol	64	8.9	3e-11	2.1e-09
									Cellular Component	proteasome core complex, alpha-subunit complex	6	0.8	1e-05	0.00035
									Cellular Component	proteasome core complex	7	1	8e-06	0.00035
									Cellular Component	cytosolic small ribosomal subunit	11	1.5	0.00043	0.0086
									Cellular Component	nucleosome	11	1.5	0.0011	0.018
									Cellular Component	chloroplast outer membrane	7	1	0.0012	0.018
									Cellular Component	ribosome	24	3.3	0.0017	0.024
									Cellular Component	endomembrane system	24	3.3	1.7e-05	0.00047
									Cellular Component	proteasome regulatory particle, base subcomplex	6	0.8	0.00016	0.0038
									Molecular Function	glyceraldehyde-3-phosphate dehydrogenase (NAD+) (phosphorylating) activity	7	1	8.1e-08	3.3e-05
									Molecular Function	water channel activity	9	1.3	4.1e-07	8.3e-05
									Molecular Function	ubiquitin binding	10	1.4	2.9e-05	0.0015
									Molecular Function	polyubiquitin modification-dependent protein binding	9	1.3	1.5e-05	0.00089
									Molecular Function	channel activity	8	1.1	4.4e-05	0.002
									Molecular Function	proton-transporting ATPase activity, rotational mechanism	7	1	0.0009	0.026
									Molecular Function	translation elongation factor activity	6	0.8	0.0007	0.022
									Molecular Function	NAD binding	13	1.8	4.9e-06	0.0005
									Molecular Function	structural constituent of ribosome	28	3.9	0.00055	0.02
									Molecular Function	NADP binding	9	1.3	0.00017	0.0068
									Molecular Function	GTP binding	25	3.5	3.5e-06	0.00047
									Molecular Function	GTPase activity	21	2.9	6.4e-06	0.00052
									Molecular Function	structural constituent of chromatin	10	1.4	0.00058	0.02
									Molecular Function	ubiquitin conjugating enzyme activity	6	0.8	0.0011	0.028
									Molecular Function	ATP binding	104	14.5	7.8e-06	0.00053
									Molecular Function	protein tag activity	6	0.8	0.0011	0.028
									KEGG_PATHWAY	Carbon fixation by Calvin cycle	18	2.5	2.5e-07	2.5e-05
									KEGG_PATHWAY	Proteasome	13	1.8	4.7e-06	0.00022
									KEGG_PATHWAY	Carbon metabolism	33	4.6	6.6e-06	0.00022
									KEGG_PATHWAY	Glycolysis / Gluconeogenesis	18	2.5	0.0002	0.0051
									KEGG_PATHWAY	Endocytosis	20	2.8	0.00034	0.0069
									KEGG_PATHWAY	Pentose phosphate pathway	10	1.4	0.0011	0.019
									KEGG_PATHWAY	Biosynthesis of amino acids	22	3.1	0.0028	0.041
